# Supplementary material for: Photocrystallographic and spectroscopic studies of a model (N,N,O)-donor square-planar nickel(II) nitro complex: in search of high-conversion and stable photoswitchable materials
Source: IUCrJ. 2020 Oct 29;7(Pt 6):1188–98. doi: 10.1107/S205225252001307X (PMC7642791; doi:10.1107/S205225252001307X)
Supplement: Supplementary file 1 [file m-07-01188-sup1.cif]

data_100K_dark
#==============================================================================

# PROCESSING SUMMARY (IUCr Office Use Only)

_journal_date_recd_electronic      2020-06-11
_journal_date_to_coeditor         ?
_journal_date_from_coeditor       ?
_journal_date_accepted     2020-09-27
_journal_date_printers_first      ?
_journal_date_printers_final      ?
_journal_date_proofs_out          ?
_journal_date_proofs_in           ?
_journal_coeditor_name            ?
_journal_coeditor_code      LQ5032SUP1
_journal_coeditor_notes
; ?
;
_journal_paper_category      FA
_journal_techeditor_code      M201307
_iucr_compatibility_tag          ACTA95
_journal_techeditor_notes  
;
;
_journal_coden_ASTM               ?
_journal_name_full                ?
_journal_year                     ?
_journal_volume                   ?
_journal_issue                    ?
_journal_page_first               ?
_journal_page_last                ?
_journal_suppl_publ_number        ?
_journal_suppl_publ_pages         ?

#==============================================================================

#=======================================================================

# AUTHOR AND JOURNAL INFORMATION

_publ_contact_author_name 'Katarzyna N. Jarzembska'
_publ_contact_author_address
;
 Department of Chemistry, University of Warsaw,
  Zwirki i Wigury 101, 02-089, Warsaw, Poland
;
_publ_contact_author_email 'katarzyna.jarzembska@uw.edu.pl' 

loop_
_publ_author_name
_publ_author_address
'Sylwia E. Kutniewska'
;
 Department of Chemistry, University of Warsaw,
  Zwirki i Wigury 101, 02-089, Warsaw, Poland
;
'Radoslaw Kaminski'
;
 Department of Chemistry, University of Warsaw,
  Zwirki i Wigury 101, 02-089, Warsaw, Poland
;
'Adam Krowczynski'
;
 Department of Chemistry, University of Warsaw,
  Zwirki i Wigury 101, 02-089, Warsaw, Poland
;
'Katarzyna N. Jarzembska'
;
 Department of Chemistry, University of Warsaw,
  Zwirki i Wigury 101, 02-089, Warsaw, Poland
;
'Dominik Schaniel'
;
CRM2, Jean Barriol Institute, CNRS UMR 7036, University of Lorraine, 
BP 70239, Boulevard des Aiguillettes, 54506 Vandoeuvre-les-Nancy, France
;
'Sebastien Pillet'
;
CRM2, Jean Barriol Institute, CNRS UMR 7036, University of Lorraine, 
BP 70239, Boulevard des Aiguillettes, 54506 Vandoeuvre-les-Nancy, France
;
'Emmanuel Wenger'
;
CRM2, Jean Barriol Institute, CNRS UMR 7036, University of Lorraine, 
BP 70239, Boulevard des Aiguillettes, 54506 Vandoeuvre-les-Nancy, France
;

#=======================================================================

# CHEMICAL DATA

_chemical_formula_moiety                 'C20 H15 N3 Ni O3'
_chemical_formula_sum                    'C20 H15 N3 Ni O3'
_chemical_formula_weight                 404.04

#=======================================================================

# CRYSTAL DATA

_symmetry_cell_setting                   tetragonal
_symmetry_space_group_name_H-M           'I 41/a'
_symmetry_space_group_name_Hall          '-I 4ad'
_symmetry_Int_Tables_number              88

loop_
 _space_group_symop_id
 _space_group_symop_operation_xyz
 1   x,y,z
 2   -x,-y+1/2,z
 3   -y+1/4,x+3/4,z+3/4
 4   y+1/4,-x+1/4,z+1/4
 5   -x,-y,-z
 6   x,y+1/2,-z
 7   y+1/4,-x+3/4,-z+3/4
 8   -y+1/4,x+1/4,-z+1/4
 9   x+1/2,y+1/2,z+1/2
 10  -x+1/2,-y,z+1/2
 11  -y+3/4,x+1/4,z+1/4
 12  y+3/4,-x+3/4,z+3/4
 13  -x+1/2,-y+1/2,-z+1/2
 14  x+1/2,y,-z+1/2
 15  y+3/4,-x+1/4,-z+1/4
 16  -y+3/4,x+3/4,-z+3/4

_cell_length_a                           14.7759(3)
_cell_length_b                           14.7759(3)
_cell_length_c                           29.8577(7)
_cell_angle_alpha                        90
_cell_angle_beta                         90
_cell_angle_gamma                        90
_cell_volume                             6518.7(2)

_cell_formula_units_Z                    16

_cell_measurement_reflns_used            13408
_cell_measurement_theta_min              3.29
_cell_measurement_theta_max              74.64
_cell_measurement_temperature            100

_exptl_crystal_density_diffrn            1.6468
_exptl_crystal_density_meas              ?
_exptl_crystal_density_method            ?
_exptl_crystal_F_000                     3328

_exptl_absorpt_coefficient_mu            1.963
_exptl_crystal_size_max                  0.13
_exptl_crystal_size_mid                  0.05
_exptl_crystal_size_min                  0.05
_exptl_crystal_colour                    brown
_exptl_crystal_description               'prism, cut'

_exptl_absorpt_correction_type           'multi-scan'
_exptl_absorpt_process_details
;
CrysAlisPro 1.171.40.55a (Rigaku Oxford Diffraction, 2019)
Empirical absorption correction using spherical harmonics,
 implemented in SCALE3 ABSPACK scaling algorithm.
;
_exptl_absorpt_correction_T_min          0.232
_exptl_absorpt_correction_T_max          1

#=======================================================================

# EXPERIMENTAL DATA

_diffrn_ambient_temperature              100
_diffrn_source                           'micro-focus sealed X-ray tube'
_diffrn_radiation_type                   'Cu K\a'
_diffrn_radiation_source                 'X-ray tube'
_diffrn_radiation_wavelength             1.54184
_diffrn_radiation_monochromator          'mirror'
_diffrn_measurement_device               'four-circle diffractometer'
_diffrn_measurement_device_type          'SuperNova, Cu, Atlas'
_diffrn_detector                         'CCD plate'
_diffrn_measurement_method               '\w scans'

_diffrn_reflns_number                    24214
_diffrn_reflns_theta_min                 3.34
_diffrn_reflns_theta_max                 74.9
_diffrn_reflns_theta_full                74.9
_diffrn_measured_fraction_theta_max      0.99
_diffrn_measured_fraction_theta_full     0.99
_diffrn_reflns_av_R_equivalents          0.0763
_diffrn_reflns_av_unetI/netI             0.0139
_diffrn_reflns_limit_h_min               -17
_diffrn_reflns_limit_h_max               17
_diffrn_reflns_limit_k_min               -18
_diffrn_reflns_limit_k_max               15
_diffrn_reflns_limit_l_min               -36
_diffrn_reflns_limit_l_max               36


_diffrn_radiation_probe                  X-ray

#=======================================================================

# REFINEMENT DATA

_reflns_number_total                     3328
_reflns_number_gt                        3023
_reflns_threshold_expression             'I>3\s(I)'

_refine_ls_structure_factor_coef         F
_refine_ls_R_factor_gt                   0.0380
_refine_ls_wR_factor_gt                  0.0478
_refine_ls_R_factor_all                  0.0411
_refine_ls_wR_factor_ref                 0.0484
_refine_ls_goodness_of_fit_ref           2.69
_refine_ls_goodness_of_fit_gt            2.80
_refine_ls_number_reflns                 3328
_refine_ls_number_parameters             252
_refine_ls_number_restraints             0
_refine_ls_number_constraints            70
_refine_ls_weighting_scheme              sigma
_refine_ls_weighting_details             'w=1/(\s^2^(F)+0.0001F^2^)'
_refine_ls_hydrogen_treatment            'constr'
_refine_ls_shift/su_max                  0.0404
_refine_ls_shift/su_mean                 0.0012
_refine_diff_density_max                 0.39
_refine_diff_density_min                 -0.48
_refine_ls_extinction_method             'none'
_refine_ls_extinction_coef               ?
_refine_ls_extinction_expression         ?
_refine_ls_abs_structure_details         ?
_refine_ls_abs_structure_Flack           ?
_refine_ls_abs_structure_Rogers          ?

loop_
 _atom_type_symbol
 _atom_type_scat_dispersion_real
 _atom_type_scat_dispersion_imag
 _atom_type_scat_source
 _atom_type_scat_Cromer_Mann_a1
 _atom_type_scat_Cromer_Mann_b1
 _atom_type_scat_Cromer_Mann_a2
 _atom_type_scat_Cromer_Mann_b2
 _atom_type_scat_Cromer_Mann_a3
 _atom_type_scat_Cromer_Mann_b3
 _atom_type_scat_Cromer_Mann_a4
 _atom_type_scat_Cromer_Mann_b4
 _atom_type_scat_Cromer_Mann_c
 C    0.0181  0.0091
 'International Tables Vol C tables 4.2.6.8 and 6.1.1.4'
2.31 20.843901 1.02 10.2075 1.5886 0.5687 0.865 51.651199 0.2156
 H    0.0000  0.0000
 'International Tables Vol C tables 4.2.6.8 and 6.1.1.4'
0.493002 10.5109 0.322912 26.1257 0.140191 3.14236 0.04081 57.799702 0.003038
 N    0.0311  0.0180
 'International Tables Vol C tables 4.2.6.8 and 6.1.1.4'
12.2126 0.0057 3.1322 9.8933 2.0125 28.997499 1.1663 0.5826 -11.529
 Ni  -3.0029  0.5091
 'International Tables Vol C tables 4.2.6.8 and 6.1.1.4'
12.8376 3.8785 7.292 0.2565 4.4438 12.1763 2.38 66.342102 1.0341
 O    0.0492  0.0322
 'International Tables Vol C tables 4.2.6.8 and 6.1.1.4'
3.0485 13.2771 2.2868 5.7011 1.5463 0.3239 0.867 32.908901 0.2508

_computing_data_collection
 'CrysAlisPro 1.171.40.55a (Rigaku OD, 2019)'
_computing_cell_refinement
 'CrysAlisPro 1.171.40.55a (Rigaku OD, 2019)'
_computing_data_reduction
 'CrysAlisPro 1.171.40.55a (Rigaku OD, 2019)'
_computing_structure_solution            ?
_computing_structure_refinement          ?
_computing_molecular_graphics            ?
_computing_publication_material          ?


#=======================================================================

# ATOMIC COORDINATES AND DISPLACEMENT PARAMETERS

loop_
 _atom_site_label
 _atom_site_type_symbol
 _atom_site_fract_x
 _atom_site_fract_y
 _atom_site_fract_z
 _atom_site_adp_type
 _atom_site_U_iso_or_equiv
 _atom_site_site_symmetry_multiplicity
 _atom_site_occupancy
 _atom_site_calc_flag
 _atom_site_refinement_flags
 _atom_site_disorder_assembly
 _atom_site_disorder_group
  Ni1 Ni 0.560054(19) 0.38934(2) 0.594171(11) Uani 0.02322(10) 16 1 d . . .
  O1a O 0.73713(10) 0.36110(11) 0.61293(6) Uani 0.0395(5) 16 0.980(5) d . . .
  O2a O 0.69987(11) 0.49968(11) 0.61928(6) Uani 0.0408(6) 16 0.980(5) d . . .
  N1a N 0.67932(10) 0.42088(11) 0.61072(5) Uani 0.0255(5) 16 0.980(5) d . . .
  O1b O 0.73713(10) 0.36110(11) 0.61293(6) Uiso 0.023(17) 16 0.020(5) d . . .
  O2b O 0.644(5) 0.494(4) 0.613(2) Uiso 0.023(17) 16 0.020(5) d . . .
  N1b N 0.743(5) 0.442(5) 0.624(3) Uiso 0.023(17) 16 0.020(5) d . . .
  O3 O 0.53496(9) 0.38726(9) 0.65445(4) Uani 0.0251(4) 16 1 d . . .
  N2 N 0.44431(10) 0.35399(10) 0.57621(6) Uani 0.0243(4) 16 1 d . . .
  N3 N 0.58533(11) 0.39759(11) 0.53226(6) Uani 0.0272(4) 16 1 d . . .
  C1 C 0.66163(13) 0.42158(16) 0.51209(7) Uani 0.0352(6) 16 1 d . . .
  C2 C 0.66885(14) 0.43031(16) 0.46543(7) Uani 0.0374(6) 16 1 d . . .
  C3 C 0.59576(14) 0.41240(14) 0.43887(7) Uani 0.0322(6) 16 1 d . . .
  C4 C 0.51387(13) 0.38347(13) 0.45900(7) Uani 0.0283(5) 16 1 d . . .
  C5 C 0.43445(14) 0.36029(15) 0.43499(7) Uani 0.0346(6) 16 1 d . . .
  C6 C 0.35912(13) 0.33238(16) 0.45788(8) Uani 0.0372(6) 16 1 d . . .
  C7 C 0.35693(13) 0.32758(14) 0.50502(8) Uani 0.0320(6) 16 1 d . . .
  C8 C 0.43303(12) 0.35147(12) 0.52950(7) Uani 0.0261(5) 16 1 d . . .
  C9 C 0.51162(12) 0.37782(12) 0.50593(7) Uani 0.0260(5) 16 1 d . . .
  C10 C 0.37759(12) 0.33246(12) 0.60377(7) Uani 0.0260(5) 16 1 d . . .
  C11 C 0.38178(12) 0.33514(13) 0.65010(7) Uani 0.0262(5) 16 1 d . . .
  C12 C 0.30065(13) 0.30467(15) 0.67733(7) Uani 0.0331(6) 16 1 d . . .
  C13 C 0.28919(13) 0.36369(15) 0.71872(7) Uani 0.0347(6) 16 1 d . . .
  C14 C 0.37514(12) 0.36553(12) 0.74567(7) Uani 0.0264(5) 16 1 d . . .
  C15 C 0.37539(13) 0.36913(12) 0.79221(7) Uani 0.0294(5) 16 1 d . . .
  C16 C 0.45618(14) 0.37196(12) 0.81593(7) Uani 0.0300(6) 16 1 d . . .
  C17 C 0.53840(13) 0.37245(13) 0.79311(7) Uani 0.0300(6) 16 1 d . . .
  C18 C 0.53909(12) 0.37046(12) 0.74667(7) Uani 0.0266(5) 16 1 d . . .
  C19 C 0.45843(12) 0.36631(11) 0.72260(7) Uani 0.0237(5) 16 1 d . . .
  C20 C 0.45959(12) 0.36310(11) 0.67306(6) Uani 0.0233(5) 16 1 d . . .
  H1 H 0.714057 0.433455 0.530149 Uiso 0.0423 16 1 d . . .
  H2 H 0.725088 0.44884 0.452193 Uiso 0.0449 16 1 d . . .
  H3 H 0.599808 0.419327 0.406967 Uiso 0.0387 16 1 d . . .
  H5 H 0.433455 0.364134 0.4029 Uiso 0.0415 16 1 d . . .
  H6 H 0.306088 0.315527 0.441282 Uiso 0.0446 16 1 d . . .
  H7 H 0.303029 0.307884 0.520096 Uiso 0.0384 16 1 d . . .
  H10 H 0.321536 0.313361 0.590547 Uiso 0.0312 16 1 d . . .
  H12a H 0.308764 0.242798 0.686286 Uiso 0.0397 16 1 d . . .
  H12b H 0.24708 0.308302 0.659226 Uiso 0.0397 16 1 d . . .
  H13a H 0.273722 0.424134 0.709755 Uiso 0.0417 16 1 d . . .
  H13b H 0.240874 0.340263 0.736818 Uiso 0.0417 16 1 d . . .
  H15 H 0.318966 0.369662 0.808153 Uiso 0.0352 16 1 d . . .
  H16 H 0.455368 0.37358 0.848067 Uiso 0.036 16 1 d . . .
  H17 H 0.594329 0.374162 0.809456 Uiso 0.036 16 1 d . . .
  H18 H 0.59574 0.371962 0.730945 Uiso 0.0319 16 1 d . . .

loop_
 _atom_site_aniso_label
 _atom_site_aniso_type_symbol
 _atom_site_aniso_U_11
 _atom_site_aniso_U_22
 _atom_site_aniso_U_33
 _atom_site_aniso_U_12
 _atom_site_aniso_U_13
 _atom_site_aniso_U_23
 Ni1 Ni 0.01746(17) 0.02707(18) 0.02512(18) -0.00247(11) 0.00009(11) -0.00197(11)
 O1a O 0.0260(8) 0.0409(9) 0.0515(11) 0.0040(6) -0.0082(6) -0.0015(7)
 O2a O 0.0338(11) 0.0347(9) 0.0539(10) -0.0080(7) -0.0046(7) -0.0109(7)
 N1a N 0.0220(8) 0.0322(9) 0.0222(8) -0.0034(6) 0.0021(6) -0.0010(6)
 O3 O 0.0196(6) 0.0285(6) 0.0271(7) -0.0010(5) 0.0012(5) -0.0017(5)
 N2 N 0.0175(7) 0.0231(7) 0.0323(8) 0.0003(6) -0.0002(6) -0.0026(6)
 N3 N 0.0237(7) 0.0308(8) 0.0272(8) -0.0036(6) -0.0017(6) -0.0026(6)
 C1 C 0.0261(10) 0.0483(12) 0.0313(10) -0.0125(9) -0.0007(8) -0.0030(9)
 C2 C 0.0316(10) 0.0497(12) 0.0311(11) -0.0133(9) 0.0037(8) -0.0033(9)
 C3 C 0.0343(10) 0.0362(10) 0.0262(10) -0.0022(8) 0.0004(8) -0.0039(8)
 C4 C 0.0261(9) 0.0274(9) 0.0312(10) 0.0029(7) -0.0022(7) -0.0051(7)
 C5 C 0.0287(10) 0.0461(12) 0.0289(10) 0.0045(8) -0.0045(8) -0.0080(8)
 C6 C 0.0223(9) 0.0516(13) 0.0375(11) 0.0025(8) -0.0065(8) -0.0119(9)
 C7 C 0.0193(9) 0.0392(10) 0.0375(11) 0.0014(8) -0.0009(7) -0.0075(8)
 C8 C 0.0218(8) 0.0247(8) 0.0317(10) 0.0031(7) -0.0011(7) -0.0042(7)
 C9 C 0.0224(8) 0.0231(8) 0.0326(10) 0.0020(7) -0.0017(7) -0.0040(7)
 C10 C 0.0172(8) 0.0247(8) 0.0361(10) 0.0006(7) -0.0004(7) 0.0006(7)
 C11 C 0.0185(8) 0.0256(9) 0.0346(10) 0.0012(7) 0.0021(7) 0.0016(7)
 C12 C 0.0211(9) 0.0430(11) 0.0351(10) -0.0046(8) 0.0027(7) 0.0030(8)
 C13 C 0.0218(9) 0.0418(11) 0.0405(11) 0.0040(8) 0.0074(8) 0.0035(9)
 C14 C 0.0256(9) 0.0176(8) 0.0360(10) 0.0028(7) 0.0074(7) 0.0013(7)
 C15 C 0.0308(10) 0.0194(8) 0.0378(11) 0.0017(7) 0.0104(8) 0.0000(7)
 C16 C 0.0394(11) 0.0213(8) 0.0293(10) 0.0019(8) 0.0058(8) 0.0001(7)
 C17 C 0.0299(10) 0.0265(9) 0.0335(10) 0.0031(7) -0.0004(8) -0.0015(7)
 C18 C 0.0236(9) 0.0245(8) 0.0315(10) 0.0026(7) 0.0031(7) -0.0008(7)
 C19 C 0.0241(8) 0.0154(7) 0.0315(9) 0.0035(6) 0.0036(7) 0.0009(6)
 C20 C 0.0199(8) 0.0180(8) 0.0319(9) 0.0047(6) 0.0031(7) 0.0007(6)


#=======================================================================

# MOLECULAR GEOMETRY


loop_
 _geom_bond_atom_site_label_1
 _geom_bond_atom_site_label_2
 _geom_bond_site_symmetry_1
 _geom_bond_site_symmetry_2
 _geom_bond_distance
 _geom_bond_publ_flag
  Ni1 N1a . . 1.8885(15) ?
  Ni1 O2b . . 2.06(6) ?
  Ni1 O3 . . 1.8379(12) ?
  Ni1 N2 . . 1.8669(15) ?
  Ni1 N3 . . 1.8897(18) ?
  O1a N1a . . 1.231(2) ?
  O1a N1b . . 1.25(8) ?
  O2a N1a . . 1.230(2) ?
  O2a O2b . . 0.85(7) ?
  O2a N1b . . 1.08(7) ?
  N1a O2b . . 1.20(6) ?
  N1a N1b . . 1.08(8) ?
  O3 C20 . . 1.295(2) ?
  N2 C8 . . 1.405(3) ?
  N2 C10 . . 1.323(2) ?
  N3 C1 . . 1.326(2) ?
  N3 C9 . . 1.375(2) ?
  C1 C2 . . 1.403(3) ?
  C1 H1 . . 0.9603 ?
  C2 C3 . . 1.366(2) ?
  C2 H2 . . 0.9594 ?
  C3 C4 . . 1.417(2) ?
  C3 H3 . . 0.9599 ?
  C4 C5 . . 1.417(2) ?
  C4 C9 . . 1.404(3) ?
  C5 C6 . . 1.370(3) ?
  C5 H5 . . 0.9599 ?
  C6 C7 . . 1.410(3) ?
  C6 H6 . . 0.9599 ?
  C7 C8 . . 1.387(2) ?
  C7 H7 . . 0.9597 ?
  C8 C9 . . 1.412(2) ?
  C10 C11 . . 1.385(3) ?
  C10 H10 . . 0.9603 ?
  C11 C12 . . 1.516(2) ?
  C11 C20 . . 1.401(2) ?
  C12 C13 . . 1.522(3) ?
  C12 H12a . . 0.9604 ?
  C12 H12b . . 0.9606 ?
  C13 C14 . . 1.503(2) ?
  C13 H13a . . 0.9599 ?
  C13 H13b . . 0.9601 ?
  C14 C15 . . 1.391(3) ?
  C14 C19 . . 1.411(2) ?
  C15 C16 . . 1.389(2) ?
  C15 H15 . . 0.9602 ?
  C16 C17 . . 1.393(2) ?
  C16 H16 . . 0.9599 ?
  C17 C18 . . 1.387(3) ?
  C17 H17 . . 0.9601 ?
  C18 C19 . . 1.394(2) ?
  C18 H18 . . 0.9599 ?
  C19 C20 . . 1.480(3) ?
 
loop_
 _geom_angle_atom_site_label_1
 _geom_angle_atom_site_label_2
 _geom_angle_atom_site_label_3
 _geom_angle_site_symmetry_1
 _geom_angle_site_symmetry_2
 _geom_angle_site_symmetry_3
 _geom_angle
 _geom_angle_publ_flag
  N1a Ni1 O2b . . . 35.1(19) ?
  N1a Ni1 O3 . . . 86.34(6) ?
  N1a Ni1 N2 . . . 177.43(7) ?
  N1a Ni1 N3 . . . 93.20(7) ?
  O2b Ni1 O3 . . . 82.3(17) ?
  O2b Ni1 N2 . . . 147.1(19) ?
  O2b Ni1 N3 . . . 95.7(17) ?
  O3 Ni1 N2 . . . 95.27(7) ?
  O3 Ni1 N3 . . . 177.25(6) ?
  N2 Ni1 N3 . . . 85.29(7) ?
  N1a O1a N1b . . . 52(3) ?
  N1a O2a O2b . . . 68(4) ?
  N1a O2a N1b . . . 55(4) ?
  O2b O2a N1b . . . 122(6) ?
  Ni1 N1a O1a . . . 118.96(12) ?
  Ni1 N1a O2a . . . 121.26(12) ?
  Ni1 N1a O2b . . . 80(3) ?
  Ni1 N1a N1b . . . 171(5) ?
  O1a N1a O2a . . . 119.78(15) ?
  O1a N1a O2b . . . 161(3) ?
  O1a N1a N1b . . . 65(4) ?
  O2a N1a O2b . . . 41(3) ?
  O2a N1a N1b . . . 55(4) ?
  O2b N1a N1b . . . 96(5) ?
  Ni1 O2b O2a . . . 136(5) ?
  Ni1 O2b N1a . . . 65(3) ?
  O2a O2b N1a . . . 71(5) ?
  O1a N1b O2a . . . 132(7) ?
  O1a N1b N1a . . . 63(4) ?
  O2a N1b N1a . . . 70(5) ?
  Ni1 O3 C20 . . . 126.76(12) ?
  Ni1 N2 C8 . . . 113.66(11) ?
  Ni1 N2 C10 . . . 124.83(14) ?
  C8 N2 C10 . . . 121.51(15) ?
  Ni1 N3 C1 . . . 128.99(14) ?
  Ni1 N3 C9 . . . 112.91(12) ?
  C1 N3 C9 . . . 118.07(18) ?
  N3 C1 C2 . . . 122.72(16) ?
  N3 C1 H1 . . . 118.68 ?
  C2 C1 H1 . . . 118.6 ?
  C1 C2 C3 . . . 119.86(16) ?
  C1 C2 H2 . . . 120.11 ?
  C3 C2 H2 . . . 120.03 ?
  C2 C3 C4 . . . 119.17(19) ?
  C2 C3 H3 . . . 120.45 ?
  C4 C3 H3 . . . 120.38 ?
  C3 C4 C5 . . . 124.43(19) ?
  C3 C4 C9 . . . 117.52(15) ?
  C5 C4 C9 . . . 118.05(15) ?
  C4 C5 C6 . . . 119.57(19) ?
  C4 C5 H5 . . . 120.27 ?
  C6 C5 H5 . . . 120.16 ?
  C5 C6 C7 . . . 122.13(17) ?
  C5 C6 H6 . . . 118.95 ?
  C7 C6 H6 . . . 118.92 ?
  C6 C7 C8 . . . 119.65(16) ?
  C6 C7 H7 . . . 120.18 ?
  C8 C7 H7 . . . 120.17 ?
  N2 C8 C7 . . . 128.77(16) ?
  N2 C8 C9 . . . 112.93(15) ?
  C7 C8 C9 . . . 118.30(19) ?
  N3 C9 C4 . . . 122.60(15) ?
  N3 C9 C8 . . . 115.15(18) ?
  C4 C9 C8 . . . 122.25(15) ?
  N2 C10 C11 . . . 125.54(15) ?
  N2 C10 H10 . . . 117.24 ?
  C11 C10 H10 . . . 117.22 ?
  C10 C11 C12 . . . 119.46(15) ?
  C10 C11 C20 . . . 122.25(15) ?
  C12 C11 C20 . . . 118.27(17) ?
  C11 C12 C13 . . . 110.73(13) ?
  C11 C12 H12a . . . 109.48 ?
  C11 C12 H12b . . . 109.49 ?
  C13 C12 H12a . . . 109.47 ?
  C13 C12 H12b . . . 109.46 ?
  H12a C12 H12b . . . 108.17 ?
  C12 C13 C14 . . . 110.52(13) ?
  C12 C13 H13a . . . 109.45 ?
  C12 C13 H13b . . . 109.48 ?
  C14 C13 H13a . . . 109.51 ?
  C14 C13 H13b . . . 109.46 ?
  H13a C13 H13b . . . 108.38 ?
  C13 C14 C15 . . . 122.57(15) ?
  C13 C14 C19 . . . 118.40(18) ?
  C15 C14 C19 . . . 119.00(15) ?
  C14 C15 C16 . . . 120.90(16) ?
  C14 C15 H15 . . . 119.53 ?
  C16 C15 H15 . . . 119.57 ?
  C15 C16 C17 . . . 120.03(19) ?
  C15 C16 H16 . . . 119.97 ?
  C17 C16 H16 . . . 120.01 ?
  C16 C17 C18 . . . 119.70(16) ?
  C16 C17 H17 . . . 120.14 ?
  C18 C17 H17 . . . 120.16 ?
  C17 C18 C19 . . . 120.67(15) ?
  C17 C18 H18 . . . 119.67 ?
  C19 C18 H18 . . . 119.66 ?
  C14 C19 C18 . . . 119.68(19) ?
  C14 C19 C20 . . . 119.88(15) ?
  C18 C19 C20 . . . 120.43(15) ?
  O3 C20 C11 . . . 125.25(17) ?
  O3 C20 C19 . . . 115.50(14) ?
  C11 C20 C19 . . . 119.25(15) ?
 
#=======================================================================
data_120K_dark
#=======================================================================

# AUTHOR AND JOURNAL INFORMATION

_publ_contact_author_name 'Katarzyna N. Jarzembska'
_publ_contact_author_address
;
 Department of Chemistry, University of Warsaw,
  Zwirki i Wigury 101, 02-089, Warsaw, Poland
;
_publ_contact_author_email 'katarzyna.jarzembska@uw.edu.pl' 

loop_
_publ_author_name
_publ_author_address
'Sylwia E. Kutniewska'
;
 Department of Chemistry, University of Warsaw,
  Zwirki i Wigury 101, 02-089, Warsaw, Poland
;
'Radoslaw Kaminski'
;
 Department of Chemistry, University of Warsaw,
  Zwirki i Wigury 101, 02-089, Warsaw, Poland
;
'Adam Krowczynski'
;
 Department of Chemistry, University of Warsaw,
  Zwirki i Wigury 101, 02-089, Warsaw, Poland
;
'Katarzyna N. Jarzembska'
;
 Department of Chemistry, University of Warsaw,
  Zwirki i Wigury 101, 02-089, Warsaw, Poland
;
'Dominik Schaniel'
;
CRM2, Jean Barriol Institute, CNRS UMR 7036, University of Lorraine, 
BP 70239, Boulevard des Aiguillettes, 54506 Vandoeuvre-les-Nancy, France
;
'Sebastien Pillet'
;
CRM2, Jean Barriol Institute, CNRS UMR 7036, University of Lorraine, 
BP 70239, Boulevard des Aiguillettes, 54506 Vandoeuvre-les-Nancy, France
;
'Emmanuel Wenger'
;
CRM2, Jean Barriol Institute, CNRS UMR 7036, University of Lorraine, 
BP 70239, Boulevard des Aiguillettes, 54506 Vandoeuvre-les-Nancy, France
;

#=======================================================================

# CHEMICAL DATA

_chemical_formula_moiety                 'C20 H15 N3 Ni O3'
_chemical_formula_sum                    'C20 H15 N3 Ni O3'
_chemical_formula_weight                 404.04

#=======================================================================

# CRYSTAL DATA

_symmetry_cell_setting                   tetragonal
_symmetry_space_group_name_H-M           'I 41/a'
_symmetry_space_group_name_Hall          '-I 4ad'
_symmetry_Int_Tables_number              88

loop_
 _space_group_symop_id
 _space_group_symop_operation_xyz
 1   x,y,z
 2   -x,-y+1/2,z
 3   -y+1/4,x+3/4,z+3/4
 4   y+1/4,-x+1/4,z+1/4
 5   -x,-y,-z
 6   x,y+1/2,-z
 7   y+1/4,-x+3/4,-z+3/4
 8   -y+1/4,x+1/4,-z+1/4
 9   x+1/2,y+1/2,z+1/2
 10  -x+1/2,-y,z+1/2
 11  -y+3/4,x+1/4,z+1/4
 12  y+3/4,-x+3/4,z+3/4
 13  -x+1/2,-y+1/2,-z+1/2
 14  x+1/2,y,-z+1/2
 15  y+3/4,-x+1/4,-z+1/4
 16  -y+3/4,x+3/4,-z+3/4

_cell_length_a                           14.7908(3)
_cell_length_b                           14.7908(3)
_cell_length_c                           29.8489(7)
_cell_angle_alpha                        90
_cell_angle_beta                         90
_cell_angle_gamma                        90
_cell_volume                             6530.0(2)


_cell_formula_units_Z                    16

_cell_measurement_reflns_used            13353
_cell_measurement_theta_min              3.28
_cell_measurement_theta_max              74.59
_cell_measurement_temperature            119.97(19)

_exptl_crystal_density_diffrn            1.644
_exptl_crystal_F_000                     3328

_exptl_absorpt_coefficient_mu            1.96
_exptl_crystal_size_max                  0.13
_exptl_crystal_size_mid                  0.05
_exptl_crystal_size_min                  0.05
_exptl_crystal_colour                    brown
_exptl_crystal_description               'prism, cut'

_exptl_absorpt_correction_type           'multi-scan'
_exptl_absorpt_process_details
;
CrysAlisPro 1.171.40.55a (Rigaku Oxford Diffraction, 2019)
Empirical absorption correction using spherical harmonics,
 implemented in SCALE3 ABSPACK scaling algorithm.
;

_exptl_absorpt_correction_T_min          0.249
_exptl_absorpt_correction_T_max          1

#=======================================================================

# EXPERIMENTAL DATA


_diffrn_ambient_temperature              120
_diffrn_source                           'micro-focus sealed X-ray tube'
_diffrn_radiation_type                   'Cu K\a'
_diffrn_radiation_source                 'X-ray tube'
_diffrn_radiation_wavelength             1.54184
_diffrn_radiation_monochromator          'mirror'
_diffrn_measurement_device               'four-circle diffractometer'
_diffrn_measurement_device_type          'SuperNova, Cu, Atlas'
_diffrn_detector                         'CCD plate'
_diffrn_measurement_method               '\w scans'

_diffrn_reflns_number                    24459
_diffrn_reflns_theta_min                 3.33
_diffrn_reflns_theta_max                 74.86
_diffrn_reflns_theta_full                74.86
_diffrn_measured_fraction_theta_max      0.99
_diffrn_measured_fraction_theta_full     0.99
_diffrn_reflns_av_R_equivalents          0.077
_diffrn_reflns_av_unetI/netI             0.0151
_diffrn_reflns_limit_h_min               -17
_diffrn_reflns_limit_h_max               17
_diffrn_reflns_limit_k_min               -18
_diffrn_reflns_limit_k_max               15
_diffrn_reflns_limit_l_min               -36
_diffrn_reflns_limit_l_max               36


_diffrn_radiation_probe                  X-ray

#=======================================================================

# REFINEMENT DATA

_reflns_number_total                     3332
_reflns_number_gt                        3040
_reflns_threshold_expression             'I>3\s(I)'

_refine_ls_structure_factor_coef         Fsqd
_refine_ls_R_factor_gt                   0.0387
_refine_ls_wR_factor_gt                  0.0939
_refine_ls_R_factor_all                  0.0417
_refine_ls_wR_factor_ref                 0.0953
_refine_ls_goodness_of_fit_ref           2.50
_refine_ls_goodness_of_fit_gt            2.59
_refine_ls_number_reflns                 3332
_refine_ls_number_parameters             252
_refine_ls_number_restraints             0
_refine_ls_number_constraints            70
_refine_ls_weighting_scheme              sigma
_refine_ls_weighting_details             'w=1/(\s^2^(I)+0.0004I^2^)'
_refine_ls_hydrogen_treatment            'constr'
_refine_ls_shift/su_max                  0.0366
_refine_ls_shift/su_mean                 0.0018
_refine_diff_density_max                 0.42
_refine_diff_density_min                 -0.48
_refine_ls_extinction_method             'none'
_refine_ls_extinction_coef               ?
_refine_ls_extinction_expression         ?
_refine_ls_abs_structure_details         ?
_refine_ls_abs_structure_Flack           ?
_refine_ls_abs_structure_Rogers          ?

loop_
 _atom_type_symbol
 _atom_type_scat_dispersion_real
 _atom_type_scat_dispersion_imag
 _atom_type_scat_source
 _atom_type_scat_Cromer_Mann_a1
 _atom_type_scat_Cromer_Mann_b1
 _atom_type_scat_Cromer_Mann_a2
 _atom_type_scat_Cromer_Mann_b2
 _atom_type_scat_Cromer_Mann_a3
 _atom_type_scat_Cromer_Mann_b3
 _atom_type_scat_Cromer_Mann_a4
 _atom_type_scat_Cromer_Mann_b4
 _atom_type_scat_Cromer_Mann_c
 C    0.0181  0.0091
 'International Tables Vol C tables 4.2.6.8 and 6.1.1.4'
2.31 20.843901 1.02 10.2075 1.5886 0.5687 0.865 51.651199 0.2156
 H    0.0000  0.0000
 'International Tables Vol C tables 4.2.6.8 and 6.1.1.4'
0.493002 10.5109 0.322912 26.1257 0.140191 3.14236 0.04081 57.799702 0.003038
 N    0.0311  0.0180
 'International Tables Vol C tables 4.2.6.8 and 6.1.1.4'
12.2126 0.0057 3.1322 9.8933 2.0125 28.997499 1.1663 0.5826 -11.529
 Ni  -3.0029  0.5091
 'International Tables Vol C tables 4.2.6.8 and 6.1.1.4'
12.8376 3.8785 7.292 0.2565 4.4438 12.1763 2.38 66.342102 1.0341
 O    0.0492  0.0322
 'International Tables Vol C tables 4.2.6.8 and 6.1.1.4'
3.0485 13.2771 2.2868 5.7011 1.5463 0.3239 0.867 32.908901 0.2508

_computing_data_collection
 'CrysAlisPro 1.171.40.55a (Rigaku OD, 2019)'
_computing_cell_refinement
 'CrysAlisPro 1.171.40.55a (Rigaku OD, 2019)'
_computing_data_reduction
 'CrysAlisPro 1.171.40.55a (Rigaku OD, 2019)'

#=======================================================================

# ATOMIC COORDINATES AND DISPLACEMENT PARAMETERS

loop_
 _atom_site_label
 _atom_site_type_symbol
 _atom_site_fract_x
 _atom_site_fract_y
 _atom_site_fract_z
 _atom_site_adp_type
 _atom_site_U_iso_or_equiv
 _atom_site_site_symmetry_multiplicity
 _atom_site_occupancy
 _atom_site_calc_flag
 _atom_site_refinement_flags
 _atom_site_disorder_assembly
 _atom_site_disorder_group
  Ni1 Ni 0.560029(19) 0.38930(2) 0.594225(10) Uani 0.02555(10) 16 1 d . . .
  O1a O 0.73680(10) 0.36100(11) 0.61301(6) Uani 0.0433(6) 16 0.964(7) d . . .
  O2a O 0.69986(13) 0.49919(12) 0.61945(6) Uani 0.0452(6) 16 0.964(7) d . . .
  N1a N 0.67921(11) 0.42057(12) 0.61084(5) Uani 0.0274(5) 16 0.964(7) d . . .
  O1b O 0.73680(10) 0.36100(11) 0.61301(6) Uiso 0.042(14) 16 0.036(7) d . . .
  O2b O 0.651(4) 0.492(3) 0.6136(16) Uiso 0.042(14) 16 0.036(7) d . . .
  N1b N 0.737(4) 0.444(4) 0.6224(18) Uiso 0.042(14) 16 0.036(7) d . . .
  O3 O 0.53482(8) 0.38716(9) 0.65451(4) Uani 0.0276(4) 16 1 d . . .
  N2 N 0.44446(10) 0.35409(10) 0.57619(6) Uani 0.0265(4) 16 1 d . . .
  N3 N 0.58536(11) 0.39753(11) 0.53227(5) Uani 0.0298(5) 16 1 d . . .
  C1 C 0.66159(14) 0.42135(16) 0.51210(7) Uani 0.0393(6) 16 1 d . . .
  C2 C 0.66870(15) 0.43003(17) 0.46547(7) Uani 0.0417(7) 16 1 d . . .
  C3 C 0.59579(14) 0.41215(14) 0.43896(7) Uani 0.0353(6) 16 1 d . . .
  C4 C 0.51400(13) 0.38344(13) 0.45901(7) Uani 0.0314(5) 16 1 d . . .
  C5 C 0.43461(14) 0.36029(16) 0.43501(7) Uani 0.0384(6) 16 1 d . . .
  C6 C 0.35942(13) 0.33256(17) 0.45792(8) Uani 0.0412(7) 16 1 d . . .
  C7 C 0.35713(12) 0.32787(15) 0.50499(8) Uani 0.0353(6) 16 1 d . . .
  C8 C 0.43323(12) 0.35160(12) 0.52956(7) Uani 0.0283(5) 16 1 d . . .
  C9 C 0.51184(12) 0.37782(12) 0.50596(7) Uani 0.0280(5) 16 1 d . . .
  C10 C 0.37771(12) 0.33272(12) 0.60381(7) Uani 0.0286(5) 16 1 d . . .
  C11 C 0.38177(12) 0.33564(12) 0.65012(7) Uani 0.0280(5) 16 1 d . . .
  C12 C 0.30070(13) 0.30523(15) 0.67736(7) Uani 0.0364(6) 16 1 d . . .
  C13 C 0.28940(13) 0.36415(15) 0.71872(7) Uani 0.0380(6) 16 1 d . . .
  C14 C 0.37524(12) 0.36574(11) 0.74575(7) Uani 0.0288(5) 16 1 d . . .
  C15 C 0.37552(13) 0.36931(12) 0.79222(7) Uani 0.0317(5) 16 1 d . . .
  C16 C 0.45626(14) 0.37193(12) 0.81594(7) Uani 0.0330(6) 16 1 d . . .
  C17 C 0.53819(14) 0.37232(13) 0.79313(7) Uani 0.0328(6) 16 1 d . . .
  C18 C 0.53882(12) 0.37034(12) 0.74678(7) Uani 0.0289(5) 16 1 d . . .
  C19 C 0.45832(12) 0.36638(11) 0.72261(6) Uani 0.0255(5) 16 1 d . . .
  C20 C 0.45961(12) 0.36336(11) 0.67320(6) Uani 0.0252(5) 16 1 d . . .
  H1 H 0.71401 0.433124 0.530151 Uiso 0.0472 16 1 d . . .
  H2 H 0.724858 0.44854 0.452214 Uiso 0.05 16 1 d . . .
  H3 H 0.59991 0.418971 0.40704 Uiso 0.0423 16 1 d . . .
  H5 H 0.433595 0.36405 0.402901 Uiso 0.0461 16 1 d . . .
  H6 H 0.306442 0.315723 0.441311 Uiso 0.0495 16 1 d . . .
  H7 H 0.303205 0.308361 0.520054 Uiso 0.0424 16 1 d . . .
  H10 H 0.32173 0.313574 0.59058 Uiso 0.0344 16 1 d . . .
  H12a H 0.308769 0.243423 0.686319 Uiso 0.0437 16 1 d . . .
  H12b H 0.247169 0.308959 0.659266 Uiso 0.0437 16 1 d . . .
  H13a H 0.27413 0.424583 0.70976 Uiso 0.0456 16 1 d . . .
  H13b H 0.241005 0.340921 0.736799 Uiso 0.0456 16 1 d . . .
  H15 H 0.319169 0.369969 0.808169 Uiso 0.038 16 1 d . . .
  H16 H 0.455486 0.373478 0.848092 Uiso 0.0396 16 1 d . . .
  H17 H 0.59409 0.373955 0.809454 Uiso 0.0393 16 1 d . . .
  H18 H 0.595447 0.371704 0.731073 Uiso 0.0347 16 1 d . . .

loop_
 _atom_site_aniso_label
 _atom_site_aniso_type_symbol
 _atom_site_aniso_U_11
 _atom_site_aniso_U_22
 _atom_site_aniso_U_33
 _atom_site_aniso_U_12
 _atom_site_aniso_U_13
 _atom_site_aniso_U_23
 Ni1 Ni 0.01912(17) 0.03068(19) 0.02686(18) -0.00300(11) 0.00006(11) -0.00219(11)
 O1a O 0.0290(8) 0.0456(10) 0.0554(12) 0.0047(7) -0.0091(7) -0.0015(7)
 O2a O 0.0364(11) 0.0393(10) 0.0598(11) -0.0091(8) -0.0058(7) -0.0127(7)
 N1a N 0.0236(9) 0.0350(10) 0.0235(8) -0.0027(6) 0.0020(6) -0.0016(6)
 O3 O 0.0208(6) 0.0326(7) 0.0294(7) -0.0016(5) 0.0011(5) -0.0019(5)
 N2 N 0.0199(7) 0.0262(7) 0.0335(8) 0.0007(6) -0.0005(6) -0.0027(6)
 N3 N 0.0256(7) 0.0355(8) 0.0284(8) -0.0053(6) -0.0019(6) -0.0028(6)
 C1 C 0.0291(10) 0.0564(13) 0.0325(10) -0.0156(9) -0.0003(8) -0.0041(9)
 C2 C 0.0353(11) 0.0569(13) 0.0329(11) -0.0157(10) 0.0034(8) -0.0033(9)
 C3 C 0.0371(10) 0.0409(11) 0.0278(10) -0.0032(8) 0.0006(8) -0.0043(8)
 C4 C 0.0286(9) 0.0319(9) 0.0337(10) 0.0034(7) -0.0024(7) -0.0061(7)
 C5 C 0.0320(10) 0.0519(12) 0.0314(10) 0.0050(9) -0.0056(8) -0.0090(9)
 C6 C 0.0244(9) 0.0590(13) 0.0402(12) 0.0026(9) -0.0075(8) -0.0128(10)
 C7 C 0.0201(9) 0.0452(11) 0.0406(11) 0.0021(8) -0.0014(7) -0.0085(8)
 C8 C 0.0229(8) 0.0281(9) 0.0340(10) 0.0030(7) -0.0012(7) -0.0051(7)
 C9 C 0.0247(8) 0.0258(8) 0.0335(10) 0.0018(7) -0.0025(7) -0.0040(7)
 C10 C 0.0191(8) 0.0281(9) 0.0387(10) -0.0002(7) -0.0005(7) 0.0009(7)
 C11 C 0.0190(8) 0.0284(9) 0.0368(10) 0.0012(7) 0.0024(7) 0.0016(7)
 C12 C 0.0228(9) 0.0484(12) 0.0382(11) -0.0051(8) 0.0031(7) 0.0036(9)
 C13 C 0.0231(9) 0.0471(12) 0.0438(11) 0.0046(8) 0.0079(8) 0.0040(9)
 C14 C 0.0271(9) 0.0198(8) 0.0395(10) 0.0035(7) 0.0078(7) 0.0015(7)
 C15 C 0.0332(10) 0.0217(8) 0.0402(11) 0.0008(7) 0.0110(8) -0.0006(7)
 C16 C 0.0435(11) 0.0232(9) 0.0323(10) 0.0022(8) 0.0069(8) -0.0003(7)
 C17 C 0.0334(10) 0.0292(9) 0.0358(10) 0.0031(8) 0.0002(8) -0.0021(7)
 C18 C 0.0261(9) 0.0269(9) 0.0338(10) 0.0021(7) 0.0026(7) -0.0006(7)
 C19 C 0.0257(8) 0.0171(7) 0.0337(9) 0.0036(6) 0.0041(7) 0.0004(6)
 C20 C 0.0216(8) 0.0198(8) 0.0341(9) 0.0053(6) 0.0032(6) 0.0008(6)


#=======================================================================

# MOLECULAR GEOMETRY


loop_
 _geom_bond_atom_site_label_1
 _geom_bond_atom_site_label_2
 _geom_bond_site_symmetry_1
 _geom_bond_site_symmetry_2
 _geom_bond_distance
 _geom_bond_publ_flag
  Ni1 N1a . . 1.8886(15) ?
  Ni1 O3 . . 1.8378(12) ?
  Ni1 N2 . . 1.8657(15) ?
  Ni1 N3 . . 1.8910(15) ?
  O1a N1a . . 1.228(2) ?
  O1a N1b . . 1.26(6) ?
  O2a N1a . . 1.229(2) ?
  O2a O2b . . 0.75(6) ?
  O2a N1b . . 0.99(6) ?
  N1a O2b . . 1.14(5) ?
  N1a N1b . . 0.98(6) ?
  O3 C20 . . 1.293(2) ?
  N2 C8 . . 1.402(3) ?
  N2 C10 . . 1.325(2) ?
  N3 C1 . . 1.326(2) ?
  N3 C9 . . 1.374(2) ?
  C1 C2 . . 1.402(3) ?
  C1 H1 . . 0.9598 ?
  C2 C3 . . 1.363(2) ?
  C2 H2 . . 0.96 ?
  C3 C4 . . 1.415(2) ?
  C3 H3 . . 0.96 ?
  C4 C5 . . 1.417(2) ?
  C4 C9 . . 1.404(3) ?
  C5 C6 . . 1.368(3) ?
  C5 H5 . . 0.9601 ?
  C6 C7 . . 1.407(3) ?
  C6 H6 . . 0.96 ?
  C7 C8 . . 1.388(2) ?
  C7 H7 . . 0.9598 ?
  C8 C9 . . 1.413(2) ?
  C10 C11 . . 1.384(3) ?
  C10 H10 . . 0.9598 ?
  C11 C12 . . 1.517(2) ?
  C11 C20 . . 1.403(2) ?
  C12 C13 . . 1.520(3) ?
  C12 H12a . . 0.9595 ?
  C12 H12b . . 0.96 ?
  C13 C14 . . 1.504(2) ?
  C13 H13a . . 0.9606 ?
  C13 H13b . . 0.9597 ?
  C14 C15 . . 1.388(3) ?
  C14 C19 . . 1.410(2) ?
  C15 C16 . . 1.390(2) ?
  C15 H15 . . 0.9596 ?
  C16 C17 . . 1.390(2) ?
  C16 H16 . . 0.9601 ?
  C17 C18 . . 1.384(3) ?
  C17 H17 . . 0.9599 ?
  C18 C19 . . 1.393(2) ?
  C18 H18 . . 0.9603 ?
  C19 C20 . . 1.476(3) ?

loop_
 _geom_angle_atom_site_label_1
 _geom_angle_atom_site_label_2
 _geom_angle_atom_site_label_3
 _geom_angle_site_symmetry_1
 _geom_angle_site_symmetry_2
 _geom_angle_site_symmetry_3
 _geom_angle
 _geom_angle_publ_flag
  N1a Ni1 O3 . . . 86.36(6) ?
  N1a Ni1 N2 . . . 177.35(7) ?
  N1a Ni1 N3 . . . 93.20(7) ?
  O3 Ni1 N2 . . . 95.27(7) ?
  O3 Ni1 N3 . . . 177.30(6) ?
  N2 Ni1 N3 . . . 85.26(7) ?
  N1a O1a N1b . . . 46(3) ?
  N1a O2a O2b . . . 65(3) ?
  N1a O2a N1b . . . 51(3) ?
  O2b O2a N1b . . . 116(5) ?
  Ni1 N1a O1a . . . 119.05(12) ?
  Ni1 N1a O2a . . . 121.27(12) ?
  Ni1 N1a O2b . . . 85(3) ?
  Ni1 N1a N1b . . . 172(3) ?
  O1a N1a O2a . . . 119.68(15) ?
  O1a N1a O2b . . . 156(3) ?
  O1a N1a N1b . . . 68(3) ?
  O2a N1a N1b . . . 52(3) ?
  O2b N1a N1b . . . 88(5) ?
  O2a O2b N1a . . . 78(4) ?
  O1a N1b O2a . . . 142(6) ?
  O1a N1b N1a . . . 65(3) ?
  O2a N1b N1a . . . 77(4) ?
  Ni1 O3 C20 . . . 126.98(11) ?
  Ni1 N2 C8 . . . 113.76(11) ?
  Ni1 N2 C10 . . . 124.75(14) ?
  C8 N2 C10 . . . 121.49(15) ?
  Ni1 N3 C1 . . . 129.04(13) ?
  Ni1 N3 C9 . . . 112.85(12) ?
  C1 N3 C9 . . . 118.08(16) ?
  N3 C1 C2 . . . 122.61(16) ?
  N3 C1 H1 . . . 118.67 ?
  C2 C1 H1 . . . 118.72 ?
  C1 C2 C3 . . . 119.98(16) ?
  C1 C2 H2 . . . 120 ?
  C3 C2 H2 . . . 120.02 ?
  C2 C3 C4 . . . 119.26(19) ?
  C2 C3 H3 . . . 120.39 ?
  C4 C3 H3 . . . 120.34 ?
  C3 C4 C5 . . . 124.55(19) ?
  C3 C4 C9 . . . 117.36(15) ?
  C5 C4 C9 . . . 118.10(15) ?
  C4 C5 C6 . . . 119.54(19) ?
  C4 C5 H5 . . . 120.23 ?
  C6 C5 H5 . . . 120.23 ?
  C5 C6 C7 . . . 122.24(17) ?
  C5 C6 H6 . . . 118.88 ?
  C7 C6 H6 . . . 118.89 ?
  C6 C7 C8 . . . 119.69(16) ?
  C6 C7 H7 . . . 120.18 ?
  C8 C7 H7 . . . 120.13 ?
  N2 C8 C7 . . . 128.87(16) ?
  N2 C8 C9 . . . 112.92(15) ?
  C7 C8 C9 . . . 118.21(19) ?
  N3 C9 C4 . . . 122.66(15) ?
  N3 C9 C8 . . . 115.15(18) ?
  C4 C9 C8 . . . 122.18(15) ?
  N2 C10 C11 . . . 125.53(15) ?
  N2 C10 H10 . . . 117.23 ?
  C11 C10 H10 . . . 117.24 ?
  C10 C11 C12 . . . 119.43(15) ?
  C10 C11 C20 . . . 122.37(15) ?
  C12 C11 C20 . . . 118.18(17) ?
  C11 C12 C13 . . . 110.63(18) ?
  C11 C12 H12a . . . 109.46 ?
  C11 C12 H12b . . . 109.47 ?
  C13 C12 H12a . . . 109.46 ?
  C13 C12 H12b . . . 109.45 ?
  H12a C12 H12b . . . 108.33 ?
  C12 C13 C14 . . . 110.60(13) ?
  C12 C13 H13a . . . 109.48 ?
  C12 C13 H13b . . . 109.51 ?
  C14 C13 H13a . . . 109.46 ?
  C14 C13 H13b . . . 109.47 ?
  H13a C13 H13b . . . 108.29 ?
  C13 C14 C15 . . . 122.64(15) ?
  C13 C14 C19 . . . 118.22(17) ?
  C15 C14 C19 . . . 119.11(15) ?
  C14 C15 C16 . . . 120.86(16) ?
  C14 C15 H15 . . . 119.56 ?
  C16 C15 H15 . . . 119.58 ?
  C15 C16 C17 . . . 120.01(19) ?
  C15 C16 H16 . . . 119.95 ?
  C17 C16 H16 . . . 120.04 ?
  C16 C17 C18 . . . 119.69(16) ?
  C16 C17 H17 . . . 120.14 ?
  C18 C17 H17 . . . 120.17 ?
  C17 C18 C19 . . . 120.87(15) ?
  C17 C18 H18 . . . 119.55 ?
  C19 C18 H18 . . . 119.58 ?
  C14 C19 C18 . . . 119.44(17) ?
  C14 C19 C20 . . . 120.05(15) ?
  C18 C19 C20 . . . 120.50(15) ?
  O3 C20 C11 . . . 124.99(17) ?
  O3 C20 C19 . . . 115.73(14) ?
  C11 C20 C19 . . . 119.27(15) ?

loop_
 _geom_hbond_atom_site_label_D
 _geom_hbond_atom_site_label_H
 _geom_hbond_atom_site_label_A
 _geom_hbond_site_symmetry_D
 _geom_hbond_site_symmetry_H
 _geom_hbond_site_symmetry_A
 _geom_hbond_distance_DH
 _geom_hbond_distance_HA
 _geom_hbond_distance_DA
 _geom_hbond_angle_DHA
 _geom_hbond_publ_flag
  C1 H1 N1a . . .   0.96   2.47   2.959(3)   111.44 ?
 
#=======================================================================
data_140K_dark
#=======================================================================

# AUTHOR AND JOURNAL INFORMATION

_publ_contact_author_name 'Katarzyna N. Jarzembska'
_publ_contact_author_address
;
 Department of Chemistry, University of Warsaw,
  Zwirki i Wigury 101, 02-089, Warsaw, Poland
;
_publ_contact_author_email 'katarzyna.jarzembska@uw.edu.pl' 

loop_
_publ_author_name
_publ_author_address
'Sylwia E. Kutniewska'
;
 Department of Chemistry, University of Warsaw,
  Zwirki i Wigury 101, 02-089, Warsaw, Poland
;
'Radoslaw Kaminski'
;
 Department of Chemistry, University of Warsaw,
  Zwirki i Wigury 101, 02-089, Warsaw, Poland
;
'Adam Krowczynski'
;
 Department of Chemistry, University of Warsaw,
  Zwirki i Wigury 101, 02-089, Warsaw, Poland
;
'Katarzyna N. Jarzembska'
;
 Department of Chemistry, University of Warsaw,
  Zwirki i Wigury 101, 02-089, Warsaw, Poland
;
'Dominik Schaniel'
;
CRM2, Jean Barriol Institute, CNRS UMR 7036, University of Lorraine, 
BP 70239, Boulevard des Aiguillettes, 54506 Vandoeuvre-les-Nancy, France
;
'Sebastien Pillet'
;
CRM2, Jean Barriol Institute, CNRS UMR 7036, University of Lorraine, 
BP 70239, Boulevard des Aiguillettes, 54506 Vandoeuvre-les-Nancy, France
;
'Emmanuel Wenger'
;
CRM2, Jean Barriol Institute, CNRS UMR 7036, University of Lorraine, 
BP 70239, Boulevard des Aiguillettes, 54506 Vandoeuvre-les-Nancy, France
;

#=======================================================================

# CHEMICAL DATA

_chemical_formula_moiety                 'C20 H15 N3 Ni O3'
_chemical_formula_sum                    'C20 H15 N3 Ni O3'
_chemical_formula_weight                 404.04

#=======================================================================


# CRYSTAL DATA

_symmetry_cell_setting                   tetragonal
_symmetry_space_group_name_H-M           'I 41/a'
_symmetry_space_group_name_Hall          '-I 4ad'
_symmetry_Int_Tables_number              88

loop_
 _space_group_symop_id
 _space_group_symop_operation_xyz
 1   x,y,z
 2   -x,-y+1/2,z
 3   -y+1/4,x+3/4,z+3/4
 4   y+1/4,-x+1/4,z+1/4
 5   -x,-y,-z
 6   x,y+1/2,-z
 7   y+1/4,-x+3/4,-z+3/4
 8   -y+1/4,x+1/4,-z+1/4
 9   x+1/2,y+1/2,z+1/2
 10  -x+1/2,-y,z+1/2
 11  -y+3/4,x+1/4,z+1/4
 12  y+3/4,-x+3/4,z+3/4
 13  -x+1/2,-y+1/2,-z+1/2
 14  x+1/2,y,-z+1/2
 15  y+3/4,-x+1/4,-z+1/4
 16  -y+3/4,x+3/4,-z+3/4

_cell_length_a                           14.8076(3)
_cell_length_b                           14.8076(3)
_cell_length_c                           29.8449(8)
_cell_angle_alpha                        90
_cell_angle_beta                         90
_cell_angle_gamma                        90
_cell_volume                             6543.9(3)
_cell_formula_units_Z                    16

_cell_measurement_reflns_used            13155
_cell_measurement_theta_min              3.28
_cell_measurement_theta_max              74.56
_cell_measurement_temperature            140.00
_cell_special_details
; ?
;

_exptl_crystal_density_diffrn            1.6404
_exptl_crystal_F_000                     3328

_exptl_absorpt_coefficient_mu            1.956
_exptl_crystal_size_max                  0.13
_exptl_crystal_size_mid                  0.05
_exptl_crystal_size_min                  0.05
_exptl_crystal_colour                    brown
_exptl_crystal_description               'prism, cut'

_exptl_absorpt_correction_type           'multi-scan'
_exptl_absorpt_process_details
;
CrysAlisPro 1.171.40.55a (Rigaku Oxford Diffraction, 2019)
Empirical absorption correction using spherical harmonics,
 implemented in SCALE3 ABSPACK scaling algorithm.
;
_exptl_absorpt_correction_T_min          0.254
_exptl_absorpt_correction_T_max          1


#=======================================================================

# EXPERIMENTAL DATA

_diffrn_ambient_temperature              140.00
_diffrn_source                           'micro-focus sealed X-ray tube'
_diffrn_radiation_type                   'Cu K\a'
_diffrn_radiation_source                 'X-ray tube'
_diffrn_radiation_wavelength             1.54184
_diffrn_radiation_monochromator          'mirror'
_diffrn_measurement_device               'four-circle diffractometer'
_diffrn_measurement_device_type          'SuperNova, Cu, Atlas'
_diffrn_detector                         'CCD plate'
_diffrn_measurement_method               '\w scans'

_diffrn_reflns_number                    24452
_diffrn_reflns_theta_min                 3.33
_diffrn_reflns_theta_max                 74.79
_diffrn_reflns_theta_full                74.79
_diffrn_measured_fraction_theta_max      0.99
_diffrn_measured_fraction_theta_full     0.99
_diffrn_reflns_av_R_equivalents          0.077
_diffrn_reflns_av_unetI/netI             0.0155
_diffrn_reflns_limit_h_min               -17
_diffrn_reflns_limit_h_max               18
_diffrn_reflns_limit_k_min               -18
_diffrn_reflns_limit_k_max               15
_diffrn_reflns_limit_l_min               -36
_diffrn_reflns_limit_l_max               36

_diffrn_radiation_probe                  X-ray

#=======================================================================

# 8. REFINEMENT DATA

_refine_special_details
; ?
;

_reflns_number_total                     3339
_reflns_number_gt                        3046
_reflns_threshold_expression             'I>3\s(I)'

_refine_ls_structure_factor_coef         Fsqd
_refine_ls_R_factor_gt                   0.0386
_refine_ls_wR_factor_gt                  0.0925
_refine_ls_R_factor_all                  0.0416
_refine_ls_wR_factor_ref                 0.0946
_refine_ls_goodness_of_fit_ref           2.42
_refine_ls_goodness_of_fit_gt            2.49
_refine_ls_number_reflns                 3339
_refine_ls_number_parameters             252
_refine_ls_number_restraints             0
_refine_ls_number_constraints            70
_refine_ls_weighting_scheme              sigma
_refine_ls_weighting_details             'w=1/(\s^2^(I)+0.0004I^2^)'
_refine_ls_hydrogen_treatment            'constr'
_refine_ls_shift/su_max                  0.0210
_refine_ls_shift/su_mean                 0.0011
_refine_diff_density_max                 0.36
_refine_diff_density_min                 -0.45
_refine_ls_extinction_method             'none'
_refine_ls_extinction_coef               ?
_refine_ls_extinction_expression         ?
_refine_ls_abs_structure_details         ?
_refine_ls_abs_structure_Flack           ?
_refine_ls_abs_structure_Rogers          ?

loop_
 _atom_type_symbol
 _atom_type_scat_dispersion_real
 _atom_type_scat_dispersion_imag
 _atom_type_scat_source
 _atom_type_scat_Cromer_Mann_a1
 _atom_type_scat_Cromer_Mann_b1
 _atom_type_scat_Cromer_Mann_a2
 _atom_type_scat_Cromer_Mann_b2
 _atom_type_scat_Cromer_Mann_a3
 _atom_type_scat_Cromer_Mann_b3
 _atom_type_scat_Cromer_Mann_a4
 _atom_type_scat_Cromer_Mann_b4
 _atom_type_scat_Cromer_Mann_c
 C    0.0181  0.0091
 'International Tables Vol C tables 4.2.6.8 and 6.1.1.4'
2.31 20.843901 1.02 10.2075 1.5886 0.5687 0.865 51.651199 0.2156
 H    0.0000  0.0000
 'International Tables Vol C tables 4.2.6.8 and 6.1.1.4'
0.493002 10.5109 0.322912 26.1257 0.140191 3.14236 0.04081 57.799702 0.003038
 N    0.0311  0.0180
 'International Tables Vol C tables 4.2.6.8 and 6.1.1.4'
12.2126 0.0057 3.1322 9.8933 2.0125 28.997499 1.1663 0.5826 -11.529
 Ni  -3.0029  0.5091
 'International Tables Vol C tables 4.2.6.8 and 6.1.1.4'
12.8376 3.8785 7.292 0.2565 4.4438 12.1763 2.38 66.342102 1.0341
 O    0.0492  0.0322
 'International Tables Vol C tables 4.2.6.8 and 6.1.1.4'
3.0485 13.2771 2.2868 5.7011 1.5463 0.3239 0.867 32.908901 0.2508

_computing_data_collection
 'CrysAlisPro 1.171.40.55a (Rigaku OD, 2019)'
_computing_cell_refinement
 'CrysAlisPro 1.171.40.55a (Rigaku OD, 2019)'
_computing_data_reduction
 'CrysAlisPro 1.171.40.55a (Rigaku OD, 2019)'
_computing_structure_solution            ?
_computing_structure_refinement          ?
_computing_molecular_graphics            ?
_computing_publication_material          ?


#=======================================================================

# ATOMIC COORDINATES AND DISPLACEMENT PARAMETERS

loop_
 _atom_site_label
 _atom_site_type_symbol
 _atom_site_fract_x
 _atom_site_fract_y
 _atom_site_fract_z
 _atom_site_adp_type
 _atom_site_U_iso_or_equiv
 _atom_site_site_symmetry_multiplicity
 _atom_site_occupancy
 _atom_site_calc_flag
 _atom_site_refinement_flags
 _atom_site_disorder_assembly
 _atom_site_disorder_group
  Ni1 Ni 0.560026(19) 0.38920(2) 0.594280(10) Uani 0.02788(10) 16 1 d . . .
  O1a O 0.73658(10) 0.36101(11) 0.61301(6) Uani 0.0484(6) 16 0.959(6) d . . .
  O2a O 0.69971(13) 0.49862(12) 0.61950(7) Uani 0.0499(7) 16 0.959(6) d . . .
  N1a N 0.67907(11) 0.42021(12) 0.61089(5) Uani 0.0303(5) 16 0.959(6) d . . .
  O1b O 0.73658(10) 0.36101(11) 0.61301(6) Uiso 0.042(12) 16 0.041(6) d . . .
  O2b O 0.648(3) 0.488(3) 0.6117(13) Uiso 0.042(12) 16 0.041(6) d . . .
  N1b N 0.738(4) 0.442(3) 0.6199(16) Uiso 0.042(12) 16 0.041(6) d . . .
  O3 O 0.53481(8) 0.38702(9) 0.65450(4) Uani 0.0301(4) 16 1 d . . .
  N2 N 0.44459(10) 0.35427(10) 0.57627(5) Uani 0.0286(4) 16 1 d . . .
  N3 N 0.58533(11) 0.39738(11) 0.53232(6) Uani 0.0325(5) 16 1 d . . .
  C1 C 0.66145(14) 0.42119(17) 0.51218(7) Uani 0.0429(7) 16 1 d . . .
  C2 C 0.66866(15) 0.42967(18) 0.46552(8) Uani 0.0461(7) 16 1 d . . .
  C3 C 0.59587(15) 0.41191(15) 0.43901(7) Uani 0.0388(6) 16 1 d . . .
  C4 C 0.51414(13) 0.38343(13) 0.45907(7) Uani 0.0341(6) 16 1 d . . .
  C5 C 0.43493(14) 0.36042(16) 0.43505(8) Uani 0.0421(6) 16 1 d . . .
  C6 C 0.35979(13) 0.33279(17) 0.45786(8) Uani 0.0452(7) 16 1 d . . .
  C7 C 0.35748(13) 0.32791(15) 0.50511(8) Uani 0.0384(6) 16 1 d . . .
  C8 C 0.43329(12) 0.35166(12) 0.52954(7) Uani 0.0306(5) 16 1 d . . .
  C9 C 0.51190(12) 0.37776(12) 0.50607(7) Uani 0.0304(5) 16 1 d . . .
  C10 C 0.37778(12) 0.33321(13) 0.60382(7) Uani 0.0314(5) 16 1 d . . .
  C11 C 0.38178(12) 0.33599(13) 0.65021(7) Uani 0.0302(5) 16 1 d . . .
  C12 C 0.30071(13) 0.30584(16) 0.67739(7) Uani 0.0404(6) 16 1 d . . .
  C13 C 0.28974(13) 0.36457(15) 0.71868(8) Uani 0.0423(6) 16 1 d . . .
  C14 C 0.37537(12) 0.36595(12) 0.74572(7) Uani 0.0313(5) 16 1 d . . .
  C15 C 0.37558(13) 0.36948(12) 0.79222(7) Uani 0.0348(6) 16 1 d . . .
  C16 C 0.45617(15) 0.37185(12) 0.81593(7) Uani 0.0363(6) 16 1 d . . .
  C17 C 0.53804(14) 0.37215(13) 0.79314(7) Uani 0.0361(6) 16 1 d . . .
  C18 C 0.53871(13) 0.37022(12) 0.74677(7) Uani 0.0317(5) 16 1 d . . .
  C19 C 0.45831(12) 0.36640(11) 0.72265(6) Uani 0.0274(5) 16 1 d . . .
  C20 C 0.45953(12) 0.36349(11) 0.67321(6) Uani 0.0273(5) 16 1 d . . .
  H1 H 0.713738 0.433106 0.530255 Uiso 0.0515 16 1 d . . .
  H2 H 0.724826 0.447959 0.452259 Uiso 0.0553 16 1 d . . .
  H3 H 0.600005 0.418663 0.407089 Uiso 0.0466 16 1 d . . .
  H5 H 0.434008 0.364207 0.402943 Uiso 0.0506 16 1 d . . .
  H6 H 0.306862 0.316155 0.441215 Uiso 0.0542 16 1 d . . .
  H7 H 0.303677 0.308254 0.520173 Uiso 0.0461 16 1 d . . .
  H10 H 0.321801 0.3144 0.590544 Uiso 0.0377 16 1 d . . .
  H12a H 0.308577 0.244068 0.68634 Uiso 0.0485 16 1 d . . .
  H12b H 0.247268 0.309854 0.65929 Uiso 0.0485 16 1 d . . .
  H13a H 0.274629 0.424986 0.709729 Uiso 0.0508 16 1 d . . .
  H13b H 0.24129 0.341593 0.736754 Uiso 0.0508 16 1 d . . .
  H15 H 0.319272 0.370302 0.808162 Uiso 0.0417 16 1 d . . .
  H16 H 0.455383 0.373284 0.848089 Uiso 0.0436 16 1 d . . .
  H17 H 0.593857 0.373679 0.809478 Uiso 0.0433 16 1 d . . .
  H18 H 0.595269 0.371536 0.731064 Uiso 0.0381 16 1 d . . .

loop_
 _atom_site_aniso_label
 _atom_site_aniso_type_symbol
 _atom_site_aniso_U_11
 _atom_site_aniso_U_22
 _atom_site_aniso_U_33
 _atom_site_aniso_U_12
 _atom_site_aniso_U_13
 _atom_site_aniso_U_23
 Ni1 Ni 0.02183(17) 0.03491(19) 0.02692(18) -0.00335(12) 0.00014(11) -0.00247(12)
 O1a O 0.0327(9) 0.0529(11) 0.0595(13) 0.0059(7) -0.0100(7) -0.0015(8)
 O2a O 0.0419(12) 0.0442(10) 0.0637(12) -0.0111(8) -0.0063(8) -0.0146(8)
 N1a N 0.0268(9) 0.0409(10) 0.0232(8) -0.0035(7) 0.0022(6) -0.0018(6)
 O3 O 0.0228(6) 0.0369(7) 0.0305(7) -0.0019(5) 0.0014(5) -0.0019(5)
 N2 N 0.0226(7) 0.0300(7) 0.0332(8) 0.0010(6) -0.0008(6) -0.0027(6)
 N3 N 0.0283(7) 0.0394(8) 0.0298(8) -0.0053(6) -0.0016(6) -0.0036(6)
 C1 C 0.0330(10) 0.0629(14) 0.0328(10) -0.0172(9) 0.0003(8) -0.0036(9)
 C2 C 0.0407(11) 0.0651(14) 0.0326(11) -0.0180(10) 0.0044(8) -0.0040(10)
 C3 C 0.0423(11) 0.0466(11) 0.0276(10) -0.0034(9) 0.0008(8) -0.0045(8)
 C4 C 0.0331(9) 0.0364(10) 0.0328(10) 0.0035(8) -0.0035(7) -0.0067(7)
 C5 C 0.0361(10) 0.0580(13) 0.0323(10) 0.0060(9) -0.0066(8) -0.0103(9)
 C6 C 0.0277(10) 0.0677(14) 0.0401(12) 0.0036(9) -0.0080(8) -0.0141(10)
 C7 C 0.0236(9) 0.0509(11) 0.0408(11) 0.0016(8) -0.0023(7) -0.0093(9)
 C8 C 0.0263(8) 0.0318(9) 0.0336(10) 0.0031(7) -0.0014(7) -0.0052(7)
 C9 C 0.0282(9) 0.0292(8) 0.0339(10) 0.0018(7) -0.0022(7) -0.0045(7)
 C10 C 0.0221(8) 0.0327(9) 0.0393(10) -0.0002(7) -0.0010(7) 0.0005(7)
 C11 C 0.0221(8) 0.0329(9) 0.0356(10) 0.0013(7) 0.0029(7) 0.0016(7)
 C12 C 0.0264(9) 0.0551(12) 0.0397(11) -0.0067(8) 0.0034(8) 0.0035(9)
 C13 C 0.0261(9) 0.0543(12) 0.0465(12) 0.0050(9) 0.0096(8) 0.0048(9)
 C14 C 0.0303(9) 0.0233(8) 0.0403(10) 0.0033(7) 0.0084(7) 0.0016(7)
 C15 C 0.0373(10) 0.0265(9) 0.0405(11) 0.0015(7) 0.0129(8) -0.0004(7)
 C16 C 0.0485(11) 0.0265(9) 0.0340(10) 0.0020(8) 0.0077(8) -0.0003(7)
 C17 C 0.0381(10) 0.0355(10) 0.0346(10) 0.0033(8) -0.0001(8) -0.0023(8)
 C18 C 0.0290(9) 0.0319(9) 0.0343(10) 0.0030(7) 0.0037(7) -0.0011(7)
 C19 C 0.0287(8) 0.0200(7) 0.0334(9) 0.0036(6) 0.0045(7) 0.0004(6)
 C20 C 0.0244(8) 0.0233(8) 0.0342(9) 0.0051(6) 0.0034(7) 0.0005(6)


#=======================================================================

# MOLECULAR GEOMETRY


loop_
 _geom_bond_atom_site_label_1
 _geom_bond_atom_site_label_2
 _geom_bond_site_symmetry_1
 _geom_bond_site_symmetry_2
 _geom_bond_distance
 _geom_bond_publ_flag
  Ni1 N1a . . 1.8882(15) ?
  Ni1 O2b . . 2.03(4) ?
  Ni1 O3 . . 1.8359(12) ?
  Ni1 N2 . . 1.8648(15) ?
  Ni1 N3 . . 1.8906(18) ?
  O1a N1a . . 1.224(2) ?
  O1a N1b . . 1.22(4) ?
  O2a N1a . . 1.228(2) ?
  O2a O2b . . 0.81(4) ?
  O2a N1b . . 1.01(5) ?
  N1a O2b . . 1.11(4) ?
  N1a N1b . . 0.97(6) ?
  O3 C20 . . 1.295(2) ?
  N2 C8 . . 1.405(3) ?
  N2 C10 . . 1.324(2) ?
  N3 C1 . . 1.325(2) ?
  N3 C9 . . 1.371(2) ?
  C1 C2 . . 1.402(3) ?
  C1 H1 . . 0.9606 ?
  C2 C3 . . 1.363(3) ?
  C2 H2 . . 0.9594 ?
  C3 C4 . . 1.416(2) ?
  C3 H3 . . 0.9599 ?
  C4 C5 . . 1.416(2) ?
  C4 C9 . . 1.406(3) ?
  C5 C6 . . 1.366(3) ?
  C5 H5 . . 0.96 ?
  C6 C7 . . 1.412(3) ?
  C6 H6 . . 0.9602 ?
  C7 C8 . . 1.384(3) ?
  C7 H7 . . 0.9602 ?
  C8 C9 . . 1.412(2) ?
  C10 C11 . . 1.386(3) ?
  C10 H10 . . 0.9602 ?
  C11 C12 . . 1.517(2) ?
  C11 C20 . . 1.400(2) ?
  C12 C13 . . 1.518(4) ?
  C12 H12a . . 0.9594 ?
  C12 H12b . . 0.9599 ?
  C13 C14 . . 1.504(2) ?
  C13 H13a . . 0.9595 ?
  C13 H13b . . 0.9596 ?
  C14 C15 . . 1.389(3) ?
  C14 C19 . . 1.407(2) ?
  C15 C16 . . 1.388(2) ?
  C15 H15 . . 0.9603 ?
  C16 C17 . . 1.389(2) ?
  C16 H16 . . 0.9601 ?
  C17 C18 . . 1.384(3) ?
  C17 H17 . . 0.9604 ?
  C18 C19 . . 1.393(2) ?
  C18 H18 . . 0.9602 ?
  C19 C20 . . 1.476(3) ?

loop_
 _geom_angle_atom_site_label_1
 _geom_angle_atom_site_label_2
 _geom_angle_atom_site_label_3
 _geom_angle_site_symmetry_1
 _geom_angle_site_symmetry_2
 _geom_angle_site_symmetry_3
 _geom_angle
 _geom_angle_publ_flag
  N1a Ni1 O2b . . . 32.5(13) ?
  N1a Ni1 O3 . . . 86.40(6) ?
  N1a Ni1 N2 . . . 177.37(7) ?
  N1a Ni1 N3 . . . 93.23(7) ?
  O2b Ni1 O3 . . . 83.6(9) ?
  O2b Ni1 N2 . . . 149.7(12) ?
  O2b Ni1 N3 . . . 94.7(9) ?
  O3 Ni1 N2 . . . 95.21(6) ?
  O3 Ni1 N3 . . . 177.31(6) ?
  N2 Ni1 N3 . . . 85.26(7) ?
  N1a O1a N1b . . . 47(3) ?
  N1a O2a O2b . . . 62(3) ?
  N1a O2a N1b . . . 50(3) ?
  O2b O2a N1b . . . 112(4) ?
  Ni1 N1a O1a . . . 119.28(12) ?
  Ni1 N1a O2a . . . 121.13(12) ?
  Ni1 N1a O2b . . . 81(2) ?
  Ni1 N1a N1b . . . 174(3) ?
  O1a N1a O2a . . . 119.59(16) ?
  O1a N1a O2b . . . 160(2) ?
  O1a N1a N1b . . . 66(3) ?
  O2a N1a N1b . . . 53(3) ?
  O2b N1a N1b . . . 94(4) ?
  Ni1 O2b O2a . . . 145(4) ?
  Ni1 O2b N1a . . . 67(2) ?
  O2a O2b N1a . . . 78(3) ?
  O1a N1b O2a . . . 143(6) ?
  O1a N1b N1a . . . 67(3) ?
  O2a N1b N1a . . . 77(4) ?
  Ni1 O3 C20 . . . 127.02(11) ?
  Ni1 N2 C8 . . . 113.75(11) ?
  Ni1 N2 C10 . . . 124.84(13) ?
  C8 N2 C10 . . . 121.40(15) ?
  Ni1 N3 C1 . . . 128.99(14) ?
  Ni1 N3 C9 . . . 112.86(12) ?
  C1 N3 C9 . . . 118.12(18) ?
  N3 C1 C2 . . . 122.68(19) ?
  N3 C1 H1 . . . 118.7 ?
  C2 C1 H1 . . . 118.62 ?
  C1 C2 C3 . . . 119.9(2) ?
  C1 C2 H2 . . . 120.11 ?
  C3 C2 H2 . . . 120.01 ?
  C2 C3 C4 . . . 119.3(2) ?
  C2 C3 H3 . . . 120.39 ?
  C4 C3 H3 . . . 120.34 ?
  C3 C4 C5 . . . 124.49(19) ?
  C3 C4 C9 . . . 117.36(15) ?
  C5 C4 C9 . . . 118.15(16) ?
  C4 C5 C6 . . . 119.6(2) ?
  C4 C5 H5 . . . 120.17 ?
  C6 C5 H5 . . . 120.24 ?
  C5 C6 C7 . . . 122.17(18) ?
  C5 C6 H6 . . . 118.91 ?
  C7 C6 H6 . . . 118.92 ?
  C6 C7 C8 . . . 119.56(17) ?
  C6 C7 H7 . . . 120.2 ?
  C8 C7 H7 . . . 120.24 ?
  N2 C8 C7 . . . 128.78(17) ?
  N2 C8 C9 . . . 112.74(15) ?
  C7 C8 C9 . . . 118.47(19) ?
  N3 C9 C4 . . . 122.65(15) ?
  N3 C9 C8 . . . 115.33(18) ?
  C4 C9 C8 . . . 122.02(15) ?
  N2 C10 C11 . . . 125.55(15) ?
  N2 C10 H10 . . . 117.22 ?
  C11 C10 H10 . . . 117.23 ?
  C10 C11 C12 . . . 119.44(15) ?
  C10 C11 C20 . . . 122.23(15) ?
  C12 C11 C20 . . . 118.30(17) ?
  C11 C12 C13 . . . 110.49(19) ?
  C11 C12 H12a . . . 109.49 ?
  C11 C12 H12b . . . 109.46 ?
  C13 C12 H12a . . . 109.49 ?
  C13 C12 H12b . . . 109.43 ?
  H12a C12 H12b . . . 108.45 ?
  C12 C13 C14 . . . 110.64(15) ?
  C12 C13 H13a . . . 109.48 ?
  C12 C13 H13b . . . 109.45 ?
  C14 C13 H13a . . . 109.49 ?
  C14 C13 H13b . . . 109.46 ?
  H13a C13 H13b . . . 108.28 ?
  C13 C14 C15 . . . 122.58(15) ?
  C13 C14 C19 . . . 118.26(18) ?
  C15 C14 C19 . . . 119.13(15) ?
  C14 C15 C16 . . . 120.82(16) ?
  C14 C15 H15 . . . 119.58 ?
  C16 C15 H15 . . . 119.6 ?
  C15 C16 C17 . . . 120.01(19) ?
  C15 C16 H16 . . . 119.96 ?
  C17 C16 H16 . . . 120.03 ?
  C16 C17 C18 . . . 119.74(16) ?
  C16 C17 H17 . . . 120.16 ?
  C18 C17 H17 . . . 120.11 ?
  C17 C18 C19 . . . 120.76(15) ?
  C17 C18 H18 . . . 119.63 ?
  C19 C18 H18 . . . 119.6 ?
  C14 C19 C18 . . . 119.53(17) ?
  C14 C19 C20 . . . 119.95(15) ?
  C18 C19 C20 . . . 120.52(15) ?
  O3 C20 C11 . . . 125.06(17) ?
  O3 C20 C19 . . . 115.69(14) ?
  C11 C20 C19 . . . 119.24(15) ?

loop_
 _geom_hbond_atom_site_label_D
 _geom_hbond_atom_site_label_H
 _geom_hbond_atom_site_label_A
 _geom_hbond_site_symmetry_D
 _geom_hbond_site_symmetry_H
 _geom_hbond_site_symmetry_A
 _geom_hbond_distance_DH
 _geom_hbond_distance_HA
 _geom_hbond_distance_DA
 _geom_hbond_angle_DHA
 _geom_hbond_publ_flag
  C1 H1 N1a . . .   0.96   2.47   2.958(3)   111.45 ?
 
#=======================================================================
data_160K_dark
#=======================================================================

# AUTHOR AND JOURNAL INFORMATION

_publ_contact_author_name 'Katarzyna N. Jarzembska'
_publ_contact_author_address
;
 Department of Chemistry, University of Warsaw,
  Zwirki i Wigury 101, 02-089, Warsaw, Poland
;
_publ_contact_author_email 'katarzyna.jarzembska@uw.edu.pl' 

loop_
_publ_author_name
_publ_author_address
'Sylwia E. Kutniewska'
;
 Department of Chemistry, University of Warsaw,
  Zwirki i Wigury 101, 02-089, Warsaw, Poland
;
'Radoslaw Kaminski'
;
 Department of Chemistry, University of Warsaw,
  Zwirki i Wigury 101, 02-089, Warsaw, Poland
;
'Adam Krowczynski'
;
 Department of Chemistry, University of Warsaw,
  Zwirki i Wigury 101, 02-089, Warsaw, Poland
;
'Katarzyna N. Jarzembska'
;
 Department of Chemistry, University of Warsaw,
  Zwirki i Wigury 101, 02-089, Warsaw, Poland
;
'Dominik Schaniel'
;
CRM2, Jean Barriol Institute, CNRS UMR 7036, University of Lorraine, 
BP 70239, Boulevard des Aiguillettes, 54506 Vandoeuvre-les-Nancy, France
;
'Sebastien Pillet'
;
CRM2, Jean Barriol Institute, CNRS UMR 7036, University of Lorraine, 
BP 70239, Boulevard des Aiguillettes, 54506 Vandoeuvre-les-Nancy, France
;
'Emmanuel Wenger'
;
CRM2, Jean Barriol Institute, CNRS UMR 7036, University of Lorraine, 
BP 70239, Boulevard des Aiguillettes, 54506 Vandoeuvre-les-Nancy, France
;

#=======================================================================

# CHEMICAL DATA

_chemical_formula_moiety                 'C20 H15 N3 Ni O3'
_chemical_formula_sum                    'C20 H15 N3 Ni O3'
_chemical_formula_weight                 404.04

#=======================================================================

# CRYSTAL DATA

_symmetry_cell_setting                   tetragonal
_symmetry_space_group_name_H-M           'I 41/a'
_symmetry_space_group_name_Hall          '-I 4ad'
_symmetry_Int_Tables_number              88

loop_
 _space_group_symop_id
 _space_group_symop_operation_xyz
 1   x,y,z
 2   -x,-y+1/2,z
 3   -y+1/4,x+3/4,z+3/4
 4   y+1/4,-x+1/4,z+1/4
 5   -x,-y,-z
 6   x,y+1/2,-z
 7   y+1/4,-x+3/4,-z+3/4
 8   -y+1/4,x+1/4,-z+1/4
 9   x+1/2,y+1/2,z+1/2
 10  -x+1/2,-y,z+1/2
 11  -y+3/4,x+1/4,z+1/4
 12  y+3/4,-x+3/4,z+3/4
 13  -x+1/2,-y+1/2,-z+1/2
 14  x+1/2,y,-z+1/2
 15  y+3/4,-x+1/4,-z+1/4
 16  -y+3/4,x+3/4,-z+3/4

_cell_length_a                           14.8239(4)
_cell_length_b                           14.8239(4)
_cell_length_c                           29.8395(8)
_cell_angle_alpha                        90
_cell_angle_beta                         90
_cell_angle_gamma                        90
_cell_volume                             6557.2(3)

loop_
 _twin_individual_id
 _twin_individual_mass_fraction_refined
 _twin_individual_twin_matrix_11
 _twin_individual_twin_matrix_12
 _twin_individual_twin_matrix_13
 _twin_individual_twin_matrix_21
 _twin_individual_twin_matrix_22
 _twin_individual_twin_matrix_23
 _twin_individual_twin_matrix_31
 _twin_individual_twin_matrix_32
 _twin_individual_twin_matrix_33
 ? ? ? ? ? ? ? ? ? ? ?

_cell_formula_units_Z                    16

_cell_measurement_reflns_used            13017
_cell_measurement_theta_min              3.28
_cell_measurement_theta_max              74.54
_cell_measurement_temperature            160.01(10)
_cell_special_details
; ?
;

_exptl_crystal_density_diffrn            1.6371
_exptl_crystal_F_000                     3328

_exptl_absorpt_coefficient_mu            1.952
_exptl_crystal_size_max                  0.13
_exptl_crystal_size_mid                  0.05
_exptl_crystal_size_min                  0.05
_exptl_crystal_colour                    brown
_exptl_crystal_description               'prism, cut'

_exptl_absorpt_correction_type           'multi-scan'
_exptl_absorpt_process_details
;
CrysAlisPro 1.171.40.55a (Rigaku Oxford Diffraction, 2019)
Empirical absorption correction using spherical harmonics,
 implemented in SCALE3 ABSPACK scaling algorithm.
;
_exptl_absorpt_correction_T_min          0.256
_exptl_absorpt_correction_T_max          1


#=======================================================================

# EXPERIMENTAL DATA

_exptl_special_details                   ?

_diffrn_ambient_temperature              160.00
_diffrn_source                           'micro-focus sealed X-ray tube'
_diffrn_radiation_type                   'Cu K\a'
_diffrn_radiation_source                 'X-ray tube'
_diffrn_radiation_wavelength             1.54184
_diffrn_radiation_monochromator          'mirror'
_diffrn_measurement_device               'four-circle diffractometer'
_diffrn_measurement_device_type          'SuperNova, Cu, Atlas'
_diffrn_detector                         'CCD plate'
_diffrn_measurement_method               '\w scans'

_diffrn_reflns_number                    24646
_diffrn_reflns_theta_min                 3.33
_diffrn_reflns_theta_max                 74.75
_diffrn_reflns_theta_full                74.75
_diffrn_measured_fraction_theta_max      0.99
_diffrn_measured_fraction_theta_full     0.99
_diffrn_reflns_av_R_equivalents          0.0747
_diffrn_reflns_av_unetI/netI             0.0156
_diffrn_reflns_limit_h_min               -17
_diffrn_reflns_limit_h_max               18
_diffrn_reflns_limit_k_min               -18
_diffrn_reflns_limit_k_max               15
_diffrn_reflns_limit_l_min               -36
_diffrn_reflns_limit_l_max               36
_diffrn_reflns_reduction_process         ?


_diffrn_radiation_probe                  X-ray

#=======================================================================

# REFINEMENT DATA

_refine_special_details
; ?
;

_reflns_number_total                     3344
_reflns_number_gt                        3030
_reflns_threshold_expression             'I>3\s(I)'

_refine_ls_structure_factor_coef         Fsqd
_refine_ls_R_factor_gt                   0.0385
_refine_ls_wR_factor_gt                  0.0928
_refine_ls_R_factor_all                  0.0420
_refine_ls_wR_factor_ref                 0.0946
_refine_ls_goodness_of_fit_ref           2.38
_refine_ls_goodness_of_fit_gt            2.46
_refine_ls_number_reflns                 3344
_refine_ls_number_parameters             252
_refine_ls_number_restraints             0
_refine_ls_number_constraints            70
_refine_ls_weighting_scheme              sigma
_refine_ls_weighting_details             'w=1/(\s^2^(I)+0.0004I^2^)'
_refine_ls_hydrogen_treatment            'constr'
_refine_ls_shift/su_max                  0.0178
_refine_ls_shift/su_mean                 0.0012
_refine_diff_density_max                 0.38
_refine_diff_density_min                 -0.47
_refine_ls_extinction_method             'none'
_refine_ls_extinction_coef               ?
_refine_ls_extinction_expression         ?
_refine_ls_abs_structure_details         ?
_refine_ls_abs_structure_Flack           ?
_refine_ls_abs_structure_Rogers          ?

loop_
 _atom_type_symbol
 _atom_type_scat_dispersion_real
 _atom_type_scat_dispersion_imag
 _atom_type_scat_source
 _atom_type_scat_Cromer_Mann_a1
 _atom_type_scat_Cromer_Mann_b1
 _atom_type_scat_Cromer_Mann_a2
 _atom_type_scat_Cromer_Mann_b2
 _atom_type_scat_Cromer_Mann_a3
 _atom_type_scat_Cromer_Mann_b3
 _atom_type_scat_Cromer_Mann_a4
 _atom_type_scat_Cromer_Mann_b4
 _atom_type_scat_Cromer_Mann_c
 C    0.0181  0.0091
 'International Tables Vol C tables 4.2.6.8 and 6.1.1.4'
2.31 20.843901 1.02 10.2075 1.5886 0.5687 0.865 51.651199 0.2156
 H    0.0000  0.0000
 'International Tables Vol C tables 4.2.6.8 and 6.1.1.4'
0.493002 10.5109 0.322912 26.1257 0.140191 3.14236 0.04081 57.799702 0.003038
 N    0.0311  0.0180
 'International Tables Vol C tables 4.2.6.8 and 6.1.1.4'
12.2126 0.0057 3.1322 9.8933 2.0125 28.997499 1.1663 0.5826 -11.529
 Ni  -3.0029  0.5091
 'International Tables Vol C tables 4.2.6.8 and 6.1.1.4'
12.8376 3.8785 7.292 0.2565 4.4438 12.1763 2.38 66.342102 1.0341
 O    0.0492  0.0322
 'International Tables Vol C tables 4.2.6.8 and 6.1.1.4'
3.0485 13.2771 2.2868 5.7011 1.5463 0.3239 0.867 32.908901 0.2508

_computing_data_collection
 'CrysAlisPro 1.171.40.55a (Rigaku OD, 2019)'
_computing_cell_refinement
 'CrysAlisPro 1.171.40.55a (Rigaku OD, 2019)'
_computing_data_reduction
 'CrysAlisPro 1.171.40.55a (Rigaku OD, 2019)'
_computing_structure_solution            ?
_computing_structure_refinement          ?
_computing_molecular_graphics            ?
_computing_publication_material          ?


#=======================================================================

# ATOMIC COORDINATES AND DISPLACEMENT PARAMETERS

loop_
 _atom_site_label
 _atom_site_type_symbol
 _atom_site_fract_x
 _atom_site_fract_y
 _atom_site_fract_z
 _atom_site_adp_type
 _atom_site_U_iso_or_equiv
 _atom_site_site_symmetry_multiplicity
 _atom_site_occupancy
 _atom_site_calc_flag
 _atom_site_refinement_flags
 _atom_site_disorder_assembly
 _atom_site_disorder_group
  Ni1 Ni 0.560005(19) 0.38910(2) 0.594339(11) Uani 0.03037(10) 16 1 d . . .
  O1a O 0.73632(10) 0.36074(12) 0.61315(6) Uani 0.0538(7) 16 0.952(7) d . . .
  O2a O 0.69965(14) 0.49816(13) 0.61965(7) Uani 0.0553(7) 16 0.952(7) d . . .
  N1a N 0.67893(11) 0.42000(12) 0.61102(5) Uani 0.0334(6) 16 0.952(7) d . . .
  O1b O 0.73632(10) 0.36074(12) 0.61315(6) Uiso 0.046(11) 16 0.048(7) d . . .
  O2b O 0.651(3) 0.490(2) 0.6120(12) Uiso 0.046(11) 16 0.048(7) d . . .
  N1b N 0.737(3) 0.441(3) 0.6213(14) Uiso 0.046(11) 16 0.048(7) d . . .
  O3 O 0.53475(8) 0.38689(9) 0.65459(4) Uani 0.0328(4) 16 1 d . . .
  N2 N 0.44459(10) 0.35432(10) 0.57627(6) Uani 0.0312(4) 16 1 d . . .
  N3 N 0.58532(11) 0.39723(11) 0.53237(6) Uani 0.0351(5) 16 1 d . . .
  C1 C 0.66138(14) 0.42087(18) 0.51224(7) Uani 0.0474(7) 16 1 d . . .
  C2 C 0.66845(15) 0.42945(18) 0.46556(8) Uani 0.0504(7) 16 1 d . . .
  C3 C 0.59588(15) 0.41182(15) 0.43911(7) Uani 0.0427(6) 16 1 d . . .
  C4 C 0.51416(13) 0.38332(13) 0.45917(7) Uani 0.0371(6) 16 1 d . . .
  C5 C 0.43506(15) 0.36040(17) 0.43510(8) Uani 0.0460(7) 16 1 d . . .
  C6 C 0.36012(14) 0.33286(18) 0.45793(8) Uani 0.0495(7) 16 1 d . . .
  C7 C 0.35774(13) 0.32815(15) 0.50512(8) Uani 0.0419(6) 16 1 d . . .
  C8 C 0.43347(12) 0.35174(12) 0.52963(7) Uani 0.0332(5) 16 1 d . . .
  C9 C 0.51191(12) 0.37778(12) 0.50606(7) Uani 0.0326(5) 16 1 d . . .
  C10 C 0.37799(12) 0.33354(13) 0.60383(7) Uani 0.0344(5) 16 1 d . . .
  C11 C 0.38177(12) 0.33634(13) 0.65015(7) Uani 0.0333(5) 16 1 d . . .
  C12 C 0.30091(13) 0.30640(16) 0.67743(8) Uani 0.0442(7) 16 1 d . . .
  C13 C 0.28995(13) 0.36505(16) 0.71876(8) Uani 0.0463(7) 16 1 d . . .
  C14 C 0.37550(12) 0.36612(12) 0.74584(7) Uani 0.0338(5) 16 1 d . . .
  C15 C 0.37583(14) 0.36965(12) 0.79224(7) Uani 0.0385(6) 16 1 d . . .
  C16 C 0.45612(15) 0.37185(13) 0.81599(7) Uani 0.0395(6) 16 1 d . . .
  C17 C 0.53789(14) 0.37198(14) 0.79316(7) Uani 0.0396(6) 16 1 d . . .
  C18 C 0.53869(13) 0.37012(13) 0.74691(7) Uani 0.0346(5) 16 1 d . . .
  C19 C 0.45834(12) 0.36648(11) 0.72268(6) Uani 0.0299(5) 16 1 d . . .
  C20 C 0.45952(12) 0.36355(11) 0.67330(6) Uani 0.0296(5) 16 1 d . . .
  H1 H 0.713682 0.432585 0.530297 Uiso 0.0569 16 1 d . . .
  H2 H 0.724531 0.447761 0.452289 Uiso 0.0605 16 1 d . . .
  H3 H 0.600005 0.418622 0.407186 Uiso 0.0512 16 1 d . . .
  H5 H 0.43413 0.364196 0.402985 Uiso 0.0552 16 1 d . . .
  H6 H 0.307275 0.316139 0.441294 Uiso 0.0594 16 1 d . . .
  H7 H 0.303903 0.308701 0.520168 Uiso 0.0503 16 1 d . . .
  H10 H 0.322041 0.314854 0.590551 Uiso 0.0412 16 1 d . . .
  H12a H 0.308675 0.244674 0.68636 Uiso 0.053 16 1 d . . .
  H12b H 0.24747 0.310334 0.659364 Uiso 0.053 16 1 d . . .
  H13a H 0.275048 0.42545 0.709833 Uiso 0.0556 16 1 d . . .
  H13b H 0.241499 0.342125 0.736816 Uiso 0.0556 16 1 d . . .
  H15 H 0.31958 0.370579 0.808177 Uiso 0.0462 16 1 d . . .
  H16 H 0.455289 0.373277 0.848156 Uiso 0.0474 16 1 d . . .
  H17 H 0.593636 0.373371 0.809521 Uiso 0.0475 16 1 d . . .
  H18 H 0.595232 0.371334 0.731241 Uiso 0.0415 16 1 d . . .

loop_
 _atom_site_aniso_label
 _atom_site_aniso_type_symbol
 _atom_site_aniso_U_11
 _atom_site_aniso_U_22
 _atom_site_aniso_U_33
 _atom_site_aniso_U_12
 _atom_site_aniso_U_13
 _atom_site_aniso_U_23
 Ni1 Ni 0.02338(17) 0.03792(19) 0.02981(18) -0.00365(12) 0.00018(11) -0.00278(12)
 O1a O 0.0358(9) 0.0591(12) 0.0665(14) 0.0062(8) -0.0111(8) -0.0015(8)
 O2a O 0.0453(12) 0.0496(11) 0.0710(13) -0.0123(9) -0.0071(9) -0.0168(9)
 N1a N 0.0286(10) 0.0455(11) 0.0260(8) -0.0044(7) 0.0024(6) -0.0019(7)
 O3 O 0.0247(6) 0.0410(7) 0.0327(7) -0.0022(5) 0.0018(5) -0.0023(5)
 N2 N 0.0240(7) 0.0326(8) 0.0371(8) 0.0006(6) -0.0008(6) -0.0031(6)
 N3 N 0.0305(8) 0.0431(9) 0.0316(8) -0.0059(6) -0.0015(6) -0.0036(6)
 C1 C 0.0354(10) 0.0707(15) 0.0360(11) -0.0187(10) 0.0001(8) -0.0048(10)
 C2 C 0.0439(12) 0.0713(15) 0.0361(11) -0.0201(11) 0.0047(9) -0.0039(10)
 C3 C 0.0463(11) 0.0512(12) 0.0305(10) -0.0034(9) 0.0015(8) -0.0055(8)
 C4 C 0.0355(10) 0.0393(10) 0.0365(10) 0.0038(8) -0.0033(7) -0.0074(8)
 C5 C 0.0392(11) 0.0641(14) 0.0345(11) 0.0065(10) -0.0071(8) -0.0109(9)
 C6 C 0.0303(10) 0.0731(15) 0.0452(12) 0.0035(10) -0.0091(8) -0.0156(11)
 C7 C 0.0252(9) 0.0555(12) 0.0449(12) 0.0023(8) -0.0024(8) -0.0097(9)
 C8 C 0.0279(8) 0.0345(9) 0.0373(10) 0.0035(7) -0.0019(7) -0.0055(7)
 C9 C 0.0299(9) 0.0317(9) 0.0362(10) 0.0021(7) -0.0024(7) -0.0051(7)
 C10 C 0.0229(8) 0.0373(9) 0.0429(10) 0.0001(7) -0.0008(7) 0.0003(8)
 C11 C 0.0227(8) 0.0356(9) 0.0415(10) 0.0014(7) 0.0024(7) 0.0013(7)
 C12 C 0.0277(9) 0.0601(13) 0.0448(11) -0.0071(9) 0.0037(8) 0.0039(9)
 C13 C 0.0282(9) 0.0600(13) 0.0507(13) 0.0056(9) 0.0105(8) 0.0043(10)
 C14 C 0.0323(9) 0.0250(8) 0.0441(11) 0.0034(7) 0.0093(8) 0.0012(7)
 C15 C 0.0411(10) 0.0285(9) 0.0458(11) 0.0009(8) 0.0142(8) -0.0004(7)
 C16 C 0.0529(12) 0.0302(9) 0.0355(10) 0.0023(8) 0.0086(8) -0.0006(7)
 C17 C 0.0412(11) 0.0384(10) 0.0392(11) 0.0027(8) -0.0003(8) -0.0026(8)
 C18 C 0.0321(9) 0.0340(9) 0.0377(10) 0.0025(7) 0.0034(7) -0.0011(7)
 C19 C 0.0304(8) 0.0215(7) 0.0377(10) 0.0038(6) 0.0052(7) 0.0001(6)
 C20 C 0.0263(8) 0.0245(8) 0.0379(10) 0.0051(6) 0.0037(7) 0.0005(6)


#=======================================================================

# MOLECULAR GEOMETRY


loop_
 _geom_bond_atom_site_label_1
 _geom_bond_atom_site_label_2
 _geom_bond_site_symmetry_1
 _geom_bond_site_symmetry_2
 _geom_bond_distance
 _geom_bond_publ_flag
  Ni1 N1a . . 1.8878(15) ?
  Ni1 O2b . . 2.08(4) ?
  Ni1 O3 . . 1.8367(12) ?
  Ni1 N2 . . 1.8664(15) ?
  Ni1 N3 . . 1.8906(18) ?
  O1a N1a . . 1.225(2) ?
  O1a N1b . . 1.21(4) ?
  O2a N1a . . 1.226(2) ?
  O2a O2b . . 0.77(4) ?
  O2a N1b . . 1.01(4) ?
  N1a O2b . . 1.12(3) ?
  N1a N1b . . 0.96(4) ?
  O3 C20 . . 1.295(2) ?
  N2 C8 . . 1.402(3) ?
  N2 C10 . . 1.321(2) ?
  N3 C1 . . 1.325(2) ?
  N3 C9 . . 1.372(2) ?
  C1 C2 . . 1.403(3) ?
  C1 H1 . . 0.9597 ?
  C2 C3 . . 1.360(4) ?
  C2 H2 . . 0.9596 ?
  C3 C4 . . 1.415(3) ?
  C3 H3 . . 0.9599 ?
  C4 C5 . . 1.416(2) ?
  C4 C9 . . 1.402(3) ?
  C5 C6 . . 1.366(3) ?
  C5 H5 . . 0.9601 ?
  C6 C7 . . 1.410(3) ?
  C6 H6 . . 0.9599 ?
  C7 C8 . . 1.385(3) ?
  C7 H7 . . 0.9598 ?
  C8 C9 . . 1.412(2) ?
  C10 C11 . . 1.384(3) ?
  C10 H10 . . 0.96 ?
  C11 C12 . . 1.516(3) ?
  C11 C20 . . 1.402(2) ?
  C12 C13 . . 1.517(4) ?
  C12 H12a . . 0.96 ?
  C12 H12b . . 0.9599 ?
  C13 C14 . . 1.503(2) ?
  C13 H13a . . 0.9608 ?
  C13 H13b . . 0.9603 ?
  C14 C15 . . 1.386(3) ?
  C14 C19 . . 1.408(2) ?
  C15 C16 . . 1.386(3) ?
  C15 H15 . . 0.9596 ?
  C16 C17 . . 1.391(3) ?
  C16 H16 . . 0.9601 ?
  C17 C18 . . 1.380(3) ?
  C17 H17 . . 0.9599 ?
  C18 C19 . . 1.395(2) ?
  C18 H18 . . 0.9598 ?
  C19 C20 . . 1.474(3) ?

loop_
 _geom_angle_atom_site_label_1
 _geom_angle_atom_site_label_2
 _geom_angle_atom_site_label_3
 _geom_angle_site_symmetry_1
 _geom_angle_site_symmetry_2
 _geom_angle_site_symmetry_3
 _geom_angle
 _geom_angle_publ_flag
  N1a Ni1 O2b . . . 32.2(11) ?
  N1a Ni1 O3 . . . 86.36(6) ?
  N1a Ni1 N2 . . . 177.40(7) ?
  N1a Ni1 N3 . . . 93.29(7) ?
  O2b Ni1 O3 . . . 84.1(9) ?
  O2b Ni1 N2 . . . 149.9(10) ?
  O2b Ni1 N3 . . . 94.2(9) ?
  O3 Ni1 N2 . . . 95.21(7) ?
  O3 Ni1 N3 . . . 177.36(6) ?
  N2 Ni1 N3 . . . 85.23(7) ?
  N1a O1a N1b . . . 47(2) ?
  N1a O2a O2b . . . 63(2) ?
  N1a O2a N1b . . . 50(2) ?
  O2b O2a N1b . . . 113(3) ?
  Ni1 N1a O1a . . . 119.21(12) ?
  Ni1 N1a O2a . . . 121.22(12) ?
  Ni1 N1a O2b . . . 83(2) ?
  Ni1 N1a N1b . . . 174(3) ?
  O1a N1a O2a . . . 119.57(16) ?
  O1a N1a O2b . . . 157(2) ?
  O1a N1a N1b . . . 66(3) ?
  O2a N1a N1b . . . 54(3) ?
  O2b N1a N1b . . . 91(3) ?
  Ni1 O2b O2a . . . 143(3) ?
  Ni1 O2b N1a . . . 64.3(16) ?
  O2a O2b N1a . . . 79(3) ?
  O1a N1b O2a . . . 144(4) ?
  O1a N1b N1a . . . 67(3) ?
  O2a N1b N1a . . . 77(3) ?
  Ni1 O3 C20 . . . 127.05(11) ?
  Ni1 N2 C8 . . . 113.69(11) ?
  Ni1 N2 C10 . . . 124.74(14) ?
  C8 N2 C10 . . . 121.57(15) ?
  Ni1 N3 C1 . . . 128.97(14) ?
  Ni1 N3 C9 . . . 112.89(12) ?
  C1 N3 C9 . . . 118.11(18) ?
  N3 C1 C2 . . . 122.53(19) ?
  N3 C1 H1 . . . 118.73 ?
  C2 C1 H1 . . . 118.74 ?
  C1 C2 C3 . . . 120.0(2) ?
  C1 C2 H2 . . . 120.02 ?
  C3 C2 H2 . . . 120 ?
  C2 C3 C4 . . . 119.3(2) ?
  C2 C3 H3 . . . 120.37 ?
  C4 C3 H3 . . . 120.36 ?
  C3 C4 C5 . . . 124.4(2) ?
  C3 C4 C9 . . . 117.40(16) ?
  C5 C4 C9 . . . 118.17(16) ?
  C4 C5 C6 . . . 119.5(2) ?
  C4 C5 H5 . . . 120.3 ?
  C6 C5 H5 . . . 120.2 ?
  C5 C6 C7 . . . 122.22(18) ?
  C5 C6 H6 . . . 118.9 ?
  C7 C6 H6 . . . 118.88 ?
  C6 C7 C8 . . . 119.62(17) ?
  C6 C7 H7 . . . 120.2 ?
  C8 C7 H7 . . . 120.18 ?
  N2 C8 C7 . . . 128.77(17) ?
  N2 C8 C9 . . . 112.97(15) ?
  C7 C8 C9 . . . 118.26(19) ?
  N3 C9 C4 . . . 122.65(15) ?
  N3 C9 C8 . . . 115.15(18) ?
  C4 C9 C8 . . . 122.20(16) ?
  N2 C10 C11 . . . 125.73(15) ?
  N2 C10 H10 . . . 117.13 ?
  C11 C10 H10 . . . 117.13 ?
  C10 C11 C12 . . . 119.70(15) ?
  C10 C11 C20 . . . 122.28(15) ?
  C12 C11 C20 . . . 118.00(18) ?
  C11 C12 C13 . . . 110.70(19) ?
  C11 C12 H12a . . . 109.44 ?
  C11 C12 H12b . . . 109.48 ?
  C13 C12 H12a . . . 109.45 ?
  C13 C12 H12b . . . 109.5 ?
  H12a C12 H12b . . . 108.23 ?
  C12 C13 C14 . . . 110.69(16) ?
  C12 C13 H13a . . . 109.47 ?
  C12 C13 H13b . . . 109.49 ?
  C14 C13 H13a . . . 109.48 ?
  C14 C13 H13b . . . 109.49 ?
  H13a C13 H13b . . . 108.19 ?
  C13 C14 C15 . . . 122.69(15) ?
  C13 C14 C19 . . . 118.12(18) ?
  C15 C14 C19 . . . 119.15(15) ?
  C14 C15 C16 . . . 120.98(17) ?
  C14 C15 H15 . . . 119.54 ?
  C16 C15 H15 . . . 119.49 ?
  C15 C16 C17 . . . 119.90(19) ?
  C15 C16 H16 . . . 120.07 ?
  C17 C16 H16 . . . 120.03 ?
  C16 C17 C18 . . . 119.81(16) ?
  C16 C17 H17 . . . 120.09 ?
  C18 C17 H17 . . . 120.1 ?
  C17 C18 C19 . . . 120.77(15) ?
  C17 C18 H18 . . . 119.61 ?
  C19 C18 H18 . . . 119.62 ?
  C14 C19 C18 . . . 119.37(17) ?
  C14 C19 C20 . . . 120.04(15) ?
  C18 C19 C20 . . . 120.59(15) ?
  O3 C20 C11 . . . 124.91(17) ?
  O3 C20 C19 . . . 115.68(14) ?
  C11 C20 C19 . . . 119.41(15) ?


loop_
 _geom_hbond_atom_site_label_D
 _geom_hbond_atom_site_label_H
 _geom_hbond_atom_site_label_A
 _geom_hbond_site_symmetry_D
 _geom_hbond_site_symmetry_H
 _geom_hbond_site_symmetry_A
 _geom_hbond_distance_DH
 _geom_hbond_distance_HA
 _geom_hbond_distance_DA
 _geom_hbond_angle_DHA
 _geom_hbond_publ_flag
  C1 H1 N1a . . .   0.96   2.47   2.959(3)   111.42 ?
  C2 H2 O2a . . 3_644   0.96   2.50   3.131(3)   123.39 ?
 
#=======================================================================
data_160K_irr_160K
#=======================================================================

# AUTHOR AND JOURNAL INFORMATION

_publ_contact_author_name 'Katarzyna N. Jarzembska'
_publ_contact_author_address
;
 Department of Chemistry, University of Warsaw,
  Zwirki i Wigury 101, 02-089, Warsaw, Poland
;
_publ_contact_author_email 'katarzyna.jarzembska@uw.edu.pl' 

loop_
_publ_author_name
_publ_author_address
'Sylwia E. Kutniewska'
;
 Department of Chemistry, University of Warsaw,
  Zwirki i Wigury 101, 02-089, Warsaw, Poland
;
'Radoslaw Kaminski'
;
 Department of Chemistry, University of Warsaw,
  Zwirki i Wigury 101, 02-089, Warsaw, Poland
;
'Adam Krowczynski'
;
 Department of Chemistry, University of Warsaw,
  Zwirki i Wigury 101, 02-089, Warsaw, Poland
;
'Katarzyna N. Jarzembska'
;
 Department of Chemistry, University of Warsaw,
  Zwirki i Wigury 101, 02-089, Warsaw, Poland
;
'Dominik Schaniel'
;
CRM2, Jean Barriol Institute, CNRS UMR 7036, University of Lorraine, 
BP 70239, Boulevard des Aiguillettes, 54506 Vandoeuvre-les-Nancy, France
;
'Sebastien Pillet'
;
CRM2, Jean Barriol Institute, CNRS UMR 7036, University of Lorraine, 
BP 70239, Boulevard des Aiguillettes, 54506 Vandoeuvre-les-Nancy, France
;
'Emmanuel Wenger'
;
CRM2, Jean Barriol Institute, CNRS UMR 7036, University of Lorraine, 
BP 70239, Boulevard des Aiguillettes, 54506 Vandoeuvre-les-Nancy, France
;

#=======================================================================

_vrf_PLAT027_I
;
PROBLEM: _diffrn_reflns_theta_full value (too) Low ......      49.51 Degree
RESPONSE: Weakly diffracting crystal.
;
_vrf_PLAT029_I
;
PROBLEM: _diffrn_measured_fraction_theta_full
RESPONSE: Weakly diffracting crystal.
;

#=======================================================================

# CHEMICAL DATA

_chemical_formula_moiety                 'C20 H15 N3 Ni O3'
_chemical_formula_sum                    'C20 H15 N3 Ni O3'
_chemical_formula_weight                 404.04

#=======================================================================

# 6. CRYSTAL DATA

_symmetry_cell_setting                   tetragonal
_symmetry_space_group_name_H-M           'I 41/a'
_symmetry_space_group_name_Hall          '-I 4ad'
_symmetry_Int_Tables_number              88

loop_
 _space_group_symop_id
 _space_group_symop_operation_xyz
 1   x,y,z
 2   -x,-y+1/2,z
 3   -y+1/4,x+3/4,z+3/4
 4   y+1/4,-x+1/4,z+1/4
 5   -x,-y,-z
 6   x,y+1/2,-z
 7   y+1/4,-x+3/4,-z+3/4
 8   -y+1/4,x+1/4,-z+1/4
 9   x+1/2,y+1/2,z+1/2
 10  -x+1/2,-y,z+1/2
 11  -y+3/4,x+1/4,z+1/4
 12  y+3/4,-x+3/4,z+3/4
 13  -x+1/2,-y+1/2,-z+1/2
 14  x+1/2,y,-z+1/2
 15  y+3/4,-x+1/4,-z+1/4
 16  -y+3/4,x+3/4,-z+3/4

_cell_length_a                           14.8206(7)
_cell_length_b                           14.8206(7)
_cell_length_c                           29.8617(14)
_cell_angle_alpha                        90
_cell_angle_beta                         90
_cell_angle_gamma                        90
_cell_volume                             6559.1(7)

_cell_formula_units_Z                    16

_cell_measurement_reflns_used            4953
_cell_measurement_theta_min              10.32
_cell_measurement_theta_max              64.17
_cell_measurement_temperature            160.00
_cell_special_details
; ?
;

_exptl_crystal_density_diffrn            1.6367
_exptl_crystal_F_000                     3328

_exptl_absorpt_coefficient_mu            1.951
_exptl_crystal_size_max                  0.13
_exptl_crystal_size_mid                  0.05
_exptl_crystal_size_min                  0.05
_exptl_crystal_colour                    brown
_exptl_crystal_description               'prism, cut'
_exptl_absorpt_correction_type           'multi-scan'
_exptl_absorpt_process_details
;
CrysAlisPro 1.171.40.55a (Rigaku Oxford Diffraction, 2019)
Empirical absorption correction using spherical harmonics,
 implemented in SCALE3 ABSPACK scaling algorithm.
;
_exptl_absorpt_correction_T_min          0.013
_exptl_absorpt_correction_T_max          1


#=======================================================================

# EXPERIMENTAL DATA


_diffrn_ambient_temperature              160
_diffrn_source                           'micro-focus sealed X-ray tube'
_diffrn_radiation_type                   'Cu K\a'
_diffrn_radiation_source                 'X-ray tube'
_diffrn_radiation_wavelength             1.54184
_diffrn_radiation_monochromator          'mirror'
_diffrn_measurement_device               'four-circle diffractometer'
_diffrn_measurement_device_type          'SuperNova, Cu, Atlas'
_diffrn_detector                         'CCD plate'
_diffrn_measurement_method               '\w scans'

_diffrn_reflns_number                    8900
_diffrn_reflns_theta_min                 10.36
_diffrn_reflns_theta_max                 64.39
_diffrn_reflns_theta_full                32.34
_diffrn_measured_fraction_theta_max      0.76
_diffrn_measured_fraction_theta_full     0.95
_diffrn_reflns_av_R_equivalents          0.0376
_diffrn_reflns_av_unetI/netI             0.0229
_diffrn_reflns_limit_h_min               -16
_diffrn_reflns_limit_h_max               17
_diffrn_reflns_limit_k_min               -17
_diffrn_reflns_limit_k_max               16
_diffrn_reflns_limit_l_min               -34
_diffrn_reflns_limit_l_max               33
_diffrn_reflns_reduction_process         ?


_diffrn_radiation_probe                  X-ray

#=======================================================================

# REFINEMENT DATA

_refine_special_details
; ?
;

_reflns_number_total                     2093
_reflns_number_gt                        1772
_reflns_threshold_expression             'I>3\s(I)'

_refine_ls_structure_factor_coef         Fsqd
_refine_ls_R_factor_gt                   0.0499
_refine_ls_wR_factor_gt                  0.1137
_refine_ls_R_factor_all                  0.0580
_refine_ls_wR_factor_ref                 0.1176
_refine_ls_goodness_of_fit_ref           2.43
_refine_ls_goodness_of_fit_gt            2.58
_refine_ls_restrained_S_gt               ?
_refine_ls_restrained_S_all              ?
_refine_ls_number_reflns                 2093
_refine_ls_number_parameters             259
_refine_ls_number_restraints             0
_refine_ls_number_constraints            78
_refine_ls_weighting_scheme              sigma
_refine_ls_weighting_details             'w=1/(\s^2^(I)+0.0004I^2^)'
_refine_ls_hydrogen_treatment            'constr'
_refine_ls_shift/su_max                  0.0241
_refine_ls_shift/su_mean                 0.0014
_refine_diff_density_max                 0.35
_refine_diff_density_min                 -0.48
_refine_ls_extinction_method             'none'
_refine_ls_extinction_coef               ?
_refine_ls_extinction_expression         ?
_refine_ls_abs_structure_details         ?
_refine_ls_abs_structure_Flack           ?
_refine_ls_abs_structure_Rogers          ?

loop_
 _atom_type_symbol
 _atom_type_scat_dispersion_real
 _atom_type_scat_dispersion_imag
 _atom_type_scat_source
 _atom_type_scat_Cromer_Mann_a1
 _atom_type_scat_Cromer_Mann_b1
 _atom_type_scat_Cromer_Mann_a2
 _atom_type_scat_Cromer_Mann_b2
 _atom_type_scat_Cromer_Mann_a3
 _atom_type_scat_Cromer_Mann_b3
 _atom_type_scat_Cromer_Mann_a4
 _atom_type_scat_Cromer_Mann_b4
 _atom_type_scat_Cromer_Mann_c
 C    0.0181  0.0091
 'International Tables Vol C tables 4.2.6.8 and 6.1.1.4'
2.31 20.843901 1.02 10.2075 1.5886 0.5687 0.865 51.651199 0.2156
 H    0.0000  0.0000
 'International Tables Vol C tables 4.2.6.8 and 6.1.1.4'
0.493002 10.5109 0.322912 26.1257 0.140191 3.14236 0.04081 57.799702 0.003038
 N    0.0311  0.0180
 'International Tables Vol C tables 4.2.6.8 and 6.1.1.4'
12.2126 0.0057 3.1322 9.8933 2.0125 28.997499 1.1663 0.5826 -11.529
 Ni  -3.0029  0.5091
 'International Tables Vol C tables 4.2.6.8 and 6.1.1.4'
12.8376 3.8785 7.292 0.2565 4.4438 12.1763 2.38 66.342102 1.0341
 O    0.0492  0.0322
 'International Tables Vol C tables 4.2.6.8 and 6.1.1.4'
3.0485 13.2771 2.2868 5.7011 1.5463 0.3239 0.867 32.908901 0.2508

_computing_data_collection
 'CrysAlisPro 1.171.40.55a (Rigaku OD, 2019)'
_computing_cell_refinement
 'CrysAlisPro 1.171.40.55a (Rigaku OD, 2019)'
_computing_data_reduction
 'CrysAlisPro 1.171.40.55a (Rigaku OD, 2019)'
_computing_structure_solution            ?
_computing_structure_refinement          ?
_computing_molecular_graphics            ?
_computing_publication_material          ?


#=======================================================================

# ATOMIC COORDINATES AND DISPLACEMENT PARAMETERS

loop_
 _atom_site_label
 _atom_site_type_symbol
 _atom_site_fract_x
 _atom_site_fract_y
 _atom_site_fract_z
 _atom_site_adp_type
 _atom_site_U_iso_or_equiv
 _atom_site_site_symmetry_multiplicity
 _atom_site_occupancy
 _atom_site_calc_flag
 _atom_site_refinement_flags
 _atom_site_disorder_assembly
 _atom_site_disorder_group
  Ni1 Ni 0.55844(4) 0.39374(5) 0.59370(2) Uani 0.0501(2) 16 1 d . . .
  O1a O 0.7345(2) 0.3638(2) 0.61310(12) Uani 0.058(4) 16 0.751(14) d . . .
  O2a O 0.6991(3) 0.4976(4) 0.62013(18) Uani 0.078(2) 16 0.751(14) d . . .
  N1a N 0.6780(3) 0.4199(4) 0.60990(14) Uani 0.0521(18) 16 0.751(14) d . . .
  O1b O 0.7345(2) 0.3638(2) 0.61310(12) Uiso 0.08(5) 16 0.144(16) d . . .
  O2b O 0.6514(10) 0.4837(8) 0.6098(4) Uiso 0.044(4) 16 0.144(16) d . . .
  N1b N 0.7276(10) 0.4391(8) 0.6197(4) Uiso 0.033(4) 16 0.144(16) d . . .
  O1c O 0.781(2) 0.463(2) 0.6304(12) Uiso 0.073(12) 16 0.10(2) d . . .
  O2c O 0.6514(10) 0.4837(8) 0.6098(4) Uiso 0.044(4) 16 0.10(2) d . . .
  N1c N 0.7276(10) 0.4391(8) 0.6197(4) Uiso 0.033(4) 16 0.10(2) d . . .
  O3 O 0.53333(15) 0.39087(17) 0.65401(9) Uani 0.0465(8) 16 1 d . . .
  N2 N 0.44552(18) 0.35404(19) 0.57588(11) Uani 0.0428(9) 16 1 d . . .
  N3 N 0.5837(2) 0.4021(2) 0.53178(12) Uani 0.0534(11) 16 1 d . . .
  C1 C 0.6584(3) 0.4288(3) 0.51156(15) Uani 0.0692(16) 16 1 d . . .
  C2 C 0.6658(3) 0.4366(3) 0.46509(15) Uani 0.0684(16) 16 1 d . . .
  C3 C 0.5944(3) 0.4145(3) 0.43867(14) Uani 0.0584(14) 16 1 d . . .
  C4 C 0.5139(3) 0.3833(3) 0.45890(14) Uani 0.0528(12) 16 1 d . . .
  C5 C 0.4360(3) 0.3570(3) 0.43466(15) Uani 0.0642(15) 16 1 d . . .
  C6 C 0.3619(3) 0.3276(3) 0.45781(17) Uani 0.0688(16) 16 1 d . . .
  C7 C 0.3591(2) 0.3237(3) 0.50455(16) Uani 0.0592(14) 16 1 d . . .
  C8 C 0.4338(2) 0.3503(2) 0.52939(14) Uani 0.0454(11) 16 1 d . . .
  C9 C 0.5114(2) 0.3789(2) 0.50524(14) Uani 0.0470(11) 16 1 d . . .
  C10 C 0.3798(2) 0.3310(2) 0.60371(14) Uani 0.0454(11) 16 1 d . . .
  C11 C 0.3831(2) 0.3345(2) 0.64939(13) Uani 0.0425(10) 16 1 d . . .
  C12 C 0.3034(2) 0.3017(3) 0.67699(13) Uani 0.0527(12) 16 1 d . . .
  C13 C 0.2903(2) 0.3600(3) 0.71809(14) Uani 0.0543(12) 16 1 d . . .
  C14 C 0.3757(2) 0.36465(20) 0.74528(13) Uani 0.0430(11) 16 1 d . . .
  C15 C 0.3766(2) 0.3682(2) 0.79151(13) Uani 0.0484(11) 16 1 d . . .
  C16 C 0.4563(3) 0.3730(2) 0.81517(13) Uani 0.0479(11) 16 1 d . . .
  C17 C 0.5378(2) 0.3757(2) 0.79224(14) Uani 0.0488(11) 16 1 d . . .
  C18 C 0.5390(2) 0.3737(2) 0.74642(13) Uani 0.0445(10) 16 1 d . . .
  C19 C 0.4584(2) 0.36757(19) 0.72192(13) Uani 0.0392(10) 16 1 d . . .
  C20 C 0.4593(2) 0.3645(2) 0.67290(13) Uani 0.0394(10) 16 1 d . . .
  H1 H 0.709844 0.443578 0.529642 Uiso 0.083 16 1 d . . .
  H2 H 0.721031 0.457468 0.45187 Uiso 0.082 16 1 d . . .
  H3 H 0.598559 0.420058 0.40671 Uiso 0.07 16 1 d . . .
  H5 H 0.435174 0.359795 0.402544 Uiso 0.0771 16 1 d . . .
  H6 H 0.309651 0.308818 0.441235 Uiso 0.0825 16 1 d . . .
  H7 H 0.305691 0.302664 0.519466 Uiso 0.071 16 1 d . . .
  H10 H 0.324618 0.309879 0.59052 Uiso 0.0545 16 1 d . . .
  H12a H 0.313506 0.240375 0.686008 Uiso 0.0633 16 1 d . . .
  H12b H 0.249693 0.303282 0.659012 Uiso 0.0633 16 1 d . . .
  H13a H 0.27305 0.419785 0.709068 Uiso 0.0652 16 1 d . . .
  H13b H 0.242611 0.335547 0.736132 Uiso 0.0652 16 1 d . . .
  H15 H 0.320432 0.367172 0.807527 Uiso 0.0581 16 1 d . . .
  H16 H 0.455561 0.374581 0.847309 Uiso 0.0575 16 1 d . . .
  H17 H 0.59348 0.378963 0.808579 Uiso 0.0585 16 1 d . . .
  H18 H 0.595611 0.376611 0.730858 Uiso 0.0534 16 1 d . . .

loop_
 _atom_site_aniso_label
 _atom_site_aniso_type_symbol
 _atom_site_aniso_U_11
 _atom_site_aniso_U_22
 _atom_site_aniso_U_33
 _atom_site_aniso_U_12
 _atom_site_aniso_U_13
 _atom_site_aniso_U_23
 Ni1 Ni 0.0307(3) 0.0807(5) 0.0388(4) -0.0120(3) -0.0004(2) -0.0022(3)
 O1a O 0.042(5) 0.065(7) 0.068(7) 0.0102(19) -0.013(2) -0.0017(18)
 O2a O 0.068(4) 0.078(4) 0.088(3) -0.023(3) -0.006(2) -0.028(3)
 N1a N 0.033(3) 0.085(4) 0.039(2) -0.009(3) 0.0006(17) 0.004(2)
 O3 O 0.0307(11) 0.0638(15) 0.0451(14) -0.0052(10) 0.0028(9) -0.0034(11)
 N2 N 0.0305(13) 0.0470(15) 0.0509(17) 0.0015(11) 0.0007(12) -0.0065(12)
 N3 N 0.0363(15) 0.086(2) 0.0378(16) -0.0093(15) -0.0014(12) -0.0018(15)
 C1 C 0.043(2) 0.120(4) 0.044(2) -0.027(2) -0.0018(16) -0.001(2)
 C2 C 0.048(2) 0.111(4) 0.046(2) -0.020(2) 0.0041(17) -0.004(2)
 C3 C 0.054(2) 0.080(3) 0.041(2) -0.001(2) 0.0013(17) -0.0068(19)
 C4 C 0.0388(18) 0.070(2) 0.050(2) 0.0031(17) -0.0039(16) -0.0141(18)
 C5 C 0.046(2) 0.100(3) 0.047(2) 0.008(2) -0.0056(17) -0.019(2)
 C6 C 0.0369(18) 0.109(4) 0.060(3) 0.001(2) -0.0063(17) -0.028(2)
 C7 C 0.0312(17) 0.086(3) 0.061(3) -0.0001(17) -0.0038(16) -0.019(2)
 C8 C 0.0281(15) 0.0551(19) 0.053(2) 0.0024(14) -0.0031(14) -0.0105(16)
 C9 C 0.0316(16) 0.057(2) 0.052(2) 0.0013(15) -0.0011(15) -0.0068(16)
 C10 C 0.0288(14) 0.0477(18) 0.060(2) 0.0000(13) -0.0019(14) -0.0031(15)
 C11 C 0.0265(14) 0.0423(16) 0.059(2) 0.0023(13) 0.0043(14) 0.0028(15)
 C12 C 0.0317(17) 0.067(2) 0.059(2) -0.0060(16) 0.0053(15) 0.0072(19)
 C13 C 0.0337(17) 0.067(2) 0.062(2) 0.0054(16) 0.0102(16) 0.0064(19)
 C14 C 0.0381(17) 0.0310(15) 0.060(2) 0.0046(13) 0.0104(15) 0.0016(14)
 C15 C 0.0504(19) 0.0357(16) 0.059(2) 0.0017(14) 0.0191(16) -0.0006(15)
 C16 C 0.063(2) 0.0361(16) 0.0444(19) 0.0017(15) 0.0085(16) -0.0024(14)
 C17 C 0.0480(19) 0.0471(18) 0.051(2) 0.0045(15) 0.0002(16) -0.0060(15)
 C18 C 0.0383(17) 0.0434(17) 0.052(2) 0.0036(13) 0.0046(14) -0.0039(14)
 C19 C 0.0352(16) 0.0297(14) 0.053(2) 0.0062(12) 0.0058(14) -0.0009(13)
 C20 C 0.0307(15) 0.0360(15) 0.0515(19) 0.0054(12) 0.0041(13) 0.0003(13)


#=======================================================================

# MOLECULAR GEOMETRY


loop_
 _geom_bond_atom_site_label_1
 _geom_bond_atom_site_label_2
 _geom_bond_site_symmetry_1
 _geom_bond_site_symmetry_2
 _geom_bond_distance
 _geom_bond_publ_flag
  Ni1 N1a . . 1.877(4) ?
  Ni1 O2b . . 1.972(13) ?
  Ni1 O3 . . 1.840(3) ?
  Ni1 N2 . . 1.852(3) ?
  Ni1 N3 . . 1.890(3) ?
  O1a N1a . . 1.184(6) ?
  O1a N1b . . 1.137(12) ?
  O2a N1a . . 1.232(8) ?
  O2a O2b . . 0.803(15) ?
  O2a N1b . . 0.967(14) ?
  O2a O1c . . 1.35(3) ?
  N1a O2b . . 1.027(14) ?
  N1a N1b . . 0.846(15) ?
  N1b O1c . . 0.91(3) ?
  O3 C20 . . 1.294(4) ?
  N2 C8 . . 1.400(4) ?
  N2 C10 . . 1.324(4) ?
  N3 C1 . . 1.321(6) ?
  N3 C9 . . 1.377(4) ?
  C1 C2 . . 1.398(8) ?
  C1 H1 . . 0.9589 ?
  C2 C3 . . 1.360(6) ?
  C2 H2 . . 0.9601 ?
  C3 C4 . . 1.415(6) ?
  C3 H3 . . 0.9608 ?
  C4 C5 . . 1.417(6) ?
  C4 C9 . . 1.385(4) ?
  C5 C6 . . 1.368(6) ?
  C5 H5 . . 0.9612 ?
  C6 C7 . . 1.399(8) ?
  C6 H6 . . 0.9601 ?
  C7 C8 . . 1.389(5) ?
  C7 H7 . . 0.9596 ?
  C8 C9 . . 1.423(4) ?
  C10 C11 . . 1.367(4) ?
  C10 H10 . . 0.9601 ?
  C11 C12 . . 1.520(4) ?
  C11 C20 . . 1.402(4) ?
  C12 C13 . . 1.514(5) ?
  C12 H12a . . 0.9596 ?
  C12 H12b . . 0.9605 ?
  C13 C14 . . 1.505(4) ?
  C13 H13a . . 0.9595 ?
  C13 H13b . . 0.9602 ?
  C14 C15 . . 1.381(4) ?
  C14 C19 . . 1.412(4) ?
  C15 C16 . . 1.379(5) ?
  C15 H15 . . 0.9603 ?
  C16 C17 . . 1.390(5) ?
  C16 H16 . . 0.9592 ?
  C17 C18 . . 1.368(4) ?
  C17 H17 . . 0.9605 ?
  C18 C19 . . 1.404(4) ?
  C18 H18 . . 0.9598 ?
  C19 C20 . . 1.464(4) ?

loop_
 _geom_angle_atom_site_label_1
 _geom_angle_atom_site_label_2
 _geom_angle_atom_site_label_3
 _geom_angle_site_symmetry_1
 _geom_angle_site_symmetry_2
 _geom_angle_site_symmetry_3
 _geom_angle
 _geom_angle_publ_flag
  N1a Ni1 O2b . . . 30.8(4) ?
  N1a Ni1 O3 . . . 86.77(11) ?
  N1a Ni1 N2 . . . 173.0(2) ?
  N1a Ni1 N3 . . . 92.95(13) ?
  O2b Ni1 O3 . . . 85.3(4) ?
  O2b Ni1 N2 . . . 156.0(4) ?
  O2b Ni1 N3 . . . 93.2(4) ?
  O3 Ni1 N2 . . . 95.20(11) ?
  O3 Ni1 N3 . . . 177.54(14) ?
  N2 Ni1 N3 . . . 85.36(13) ?
  N1a O2a O2b . . . 56.0(10) ?
  N1a O2a O1c . . . 85.8(13) ?
  O2b O2a N1b . . . 99.1(13) ?
  O2b O2a O1c . . . 141.6(17) ?
  Ni1 N1a O1a . . . 122.9(4) ?
  Ni1 N1a O2a . . . 119.8(4) ?
  Ni1 N1a O2b . . . 79.7(8) ?
  Ni1 N1a N1b . . . 170.2(10) ?
  O1a N1a O2a . . . 117.2(4) ?
  O1a N1a O2b . . . 157.3(10) ?
  O1a N1a N1b . . . 65.7(9) ?
  O2a N1a N1b . . . 51.5(9) ?
  O2b N1a N1b . . . 91.9(13) ?
  Ni1 O2b O2a . . . 152.1(13) ?
  Ni1 O2b N1a . . . 69.5(7) ?
  O2a O2b N1a . . . 83.6(13) ?
  O1a N1b O2a . . . 156.8(16) ?
  O1a N1b N1a . . . 71.6(10) ?
  O1a N1b O1c . . . 111(2) ?
  O2a N1b N1a . . . 85.3(13) ?
  O2a N1b O1c . . . 92(2) ?
  N1a N1b O1c . . . 177(2) ?
  O2a O1c N1b . . . 45.7(16) ?
  Ni1 O3 C20 . . . 127.3(2) ?
  Ni1 N2 C8 . . . 114.1(2) ?
  Ni1 N2 C10 . . . 124.5(2) ?
  C8 N2 C10 . . . 121.4(3) ?
  Ni1 N3 C1 . . . 129.2(3) ?
  Ni1 N3 C9 . . . 113.2(2) ?
  C1 N3 C9 . . . 117.6(4) ?
  N3 C1 C2 . . . 123.0(4) ?
  N3 C1 H1 . . . 118.56 ?
  C2 C1 H1 . . . 118.48 ?
  C1 C2 C3 . . . 119.7(4) ?
  C1 C2 H2 . . . 120.16 ?
  C3 C2 H2 . . . 120.17 ?
  C2 C3 C4 . . . 119.2(3) ?
  C2 C3 H3 . . . 120.39 ?
  C4 C3 H3 . . . 120.4 ?
  C3 C4 C5 . . . 124.0(3) ?
  C3 C4 C9 . . . 117.6(3) ?
  C5 C4 C9 . . . 118.3(3) ?
  C4 C5 C6 . . . 119.0(3) ?
  C4 C5 H5 . . . 120.54 ?
  C6 C5 H5 . . . 120.48 ?
  C5 C6 C7 . . . 122.7(4) ?
  C5 C6 H6 . . . 118.68 ?
  C7 C6 H6 . . . 118.6 ?
  C6 C7 C8 . . . 119.8(4) ?
  C6 C7 H7 . . . 119.99 ?
  C8 C7 H7 . . . 120.2 ?
  N2 C8 C7 . . . 129.7(3) ?
  N2 C8 C9 . . . 113.1(3) ?
  C7 C8 C9 . . . 117.3(3) ?
  N3 C9 C4 . . . 122.9(3) ?
  N3 C9 C8 . . . 114.2(3) ?
  C4 C9 C8 . . . 122.9(3) ?
  N2 C10 C11 . . . 126.2(3) ?
  N2 C10 H10 . . . 116.96 ?
  C11 C10 H10 . . . 116.89 ?
  C10 C11 C12 . . . 120.1(3) ?
  C10 C11 C20 . . . 122.7(3) ?
  C12 C11 C20 . . . 117.1(3) ?
  C11 C12 C13 . . . 110.9(3) ?
  C11 C12 H12a . . . 109.49 ?
  C11 C12 H12b . . . 109.45 ?
  C13 C12 H12a . . . 109.52 ?
  C13 C12 H12b . . . 109.45 ?
  H12a C12 H12b . . . 108.01 ?
  C12 C13 C14 . . . 110.8(3) ?
  C12 C13 H13a . . . 109.47 ?
  C12 C13 H13b . . . 109.41 ?
  C14 C13 H13a . . . 109.51 ?
  C14 C13 H13b . . . 109.48 ?
  H13a C13 H13b . . . 108.11 ?
  C13 C14 C15 . . . 123.3(3) ?
  C13 C14 C19 . . . 117.7(3) ?
  C15 C14 C19 . . . 119.0(3) ?
  C14 C15 C16 . . . 121.5(3) ?
  C14 C15 H15 . . . 119.28 ?
  C16 C15 H15 . . . 119.18 ?
  C15 C16 C17 . . . 119.5(3) ?
  C15 C16 H16 . . . 120.3 ?
  C17 C16 H16 . . . 120.21 ?
  C16 C17 C18 . . . 120.3(3) ?
  C16 C17 H17 . . . 119.76 ?
  C18 C17 H17 . . . 119.93 ?
  C17 C18 C19 . . . 120.8(3) ?
  C17 C18 H18 . . . 119.59 ?
  C19 C18 H18 . . . 119.65 ?
  C14 C19 C18 . . . 118.9(3) ?
  C14 C19 C20 . . . 120.1(3) ?
  C18 C19 C20 . . . 121.0(3) ?
  O3 C20 C11 . . . 124.1(3) ?
  O3 C20 C19 . . . 115.7(3) ?
  C11 C20 C19 . . . 120.2(3) ?


loop_
 _geom_hbond_atom_site_label_D
 _geom_hbond_atom_site_label_H
 _geom_hbond_atom_site_label_A
 _geom_hbond_site_symmetry_D
 _geom_hbond_site_symmetry_H
 _geom_hbond_site_symmetry_A
 _geom_hbond_distance_DH
 _geom_hbond_distance_HA
 _geom_hbond_distance_DA
 _geom_hbond_angle_DHA
 _geom_hbond_publ_flag
  C1 H1 N1a . . .   0.96   2.47   2.953(7)   111.17 ?
  C2 H2 O2a . . 3_644   0.96   2.49   3.119(8)   123.16 ?
  C15 H15 O1c . . 14_456   0.96   2.42   3.08(3)   125.81 ?
 
#=======================================================================
data_180K_dark
#=======================================================================

# AUTHOR AND JOURNAL INFORMATION

_publ_contact_author_name 'Katarzyna N. Jarzembska'
_publ_contact_author_address
;
 Department of Chemistry, University of Warsaw,
  Zwirki i Wigury 101, 02-089, Warsaw, Poland
;
_publ_contact_author_email 'katarzyna.jarzembska@uw.edu.pl' 

loop_
_publ_author_name
_publ_author_address
'Sylwia E. Kutniewska'
;
 Department of Chemistry, University of Warsaw,
  Zwirki i Wigury 101, 02-089, Warsaw, Poland
;
'Radoslaw Kaminski'
;
 Department of Chemistry, University of Warsaw,
  Zwirki i Wigury 101, 02-089, Warsaw, Poland
;
'Adam Krowczynski'
;
 Department of Chemistry, University of Warsaw,
  Zwirki i Wigury 101, 02-089, Warsaw, Poland
;
'Katarzyna N. Jarzembska'
;
 Department of Chemistry, University of Warsaw,
  Zwirki i Wigury 101, 02-089, Warsaw, Poland
;
'Dominik Schaniel'
;
CRM2, Jean Barriol Institute, CNRS UMR 7036, University of Lorraine, 
BP 70239, Boulevard des Aiguillettes, 54506 Vandoeuvre-les-Nancy, France
;
'Sebastien Pillet'
;
CRM2, Jean Barriol Institute, CNRS UMR 7036, University of Lorraine, 
BP 70239, Boulevard des Aiguillettes, 54506 Vandoeuvre-les-Nancy, France
;
'Emmanuel Wenger'
;
CRM2, Jean Barriol Institute, CNRS UMR 7036, University of Lorraine, 
BP 70239, Boulevard des Aiguillettes, 54506 Vandoeuvre-les-Nancy, France
;

#=======================================================================

# CHEMICAL DATA

_chemical_formula_moiety                 'C20 H15 N3 Ni O3'
_chemical_formula_sum                    'C20 H15 N3 Ni O3'
_chemical_formula_weight                 404.04

#=======================================================================

# CRYSTAL DATA

_symmetry_cell_setting                   tetragonal
_symmetry_space_group_name_H-M           'I 41/a'
_symmetry_space_group_name_Hall          '-I 4ad'
_symmetry_Int_Tables_number              88

loop_
 _space_group_symop_id
 _space_group_symop_operation_xyz
 1   x,y,z
 2   -x,-y+1/2,z
 3   -y+1/4,x+3/4,z+3/4
 4   y+1/4,-x+1/4,z+1/4
 5   -x,-y,-z
 6   x,y+1/2,-z
 7   y+1/4,-x+3/4,-z+3/4
 8   -y+1/4,x+1/4,-z+1/4
 9   x+1/2,y+1/2,z+1/2
 10  -x+1/2,-y,z+1/2
 11  -y+3/4,x+1/4,z+1/4
 12  y+3/4,-x+3/4,z+3/4
 13  -x+1/2,-y+1/2,-z+1/2
 14  x+1/2,y,-z+1/2
 15  y+3/4,-x+1/4,-z+1/4
 16  -y+3/4,x+3/4,-z+3/4

_cell_length_a                           14.8394(3)
_cell_length_b                           14.8394(3)
_cell_length_c                           29.8320(8)
_cell_angle_alpha                        90
_cell_angle_beta                         90
_cell_angle_gamma                        90
_cell_volume                             6569.2(3)


_cell_formula_units_Z                    16

_cell_measurement_reflns_used            12899
_cell_measurement_theta_min              3.27
_cell_measurement_theta_max              74.64
_cell_measurement_temperature            180.0
_cell_special_details
; ?
;

_exptl_crystal_density_diffrn            1.6341
_exptl_crystal_F_000                     3328

_exptl_absorpt_coefficient_mu            1.948
_exptl_crystal_size_max                  0.13
_exptl_crystal_size_mid                  0.05
_exptl_crystal_size_min                  0.05
_exptl_crystal_colour                    brown
_exptl_crystal_description               'prism, cut'

_exptl_absorpt_correction_type           'multi-scan'
_exptl_absorpt_process_details
;
CrysAlisPro 1.171.40.55a (Rigaku Oxford Diffraction, 2019)
Empirical absorption correction using spherical harmonics,
 implemented in SCALE3 ABSPACK scaling algorithm.
;
_exptl_absorpt_correction_T_min          0.227
_exptl_absorpt_correction_T_max          1


#=======================================================================

# EXPERIMENTAL DATA

_exptl_special_details                   ?

_diffrn_ambient_temperature              180.00
_diffrn_source                           'micro-focus sealed X-ray tube'
_diffrn_radiation_type                   'Cu K\a'
_diffrn_radiation_source                 'X-ray tube'
_diffrn_radiation_wavelength             1.54184
_diffrn_radiation_monochromator          'mirror'
_diffrn_measurement_device               'four-circle diffractometer'
_diffrn_measurement_device_type          'SuperNova, Cu, Atlas'
_diffrn_detector                         'CCD plate'
_diffrn_measurement_method               '\w scans'

_diffrn_reflns_number                    24635
_diffrn_reflns_theta_min                 3.33
_diffrn_reflns_theta_max                 74.87
_diffrn_reflns_theta_full                74.87
_diffrn_measured_fraction_theta_max      0.99
_diffrn_measured_fraction_theta_full     0.99
_diffrn_reflns_av_R_equivalents          0.0884
_diffrn_reflns_av_unetI/netI             0.0165
_diffrn_reflns_limit_h_min               -17
_diffrn_reflns_limit_h_max               18
_diffrn_reflns_limit_k_min               -18
_diffrn_reflns_limit_k_max               15
_diffrn_reflns_limit_l_min               -36
_diffrn_reflns_limit_l_max               36
_diffrn_reflns_reduction_process         ?


_diffrn_radiation_probe                  X-ray

#=======================================================================

# REFINEMENT DATA

_refine_special_details
; ?
;

_reflns_number_total                     3357
_reflns_number_gt                        2985
_reflns_threshold_expression             'I>3\s(I)'

_refine_ls_structure_factor_coef         Fsqd
_refine_ls_R_factor_gt                   0.0399
_refine_ls_wR_factor_gt                  0.0957
_refine_ls_R_factor_all                  0.0438
_refine_ls_wR_factor_ref                 0.0983
_refine_ls_goodness_of_fit_ref           2.36
_refine_ls_goodness_of_fit_gt            2.45
_refine_ls_number_reflns                 3357
_refine_ls_number_parameters             259
_refine_ls_number_restraints             0
_refine_ls_number_constraints            78
_refine_ls_weighting_scheme              sigma
_refine_ls_weighting_details             'w=1/(\s^2^(I)+0.0004I^2^)'
_refine_ls_hydrogen_treatment            'constr'
_refine_ls_shift/su_max                  0.0230
_refine_ls_shift/su_mean                 0.0019
_refine_diff_density_max                 0.37
_refine_diff_density_min                 -0.47
_refine_ls_extinction_method             'none'
_refine_ls_extinction_coef               ?
_refine_ls_extinction_expression         ?
_refine_ls_abs_structure_details         ?
_refine_ls_abs_structure_Flack           ?
_refine_ls_abs_structure_Rogers          ?

loop_
 _atom_type_symbol
 _atom_type_scat_dispersion_real
 _atom_type_scat_dispersion_imag
 _atom_type_scat_source
 _atom_type_scat_Cromer_Mann_a1
 _atom_type_scat_Cromer_Mann_b1
 _atom_type_scat_Cromer_Mann_a2
 _atom_type_scat_Cromer_Mann_b2
 _atom_type_scat_Cromer_Mann_a3
 _atom_type_scat_Cromer_Mann_b3
 _atom_type_scat_Cromer_Mann_a4
 _atom_type_scat_Cromer_Mann_b4
 _atom_type_scat_Cromer_Mann_c
 C    0.0181  0.0091
 'International Tables Vol C tables 4.2.6.8 and 6.1.1.4'
2.31 20.843901 1.02 10.2075 1.5886 0.5687 0.865 51.651199 0.2156
 H    0.0000  0.0000
 'International Tables Vol C tables 4.2.6.8 and 6.1.1.4'
0.493002 10.5109 0.322912 26.1257 0.140191 3.14236 0.04081 57.799702 0.003038
 N    0.0311  0.0180
 'International Tables Vol C tables 4.2.6.8 and 6.1.1.4'
12.2126 0.0057 3.1322 9.8933 2.0125 28.997499 1.1663 0.5826 -11.529
 Ni  -3.0029  0.5091
 'International Tables Vol C tables 4.2.6.8 and 6.1.1.4'
12.8376 3.8785 7.292 0.2565 4.4438 12.1763 2.38 66.342102 1.0341
 O    0.0492  0.0322
 'International Tables Vol C tables 4.2.6.8 and 6.1.1.4'
3.0485 13.2771 2.2868 5.7011 1.5463 0.3239 0.867 32.908901 0.2508

_computing_data_collection
 'CrysAlisPro 1.171.40.55a (Rigaku OD, 2019)'
_computing_cell_refinement
 'CrysAlisPro 1.171.40.55a (Rigaku OD, 2019)'
_computing_data_reduction
 'CrysAlisPro 1.171.40.55a (Rigaku OD, 2019)'
_computing_structure_solution            ?
_computing_structure_refinement          ?
_computing_molecular_graphics            ?
_computing_publication_material          ?


#=======================================================================

# ATOMIC COORDINATES AND DISPLACEMENT PARAMETERS

loop_
 _atom_site_label
 _atom_site_type_symbol
 _atom_site_fract_x
 _atom_site_fract_y
 _atom_site_fract_z
 _atom_site_adp_type
 _atom_site_U_iso_or_equiv
 _atom_site_site_symmetry_multiplicity
 _atom_site_occupancy
 _atom_site_calc_flag
 _atom_site_refinement_flags
 _atom_site_disorder_assembly
 _atom_site_disorder_group
  Ni1 Ni 0.55999(2) 0.38897(2) 0.594395(11) Uani 0.03346(11) 16 1 d . . .
  O1a O 0.73604(11) 0.36070(13) 0.61319(7) Uani 0.058(3) 16 0.952(7) d . . .
  O2a O 0.69937(14) 0.49762(14) 0.61975(8) Uani 0.0612(8) 16 0.952(7) d . . .
  N1a N 0.67873(12) 0.41974(14) 0.61108(6) Uani 0.0373(6) 16 0.952(7) d . . .
  O1b O 0.73604(11) 0.36070(13) 0.61319(7) Uiso 0.05(14) 16 0.036(8) d . . .
  O2b O 0.648(3) 0.487(2) 0.6107(12) Uiso 0.044(12) 16 0.036(8) d . . .
  N1b N 0.735(3) 0.438(3) 0.6191(12) Uiso 0.036(12) 16 0.036(8) d . . .
  O1c O 0.783(6) 0.478(6) 0.628(3) Uiso 0.02(2) 16 0.012(10) d . . .
  O2c O 0.648(3) 0.487(2) 0.6107(12) Uiso 0.044(12) 16 0.012(10) d . . .
  N1c N 0.735(3) 0.438(3) 0.6191(12) Uiso 0.036(12) 16 0.012(10) d . . .
  O3 O 0.53475(9) 0.38669(10) 0.65463(5) Uani 0.0361(4) 16 1 d . . .
  N2 N 0.44479(10) 0.35447(11) 0.57637(6) Uani 0.0343(5) 16 1 d . . .
  N3 N 0.58523(11) 0.39719(12) 0.53236(6) Uani 0.0385(5) 16 1 d . . .
  C1 C 0.66124(15) 0.42078(19) 0.51229(8) Uani 0.0515(8) 16 1 d . . .
  C2 C 0.66840(17) 0.4292(2) 0.46568(8) Uani 0.0556(8) 16 1 d . . .
  C3 C 0.59588(16) 0.41159(17) 0.43922(8) Uani 0.0469(7) 16 1 d . . .
  C4 C 0.51428(15) 0.38330(15) 0.45919(8) Uani 0.0413(6) 16 1 d . . .
  C5 C 0.43529(16) 0.36043(18) 0.43519(8) Uani 0.0515(8) 16 1 d . . .
  C6 C 0.36042(15) 0.3331(2) 0.45790(9) Uani 0.0544(8) 16 1 d . . .
  C7 C 0.35799(14) 0.32841(17) 0.50514(8) Uani 0.0468(7) 16 1 d . . .
  C8 C 0.43356(13) 0.35190(13) 0.52963(7) Uani 0.0360(6) 16 1 d . . .
  C9 C 0.51202(13) 0.37771(13) 0.50613(7) Uani 0.0356(6) 16 1 d . . .
  C10 C 0.37812(13) 0.33388(14) 0.60386(7) Uani 0.0376(6) 16 1 d . . .
  C11 C 0.38198(12) 0.33684(14) 0.65019(7) Uani 0.0363(6) 16 1 d . . .
  C12 C 0.30090(14) 0.30709(18) 0.67742(8) Uani 0.0493(7) 16 1 d . . .
  C13 C 0.29017(14) 0.36542(17) 0.71874(9) Uani 0.0508(8) 16 1 d . . .
  C14 C 0.37562(13) 0.36622(13) 0.74581(7) Uani 0.0370(6) 16 1 d . . .
  C15 C 0.37607(15) 0.36974(13) 0.79230(8) Uani 0.0420(6) 16 1 d . . .
  C16 C 0.45618(16) 0.37197(14) 0.81594(8) Uani 0.0436(7) 16 1 d . . .
  C17 C 0.53773(16) 0.37200(15) 0.79316(8) Uani 0.0435(7) 16 1 d . . .
  C18 C 0.53848(14) 0.36988(13) 0.74689(7) Uani 0.0381(6) 16 1 d . . .
  C19 C 0.45844(13) 0.36656(12) 0.72273(7) Uani 0.0327(5) 16 1 d . . .
  C20 C 0.45945(12) 0.36360(12) 0.67329(7) Uani 0.0326(5) 16 1 d . . .
  H1 H 0.713423 0.432542 0.530392 Uiso 0.0619 16 1 d . . .
  H2 H 0.724456 0.447431 0.452416 Uiso 0.0667 16 1 d . . .
  H3 H 0.600068 0.418298 0.407281 Uiso 0.0563 16 1 d . . .
  H5 H 0.43443 0.364149 0.403067 Uiso 0.0618 16 1 d . . .
  H6 H 0.307644 0.316482 0.441221 Uiso 0.0653 16 1 d . . .
  H7 H 0.304186 0.309038 0.520187 Uiso 0.0561 16 1 d . . .
  H10 H 0.322218 0.315269 0.590572 Uiso 0.0451 16 1 d . . .
  H12a H 0.308398 0.245353 0.686291 Uiso 0.0592 16 1 d . . .
  H12b H 0.247575 0.311347 0.659329 Uiso 0.0592 16 1 d . . .
  H13a H 0.275396 0.425824 0.709872 Uiso 0.061 16 1 d . . .
  H13b H 0.241721 0.34258 0.736787 Uiso 0.061 16 1 d . . .
  H15 H 0.319924 0.370641 0.808284 Uiso 0.0504 16 1 d . . .
  H16 H 0.455397 0.373507 0.848106 Uiso 0.0523 16 1 d . . .
  H17 H 0.593426 0.373473 0.809519 Uiso 0.0522 16 1 d . . .
  H18 H 0.594961 0.370719 0.731204 Uiso 0.0457 16 1 d . . .

loop_
 _atom_site_aniso_label
 _atom_site_aniso_type_symbol
 _atom_site_aniso_U_11
 _atom_site_aniso_U_22
 _atom_site_aniso_U_33
 _atom_site_aniso_U_12
 _atom_site_aniso_U_13
 _atom_site_aniso_U_23
 Ni1 Ni 0.02637(18) 0.0420(2) 0.03200(19) -0.00388(13) 0.00026(12) -0.00304(13)
 O1a O 0.039(4) 0.065(6) 0.071(7) 0.0073(11) -0.0113(14) -0.0013(9)
 O2a O 0.0517(14) 0.0563(12) 0.0756(14) -0.0150(10) -0.0071(9) -0.0178(10)
 N1a N 0.0319(11) 0.0515(12) 0.0285(9) -0.0055(8) 0.0025(6) -0.0025(7)
 O3 O 0.0271(6) 0.0455(8) 0.0358(7) -0.0021(5) 0.0016(5) -0.0025(6)
 N2 N 0.0268(7) 0.0360(8) 0.0399(9) 0.0012(6) -0.0006(6) -0.0027(6)
 N3 N 0.0338(8) 0.0467(9) 0.0350(9) -0.0066(7) -0.0017(7) -0.0041(7)
 C1 C 0.0403(11) 0.0767(16) 0.0377(12) -0.0204(11) 0.0010(9) -0.0047(11)
 C2 C 0.0501(13) 0.0790(17) 0.0376(12) -0.0219(12) 0.0059(9) -0.0049(11)
 C3 C 0.0513(12) 0.0569(13) 0.0325(11) -0.0040(10) 0.0002(9) -0.0066(9)
 C4 C 0.0405(11) 0.0450(11) 0.0383(11) 0.0041(9) -0.0036(8) -0.0081(8)
 C5 C 0.0430(12) 0.0719(16) 0.0397(12) 0.0081(11) -0.0081(9) -0.0127(11)
 C6 C 0.0340(11) 0.0811(17) 0.0480(13) 0.0044(11) -0.0101(9) -0.0164(12)
 C7 C 0.0282(10) 0.0629(14) 0.0493(13) 0.0023(9) -0.0033(8) -0.0116(10)
 C8 C 0.0304(9) 0.0386(10) 0.0390(10) 0.0041(8) -0.0019(7) -0.0060(8)
 C9 C 0.0330(9) 0.0349(9) 0.0390(10) 0.0024(7) -0.0022(7) -0.0059(7)
 C10 C 0.0261(9) 0.0411(10) 0.0457(11) 0.0002(8) -0.0006(7) 0.0010(8)
 C11 C 0.0258(8) 0.0403(10) 0.0428(11) 0.0007(8) 0.0032(7) 0.0016(8)
 C12 C 0.0310(10) 0.0683(15) 0.0487(13) -0.0087(10) 0.0048(9) 0.0047(11)
 C13 C 0.0306(10) 0.0665(15) 0.0554(14) 0.0071(10) 0.0117(9) 0.0049(11)
 C14 C 0.0355(10) 0.0290(9) 0.0466(11) 0.0041(7) 0.0099(8) 0.0016(7)
 C15 C 0.0457(11) 0.0329(10) 0.0473(12) 0.0008(8) 0.0153(9) -0.0010(8)
 C16 C 0.0576(13) 0.0339(10) 0.0392(11) 0.0016(9) 0.0091(9) -0.0002(8)
 C17 C 0.0457(12) 0.0439(11) 0.0408(12) 0.0034(9) -0.0003(9) -0.0028(9)
 C18 C 0.0350(10) 0.0386(10) 0.0406(11) 0.0028(8) 0.0039(8) -0.0016(8)
 C19 C 0.0335(9) 0.0252(8) 0.0393(10) 0.0044(7) 0.0052(7) 0.0000(7)
 C20 C 0.0291(9) 0.0281(8) 0.0405(10) 0.0051(7) 0.0043(7) 0.0004(7)


#=======================================================================

# MOLECULAR GEOMETRY


loop_
 _geom_bond_atom_site_label_1
 _geom_bond_atom_site_label_2
 _geom_bond_site_symmetry_1
 _geom_bond_site_symmetry_2
 _geom_bond_distance
 _geom_bond_publ_flag
  Ni1 N1a . . 1.8865(15) ?
  Ni1 O2b . . 2.02(4) ?
  Ni1 O3 . . 1.8357(15) ?
  Ni1 N2 . . 1.8636(15) ?
  Ni1 N3 . . 1.8922(18) ?
  O1a N1a . . 1.222(2) ?
  O1a N1b . . 1.16(4) ?
  O2a N1a . . 1.224(2) ?
  O2a O2b . . 0.82(4) ?
  O2a N1b . . 1.03(4) ?
  O2a O1c . . 1.30(9) ?
  N1a O2b . . 1.10(3) ?
  N1a N1b . . 0.91(4) ?
  N1b O1c . . 0.97(10) ?
  O3 C20 . . 1.295(2) ?
  N2 C8 . . 1.405(3) ?
  N2 C10 . . 1.321(2) ?
  N3 C1 . . 1.324(3) ?
  N3 C9 . . 1.370(2) ?
  C1 C2 . . 1.400(3) ?
  C1 H1 . . 0.9605 ?
  C2 C3 . . 1.360(4) ?
  C2 H2 . . 0.9601 ?
  C3 C4 . . 1.413(3) ?
  C3 H3 . . 0.96 ?
  C4 C5 . . 1.415(3) ?
  C4 C9 . . 1.403(3) ?
  C5 C6 . . 1.363(4) ?
  C5 H5 . . 0.96 ?
  C6 C7 . . 1.411(4) ?
  C6 H6 . . 0.9598 ?
  C7 C8 . . 1.383(3) ?
  C7 H7 . . 0.9601 ?
  C8 C9 . . 1.411(2) ?
  C10 C11 . . 1.384(3) ?
  C10 H10 . . 0.9598 ?
  C11 C12 . . 1.517(3) ?
  C11 C20 . . 1.397(2) ?
  C12 C13 . . 1.514(4) ?
  C12 H12a . . 0.9602 ?
  C12 H12b . . 0.9599 ?
  C13 C14 . . 1.503(3) ?
  C13 H13a . . 0.9603 ?
  C13 H13b . . 0.9602 ?
  C14 C15 . . 1.388(3) ?
  C14 C19 . . 1.408(2) ?
  C15 C16 . . 1.383(3) ?
  C15 H15 . . 0.9605 ?
  C16 C17 . . 1.387(4) ?
  C16 H16 . . 0.9599 ?
  C17 C18 . . 1.381(3) ?
  C17 H17 . . 0.9605 ?
  C18 C19 . . 1.391(2) ?
  C18 H18 . . 0.9597 ?
  C19 C20 . . 1.476(3) ?

loop_
 _geom_angle_atom_site_label_1
 _geom_angle_atom_site_label_2
 _geom_angle_atom_site_label_3
 _geom_angle_site_symmetry_1
 _geom_angle_site_symmetry_2
 _geom_angle_site_symmetry_3
 _geom_angle
 _geom_angle_publ_flag
  N1a Ni1 O2b . . . 32.4(11) ?
  N1a Ni1 O3 . . . 86.38(7) ?
  N1a Ni1 N2 . . . 177.46(7) ?
  N1a Ni1 N3 . . . 93.31(7) ?
  O2b Ni1 O3 . . . 84.5(9) ?
  O2b Ni1 N2 . . . 149.6(11) ?
  O2b Ni1 N3 . . . 93.8(9) ?
  O3 Ni1 N2 . . . 95.18(7) ?
  O3 Ni1 N3 . . . 177.33(7) ?
  N2 Ni1 N3 . . . 85.22(7) ?
  N1a O1a N1b . . . 45(2) ?
  N1a O2a O2b . . . 61(2) ?
  N1a O2a N1b . . . 47(2) ?
  N1a O2a O1c . . . 94(4) ?
  O2b O2a N1b . . . 108(3) ?
  O2b O2a O1c . . . 155(4) ?
  N1b O2a O1c . . . 47(5) ?
  Ni1 N1a O1a . . . 119.35(12) ?
  Ni1 N1a O2a . . . 121.23(12) ?
  Ni1 N1a O2b . . . 80(2) ?
  Ni1 N1a N1b . . . 177(3) ?
  O1a N1a O2a . . . 119.42(16) ?
  O1a N1a O2b . . . 160(2) ?
  O1a N1a N1b . . . 64(3) ?
  O2a N1a N1b . . . 55(3) ?
  O2b N1a N1b . . . 96(4) ?
  Ni1 O2b O2a . . . 145(3) ?
  Ni1 O2b N1a . . . 67.2(17) ?
  O2a O2b N1a . . . 78(3) ?
  O1a N1b O2a . . . 149(4) ?
  O1a N1b N1a . . . 71(3) ?
  O1a N1b O1c . . . 130(7) ?
  O2a N1b N1a . . . 78(3) ?
  O2a N1b O1c . . . 81(6) ?
  N1a N1b O1c . . . 159(8) ?
  O2a O1c N1b . . . 52(5) ?
  Ni1 O3 C20 . . . 126.99(13) ?
  Ni1 N2 C8 . . . 113.74(11) ?
  Ni1 N2 C10 . . . 124.86(14) ?
  C8 N2 C10 . . . 121.41(15) ?
  Ni1 N3 C1 . . . 128.89(15) ?
  Ni1 N3 C9 . . . 112.85(12) ?
  C1 N3 C9 . . . 118.23(19) ?
  N3 C1 C2 . . . 122.5(3) ?
  N3 C1 H1 . . . 118.75 ?
  C2 C1 H1 . . . 118.73 ?
  C1 C2 C3 . . . 119.9(3) ?
  C1 C2 H2 . . . 120.03 ?
  C3 C2 H2 . . . 120.03 ?
  C2 C3 C4 . . . 119.3(2) ?
  C2 C3 H3 . . . 120.35 ?
  C4 C3 H3 . . . 120.3 ?
  C3 C4 C5 . . . 124.6(2) ?
  C3 C4 C9 . . . 117.34(17) ?
  C5 C4 C9 . . . 118.08(17) ?
  C4 C5 C6 . . . 119.7(2) ?
  C4 C5 H5 . . . 120.16 ?
  C6 C5 H5 . . . 120.15 ?
  C5 C6 C7 . . . 122.1(2) ?
  C5 C6 H6 . . . 118.93 ?
  C7 C6 H6 . . . 118.97 ?
  C6 C7 C8 . . . 119.6(2) ?
  C6 C7 H7 . . . 120.17 ?
  C8 C7 H7 . . . 120.2 ?
  N2 C8 C7 . . . 128.83(17) ?
  N2 C8 C9 . . . 112.84(15) ?
  C7 C8 C9 . . . 118.33(19) ?
  N3 C9 C4 . . . 122.57(15) ?
  N3 C9 C8 . . . 115.30(18) ?
  C4 C9 C8 . . . 122.13(16) ?
  N2 C10 C11 . . . 125.54(15) ?
  N2 C10 H10 . . . 117.23 ?
  C11 C10 H10 . . . 117.23 ?
  C10 C11 C12 . . . 119.50(15) ?
  C10 C11 C20 . . . 122.40(16) ?
  C12 C11 C20 . . . 118.07(18) ?
  C11 C12 C13 . . . 110.67(19) ?
  C11 C12 H12a . . . 109.44 ?
  C11 C12 H12b . . . 109.5 ?
  C13 C12 H12a . . . 109.45 ?
  C13 C12 H12b . . . 109.49 ?
  H12a C12 H12b . . . 108.25 ?
  C12 C13 C14 . . . 110.70(16) ?
  C12 C13 H13a . . . 109.46 ?
  C12 C13 H13b . . . 109.48 ?
  C14 C13 H13a . . . 109.49 ?
  C14 C13 H13b . . . 109.47 ?
  H13a C13 H13b . . . 108.2 ?
  C13 C14 C15 . . . 122.81(16) ?
  C13 C14 C19 . . . 118.23(19) ?
  C15 C14 C19 . . . 118.93(15) ?
  C14 C15 C16 . . . 121.01(18) ?
  C14 C15 H15 . . . 119.47 ?
  C16 C15 H15 . . . 119.51 ?
  C15 C16 C17 . . . 120.0(2) ?
  C15 C16 H16 . . . 119.99 ?
  C17 C16 H16 . . . 120.03 ?
  C16 C17 C18 . . . 119.8(2) ?
  C16 C17 H17 . . . 120.11 ?
  C18 C17 H17 . . . 120.07 ?
  C17 C18 C19 . . . 120.76(19) ?
  C17 C18 H18 . . . 119.65 ?
  C19 C18 H18 . . . 119.59 ?
  C14 C19 C18 . . . 119.49(19) ?
  C14 C19 C20 . . . 119.82(15) ?
  C18 C19 C20 . . . 120.69(15) ?
  O3 C20 C11 . . . 124.96(19) ?
  O3 C20 C19 . . . 115.48(15) ?
  C11 C20 C19 . . . 119.56(15) ?


loop_
 _geom_hbond_atom_site_label_D
 _geom_hbond_atom_site_label_H
 _geom_hbond_atom_site_label_A
 _geom_hbond_site_symmetry_D
 _geom_hbond_site_symmetry_H
 _geom_hbond_site_symmetry_A
 _geom_hbond_distance_DH
 _geom_hbond_distance_HA
 _geom_hbond_distance_DA
 _geom_hbond_angle_DHA
 _geom_hbond_publ_flag
  C1 H1 N1a . . .   0.96   2.47   2.959(3)   111.45 ?
 
#=======================================================================
data_180K_irr_160K
#=======================================================================

# AUTHOR AND JOURNAL INFORMATION

_publ_contact_author_name 'Katarzyna N. Jarzembska'
_publ_contact_author_address
;
 Department of Chemistry, University of Warsaw,
  Zwirki i Wigury 101, 02-089, Warsaw, Poland
;
_publ_contact_author_email 'katarzyna.jarzembska@uw.edu.pl' 

loop_
_publ_author_name
_publ_author_address
'Sylwia E. Kutniewska'
;
 Department of Chemistry, University of Warsaw,
  Zwirki i Wigury 101, 02-089, Warsaw, Poland
;
'Radoslaw Kaminski'
;
 Department of Chemistry, University of Warsaw,
  Zwirki i Wigury 101, 02-089, Warsaw, Poland
;
'Adam Krowczynski'
;
 Department of Chemistry, University of Warsaw,
  Zwirki i Wigury 101, 02-089, Warsaw, Poland
;
'Katarzyna N. Jarzembska'
;
 Department of Chemistry, University of Warsaw,
  Zwirki i Wigury 101, 02-089, Warsaw, Poland
;
'Dominik Schaniel'
;
CRM2, Jean Barriol Institute, CNRS UMR 7036, University of Lorraine, 
BP 70239, Boulevard des Aiguillettes, 54506 Vandoeuvre-les-Nancy, France
;
'Sebastien Pillet'
;
CRM2, Jean Barriol Institute, CNRS UMR 7036, University of Lorraine, 
BP 70239, Boulevard des Aiguillettes, 54506 Vandoeuvre-les-Nancy, France
;
'Emmanuel Wenger'
;
CRM2, Jean Barriol Institute, CNRS UMR 7036, University of Lorraine, 
BP 70239, Boulevard des Aiguillettes, 54506 Vandoeuvre-les-Nancy, France
;

#=======================================================================

# CHEMICAL DATA

_chemical_formula_moiety                 'C20 H15 N3 Ni O3'
_chemical_formula_sum                    'C20 H15 N3 Ni O3'
_chemical_formula_weight                 404.04

#=======================================================================

# 6. CRYSTAL DATA

_symmetry_cell_setting                   tetragonal
_symmetry_space_group_name_H-M           'I 41/a'
_symmetry_space_group_name_Hall          '-I 4ad'
_symmetry_Int_Tables_number              88

loop_
 _space_group_symop_id
 _space_group_symop_operation_xyz
 1   x,y,z
 2   -x,-y+1/2,z
 3   -y+1/4,x+3/4,z+3/4
 4   y+1/4,-x+1/4,z+1/4
 5   -x,-y,-z
 6   x,y+1/2,-z
 7   y+1/4,-x+3/4,-z+3/4
 8   -y+1/4,x+1/4,-z+1/4
 9   x+1/2,y+1/2,z+1/2
 10  -x+1/2,-y,z+1/2
 11  -y+3/4,x+1/4,z+1/4
 12  y+3/4,-x+3/4,z+3/4
 13  -x+1/2,-y+1/2,-z+1/2
 14  x+1/2,y,-z+1/2
 15  y+3/4,-x+1/4,-z+1/4
 16  -y+3/4,x+3/4,-z+3/4

_cell_length_a                           14.8477(3)
_cell_length_b                           14.8477(3)
_cell_length_c                           29.8554(5)
_cell_angle_alpha                        90
_cell_angle_beta                         90
_cell_angle_gamma                        90
_cell_volume                             6581.7(2)


_cell_formula_units_Z                    16

_cell_measurement_reflns_used            15550
_cell_measurement_theta_min              3.28
_cell_measurement_theta_max              73
_cell_measurement_temperature            180.00
_cell_special_details
; ?
;

_exptl_crystal_density_diffrn            1.631
_exptl_crystal_F_000                     3328

_exptl_absorpt_coefficient_mu            1.944
_exptl_crystal_size_max                  0.13
_exptl_crystal_size_mid                  0.05
_exptl_crystal_size_min                  0.05
_exptl_crystal_colour                    brown
_exptl_crystal_description               'prism, cut'
_exptl_absorpt_correction_type           'multi-scan'
_exptl_absorpt_process_details
;
CrysAlisPro 1.171.40.55a (Rigaku Oxford Diffraction, 2019)
Empirical absorption correction using spherical harmonics,
 implemented in SCALE3 ABSPACK scaling algorithm.
;
_exptl_absorpt_correction_T_min          0.087
_exptl_absorpt_correction_T_max          1


#=======================================================================

# EXPERIMENTAL DATA

_diffrn_ambient_temperature              180
_diffrn_source                           'micro-focus sealed X-ray tube'
_diffrn_radiation_type                   'Cu K\a'
_diffrn_radiation_source                 'X-ray tube'
_diffrn_radiation_wavelength             1.54184
_diffrn_radiation_monochromator          'mirror'
_diffrn_measurement_device               'four-circle diffractometer'
_diffrn_measurement_device_type          'SuperNova, Cu, Atlas'
_diffrn_detector                         'CCD plate'
_diffrn_measurement_method               '\w scans'

_diffrn_reflns_number                    24148
_diffrn_reflns_theta_min                 3.32
_diffrn_reflns_theta_max                 73.35
_diffrn_reflns_theta_full                72.68
_diffrn_measured_fraction_theta_max      0.97
_diffrn_measured_fraction_theta_full     0.98
_diffrn_reflns_av_R_equivalents          0.0605
_diffrn_reflns_av_unetI/netI             0.0183
_diffrn_reflns_limit_h_min               -17
_diffrn_reflns_limit_h_max               17
_diffrn_reflns_limit_k_min               -18
_diffrn_reflns_limit_k_max               18
_diffrn_reflns_limit_l_min               -36
_diffrn_reflns_limit_l_max               33
_diffrn_reflns_reduction_process         ?

_diffrn_radiation_probe                  X-ray

#=======================================================================

# REFINEMENT DATA

_refine_special_details
; ?
;

_reflns_number_total                     3243
_reflns_number_gt                        2857
_reflns_threshold_expression             'I>3\s(I)'

_refine_ls_structure_factor_coef         Fsqd
_refine_ls_R_factor_gt                   0.0374
_refine_ls_wR_factor_gt                  0.0912
_refine_ls_R_factor_all                  0.0421
_refine_ls_wR_factor_ref                 0.0937
_refine_ls_goodness_of_fit_ref           2.11
_refine_ls_goodness_of_fit_gt            2.20
_refine_ls_number_reflns                 3243
_refine_ls_number_parameters             259
_refine_ls_number_restraints             0
_refine_ls_number_constraints            78
_refine_ls_weighting_scheme              sigma
_refine_ls_weighting_details             'w=1/(\s^2^(I)+0.0004I^2^)'
_refine_ls_hydrogen_treatment            'constr'
_refine_ls_shift/su_max                  0.0423
_refine_ls_shift/su_mean                 0.0014
_refine_diff_density_max                 0.41
_refine_diff_density_min                 -0.58
_refine_ls_extinction_method             'none'
_refine_ls_extinction_coef               ?
_refine_ls_extinction_expression         ?
_refine_ls_abs_structure_details         ?
_refine_ls_abs_structure_Flack           ?
_refine_ls_abs_structure_Rogers          ?

loop_
 _atom_type_symbol
 _atom_type_scat_dispersion_real
 _atom_type_scat_dispersion_imag
 _atom_type_scat_source
 _atom_type_scat_Cromer_Mann_a1
 _atom_type_scat_Cromer_Mann_b1
 _atom_type_scat_Cromer_Mann_a2
 _atom_type_scat_Cromer_Mann_b2
 _atom_type_scat_Cromer_Mann_a3
 _atom_type_scat_Cromer_Mann_b3
 _atom_type_scat_Cromer_Mann_a4
 _atom_type_scat_Cromer_Mann_b4
 _atom_type_scat_Cromer_Mann_c
 C    0.0181  0.0091
 'International Tables Vol C tables 4.2.6.8 and 6.1.1.4'
2.31 20.843901 1.02 10.2075 1.5886 0.5687 0.865 51.651199 0.2156
 H    0.0000  0.0000
 'International Tables Vol C tables 4.2.6.8 and 6.1.1.4'
0.493002 10.5109 0.322912 26.1257 0.140191 3.14236 0.04081 57.799702 0.003038
 N    0.0311  0.0180
 'International Tables Vol C tables 4.2.6.8 and 6.1.1.4'
12.2126 0.0057 3.1322 9.8933 2.0125 28.997499 1.1663 0.5826 -11.529
 Ni  -3.0029  0.5091
 'International Tables Vol C tables 4.2.6.8 and 6.1.1.4'
12.8376 3.8785 7.292 0.2565 4.4438 12.1763 2.38 66.342102 1.0341
 O    0.0492  0.0322
 'International Tables Vol C tables 4.2.6.8 and 6.1.1.4'
3.0485 13.2771 2.2868 5.7011 1.5463 0.3239 0.867 32.908901 0.2508

_computing_data_collection
 'CrysAlisPro 1.171.40.55a (Rigaku OD, 2019)'
_computing_cell_refinement
 'CrysAlisPro 1.171.40.55a (Rigaku OD, 2019)'
_computing_data_reduction
 'CrysAlisPro 1.171.40.55a (Rigaku OD, 2019)'
_computing_structure_solution            ?
_computing_structure_refinement          ?
_computing_molecular_graphics            ?
_computing_publication_material          ?


#=======================================================================

# ATOMIC COORDINATES AND DISPLACEMENT PARAMETERS

loop_
 _atom_site_label
 _atom_site_type_symbol
 _atom_site_fract_x
 _atom_site_fract_y
 _atom_site_fract_z
 _atom_site_adp_type
 _atom_site_U_iso_or_equiv
 _atom_site_site_symmetry_multiplicity
 _atom_site_occupancy
 _atom_site_calc_flag
 _atom_site_refinement_flags
 _atom_site_disorder_assembly
 _atom_site_disorder_group
  Ni1 Ni 0.55853(2) 0.39337(3) 0.593747(11) Uani 0.04926(14) 16 1 d . . .
  O1a O 0.73427(13) 0.36365(14) 0.61321(7) Uani 0.062(2) 16 0.746(8) d . . .
  O2a O 0.6995(2) 0.4971(2) 0.62019(9) Uani 0.0799(13) 16 0.746(8) d . . .
  N1a N 0.67819(19) 0.4195(2) 0.61010(8) Uani 0.0534(11) 16 0.746(8) d . . .
  O1b O 0.73427(13) 0.36365(14) 0.61321(7) Uiso 0.09(3) 16 0.145(10) d . . .
  O2b O 0.6527(6) 0.4848(5) 0.6106(2) Uiso 0.045(2) 16 0.145(10) d . . .
  N1b N 0.7286(6) 0.4390(5) 0.6202(2) Uiso 0.037(2) 16 0.145(10) d . . .
  O1c O 0.7833(12) 0.4682(11) 0.6308(5) Uiso 0.066(6) 16 0.109(13) d . . .
  O2c O 0.6527(6) 0.4848(5) 0.6106(2) Uiso 0.045(2) 16 0.109(13) d . . .
  N1c N 0.7286(6) 0.4390(5) 0.6202(2) Uiso 0.037(2) 16 0.109(13) d . . .
  O3 O 0.53370(9) 0.39043(10) 0.65382(4) Uani 0.0458(5) 16 1 d . . .
  N2 N 0.44523(10) 0.35419(11) 0.57585(5) Uani 0.0418(5) 16 1 d . . .
  N3 N 0.58360(11) 0.40188(13) 0.53198(6) Uani 0.0511(6) 16 1 d . . .
  C1 C 0.65813(16) 0.4281(2) 0.51168(8) Uani 0.0687(10) 16 1 d . . .
  C2 C 0.66586(17) 0.4356(2) 0.46518(8) Uani 0.0683(10) 16 1 d . . .
  C3 C 0.59480(16) 0.41413(17) 0.43876(8) Uani 0.0584(8) 16 1 d . . .
  C4 C 0.51422(14) 0.38345(15) 0.45874(7) Uani 0.0513(7) 16 1 d . . .
  C5 C 0.43581(16) 0.35680(19) 0.43489(8) Uani 0.0645(9) 16 1 d . . .
  C6 C 0.36212(16) 0.3279(2) 0.45779(9) Uani 0.0688(10) 16 1 d . . .
  C7 C 0.35940(14) 0.32408(17) 0.50480(8) Uani 0.0582(8) 16 1 d . . .
  C8 C 0.43396(13) 0.35061(14) 0.52925(7) Uani 0.0449(6) 16 1 d . . .
  C9 C 0.51146(13) 0.37879(14) 0.50560(7) Uani 0.0461(7) 16 1 d . . .
  C10 C 0.37969(13) 0.33108(14) 0.60368(7) Uani 0.0444(6) 16 1 d . . .
  C11 C 0.38319(12) 0.33472(13) 0.64970(7) Uani 0.0420(6) 16 1 d . . .
  C12 C 0.30325(14) 0.30265(16) 0.67685(7) Uani 0.0539(8) 16 1 d . . .
  C13 C 0.29085(14) 0.36042(16) 0.71813(8) Uani 0.0563(8) 16 1 d . . .
  C14 C 0.37609(13) 0.36457(12) 0.74524(7) Uani 0.0423(6) 16 1 d . . .
  C15 C 0.37652(15) 0.36827(13) 0.79163(7) Uani 0.0491(7) 16 1 d . . .
  C16 C 0.45653(16) 0.37290(13) 0.81527(7) Uani 0.0495(7) 16 1 d . . .
  C17 C 0.53778(15) 0.37524(14) 0.79241(7) Uani 0.0493(7) 16 1 d . . .
  C18 C 0.53871(14) 0.37356(13) 0.74626(7) Uani 0.0442(7) 16 1 d . . .
  C19 C 0.45861(12) 0.36761(12) 0.72212(6) Uani 0.0379(6) 16 1 d . . .
  C20 C 0.45950(12) 0.36456(12) 0.67264(6) Uani 0.0380(6) 16 1 d . . .
  H1 H 0.709543 0.442796 0.529754 Uiso 0.0825 16 1 d . . .
  H2 H 0.721266 0.455768 0.452003 Uiso 0.082 16 1 d . . .
  H3 H 0.599192 0.419747 0.4068 Uiso 0.0701 16 1 d . . .
  H5 H 0.434866 0.359179 0.402761 Uiso 0.0773 16 1 d . . .
  H6 H 0.309925 0.309379 0.441203 Uiso 0.0825 16 1 d . . .
  H7 H 0.306185 0.303213 0.519828 Uiso 0.0699 16 1 d . . .
  H10 H 0.324657 0.30983 0.590524 Uiso 0.0532 16 1 d . . .
  H12a H 0.312528 0.241169 0.685664 Uiso 0.0647 16 1 d . . .
  H12b H 0.249845 0.305387 0.658779 Uiso 0.0647 16 1 d . . .
  H13a H 0.273666 0.42018 0.70932 Uiso 0.0676 16 1 d . . .
  H13b H 0.243217 0.336051 0.736177 Uiso 0.0676 16 1 d . . .
  H15 H 0.320413 0.367602 0.807614 Uiso 0.059 16 1 d . . .
  H16 H 0.455801 0.374496 0.847416 Uiso 0.0595 16 1 d . . .
  H17 H 0.593415 0.378035 0.808732 Uiso 0.0592 16 1 d . . .
  H18 H 0.595093 0.376515 0.730586 Uiso 0.0531 16 1 d . . .

loop_
 _atom_site_aniso_label
 _atom_site_aniso_type_symbol
 _atom_site_aniso_U_11
 _atom_site_aniso_U_22
 _atom_site_aniso_U_33
 _atom_site_aniso_U_12
 _atom_site_aniso_U_13
 _atom_site_aniso_U_23
 Ni1 Ni 0.0345(2) 0.0817(3) 0.0316(2) -0.01181(16) -0.00028(13) -0.00236(16)
 O1a O 0.049(3) 0.074(4) 0.064(4) 0.0105(12) -0.0131(12) -0.0011(11)
 O2a O 0.071(2) 0.090(2) 0.0778(19) -0.0234(16) -0.0059(14) -0.0305(14)
 N1a N 0.0391(17) 0.091(3) 0.0304(13) -0.0121(15) 0.0026(10) 0.0024(12)
 O3 O 0.0348(7) 0.0673(9) 0.0355(8) -0.0066(6) 0.0025(5) -0.0024(6)
 N2 N 0.0334(8) 0.0533(10) 0.0387(9) 0.0012(6) -0.0011(6) -0.0051(7)
 N3 N 0.0400(9) 0.0814(13) 0.0319(9) -0.0123(8) -0.0020(7) -0.0039(8)
 C1 C 0.0485(14) 0.121(2) 0.0369(13) -0.0264(13) -0.0015(10) -0.0026(13)
 C2 C 0.0568(15) 0.110(2) 0.0378(13) -0.0221(13) 0.0044(10) -0.0024(12)
 C3 C 0.0600(14) 0.0835(17) 0.0318(12) -0.0027(11) 0.0016(9) -0.0080(11)
 C4 C 0.0472(12) 0.0692(14) 0.0374(12) 0.0031(9) -0.0035(9) -0.0116(10)
 C5 C 0.0530(14) 0.102(2) 0.0384(13) 0.0059(12) -0.0080(10) -0.0204(12)
 C6 C 0.0442(13) 0.110(2) 0.0516(15) -0.0013(12) -0.0103(10) -0.0264(14)
 C7 C 0.0372(12) 0.0862(17) 0.0513(14) -0.0005(10) -0.0029(9) -0.0196(12)
 C8 C 0.0361(10) 0.0577(12) 0.0409(11) 0.0029(8) -0.0029(8) -0.0096(9)
 C9 C 0.0385(11) 0.0601(13) 0.0397(11) 0.0021(8) -0.0030(8) -0.0084(9)
 C10 C 0.0306(10) 0.0532(12) 0.0492(12) -0.0011(8) -0.0013(8) -0.0011(9)
 C11 C 0.0333(10) 0.0471(11) 0.0457(12) 0.0016(7) 0.0027(8) 0.0013(8)
 C12 C 0.0386(11) 0.0722(15) 0.0508(13) -0.0078(10) 0.0033(9) 0.0062(11)
 C13 C 0.0386(11) 0.0720(15) 0.0584(14) 0.0066(9) 0.0141(9) 0.0070(11)
 C14 C 0.0449(11) 0.0351(10) 0.0470(12) 0.0049(7) 0.0111(8) 0.0017(8)
 C15 C 0.0577(13) 0.0386(11) 0.0511(13) 0.0015(8) 0.0209(10) -0.0009(9)
 C16 C 0.0690(15) 0.0414(11) 0.0382(12) 0.0011(9) 0.0108(10) -0.0028(8)
 C17 C 0.0569(13) 0.0522(12) 0.0388(12) 0.0031(9) 0.0003(9) -0.0045(9)
 C18 C 0.0436(11) 0.0482(11) 0.0410(12) 0.0045(8) 0.0059(8) -0.0031(8)
 C19 C 0.0414(10) 0.0323(9) 0.0401(11) 0.0052(7) 0.0069(8) -0.0014(7)
 C20 C 0.0340(9) 0.0386(10) 0.0413(11) 0.0040(7) 0.0052(7) 0.0005(8)


#=======================================================================

# MOLECULAR GEOMETRY


loop_
 _geom_bond_atom_site_label_1
 _geom_bond_atom_site_label_2
 _geom_bond_site_symmetry_1
 _geom_bond_site_symmetry_2
 _geom_bond_distance
 _geom_bond_publ_flag
  Ni1 N1a . . 1.883(3) ?
  Ni1 O2b . . 2.013(8) ?
  Ni1 O3 . . 1.8314(12) ?
  Ni1 N2 . . 1.8588(15) ?
  Ni1 N3 . . 1.8856(18) ?
  O1a N1a . . 1.178(3) ?
  O1a N1b . . 1.140(8) ?
  O2a N1a . . 1.232(4) ?
  O2a O2b . . 0.773(9) ?
  O2a N1b . . 0.965(8) ?
  O2a O1c . . 1.351(15) ?
  N1a O2b . . 1.041(8) ?
  N1a N1b . . 0.857(9) ?
  N1b O1c . . 0.968(17) ?
  O3 C20 . . 1.295(2) ?
  N2 C8 . . 1.402(3) ?
  N2 C10 . . 1.324(2) ?
  N3 C1 . . 1.320(3) ?
  N3 C9 . . 1.373(2) ?
  C1 C2 . . 1.398(3) ?
  C1 H1 . . 0.9603 ?
  C2 C3 . . 1.356(4) ?
  C2 H2 . . 0.9593 ?
  C3 C4 . . 1.413(3) ?
  C3 H3 . . 0.9601 ?
  C4 C5 . . 1.421(3) ?
  C4 C9 . . 1.401(3) ?
  C5 C6 . . 1.360(4) ?
  C5 H5 . . 0.96 ?
  C6 C7 . . 1.405(4) ?
  C6 H6 . . 0.9597 ?
  C7 C8 . . 1.384(3) ?
  C7 H7 . . 0.9601 ?
  C8 C9 . . 1.413(2) ?
  C10 C11 . . 1.376(3) ?
  C10 H10 . . 0.9602 ?
  C11 C12 . . 1.513(3) ?
  C11 C20 . . 1.396(2) ?
  C12 C13 . . 1.512(4) ?
  C12 H12a . . 0.9606 ?
  C12 H12b . . 0.9605 ?
  C13 C14 . . 1.503(2) ?
  C13 H13a . . 0.9605 ?
  C13 H13b . . 0.9603 ?
  C14 C15 . . 1.386(3) ?
  C14 C19 . . 1.407(2) ?
  C15 C16 . . 1.383(4) ?
  C15 H15 . . 0.9597 ?
  C16 C17 . . 1.387(4) ?
  C16 H16 . . 0.9601 ?
  C17 C18 . . 1.378(3) ?
  C17 H17 . . 0.9597 ?
  C18 C19 . . 1.393(2) ?
  C18 H18 . . 0.9602 ?
  C19 C20 . . 1.478(3) ?

loop_
 _geom_angle_atom_site_label_1
 _geom_angle_atom_site_label_2
 _geom_angle_atom_site_label_3
 _geom_angle_site_symmetry_1
 _geom_angle_site_symmetry_2
 _geom_angle_site_symmetry_3
 _geom_angle
 _geom_angle_publ_flag
  N1a Ni1 O2b . . . 30.8(2) ?
  N1a Ni1 O3 . . . 86.62(9) ?
  N1a Ni1 N2 . . . 173.29(10) ?
  N1a Ni1 N3 . . . 93.06(9) ?
  O2b Ni1 O3 . . . 84.91(18) ?
  O2b Ni1 N2 . . . 155.7(2) ?
  O2b Ni1 N3 . . . 93.56(18) ?
  O3 Ni1 N2 . . . 95.27(6) ?
  O3 Ni1 N3 . . . 177.52(7) ?
  N2 Ni1 N3 . . . 85.33(7) ?
  N1a O2a O2b . . . 57.2(6) ?
  N1a O2a O1c . . . 89.6(7) ?
  O2b O2a N1b . . . 101.0(8) ?
  O2b O2a O1c . . . 146.7(9) ?
  Ni1 N1a O1a . . . 122.9(2) ?
  Ni1 N1a O2a . . . 119.9(2) ?
  Ni1 N1a O2b . . . 81.5(5) ?
  Ni1 N1a N1b . . . 169.9(6) ?
  O1a N1a O2a . . . 117.2(3) ?
  O1a N1a O2b . . . 155.6(6) ?
  O1a N1a N1b . . . 66.0(6) ?
  O2a N1a N1b . . . 51.3(6) ?
  O2b N1a N1b . . . 89.9(7) ?
  Ni1 O2b O2a . . . 151.2(8) ?
  Ni1 O2b N1a . . . 67.7(4) ?
  O2a O2b N1a . . . 84.2(8) ?
  O1a N1b O2a . . . 155.5(9) ?
  O1a N1b N1a . . . 70.7(6) ?
  O1a N1b O1c . . . 115.7(12) ?
  O2a N1b N1a . . . 84.9(8) ?
  O2a N1b O1c . . . 88.6(11) ?
  N1a N1b O1c . . . 173.3(13) ?
  Ni1 O3 C20 . . . 127.11(12) ?
  Ni1 N2 C8 . . . 113.86(11) ?
  Ni1 N2 C10 . . . 124.43(13) ?
  C8 N2 C10 . . . 121.71(15) ?
  Ni1 N3 C1 . . . 129.37(15) ?
  Ni1 N3 C9 . . . 112.98(12) ?
  C1 N3 C9 . . . 117.63(19) ?
  N3 C1 C2 . . . 123.3(3) ?
  N3 C1 H1 . . . 118.39 ?
  C2 C1 H1 . . . 118.31 ?
  C1 C2 C3 . . . 119.6(3) ?
  C1 C2 H2 . . . 120.22 ?
  C3 C2 H2 . . . 120.14 ?
  C2 C3 C4 . . . 119.3(2) ?
  C2 C3 H3 . . . 120.31 ?
  C4 C3 H3 . . . 120.36 ?
  C3 C4 C5 . . . 124.9(2) ?
  C3 C4 C9 . . . 117.49(17) ?
  C5 C4 C9 . . . 117.61(17) ?
  C4 C5 C6 . . . 119.7(2) ?
  C4 C5 H5 . . . 120.16 ?
  C6 C5 H5 . . . 120.16 ?
  C5 C6 C7 . . . 122.5(2) ?
  C5 C6 H6 . . . 118.72 ?
  C7 C6 H6 . . . 118.74 ?
  C6 C7 C8 . . . 119.5(2) ?
  C6 C7 H7 . . . 120.21 ?
  C8 C7 H7 . . . 120.27 ?
  N2 C8 C7 . . . 128.99(17) ?
  N2 C8 C9 . . . 112.82(15) ?
  C7 C8 C9 . . . 118.19(19) ?
  N3 C9 C4 . . . 122.57(15) ?
  N3 C9 C8 . . . 114.98(18) ?
  C4 C9 C8 . . . 122.44(16) ?
  N2 C10 C11 . . . 126.06(15) ?
  N2 C10 H10 . . . 116.97 ?
  C11 C10 H10 . . . 116.96 ?
  C10 C11 C12 . . . 119.54(15) ?
  C10 C11 C20 . . . 122.19(15) ?
  C12 C11 C20 . . . 118.24(18) ?
  C11 C12 C13 . . . 110.74(19) ?
  C11 C12 H12a . . . 109.48 ?
  C11 C12 H12b . . . 109.5 ?
  C13 C12 H12a . . . 109.45 ?
  C13 C12 H12b . . . 109.49 ?
  H12a C12 H12b . . . 108.13 ?
  C12 C13 C14 . . . 111.09(15) ?
  C12 C13 H13a . . . 109.44 ?
  C12 C13 H13b . . . 109.5 ?
  C14 C13 H13a . . . 109.47 ?
  C14 C13 H13b . . . 109.51 ?
  H13a C13 H13b . . . 107.77 ?
  C13 C14 C15 . . . 122.91(19) ?
  C13 C14 C19 . . . 118.03(18) ?
  C15 C14 C19 . . . 119.03(18) ?
  C14 C15 C16 . . . 121.0(2) ?
  C14 C15 H15 . . . 119.5 ?
  C16 C15 H15 . . . 119.49 ?
  C15 C16 C17 . . . 119.8(2) ?
  C15 C16 H16 . . . 120.12 ?
  C17 C16 H16 . . . 120.04 ?
  C16 C17 C18 . . . 120.0(2) ?
  C16 C17 H17 . . . 120 ?
  C18 C17 H17 . . . 120 ?
  C17 C18 C19 . . . 120.66(18) ?
  C17 C18 H18 . . . 119.67 ?
  C19 C18 H18 . . . 119.67 ?
  C14 C19 C18 . . . 119.43(17) ?
  C14 C19 C20 . . . 119.83(15) ?
  C18 C19 C20 . . . 120.74(15) ?
  O3 C20 C11 . . . 124.86(17) ?
  O3 C20 C19 . . . 115.63(14) ?
  C11 C20 C19 . . . 119.51(15) ?


loop_
 _geom_hbond_atom_site_label_D
 _geom_hbond_atom_site_label_H
 _geom_hbond_atom_site_label_A
 _geom_hbond_site_symmetry_D
 _geom_hbond_site_symmetry_H
 _geom_hbond_site_symmetry_A
 _geom_hbond_distance_DH
 _geom_hbond_distance_HA
 _geom_hbond_distance_DA
 _geom_hbond_angle_DHA
 _geom_hbond_publ_flag
  C1 H1 N1a . . .   0.96   2.47   2.956(3)   111.37 ?
  C2 H2 O2a . . 3_644   0.96   2.49   3.123(4)   123.54 ?
  C15 H15 O1c . . 14_456   0.96   2.43   3.079(15)   124.57 ?
 
#=======================================================================
data_200K_dark
#=======================================================================

# AUTHOR AND JOURNAL INFORMATION

_publ_contact_author_name 'Katarzyna N. Jarzembska'
_publ_contact_author_address
;
 Department of Chemistry, University of Warsaw,
  Zwirki i Wigury 101, 02-089, Warsaw, Poland
;
_publ_contact_author_email 'katarzyna.jarzembska@uw.edu.pl' 

loop_
_publ_author_name
_publ_author_address
'Sylwia E. Kutniewska'
;
 Department of Chemistry, University of Warsaw,
  Zwirki i Wigury 101, 02-089, Warsaw, Poland
;
'Radoslaw Kaminski'
;
 Department of Chemistry, University of Warsaw,
  Zwirki i Wigury 101, 02-089, Warsaw, Poland
;
'Adam Krowczynski'
;
 Department of Chemistry, University of Warsaw,
  Zwirki i Wigury 101, 02-089, Warsaw, Poland
;
'Katarzyna N. Jarzembska'
;
 Department of Chemistry, University of Warsaw,
  Zwirki i Wigury 101, 02-089, Warsaw, Poland
;
'Dominik Schaniel'
;
CRM2, Jean Barriol Institute, CNRS UMR 7036, University of Lorraine, 
BP 70239, Boulevard des Aiguillettes, 54506 Vandoeuvre-les-Nancy, France
;
'Sebastien Pillet'
;
CRM2, Jean Barriol Institute, CNRS UMR 7036, University of Lorraine, 
BP 70239, Boulevard des Aiguillettes, 54506 Vandoeuvre-les-Nancy, France
;
'Emmanuel Wenger'
;
CRM2, Jean Barriol Institute, CNRS UMR 7036, University of Lorraine, 
BP 70239, Boulevard des Aiguillettes, 54506 Vandoeuvre-les-Nancy, France
;

#=======================================================================

# CHEMICAL DATA

_chemical_formula_moiety                 'C20 H15 N3 Ni O3'
_chemical_formula_sum                    'C20 H15 N3 Ni O3'
_chemical_formula_weight                 404.04

#=======================================================================

# CRYSTAL DATA

_symmetry_cell_setting                   tetragonal
_symmetry_space_group_name_H-M           'I 41/a'
_symmetry_space_group_name_Hall          '-I 4ad'
_symmetry_Int_Tables_number              88

loop_
 _space_group_symop_id
 _space_group_symop_operation_xyz
 1   x,y,z
 2   -x,-y+1/2,z
 3   -y+1/4,x+3/4,z+3/4
 4   y+1/4,-x+1/4,z+1/4
 5   -x,-y,-z
 6   x,y+1/2,-z
 7   y+1/4,-x+3/4,-z+3/4
 8   -y+1/4,x+1/4,-z+1/4
 9   x+1/2,y+1/2,z+1/2
 10  -x+1/2,-y,z+1/2
 11  -y+3/4,x+1/4,z+1/4
 12  y+3/4,-x+3/4,z+3/4
 13  -x+1/2,-y+1/2,-z+1/2
 14  x+1/2,y,-z+1/2
 15  y+3/4,-x+1/4,-z+1/4
 16  -y+3/4,x+3/4,-z+3/4

_cell_length_a                           14.8584(3)
_cell_length_b                           14.8584(3)
_cell_length_c                           29.8280(8)
_cell_angle_alpha                        90
_cell_angle_beta                         90
_cell_angle_gamma                        90
_cell_volume                             6585.2(3)

_cell_formula_units_Z                    16

_cell_measurement_reflns_used            13313
_cell_measurement_theta_min              3.27
_cell_measurement_theta_max              74.53
_cell_measurement_temperature            200.00
_cell_special_details
; ?
;

_exptl_crystal_density_diffrn            1.6302
_exptl_crystal_F_000                     3328

_exptl_absorpt_coefficient_mu            1.943
_exptl_crystal_size_max                  0.13
_exptl_crystal_size_mid                  0.05
_exptl_crystal_size_min                  0.05
_exptl_crystal_colour                    'brown'
_exptl_crystal_description               'prism, cut'

_exptl_absorpt_correction_type           'multi-scan'
_exptl_absorpt_process_details
;
CrysAlisPro 1.171.40.55a (Rigaku Oxford Diffraction, 2019)
Empirical absorption correction using spherical harmonics,
 implemented in SCALE3 ABSPACK scaling algorithm.
;
_exptl_absorpt_correction_T_min          0.216
_exptl_absorpt_correction_T_max          1


#=======================================================================

# EXPERIMENTAL DATA

_exptl_special_details                   ?

_diffrn_ambient_temperature              200
_diffrn_source                           'micro-focus sealed X-ray tube'
_diffrn_radiation_type                   'Cu K\a'
_diffrn_radiation_source                 'X-ray tube'
_diffrn_radiation_wavelength             1.54184
_diffrn_radiation_monochromator          'mirror'
_diffrn_measurement_device               'four-circle diffractometer'
_diffrn_measurement_device_type          'SuperNova, Cu, Atlas'
_diffrn_detector                         'CCD plate'
_diffrn_measurement_method               '\w scans'

_diffrn_reflns_number                    24686
_diffrn_reflns_theta_min                 3.32
_diffrn_reflns_theta_max                 74.74
_diffrn_reflns_theta_full                74.74
_diffrn_measured_fraction_theta_max      0.99
_diffrn_measured_fraction_theta_full     0.99
_diffrn_reflns_av_R_equivalents          0.0812
_diffrn_reflns_av_unetI/netI             0.0162
_diffrn_reflns_limit_h_min               -17
_diffrn_reflns_limit_h_max               18
_diffrn_reflns_limit_k_min               -18
_diffrn_reflns_limit_k_max               15
_diffrn_reflns_limit_l_min               -36
_diffrn_reflns_limit_l_max               36


_diffrn_radiation_probe                  X-ray

#=======================================================================

# REFINEMENT DATA


_reflns_number_total                     3361
_reflns_number_gt                        3015
_reflns_threshold_expression             'I>3\s(I)'

_refine_ls_structure_factor_coef         Fsqd
_refine_ls_R_factor_gt                   0.0389
_refine_ls_wR_factor_gt                  0.0943
_refine_ls_R_factor_all                  0.0424
_refine_ls_wR_factor_ref                 0.0965
_refine_ls_goodness_of_fit_ref           2.39
_refine_ls_goodness_of_fit_gt            2.47
_refine_ls_number_reflns                 3361
_refine_ls_number_parameters             259
_refine_ls_number_restraints             0
_refine_ls_number_constraints            78
_refine_ls_weighting_scheme              sigma
_refine_ls_weighting_details             'w=1/(\s^2^(I)+0.0004I^2^)'
_refine_ls_hydrogen_treatment            'constr'
_refine_ls_shift/su_max                  0.0367
_refine_ls_shift/su_mean                 0.0034
_refine_diff_density_max                 0.37
_refine_diff_density_min                 -0.40
_refine_ls_extinction_method             'none'
_refine_ls_extinction_coef               ?
_refine_ls_extinction_expression         ?
_refine_ls_abs_structure_details         ?
_refine_ls_abs_structure_Flack           ?
_refine_ls_abs_structure_Rogers          ?

loop_
 _atom_type_symbol
 _atom_type_scat_dispersion_real
 _atom_type_scat_dispersion_imag
 _atom_type_scat_source
 _atom_type_scat_Cromer_Mann_a1
 _atom_type_scat_Cromer_Mann_b1
 _atom_type_scat_Cromer_Mann_a2
 _atom_type_scat_Cromer_Mann_b2
 _atom_type_scat_Cromer_Mann_a3
 _atom_type_scat_Cromer_Mann_b3
 _atom_type_scat_Cromer_Mann_a4
 _atom_type_scat_Cromer_Mann_b4
 _atom_type_scat_Cromer_Mann_c
 C    0.0181  0.0091
 'International Tables Vol C tables 4.2.6.8 and 6.1.1.4'
2.31 20.843901 1.02 10.2075 1.5886 0.5687 0.865 51.651199 0.2156
 H    0.0000  0.0000
 'International Tables Vol C tables 4.2.6.8 and 6.1.1.4'
0.493002 10.5109 0.322912 26.1257 0.140191 3.14236 0.04081 57.799702 0.003038
 N    0.0311  0.0180
 'International Tables Vol C tables 4.2.6.8 and 6.1.1.4'
12.2126 0.0057 3.1322 9.8933 2.0125 28.997499 1.1663 0.5826 -11.529
 Ni  -3.0029  0.5091
 'International Tables Vol C tables 4.2.6.8 and 6.1.1.4'
12.8376 3.8785 7.292 0.2565 4.4438 12.1763 2.38 66.342102 1.0341
 O    0.0492  0.0322
 'International Tables Vol C tables 4.2.6.8 and 6.1.1.4'
3.0485 13.2771 2.2868 5.7011 1.5463 0.3239 0.867 32.908901 0.2508

_computing_data_collection
 'CrysAlisPro 1.171.40.55a (Rigaku OD, 2019)'
_computing_cell_refinement
 'CrysAlisPro 1.171.40.55a (Rigaku OD, 2019)'
_computing_data_reduction
 'CrysAlisPro 1.171.40.55a (Rigaku OD, 2019)'
_computing_structure_solution            ?
_computing_structure_refinement          ?
_computing_molecular_graphics            ?
_computing_publication_material          ?


#=======================================================================

# ATOMIC COORDINATES AND DISPLACEMENT PARAMETERS

loop_
 _atom_site_label
 _atom_site_type_symbol
 _atom_site_fract_x
 _atom_site_fract_y
 _atom_site_fract_z
 _atom_site_adp_type
 _atom_site_U_iso_or_equiv
 _atom_site_site_symmetry_multiplicity
 _atom_site_occupancy
 _atom_site_calc_flag
 _atom_site_refinement_flags
 _atom_site_disorder_assembly
 _atom_site_disorder_group
  Ni1 Ni 0.560010(19) 0.38871(2) 0.594477(11) Uani 0.03558(11) 16 1 d . . .
  O1a O 0.73580(11) 0.36046(13) 0.61333(7) Uani 0.064(3) 16 0.960(6) d . . .
  O2a O 0.69929(14) 0.49716(14) 0.61987(8) Uani 0.0668(8) 16 0.960(6) d . . .
  N1a N 0.67854(11) 0.41937(13) 0.61119(6) Uani 0.0406(6) 16 0.960(6) d . . .
  O1b O 0.73580(11) 0.36046(13) 0.61333(7) Uiso 0.06(18) 16 0.024(8) d . . .
  O2b O 0.649(3) 0.487(3) 0.6106(13) Uiso 0.041(13) 16 0.024(8) d . . .
  N1b N 0.735(3) 0.437(3) 0.6191(13) Uiso 0.034(12) 16 0.024(8) d . . .
  O1c O 0.781(5) 0.477(5) 0.630(3) Uiso 0.03(2) 16 0.015(10) d . . .
  O2c O 0.649(3) 0.487(3) 0.6106(13) Uiso 0.041(13) 16 0.015(10) d . . .
  N1c N 0.735(3) 0.437(3) 0.6191(13) Uiso 0.034(12) 16 0.015(10) d . . .
  O3 O 0.53476(9) 0.38625(9) 0.65474(5) Uani 0.0389(4) 16 1 d . . .
  N2 N 0.44483(10) 0.35461(11) 0.57635(6) Uani 0.0368(4) 16 1 d . . .
  N3 N 0.58526(11) 0.39689(12) 0.53246(6) Uani 0.0410(5) 16 1 d . . .
  C1 C 0.66120(15) 0.42030(19) 0.51238(8) Uani 0.0548(7) 16 1 d . . .
  C2 C 0.66844(17) 0.4287(2) 0.46574(8) Uani 0.0597(8) 16 1 d . . .
  C3 C 0.59598(16) 0.41133(16) 0.43927(7) Uani 0.0505(7) 16 1 d . . .
  C4 C 0.51442(14) 0.38326(14) 0.45925(7) Uani 0.0442(6) 16 1 d . . .
  C5 C 0.43547(16) 0.36056(18) 0.43519(8) Uani 0.0553(7) 16 1 d . . .
  C6 C 0.36064(15) 0.3333(2) 0.45801(9) Uani 0.0587(8) 16 1 d . . .
  C7 C 0.35827(13) 0.32874(17) 0.50519(8) Uani 0.0503(7) 16 1 d . . .
  C8 C 0.43369(12) 0.35210(13) 0.52977(7) Uani 0.0390(5) 16 1 d . . .
  C9 C 0.51216(13) 0.37767(12) 0.50619(7) Uani 0.0384(5) 16 1 d . . .
  C10 C 0.37815(12) 0.33445(13) 0.60395(7) Uani 0.0407(6) 16 1 d . . .
  C11 C 0.38195(12) 0.33729(13) 0.65022(7) Uani 0.0393(5) 16 1 d . . .
  C12 C 0.30072(13) 0.30781(18) 0.67743(8) Uani 0.0534(7) 16 1 d . . .
  C13 C 0.29050(14) 0.36602(17) 0.71881(8) Uani 0.0552(7) 16 1 d . . .
  C14 C 0.37581(13) 0.36654(12) 0.74594(7) Uani 0.0403(6) 16 1 d . . .
  C15 C 0.37610(15) 0.36991(13) 0.79236(8) Uani 0.0460(6) 16 1 d . . .
  C16 C 0.45615(16) 0.37188(13) 0.81608(7) Uani 0.0477(6) 16 1 d . . .
  C17 C 0.53756(15) 0.37176(15) 0.79326(8) Uani 0.0475(6) 16 1 d . . .
  C18 C 0.53832(13) 0.36970(13) 0.74704(7) Uani 0.0413(6) 16 1 d . . .
  C19 C 0.45834(12) 0.36656(11) 0.72276(7) Uani 0.0351(5) 16 1 d . . .
  C20 C 0.45946(12) 0.36365(11) 0.67340(7) Uani 0.0352(5) 16 1 d . . .
  H1 H 0.713324 0.431989 0.530487 Uiso 0.0658 16 1 d . . .
  H2 H 0.724499 0.446676 0.452479 Uiso 0.0717 16 1 d . . .
  H3 H 0.600173 0.418072 0.407335 Uiso 0.0607 16 1 d . . .
  H5 H 0.434566 0.364301 0.403064 Uiso 0.0663 16 1 d . . .
  H6 H 0.307887 0.316718 0.441371 Uiso 0.0705 16 1 d . . .
  H7 H 0.30449 0.309466 0.520218 Uiso 0.0604 16 1 d . . .
  H10 H 0.32218 0.316251 0.590675 Uiso 0.0489 16 1 d . . .
  H12a H 0.307925 0.246092 0.686254 Uiso 0.064 16 1 d . . .
  H12b H 0.247484 0.312545 0.659353 Uiso 0.064 16 1 d . . .
  H13a H 0.275871 0.426414 0.710002 Uiso 0.0663 16 1 d . . .
  H13b H 0.241965 0.343519 0.73686 Uiso 0.0663 16 1 d . . .
  H15 H 0.319982 0.370881 0.808306 Uiso 0.0553 16 1 d . . .
  H16 H 0.455366 0.373328 0.848256 Uiso 0.0573 16 1 d . . .
  H17 H 0.593193 0.373111 0.809615 Uiso 0.057 16 1 d . . .
  H18 H 0.594768 0.370428 0.731386 Uiso 0.0496 16 1 d . . .

loop_
 _atom_site_aniso_label
 _atom_site_aniso_type_symbol
 _atom_site_aniso_U_11
 _atom_site_aniso_U_22
 _atom_site_aniso_U_33
 _atom_site_aniso_U_12
 _atom_site_aniso_U_13
 _atom_site_aniso_U_23
 Ni1 Ni 0.02900(17) 0.0452(2) 0.03256(18) -0.00390(12) 0.00022(11) -0.00327(12)
 O1a O 0.043(4) 0.073(6) 0.075(6) 0.0079(11) -0.0119(13) -0.0017(9)
 O2a O 0.0573(14) 0.0629(12) 0.0802(14) -0.0167(9) -0.0076(9) -0.0201(10)
 N1a N 0.0351(10) 0.0573(12) 0.0294(8) -0.0065(8) 0.0025(6) -0.0026(7)
 O3 O 0.0298(6) 0.0498(7) 0.0372(7) -0.0026(5) 0.0020(5) -0.0027(5)
 N2 N 0.0294(7) 0.0399(8) 0.0410(9) 0.0009(6) -0.0012(6) -0.0030(6)
 N3 N 0.0371(8) 0.0503(9) 0.0356(8) -0.0066(7) -0.0019(6) -0.0044(6)
 C1 C 0.0447(11) 0.0814(16) 0.0383(11) -0.0220(11) 0.0008(8) -0.0055(10)
 C2 C 0.0548(13) 0.0863(17) 0.0380(12) -0.0230(12) 0.0059(9) -0.0051(11)
 C3 C 0.0573(12) 0.0615(13) 0.0328(10) -0.0038(10) 0.0010(8) -0.0069(9)
 C4 C 0.0448(10) 0.0489(10) 0.0389(10) 0.0046(8) -0.0043(8) -0.0087(8)
 C5 C 0.0480(11) 0.0772(15) 0.0406(11) 0.0087(11) -0.0085(9) -0.0142(10)
 C6 C 0.0382(11) 0.0887(17) 0.0494(13) 0.0048(11) -0.0115(9) -0.0174(12)
 C7 C 0.0321(9) 0.0685(13) 0.0503(12) 0.0024(9) -0.0041(8) -0.0117(10)
 C8 C 0.0339(9) 0.0419(9) 0.0412(10) 0.0044(7) -0.0029(7) -0.0065(7)
 C9 C 0.0363(9) 0.0388(9) 0.0401(10) 0.0032(7) -0.0028(7) -0.0068(7)
 C10 C 0.0289(8) 0.0457(10) 0.0475(11) -0.0005(7) -0.0015(7) 0.0004(8)
 C11 C 0.0286(8) 0.0449(10) 0.0443(10) 0.0012(7) 0.0037(7) 0.0020(7)
 C12 C 0.0337(9) 0.0764(15) 0.0500(12) -0.0096(9) 0.0052(8) 0.0042(10)
 C13 C 0.0340(9) 0.0746(15) 0.0571(14) 0.0071(10) 0.0125(9) 0.0054(11)
 C14 C 0.0398(9) 0.0330(9) 0.0482(11) 0.0043(7) 0.0116(8) 0.0015(7)
 C15 C 0.0505(11) 0.0374(9) 0.0502(12) 0.0012(8) 0.0169(9) -0.0007(8)
 C16 C 0.0641(13) 0.0387(10) 0.0403(11) 0.0015(9) 0.0104(9) -0.0009(8)
 C17 C 0.0507(11) 0.0495(11) 0.0423(11) 0.0026(9) -0.0002(8) -0.0029(8)
 C18 C 0.0393(9) 0.0439(10) 0.0409(10) 0.0027(8) 0.0043(7) -0.0019(7)
 C19 C 0.0363(9) 0.0282(8) 0.0408(10) 0.0043(6) 0.0063(7) 0.0003(6)
 C20 C 0.0324(8) 0.0316(8) 0.0416(10) 0.0054(7) 0.0043(7) 0.0000(6)


#=======================================================================

# MOLECULAR GEOMETRY


loop_
 _geom_bond_atom_site_label_1
 _geom_bond_atom_site_label_2
 _geom_bond_site_symmetry_1
 _geom_bond_site_symmetry_2
 _geom_bond_distance
 _geom_bond_publ_flag
  Ni1 N1a . . 1.8857(15) ?
  Ni1 O2b . . 2.03(4) ?
  Ni1 O3 . . 1.8365(15) ?
  Ni1 N2 . . 1.8654(15) ?
  Ni1 N3 . . 1.8916(18) ?
  O1a N1a . . 1.223(2) ?
  O1a N1b . . 1.15(4) ?
  O2a N1a . . 1.224(2) ?
  O2a O2b . . 0.81(4) ?
  O2a N1b . . 1.04(4) ?
  O2a O1c . . 1.29(8) ?
  N1a O2b . . 1.10(4) ?
  N1a N1b . . 0.91(4) ?
  N1b O1c . . 0.96(9) ?
  O3 C20 . . 1.294(2) ?
  N2 C8 . . 1.400(3) ?
  N2 C10 . . 1.321(2) ?
  N3 C1 . . 1.323(2) ?
  N3 C9 . . 1.369(2) ?
  C1 C2 . . 1.401(3) ?
  C1 H1 . . 0.96 ?
  C2 C3 . . 1.359(4) ?
  C2 H2 . . 0.9605 ?
  C3 C4 . . 1.413(3) ?
  C3 H3 . . 0.9602 ?
  C4 C5 . . 1.415(3) ?
  C4 C9 . . 1.403(3) ?
  C5 C6 . . 1.366(3) ?
  C5 H5 . . 0.9599 ?
  C6 C7 . . 1.409(4) ?
  C6 H6 . . 0.9594 ?
  C7 C8 . . 1.383(3) ?
  C7 H7 . . 0.9601 ?
  C8 C9 . . 1.414(2) ?
  C10 C11 . . 1.382(3) ?
  C10 H10 . . 0.9608 ?
  C11 C12 . . 1.520(3) ?
  C11 C20 . . 1.399(2) ?
  C12 C13 . . 1.514(4) ?
  C12 H12a . . 0.9599 ?
  C12 H12b . . 0.9598 ?
  C13 C14 . . 1.504(2) ?
  C13 H13a . . 0.9602 ?
  C13 H13b . . 0.96 ?
  C14 C15 . . 1.386(3) ?
  C14 C19 . . 1.407(2) ?
  C15 C16 . . 1.385(3) ?
  C15 H15 . . 0.9601 ?
  C16 C17 . . 1.388(4) ?
  C16 H16 . . 0.9601 ?
  C17 C18 . . 1.379(3) ?
  C17 H17 . . 0.9594 ?
  C18 C19 . . 1.393(2) ?
  C18 H18 . . 0.9603 ?
  C19 C20 . . 1.473(3) ?


loop_
 _geom_angle_atom_site_label_1
 _geom_angle_atom_site_label_2
 _geom_angle_atom_site_label_3
 _geom_angle_site_symmetry_1
 _geom_angle_site_symmetry_2
 _geom_angle_site_symmetry_3
 _geom_angle
 _geom_angle_publ_flag
  N1a Ni1 O2b . . . 32.2(13) ?
  N1a Ni1 O3 . . . 86.38(7) ?
  N1a Ni1 N2 . . . 177.57(7) ?
  N1a Ni1 N3 . . . 93.29(7) ?
  O2b Ni1 O3 . . . 84.8(9) ?
  O2b Ni1 N2 . . . 149.7(12) ?
  O2b Ni1 N3 . . . 93.5(9) ?
  O3 Ni1 N2 . . . 95.21(7) ?
  O3 Ni1 N3 . . . 177.43(6) ?
  N2 Ni1 N3 . . . 85.20(7) ?
  N1a O1a N1b . . . 45(2) ?
  N1a O2a O2b . . . 61(3) ?
  N1a O2a N1b . . . 46(2) ?
  N1a O2a O1c . . . 94(3) ?
  O2b O2a N1b . . . 108(4) ?
  O2b O2a O1c . . . 155(5) ?
  N1b O2a O1c . . . 47(4) ?
  Ni1 N1a O1a . . . 119.40(12) ?
  Ni1 N1a O2a . . . 121.33(12) ?
  Ni1 N1a O2b . . . 81(2) ?
  Ni1 N1a N1b . . . 177(3) ?
  O1a N1a O2a . . . 119.28(16) ?
  O1a N1a O2b . . . 159(2) ?
  O1a N1a N1b . . . 63(3) ?
  O2a N1a N1b . . . 56(3) ?
  O2b N1a N1b . . . 96(4) ?
  Ni1 O2b O2a . . . 145(4) ?
  Ni1 O2b N1a . . . 67(2) ?
  O2a O2b N1a . . . 78(4) ?
  O1a N1b O2a . . . 149(4) ?
  O1a N1b N1a . . . 72(3) ?
  O1a N1b O1c . . . 131(6) ?
  O2a N1b N1a . . . 77(3) ?
  O2a N1b O1c . . . 80(5) ?
  N1a N1b O1c . . . 157(7) ?
  O2a O1c N1b . . . 53(4) ?
  Ni1 O3 C20 . . . 127.07(13) ?
  Ni1 N2 C8 . . . 113.77(11) ?
  Ni1 N2 C10 . . . 124.61(14) ?
  C8 N2 C10 . . . 121.61(15) ?
  Ni1 N3 C1 . . . 128.96(15) ?
  Ni1 N3 C9 . . . 112.87(12) ?
  C1 N3 C9 . . . 118.14(18) ?
  N3 C1 C2 . . . 122.5(2) ?
  N3 C1 H1 . . . 118.71 ?
  C2 C1 H1 . . . 118.75 ?
  C1 C2 C3 . . . 120.0(2) ?
  C1 C2 H2 . . . 120 ?
  C3 C2 H2 . . . 120.04 ?
  C2 C3 C4 . . . 119.4(2) ?
  C2 C3 H3 . . . 120.35 ?
  C4 C3 H3 . . . 120.29 ?
  C3 C4 C5 . . . 124.5(2) ?
  C3 C4 C9 . . . 117.26(16) ?
  C5 C4 C9 . . . 118.20(17) ?
  C4 C5 C6 . . . 119.5(2) ?
  C4 C5 H5 . . . 120.3 ?
  C6 C5 H5 . . . 120.17 ?
  C5 C6 C7 . . . 122.12(19) ?
  C5 C6 H6 . . . 118.92 ?
  C7 C6 H6 . . . 118.97 ?
  C6 C7 C8 . . . 119.83(17) ?
  C6 C7 H7 . . . 120.05 ?
  C8 C7 H7 . . . 120.12 ?
  N2 C8 C7 . . . 128.92(17) ?
  N2 C8 C9 . . . 112.92(15) ?
  C7 C8 C9 . . . 118.16(19) ?
  N3 C9 C4 . . . 122.70(15) ?
  N3 C9 C8 . . . 115.19(18) ?
  C4 C9 C8 . . . 122.11(16) ?
  N2 C10 C11 . . . 125.79(15) ?
  N2 C10 H10 . . . 117.12 ?
  C11 C10 H10 . . . 117.1 ?
  C10 C11 C12 . . . 119.49(15) ?
  C10 C11 C20 . . . 122.39(16) ?
  C12 C11 C20 . . . 118.08(18) ?
  C11 C12 C13 . . . 110.49(19) ?
  C11 C12 H12a . . . 109.44 ?
  C11 C12 H12b . . . 109.47 ?
  C13 C12 H12a . . . 109.48 ?
  C13 C12 H12b . . . 109.49 ?
  H12a C12 H12b . . . 108.44 ?
  C12 C13 C14 . . . 110.91(16) ?
  C12 C13 H13a . . . 109.48 ?
  C12 C13 H13b . . . 109.48 ?
  C14 C13 H13a . . . 109.48 ?
  C14 C13 H13b . . . 109.46 ?
  H13a C13 H13b . . . 107.98 ?
  C13 C14 C15 . . . 122.73(15) ?
  C13 C14 C19 . . . 118.02(18) ?
  C15 C14 C19 . . . 119.22(15) ?
  C14 C15 C16 . . . 120.94(17) ?
  C14 C15 H15 . . . 119.53 ?
  C16 C15 H15 . . . 119.54 ?
  C15 C16 C17 . . . 119.9(2) ?
  C15 C16 H16 . . . 120.01 ?
  C17 C16 H16 . . . 120.09 ?
  C16 C17 C18 . . . 119.8(2) ?
  C16 C17 H17 . . . 120.08 ?
  C18 C17 H17 . . . 120.13 ?
  C17 C18 C19 . . . 120.94(19) ?
  C17 C18 H18 . . . 119.5 ?
  C19 C18 H18 . . . 119.56 ?
  C14 C19 C18 . . . 119.21(19) ?
  C14 C19 C20 . . . 120.10(15) ?
  C18 C19 C20 . . . 120.69(15) ?
  O3 C20 C11 . . . 124.86(19) ?
  O3 C20 C19 . . . 115.63(15) ?
  C11 C20 C19 . . . 119.51(15) ?


loop_
 _geom_hbond_atom_site_label_D
 _geom_hbond_atom_site_label_H
 _geom_hbond_atom_site_label_A
 _geom_hbond_site_symmetry_D
 _geom_hbond_site_symmetry_H
 _geom_hbond_site_symmetry_A
 _geom_hbond_distance_DH
 _geom_hbond_distance_HA
 _geom_hbond_distance_DA
 _geom_hbond_angle_DHA
 _geom_hbond_publ_flag
  C2 H2 O2a . . 3_644   0.96   2.50   3.137(3)   123.79 ?
  C15 H15 O1c . . 14_456   0.96   2.49   3.15(8)   125.27 ?
 
#=======================================================================
data_200K_irr_160K
#=======================================================================

# AUTHOR AND JOURNAL INFORMATION

_publ_contact_author_name 'Katarzyna N. Jarzembska'
_publ_contact_author_address
;
 Department of Chemistry, University of Warsaw,
  Zwirki i Wigury 101, 02-089, Warsaw, Poland
;
_publ_contact_author_email 'katarzyna.jarzembska@uw.edu.pl' 

loop_
_publ_author_name
_publ_author_address
'Sylwia E. Kutniewska'
;
 Department of Chemistry, University of Warsaw,
  Zwirki i Wigury 101, 02-089, Warsaw, Poland
;
'Radoslaw Kaminski'
;
 Department of Chemistry, University of Warsaw,
  Zwirki i Wigury 101, 02-089, Warsaw, Poland
;
'Adam Krowczynski'
;
 Department of Chemistry, University of Warsaw,
  Zwirki i Wigury 101, 02-089, Warsaw, Poland
;
'Katarzyna N. Jarzembska'
;
 Department of Chemistry, University of Warsaw,
  Zwirki i Wigury 101, 02-089, Warsaw, Poland
;
'Dominik Schaniel'
;
CRM2, Jean Barriol Institute, CNRS UMR 7036, University of Lorraine, 
BP 70239, Boulevard des Aiguillettes, 54506 Vandoeuvre-les-Nancy, France
;
'Sebastien Pillet'
;
CRM2, Jean Barriol Institute, CNRS UMR 7036, University of Lorraine, 
BP 70239, Boulevard des Aiguillettes, 54506 Vandoeuvre-les-Nancy, France
;
'Emmanuel Wenger'
;
CRM2, Jean Barriol Institute, CNRS UMR 7036, University of Lorraine, 
BP 70239, Boulevard des Aiguillettes, 54506 Vandoeuvre-les-Nancy, France
;

#=======================================================================

# CHEMICAL DATA

_chemical_formula_moiety                 'C20 H15 N3 Ni O3'
_chemical_formula_sum                    'C20 H15 N3 Ni O3'
_chemical_formula_weight                 404.04

#=======================================================================

# CRYSTAL DATA

_symmetry_cell_setting                   tetragonal
_symmetry_space_group_name_H-M           'I 41/a'
_symmetry_space_group_name_Hall          '-I 4ad'
_symmetry_Int_Tables_number              88

loop_
 _space_group_symop_id
 _space_group_symop_operation_xyz
 1   x,y,z
 2   -x,-y+1/2,z
 3   -y+1/4,x+3/4,z+3/4
 4   y+1/4,-x+1/4,z+1/4
 5   -x,-y,-z
 6   x,y+1/2,-z
 7   y+1/4,-x+3/4,-z+3/4
 8   -y+1/4,x+1/4,-z+1/4
 9   x+1/2,y+1/2,z+1/2
 10  -x+1/2,-y,z+1/2
 11  -y+3/4,x+1/4,z+1/4
 12  y+3/4,-x+3/4,z+3/4
 13  -x+1/2,-y+1/2,-z+1/2
 14  x+1/2,y,-z+1/2
 15  y+3/4,-x+1/4,-z+1/4
 16  -y+3/4,x+3/4,-z+3/4

_cell_length_a                           14.8663(3)
_cell_length_b                           14.8663(3)
_cell_length_c                           29.8410(5)
_cell_angle_alpha                        90
_cell_angle_beta                         90
_cell_angle_gamma                        90
_cell_volume                             6595.1(2)


_cell_formula_units_Z                    16

_cell_measurement_reflns_used            15694
_cell_measurement_theta_min              3.29
_cell_measurement_theta_max              73
_cell_measurement_temperature            200.0

_exptl_crystal_density_diffrn            1.6277
_exptl_crystal_F_000                     3328

_exptl_absorpt_coefficient_mu            1.941
_exptl_crystal_size_max                  0.13
_exptl_crystal_size_mid                  0.05
_exptl_crystal_size_min                  0.05
_exptl_crystal_colour                    brown
_exptl_crystal_description               'prism, cut'
_exptl_absorpt_correction_type           multi-scan
_exptl_absorpt_process_details
;
CrysAlisPro 1.171.40.55a (Rigaku Oxford Diffraction, 2019)
Empirical absorption correction using spherical harmonics,
 implemented in SCALE3 ABSPACK scaling algorithm.
;
_exptl_absorpt_correction_T_min          0.34
_exptl_absorpt_correction_T_max          1
loop_
 _exptl_crystal_face_index_h
 _exptl_crystal_face_index_k
 _exptl_crystal_face_index_l
 _exptl_crystal_face_perp_dist
 ? ? ? ?

#=======================================================================

# EXPERIMENTAL DATA

_diffrn_ambient_temperature              200.0
_diffrn_source                           'micro-focus sealed X-ray tube'
_diffrn_radiation_type                   'Cu K\a'
_diffrn_radiation_source                 'X-ray tube'
_diffrn_radiation_wavelength             1.54184
_diffrn_radiation_monochromator          'mirror'
_diffrn_measurement_device               'four-circle diffractometer'
_diffrn_measurement_device_type          'SuperNova, Cu, Atlas'
_diffrn_detector                         'CCD plate'
_diffrn_measurement_method               '\w scans'

_diffrn_reflns_number                    23884
_diffrn_reflns_theta_min                 3.32
_diffrn_reflns_theta_max                 73.26
_diffrn_reflns_theta_full                73.26
_diffrn_measured_fraction_theta_max      0.99
_diffrn_measured_fraction_theta_full     0.99
_diffrn_reflns_av_R_equivalents          0.0704
_diffrn_reflns_av_unetI/netI             0.0156
_diffrn_reflns_limit_h_min               -17
_diffrn_reflns_limit_h_max               17
_diffrn_reflns_limit_k_min               -18
_diffrn_reflns_limit_k_max               18
_diffrn_reflns_limit_l_min               -36
_diffrn_reflns_limit_l_max               33
_diffrn_reflns_reduction_process         ?


_diffrn_radiation_probe                  X-ray

#=======================================================================

# REFINEMENT DATA

_refine_special_details
; ?
;

_reflns_number_total                     3296
_reflns_number_gt                        2946
_reflns_threshold_expression             'I>3\s(I)'

_refine_ls_structure_factor_coef         Fsqd
_refine_ls_R_factor_gt                   0.0415
_refine_ls_wR_factor_gt                  0.1000
_refine_ls_R_factor_all                  0.0453
_refine_ls_wR_factor_ref                 0.1020
_refine_ls_goodness_of_fit_ref           2.46
_refine_ls_goodness_of_fit_gt            2.56
_refine_ls_number_reflns                 3296
_refine_ls_number_parameters             259
_refine_ls_number_restraints             0
_refine_ls_number_constraints            78
_refine_ls_weighting_scheme              sigma
_refine_ls_weighting_details             'w=1/(\s^2^(I)+0.0004I^2^)'
_refine_ls_hydrogen_treatment            'constr'
_refine_ls_shift/su_max                  0.0120
_refine_ls_shift/su_mean                 0.0011
_refine_diff_density_max                 0.62
_refine_diff_density_min                 -0.52
_refine_ls_extinction_method             'none'
_refine_ls_extinction_coef               ?
_refine_ls_extinction_expression         ?
_refine_ls_abs_structure_details         ?
_refine_ls_abs_structure_Flack           ?
_refine_ls_abs_structure_Rogers          ?

loop_
 _atom_type_symbol
 _atom_type_scat_dispersion_real
 _atom_type_scat_dispersion_imag
 _atom_type_scat_source
 _atom_type_scat_Cromer_Mann_a1
 _atom_type_scat_Cromer_Mann_b1
 _atom_type_scat_Cromer_Mann_a2
 _atom_type_scat_Cromer_Mann_b2
 _atom_type_scat_Cromer_Mann_a3
 _atom_type_scat_Cromer_Mann_b3
 _atom_type_scat_Cromer_Mann_a4
 _atom_type_scat_Cromer_Mann_b4
 _atom_type_scat_Cromer_Mann_c
 C    0.0181  0.0091
 'International Tables Vol C tables 4.2.6.8 and 6.1.1.4'
2.31 20.843901 1.02 10.2075 1.5886 0.5687 0.865 51.651199 0.2156
 H    0.0000  0.0000
 'International Tables Vol C tables 4.2.6.8 and 6.1.1.4'
0.493002 10.5109 0.322912 26.1257 0.140191 3.14236 0.04081 57.799702 0.003038
 N    0.0311  0.0180
 'International Tables Vol C tables 4.2.6.8 and 6.1.1.4'
12.2126 0.0057 3.1322 9.8933 2.0125 28.997499 1.1663 0.5826 -11.529
 Ni  -3.0029  0.5091
 'International Tables Vol C tables 4.2.6.8 and 6.1.1.4'
12.8376 3.8785 7.292 0.2565 4.4438 12.1763 2.38 66.342102 1.0341
 O    0.0492  0.0322
 'International Tables Vol C tables 4.2.6.8 and 6.1.1.4'
3.0485 13.2771 2.2868 5.7011 1.5463 0.3239 0.867 32.908901 0.2508

_computing_data_collection
 'CrysAlisPro 1.171.40.55a (Rigaku OD, 2019)'
_computing_cell_refinement
 'CrysAlisPro 1.171.40.55a (Rigaku OD, 2019)'
_computing_data_reduction
 'CrysAlisPro 1.171.40.55a (Rigaku OD, 2019)'
_computing_structure_solution            ?
_computing_structure_refinement          ?
_computing_molecular_graphics            ?
_computing_publication_material          ?


#=======================================================================

# ATOMIC COORDINATES AND DISPLACEMENT PARAMETERS

loop_
 _atom_site_label
 _atom_site_type_symbol
 _atom_site_fract_x
 _atom_site_fract_y
 _atom_site_fract_z
 _atom_site_adp_type
 _atom_site_U_iso_or_equiv
 _atom_site_site_symmetry_multiplicity
 _atom_site_occupancy
 _atom_site_calc_flag
 _atom_site_refinement_flags
 _atom_site_disorder_assembly
 _atom_site_disorder_group
  Ni1 Ni 0.55893(2) 0.39191(3) 0.594006(11) Uani 0.04853(14) 16 1 d . . .
  O1a O 0.73418(13) 0.36307(15) 0.61333(7) Uani 0.0655(13) 16 0.777(9) d . . .
  O2a O 0.6995(2) 0.4972(2) 0.62014(9) Uani 0.0796(12) 16 0.777(9) d . . .
  N1a N 0.67803(18) 0.4192(2) 0.61059(8) Uani 0.0514(10) 16 0.777(9) d . . .
  O1b O 0.73418(13) 0.36307(15) 0.61333(7) Uiso 0.12(2) 16 0.130(10) d . . .
  O2b O 0.6531(7) 0.4840(6) 0.6110(3) Uiso 0.051(3) 16 0.130(10) d . . .
  N1b N 0.7284(8) 0.4381(7) 0.6201(3) Uiso 0.043(3) 16 0.130(10) d . . .
  O1c O 0.7814(14) 0.4675(13) 0.6302(7) Uiso 0.067(7) 16 0.093(14) d . . .
  O2c O 0.6531(7) 0.4840(6) 0.6110(3) Uiso 0.051(3) 16 0.093(14) d . . .
  N1c N 0.7284(8) 0.4381(7) 0.6201(3) Uiso 0.043(3) 16 0.093(14) d . . .
  O3 O 0.53399(9) 0.38913(10) 0.65410(5) Uani 0.0472(5) 16 1 d . . .
  N2 N 0.44523(11) 0.35439(12) 0.57612(6) Uani 0.0427(5) 16 1 d . . .
  N3 N 0.58375(11) 0.40028(13) 0.53215(6) Uani 0.0506(6) 16 1 d . . .
  C1 C 0.65869(17) 0.4258(2) 0.51190(8) Uani 0.0693(10) 16 1 d . . .
  C2 C 0.66639(18) 0.4336(2) 0.46546(8) Uani 0.0702(10) 16 1 d . . .
  C3 C 0.59500(17) 0.41339(18) 0.43898(8) Uani 0.0593(8) 16 1 d . . .
  C4 C 0.51416(15) 0.38313(16) 0.45900(7) Uani 0.0525(7) 16 1 d . . .
  C5 C 0.43575(17) 0.3578(2) 0.43506(8) Uani 0.0651(9) 16 1 d . . .
  C6 C 0.36198(16) 0.3294(2) 0.45792(9) Uani 0.0703(10) 16 1 d . . .
  C7 C 0.35936(15) 0.32546(18) 0.50493(9) Uani 0.0590(8) 16 1 d . . .
  C8 C 0.43416(13) 0.35097(14) 0.52935(7) Uani 0.0464(7) 16 1 d . . .
  C9 C 0.51139(14) 0.37846(14) 0.50576(7) Uani 0.0468(7) 16 1 d . . .
  C10 C 0.37938(13) 0.33221(14) 0.60385(8) Uani 0.0462(7) 16 1 d . . .
  C11 C 0.38305(13) 0.33556(14) 0.64994(7) Uani 0.0441(6) 16 1 d . . .
  C12 C 0.30278(15) 0.30437(17) 0.67713(8) Uani 0.0581(8) 16 1 d . . .
  C13 C 0.29124(15) 0.36166(17) 0.71852(8) Uani 0.0598(8) 16 1 d . . .
  C14 C 0.37629(13) 0.36507(13) 0.74543(7) Uani 0.0445(6) 16 1 d . . .
  C15 C 0.37669(16) 0.36873(14) 0.79188(8) Uani 0.0514(7) 16 1 d . . .
  C16 C 0.45644(17) 0.37270(14) 0.81550(8) Uani 0.0523(8) 16 1 d . . .
  C17 C 0.53775(16) 0.37445(15) 0.79272(8) Uani 0.0520(7) 16 1 d . . .
  C18 C 0.53865(14) 0.37260(14) 0.74647(7) Uani 0.0462(7) 16 1 d . . .
  C19 C 0.45861(13) 0.36723(12) 0.72236(7) Uani 0.0392(6) 16 1 d . . .
  C20 C 0.45950(12) 0.36425(13) 0.67292(7) Uani 0.0397(6) 16 1 d . . .
  H1 H 0.710221 0.439707 0.53002 Uiso 0.0831 16 1 d . . .
  H2 H 0.721965 0.453173 0.452291 Uiso 0.0842 16 1 d . . .
  H3 H 0.599263 0.419548 0.407025 Uiso 0.0711 16 1 d . . .
  H5 H 0.4348 0.360669 0.402921 Uiso 0.0782 16 1 d . . .
  H6 H 0.3097 0.31131 0.441317 Uiso 0.0843 16 1 d . . .
  H7 H 0.306016 0.305214 0.519993 Uiso 0.0708 16 1 d . . .
  H10 H 0.324074 0.311963 0.59065 Uiso 0.0555 16 1 d . . .
  H12a H 0.311183 0.242743 0.685776 Uiso 0.0697 16 1 d . . .
  H12b H 0.249427 0.307959 0.659096 Uiso 0.0697 16 1 d . . .
  H13a H 0.274329 0.42153 0.709888 Uiso 0.0717 16 1 d . . .
  H13b H 0.243612 0.337553 0.736615 Uiso 0.0717 16 1 d . . .
  H15 H 0.320629 0.368506 0.807846 Uiso 0.0617 16 1 d . . .
  H16 H 0.455618 0.374241 0.847655 Uiso 0.0627 16 1 d . . .
  H17 H 0.593292 0.376952 0.80909 Uiso 0.0624 16 1 d . . .
  H18 H 0.594968 0.375031 0.730776 Uiso 0.0555 16 1 d . . .

loop_
 _atom_site_aniso_label
 _atom_site_aniso_type_symbol
 _atom_site_aniso_U_11
 _atom_site_aniso_U_22
 _atom_site_aniso_U_33
 _atom_site_aniso_U_12
 _atom_site_aniso_U_13
 _atom_site_aniso_U_23
 Ni1 Ni 0.0371(2) 0.0766(3) 0.0319(2) -0.01058(16) -0.00009(13) -0.00326(15)
 O1a O 0.0524(19) 0.078(3) 0.066(2) 0.0109(11) -0.0122(11) -0.0013(11)
 O2a O 0.069(2) 0.090(2) 0.0792(19) -0.0240(15) -0.0077(14) -0.0311(14)
 N1a N 0.0398(16) 0.085(2) 0.0288(12) -0.0106(14) 0.0036(9) 0.0002(11)
 O3 O 0.0374(7) 0.0674(9) 0.0368(8) -0.0065(6) 0.0024(5) -0.0035(6)
 N2 N 0.0364(8) 0.0538(10) 0.0378(9) 0.0013(7) -0.0015(6) -0.0045(7)
 N3 N 0.0422(9) 0.0774(13) 0.0322(10) -0.0122(8) -0.0025(7) -0.0045(8)
 C1 C 0.0539(14) 0.117(2) 0.0373(13) -0.0287(14) -0.0017(10) -0.0043(13)
 C2 C 0.0615(15) 0.110(2) 0.0386(14) -0.0252(14) 0.0064(10) -0.0051(13)
 C3 C 0.0638(14) 0.0817(17) 0.0323(12) -0.0036(12) 0.0015(10) -0.0080(11)
 C4 C 0.0498(12) 0.0678(14) 0.0398(12) 0.0036(10) -0.0045(9) -0.0115(10)
 C5 C 0.0565(14) 0.100(2) 0.0392(13) 0.0075(13) -0.0092(10) -0.0202(12)
 C6 C 0.0455(13) 0.111(2) 0.0540(16) -0.0004(13) -0.0121(11) -0.0252(14)
 C7 C 0.0395(12) 0.0857(17) 0.0517(15) -0.0007(11) -0.0039(9) -0.0179(12)
 C8 C 0.0389(10) 0.0573(12) 0.0431(12) 0.0038(9) -0.0032(8) -0.0101(9)
 C9 C 0.0424(11) 0.0582(12) 0.0398(12) 0.0030(9) -0.0031(8) -0.0087(9)
 C10 C 0.0337(10) 0.0555(12) 0.0495(13) -0.0015(8) -0.0015(8) -0.0012(9)
 C11 C 0.0363(10) 0.0504(11) 0.0458(12) 0.0011(8) 0.0024(8) 0.0015(9)
 C12 C 0.0406(11) 0.0797(17) 0.0540(14) -0.0089(11) 0.0037(10) 0.0058(11)
 C13 C 0.0414(11) 0.0783(16) 0.0597(15) 0.0065(10) 0.0146(10) 0.0070(12)
 C14 C 0.0469(11) 0.0384(10) 0.0482(12) 0.0049(8) 0.0121(9) 0.0022(8)
 C15 C 0.0596(13) 0.0428(11) 0.0519(13) 0.0010(9) 0.0203(10) -0.0012(9)
 C16 C 0.0747(15) 0.0448(12) 0.0373(12) 0.0007(10) 0.0108(10) -0.0024(9)
 C17 C 0.0591(13) 0.0567(13) 0.0402(12) 0.0030(10) -0.0003(9) -0.0045(9)
 C18 C 0.0461(11) 0.0514(12) 0.0412(12) 0.0033(9) 0.0063(8) -0.0035(9)
 C19 C 0.0434(10) 0.0335(9) 0.0408(11) 0.0054(7) 0.0073(8) -0.0004(7)
 C20 C 0.0368(10) 0.0403(10) 0.0420(11) 0.0045(8) 0.0047(8) 0.0006(8)


#=======================================================================

# MOLECULAR GEOMETRY


loop_
 _geom_bond_atom_site_label_1
 _geom_bond_atom_site_label_2
 _geom_bond_site_symmetry_1
 _geom_bond_site_symmetry_2
 _geom_bond_distance
 _geom_bond_publ_flag
  Ni1 N1a . . 1.882(3) ?
  Ni1 O2b . . 2.023(10) ?
  Ni1 O3 . . 1.8316(15) ?
  Ni1 N2 . . 1.8586(15) ?
  Ni1 N3 . . 1.8868(18) ?
  O1a N1a . . 1.183(3) ?
  O1a N1b . . 1.136(10) ?
  O2a N1a . . 1.236(4) ?
  O2a O2b . . 0.767(11) ?
  O2a N1b . . 0.978(11) ?
  O2a O1c . . 1.322(16) ?
  N1a O2b . . 1.032(10) ?
  N1a N1b . . 0.849(12) ?
  O2b N1b . . 1.339(15) ?
  N1b O1c . . 0.949(19) ?
  O3 C20 . . 1.295(2) ?
  N2 C8 . . 1.406(3) ?
  N2 C10 . . 1.323(2) ?
  N3 C1 . . 1.322(3) ?
  N3 C9 . . 1.372(2) ?
  C1 C2 . . 1.395(3) ?
  C1 H1 . . 0.9601 ?
  C2 C3 . . 1.357(4) ?
  C2 H2 . . 0.9599 ?
  C3 C4 . . 1.415(3) ?
  C3 H3 . . 0.96 ?
  C4 C5 . . 1.418(3) ?
  C4 C9 . . 1.398(3) ?
  C5 C6 . . 1.359(4) ?
  C5 H5 . . 0.9601 ?
  C6 C7 . . 1.405(4) ?
  C6 H6 . . 0.9604 ?
  C7 C8 . . 1.382(3) ?
  C7 H7 . . 0.9606 ?
  C8 C9 . . 1.407(2) ?
  C10 C11 . . 1.377(3) ?
  C10 H10 . . 0.9603 ?
  C11 C12 . . 1.515(3) ?
  C11 C20 . . 1.395(2) ?
  C12 C13 . . 1.510(4) ?
  C12 H12a . . 0.9604 ?
  C12 H12b . . 0.9602 ?
  C13 C14 . . 1.499(2) ?
  C13 H13a . . 0.9594 ?
  C13 H13b . . 0.9597 ?
  C14 C15 . . 1.387(3) ?
  C14 C19 . . 1.404(2) ?
  C15 C16 . . 1.380(4) ?
  C15 H15 . . 0.9601 ?
  C16 C17 . . 1.388(4) ?
  C16 H16 . . 0.9599 ?
  C17 C18 . . 1.380(3) ?
  C17 H17 . . 0.9594 ?
  C18 C19 . . 1.392(2) ?
  C18 H18 . . 0.9607 ?
  C19 C20 . . 1.476(3) ?

loop_
 _geom_angle_atom_site_label_1
 _geom_angle_atom_site_label_2
 _geom_angle_atom_site_label_3
 _geom_angle_site_symmetry_1
 _geom_angle_site_symmetry_2
 _geom_angle_site_symmetry_3
 _geom_angle
 _geom_angle_publ_flag
  N1a Ni1 O2b . . . 30.4(3) ?
  N1a Ni1 O3 . . . 86.44(9) ?
  N1a Ni1 N2 . . . 174.66(10) ?
  N1a Ni1 N3 . . . 93.36(9) ?
  O2b Ni1 O3 . . . 84.8(3) ?
  O2b Ni1 N2 . . . 154.8(3) ?
  O2b Ni1 N3 . . . 93.7(3) ?
  O3 Ni1 N2 . . . 95.18(7) ?
  O3 Ni1 N3 . . . 177.49(7) ?
  N2 Ni1 N3 . . . 85.24(7) ?
  N1a O2a O2b . . . 56.3(7) ?
  N1a O2a O1c . . . 88.9(7) ?
  O2b O2a N1b . . . 99.5(10) ?
  O2b O2a O1c . . . 145.2(10) ?
  Ni1 N1a O1a . . . 122.0(2) ?
  Ni1 N1a O2a . . . 120.4(2) ?
  Ni1 N1a O2b . . . 82.4(6) ?
  Ni1 N1a N1b . . . 171.5(8) ?
  O1a N1a O2a . . . 117.6(3) ?
  O1a N1a O2b . . . 155.5(6) ?
  O1a N1a N1b . . . 65.6(7) ?
  O2a N1a N1b . . . 52.0(7) ?
  O2b N1a N1b . . . 90.2(9) ?
  Ni1 O2b O2a . . . 152.2(9) ?
  Ni1 O2b N1a . . . 67.3(5) ?
  Ni1 O2b N1b . . . 106.5(7) ?
  O2a O2b N1a . . . 85.4(9) ?
  O2a O2b N1b . . . 46.1(7) ?
  O1a N1b O2a . . . 156.2(12) ?
  O1a N1b N1a . . . 71.5(8) ?
  O1a N1b O2b . . . 121.8(10) ?
  O1a N1b O1c . . . 117.0(14) ?
  O2a N1b N1a . . . 84.8(10) ?
  O2a N1b O1c . . . 86.6(13) ?
  N1a N1b O2b . . . 50.4(7) ?
  N1a N1b O1c . . . 171.4(16) ?
  O2b N1b O1c . . . 121.0(14) ?
  O2a O1c N1b . . . 47.6(10) ?
  Ni1 O3 C20 . . . 127.16(13) ?
  Ni1 N2 C8 . . . 113.68(11) ?
  Ni1 N2 C10 . . . 124.59(15) ?
  C8 N2 C10 . . . 121.72(16) ?
  Ni1 N3 C1 . . . 129.13(15) ?
  Ni1 N3 C9 . . . 113.09(12) ?
  C1 N3 C9 . . . 117.76(19) ?
  N3 C1 C2 . . . 123.1(3) ?
  N3 C1 H1 . . . 118.43 ?
  C2 C1 H1 . . . 118.42 ?
  C1 C2 C3 . . . 119.7(3) ?
  C1 C2 H2 . . . 120.16 ?
  C3 C2 H2 . . . 120.12 ?
  C2 C3 C4 . . . 119.2(2) ?
  C2 C3 H3 . . . 120.38 ?
  C4 C3 H3 . . . 120.37 ?
  C3 C4 C5 . . . 124.7(2) ?
  C3 C4 C9 . . . 117.54(17) ?
  C5 C4 C9 . . . 117.75(17) ?
  C4 C5 C6 . . . 119.5(2) ?
  C4 C5 H5 . . . 120.28 ?
  C6 C5 H5 . . . 120.18 ?
  C5 C6 C7 . . . 122.4(2) ?
  C5 C6 H6 . . . 118.79 ?
  C7 C6 H6 . . . 118.78 ?
  C6 C7 C8 . . . 119.5(2) ?
  C6 C7 H7 . . . 120.2 ?
  C8 C7 H7 . . . 120.26 ?
  N2 C8 C7 . . . 128.80(17) ?
  N2 C8 C9 . . . 113.03(15) ?
  C7 C8 C9 . . . 118.2(2) ?
  N3 C9 C4 . . . 122.54(15) ?
  N3 C9 C8 . . . 114.91(18) ?
  C4 C9 C8 . . . 122.55(16) ?
  N2 C10 C11 . . . 125.92(16) ?
  N2 C10 H10 . . . 117.06 ?
  C11 C10 H10 . . . 117.02 ?
  C10 C11 C12 . . . 119.54(15) ?
  C10 C11 C20 . . . 122.26(16) ?
  C12 C11 C20 . . . 118.17(18) ?
  C11 C12 C13 . . . 110.80(19) ?
  C11 C12 H12a . . . 109.51 ?
  C11 C12 H12b . . . 109.47 ?
  C13 C12 H12a . . . 109.48 ?
  C13 C12 H12b . . . 109.45 ?
  H12a C12 H12b . . . 108.08 ?
  C12 C13 C14 . . . 111.14(15) ?
  C12 C13 H13a . . . 109.46 ?
  C12 C13 H13b . . . 109.47 ?
  C14 C13 H13a . . . 109.46 ?
  C14 C13 H13b . . . 109.47 ?
  H13a C13 H13b . . . 107.77 ?
  C13 C14 C15 . . . 122.69(19) ?
  C13 C14 C19 . . . 118.25(18) ?
  C15 C14 C19 . . . 119.03(19) ?
  C14 C15 C16 . . . 121.0(2) ?
  C14 C15 H15 . . . 119.47 ?
  C16 C15 H15 . . . 119.48 ?
  C15 C16 C17 . . . 119.9(2) ?
  C15 C16 H16 . . . 120.08 ?
  C17 C16 H16 . . . 119.97 ?
  C16 C17 C18 . . . 119.8(2) ?
  C16 C17 H17 . . . 120.06 ?
  C18 C17 H17 . . . 120.16 ?
  C17 C18 C19 . . . 120.69(19) ?
  C17 C18 H18 . . . 119.61 ?
  C19 C18 H18 . . . 119.69 ?
  C14 C19 C18 . . . 119.49(19) ?
  C14 C19 C20 . . . 119.82(15) ?
  C18 C19 C20 . . . 120.69(15) ?
  O3 C20 C11 . . . 124.82(19) ?
  O3 C20 C19 . . . 115.65(15) ?
  C11 C20 C19 . . . 119.53(15) ?

loop_
 _geom_hbond_atom_site_label_D
 _geom_hbond_atom_site_label_H
 _geom_hbond_atom_site_label_A
 _geom_hbond_site_symmetry_D
 _geom_hbond_site_symmetry_H
 _geom_hbond_site_symmetry_A
 _geom_hbond_distance_DH
 _geom_hbond_distance_HA
 _geom_hbond_distance_DA
 _geom_hbond_angle_DHA
 _geom_hbond_publ_flag
  C1 H1 N1a . . .   0.96   2.47   2.961(3)   111.52 ?
  C2 H2 O2a . . 3_644   0.96   2.49   3.130(4)   123.63 ?
  C15 H15 O1c . . 14_456   0.96   2.44   3.100(19)   125.72 ?
 
#=======================================================================
data_220K_irr_160K
#=======================================================================

# AUTHOR AND JOURNAL INFORMATION

_publ_contact_author_name 'Katarzyna N. Jarzembska'
_publ_contact_author_address
;
 Department of Chemistry, University of Warsaw,
  Zwirki i Wigury 101, 02-089, Warsaw, Poland
;
_publ_contact_author_email 'katarzyna.jarzembska@uw.edu.pl' 

loop_
_publ_author_name
_publ_author_address
'Sylwia E. Kutniewska'
;
 Department of Chemistry, University of Warsaw,
  Zwirki i Wigury 101, 02-089, Warsaw, Poland
;
'Radoslaw Kaminski'
;
 Department of Chemistry, University of Warsaw,
  Zwirki i Wigury 101, 02-089, Warsaw, Poland
;
'Adam Krowczynski'
;
 Department of Chemistry, University of Warsaw,
  Zwirki i Wigury 101, 02-089, Warsaw, Poland
;
'Katarzyna N. Jarzembska'
;
 Department of Chemistry, University of Warsaw,
  Zwirki i Wigury 101, 02-089, Warsaw, Poland
;
'Dominik Schaniel'
;
CRM2, Jean Barriol Institute, CNRS UMR 7036, University of Lorraine, 
BP 70239, Boulevard des Aiguillettes, 54506 Vandoeuvre-les-Nancy, France
;
'Sebastien Pillet'
;
CRM2, Jean Barriol Institute, CNRS UMR 7036, University of Lorraine, 
BP 70239, Boulevard des Aiguillettes, 54506 Vandoeuvre-les-Nancy, France
;
'Emmanuel Wenger'
;
CRM2, Jean Barriol Institute, CNRS UMR 7036, University of Lorraine, 
BP 70239, Boulevard des Aiguillettes, 54506 Vandoeuvre-les-Nancy, France
;

#=======================================================================

# CHEMICAL DATA

_chemical_formula_moiety                 'C20 H15 N3 Ni O3'
_chemical_formula_sum                    'C20 H15 N3 Ni O3'
_chemical_formula_weight                 404.04

#=======================================================================


# CRYSTAL DATA

_symmetry_cell_setting                   tetragonal
_symmetry_space_group_name_H-M           'I 41/a'
_symmetry_space_group_name_Hall          '-I 4ad'
_symmetry_Int_Tables_number              88

loop_
 _space_group_symop_id
 _space_group_symop_operation_xyz
 1   x,y,z
 2   -x,-y+1/2,z
 3   -y+1/4,x+3/4,z+3/4
 4   y+1/4,-x+1/4,z+1/4
 5   -x,-y,-z
 6   x,y+1/2,-z
 7   y+1/4,-x+3/4,-z+3/4
 8   -y+1/4,x+1/4,-z+1/4
 9   x+1/2,y+1/2,z+1/2
 10  -x+1/2,-y,z+1/2
 11  -y+3/4,x+1/4,z+1/4
 12  y+3/4,-x+3/4,z+3/4
 13  -x+1/2,-y+1/2,-z+1/2
 14  x+1/2,y,-z+1/2
 15  y+3/4,-x+1/4,-z+1/4
 16  -y+3/4,x+3/4,-z+3/4

_cell_length_a                           14.8778(3)
_cell_length_b                           14.8778(3)
_cell_length_c                           29.8291(6)
_cell_angle_alpha                        90
_cell_angle_beta                         90
_cell_angle_gamma                        90
_cell_volume                             6602.6(2)

loop_
 _twin_individual_id
 _twin_individual_mass_fraction_refined
 _twin_individual_twin_matrix_11
 _twin_individual_twin_matrix_12
 _twin_individual_twin_matrix_13
 _twin_individual_twin_matrix_21
 _twin_individual_twin_matrix_22
 _twin_individual_twin_matrix_23
 _twin_individual_twin_matrix_31
 _twin_individual_twin_matrix_32
 _twin_individual_twin_matrix_33
 ? ? ? ? ? ? ? ? ? ? ?

_cell_formula_units_Z                    16

_cell_measurement_reflns_used            17088
_cell_measurement_theta_min              3.26
_cell_measurement_theta_max              74.47
_cell_measurement_temperature            220.00
_cell_special_details
; ?
;

_exptl_crystal_density_diffrn            1.6259
_exptl_crystal_F_000                     3328

_exptl_absorpt_coefficient_mu            1.938
_exptl_crystal_size_max                  0.13
_exptl_crystal_size_mid                  0.05
_exptl_crystal_size_min                  0.05
_exptl_crystal_colour                    brown
_exptl_crystal_description               'prism, cut'
_exptl_absorpt_correction_type           'multi-scan'
_exptl_absorpt_process_details
;
CrysAlisPro 1.171.38.43 (Rigaku Oxford Diffraction, 2015)
Empirical absorption correction using spherical harmonics,
 implemented in SCALE3 ABSPACK scaling algorithm.
;
_exptl_absorpt_correction_T_min          0.234
_exptl_absorpt_correction_T_max          1
loop_
 _exptl_crystal_face_index_h
 _exptl_crystal_face_index_k
 _exptl_crystal_face_index_l
 _exptl_crystal_face_perp_dist
 ? ? ? ?

#=======================================================================

# EXPERIMENTAL DATA

_exptl_special_details                   ?

_diffrn_ambient_temperature              220
_diffrn_source                           'micro-focus sealed X-ray tube'
_diffrn_radiation_type                   'Cu K\a'
_diffrn_radiation_source                 'X-ray tube'
_diffrn_radiation_wavelength             1.54184
_diffrn_radiation_monochromator          'mirror'
_diffrn_measurement_device               'four-circle diffractometer'
_diffrn_measurement_device_type          'SuperNova, Cu, Atlas'
_diffrn_detector                         'CCD plate'
_diffrn_measurement_method               '\w scans'

_diffrn_reflns_number                    24641
_diffrn_reflns_theta_min                 3.32
_diffrn_reflns_theta_max                 74.61
_diffrn_reflns_theta_full                74.61
_diffrn_measured_fraction_theta_max      0.99
_diffrn_measured_fraction_theta_full     0.99
_diffrn_reflns_av_R_equivalents          0.0719
_diffrn_reflns_av_unetI/netI             0.0158
_diffrn_reflns_limit_h_min               -17
_diffrn_reflns_limit_h_max               18
_diffrn_reflns_limit_k_min               -18
_diffrn_reflns_limit_k_max               15
_diffrn_reflns_limit_l_min               -36
_diffrn_reflns_limit_l_max               36
_diffrn_reflns_reduction_process         ?

_diffrn_radiation_probe                  X-ray

#=======================================================================

# 8. REFINEMENT DATA

_refine_special_details
; ?
;

_reflns_number_total                     3362
_reflns_number_gt                        3080
_reflns_threshold_expression             'I>3\s(I)'

_refine_ls_structure_factor_coef         Fsqd
_refine_ls_R_factor_gt                   0.0369
_refine_ls_wR_factor_gt                  0.0906
_refine_ls_R_factor_all                  0.0395
_refine_ls_wR_factor_ref                 0.0919
_refine_ls_goodness_of_fit_ref           2.42
_refine_ls_goodness_of_fit_gt            2.50
_refine_ls_restrained_S_gt               ?
_refine_ls_restrained_S_all              ?
_refine_ls_number_reflns                 3362
_refine_ls_number_parameters             252
_refine_ls_number_restraints             0
_refine_ls_number_constraints            70
_refine_ls_weighting_scheme              sigma
_refine_ls_weighting_details             'w=1/(\s^2^(I)+0.0004I^2^)'
_refine_ls_hydrogen_treatment            'constr'
_refine_ls_shift/su_max                  0.0291
_refine_ls_shift/su_mean                 0.0014
_refine_diff_density_max                 0.40
_refine_diff_density_min                 -0.33
_refine_ls_extinction_method             'none'
_refine_ls_extinction_coef               ?
_refine_ls_extinction_expression         ?
_refine_ls_abs_structure_details         ?
_refine_ls_abs_structure_Flack           ?
_refine_ls_abs_structure_Rogers          ?

loop_
 _atom_type_symbol
 _atom_type_scat_dispersion_real
 _atom_type_scat_dispersion_imag
 _atom_type_scat_source
 _atom_type_scat_Cromer_Mann_a1
 _atom_type_scat_Cromer_Mann_b1
 _atom_type_scat_Cromer_Mann_a2
 _atom_type_scat_Cromer_Mann_b2
 _atom_type_scat_Cromer_Mann_a3
 _atom_type_scat_Cromer_Mann_b3
 _atom_type_scat_Cromer_Mann_a4
 _atom_type_scat_Cromer_Mann_b4
 _atom_type_scat_Cromer_Mann_c
 C    0.0181  0.0091
 'International Tables Vol C tables 4.2.6.8 and 6.1.1.4'
2.31 20.843901 1.02 10.2075 1.5886 0.5687 0.865 51.651199 0.2156
 H    0.0000  0.0000
 'International Tables Vol C tables 4.2.6.8 and 6.1.1.4'
0.493002 10.5109 0.322912 26.1257 0.140191 3.14236 0.04081 57.799702 0.003038
 N    0.0311  0.0180
 'International Tables Vol C tables 4.2.6.8 and 6.1.1.4'
12.2126 0.0057 3.1322 9.8933 2.0125 28.997499 1.1663 0.5826 -11.529
 Ni  -3.0029  0.5091
 'International Tables Vol C tables 4.2.6.8 and 6.1.1.4'
12.8376 3.8785 7.292 0.2565 4.4438 12.1763 2.38 66.342102 1.0341
 O    0.0492  0.0322
 'International Tables Vol C tables 4.2.6.8 and 6.1.1.4'
3.0485 13.2771 2.2868 5.7011 1.5463 0.3239 0.867 32.908901 0.2508

_computing_data_collection
 'CrysAlisPro 1.171.38.43 (Rigaku OD, 2015)'
_computing_cell_refinement
 'CrysAlisPro 1.171.38.43 (Rigaku OD, 2015)'
_computing_data_reduction
 'CrysAlisPro 1.171.38.43 (Rigaku OD, 2015)'


#=======================================================================

# ATOMIC COORDINATES AND DISPLACEMENT PARAMETERS

loop_
 _atom_site_label
 _atom_site_type_symbol
 _atom_site_fract_x
 _atom_site_fract_y
 _atom_site_fract_z
 _atom_site_adp_type
 _atom_site_U_iso_or_equiv
 _atom_site_site_symmetry_multiplicity
 _atom_site_occupancy
 _atom_site_calc_flag
 _atom_site_refinement_flags
 _atom_site_disorder_assembly
 _atom_site_disorder_group
  Ni1 Ni 0.560111(17) 0.388265(19) 0.594592(10) Uani 0.03495(10) 16 1 d . . .
  O1a O 0.73565(11) 0.35998(13) 0.61347(7) Uani 0.0671(7) 16 0.972(6) d . . .
  O2a O 0.69936(13) 0.49652(13) 0.61996(7) Uani 0.0691(7) 16 0.972(6) d . . .
  N1a N 0.67840(10) 0.41897(11) 0.61140(5) Uani 0.0399(5) 16 0.972(6) d . . .
  O1b O 0.73565(11) 0.35998(13) 0.61347(7) Uiso 0.08(2) 16 0.028(6) d . . .
  O2b O 0.651(6) 0.494(5) 0.609(3) Uiso 0.08(2) 16 0.028(6) d . . .
  N1b N 0.752(6) 0.441(6) 0.624(3) Uiso 0.08(2) 16 0.028(6) d . . .
  O3 O 0.53479(8) 0.38572(9) 0.65483(4) Uani 0.0392(4) 16 1 d . . .
  N2 N 0.44493(9) 0.35477(10) 0.57651(5) Uani 0.0372(4) 16 1 d . . .
  N3 N 0.58549(10) 0.39639(11) 0.53261(5) Uani 0.0407(4) 16 1 d . . .
  C1 C 0.66138(14) 0.41940(17) 0.51253(7) Uani 0.0553(7) 16 1 d . . .
  C2 C 0.66859(16) 0.42792(19) 0.46583(8) Uani 0.0612(8) 16 1 d . . .
  C3 C 0.59623(15) 0.41083(15) 0.43935(7) Uani 0.0521(6) 16 1 d . . .
  C4 C 0.51466(13) 0.38310(13) 0.45931(7) Uani 0.0448(5) 16 1 d . . .
  C5 C 0.43566(15) 0.36088(17) 0.43545(8) Uani 0.0565(7) 16 1 d . . .
  C6 C 0.36088(14) 0.33400(19) 0.45802(8) Uani 0.0606(8) 16 1 d . . .
  C7 C 0.35836(13) 0.32933(16) 0.50533(8) Uani 0.0514(6) 16 1 d . . .
  C8 C 0.43382(11) 0.35229(12) 0.52974(6) Uani 0.0397(5) 16 1 d . . .
  C9 C 0.51224(12) 0.37760(11) 0.50631(6) Uani 0.0387(5) 16 1 d . . .
  C10 C 0.37818(11) 0.33516(13) 0.60402(7) Uani 0.0418(5) 16 1 d . . .
  C11 C 0.38199(11) 0.33801(13) 0.65035(7) Uani 0.0409(5) 16 1 d . . .
  C12 C 0.30072(13) 0.30894(18) 0.67751(8) Uani 0.0566(7) 16 1 d . . .
  C13 C 0.29072(13) 0.36692(16) 0.71889(8) Uani 0.0576(7) 16 1 d . . .
  C14 C 0.37590(12) 0.36691(11) 0.74595(7) Uani 0.0417(5) 16 1 d . . .
  C15 C 0.37631(14) 0.37014(12) 0.79252(7) Uani 0.0480(6) 16 1 d . . .
  C16 C 0.45614(15) 0.37179(13) 0.81610(7) Uani 0.0496(6) 16 1 d . . .
  C17 C 0.53733(15) 0.37125(14) 0.79343(7) Uani 0.0498(6) 16 1 d . . .
  C18 C 0.53819(13) 0.36927(13) 0.74713(7) Uani 0.0428(5) 16 1 d . . .
  C19 C 0.45836(11) 0.36655(10) 0.72291(6) Uani 0.0359(5) 16 1 d . . .
  C20 C 0.45943(11) 0.36367(11) 0.67343(6) Uani 0.0358(5) 16 1 d . . .
  H1 H 0.713534 0.430702 0.530624 Uiso 0.0664 16 1 d . . .
  H2 H 0.724605 0.445814 0.452577 Uiso 0.0735 16 1 d . . .
  H3 H 0.600483 0.417529 0.407415 Uiso 0.0625 16 1 d . . .
  H5 H 0.434761 0.364754 0.403323 Uiso 0.0678 16 1 d . . .
  H6 H 0.308209 0.317707 0.4413 Uiso 0.0727 16 1 d . . .
  H7 H 0.304589 0.310344 0.520391 Uiso 0.0616 16 1 d . . .
  H10 H 0.322173 0.317403 0.590723 Uiso 0.0502 16 1 d . . .
  H12a H 0.307563 0.247231 0.686284 Uiso 0.068 16 1 d . . .
  H12b H 0.247595 0.313954 0.659418 Uiso 0.068 16 1 d . . .
  H13a H 0.276419 0.427337 0.710124 Uiso 0.0691 16 1 d . . .
  H13b H 0.242187 0.344539 0.736929 Uiso 0.0691 16 1 d . . .
  H15 H 0.320313 0.371236 0.808508 Uiso 0.0576 16 1 d . . .
  H16 H 0.455348 0.37331 0.848268 Uiso 0.0595 16 1 d . . .
  H17 H 0.59284 0.372242 0.809829 Uiso 0.0597 16 1 d . . .
  H18 H 0.594574 0.369775 0.731486 Uiso 0.0513 16 1 d . . .

loop_
 _atom_site_aniso_label
 _atom_site_aniso_type_symbol
 _atom_site_aniso_U_11
 _atom_site_aniso_U_22
 _atom_site_aniso_U_33
 _atom_site_aniso_U_12
 _atom_site_aniso_U_13
 _atom_site_aniso_U_23
 Ni1 Ni 0.02905(16) 0.04297(18) 0.03285(17) -0.00299(11) 0.00030(10) -0.00356(11)
 O1a O 0.0432(9) 0.0784(13) 0.0799(14) 0.0087(8) -0.0133(8) -0.0010(9)
 O2a O 0.0577(12) 0.0651(11) 0.0846(14) -0.0172(9) -0.0077(9) -0.0220(9)
 N1a N 0.0355(8) 0.0557(10) 0.0284(7) -0.0063(7) 0.0032(5) -0.0036(6)
 O3 O 0.0301(5) 0.0505(7) 0.0368(6) -0.0021(5) 0.0022(4) -0.0030(5)
 N2 N 0.0300(6) 0.0409(7) 0.0406(8) 0.0009(5) -0.0009(5) -0.0036(5)
 N3 N 0.0380(7) 0.0490(8) 0.0351(7) -0.0063(6) -0.0015(6) -0.0052(6)
 C1 C 0.0451(10) 0.0817(15) 0.0391(10) -0.0223(10) 0.0011(8) -0.0061(9)
 C2 C 0.0571(12) 0.0874(16) 0.0393(11) -0.0253(11) 0.0065(9) -0.0066(10)
 C3 C 0.0594(11) 0.0632(12) 0.0336(9) -0.0055(10) 0.0016(8) -0.0075(8)
 C4 C 0.0463(10) 0.0493(10) 0.0387(9) 0.0048(8) -0.0048(7) -0.0088(7)
 C5 C 0.0498(11) 0.0785(14) 0.0411(10) 0.0099(10) -0.0103(8) -0.0144(9)
 C6 C 0.0397(10) 0.0904(16) 0.0517(12) 0.0052(10) -0.0128(8) -0.0193(11)
 C7 C 0.0326(9) 0.0693(12) 0.0522(12) 0.0024(8) -0.0051(7) -0.0126(9)
 C8 C 0.0346(8) 0.0428(9) 0.0416(9) 0.0048(7) -0.0034(7) -0.0067(7)
 C9 C 0.0382(8) 0.0379(8) 0.0399(9) 0.0029(6) -0.0027(7) -0.0071(6)
 C10 C 0.0292(8) 0.0477(9) 0.0486(10) -0.0006(7) -0.0013(7) 0.0004(7)
 C11 C 0.0291(7) 0.0471(9) 0.0464(10) 0.0000(7) 0.0034(7) 0.0025(7)
 C12 C 0.0350(9) 0.0829(15) 0.0521(12) -0.0099(9) 0.0052(8) 0.0049(10)
 C13 C 0.0351(9) 0.0778(14) 0.0597(13) 0.0077(9) 0.0135(9) 0.0060(10)
 C14 C 0.0414(9) 0.0349(8) 0.0490(10) 0.0040(7) 0.0119(7) 0.0010(7)
 C15 C 0.0538(11) 0.0396(9) 0.0506(11) 0.0009(8) 0.0187(8) -0.0005(7)
 C16 C 0.0671(12) 0.0418(9) 0.0400(10) 0.0010(8) 0.0109(9) -0.0009(7)
 C17 C 0.0536(11) 0.0519(10) 0.0439(11) 0.0024(9) 0.0001(8) -0.0031(8)
 C18 C 0.0403(9) 0.0461(9) 0.0418(10) 0.0023(7) 0.0047(7) -0.0020(7)
 C19 C 0.0373(8) 0.0291(7) 0.0414(9) 0.0043(6) 0.0064(7) 0.0002(6)
 C20 C 0.0329(8) 0.0319(7) 0.0425(9) 0.0054(6) 0.0054(6) 0.0005(6)


#=======================================================================

# MOLECULAR GEOMETRY


loop_
 _geom_bond_atom_site_label_1
 _geom_bond_atom_site_label_2
 _geom_bond_site_symmetry_1
 _geom_bond_site_symmetry_2
 _geom_bond_distance
 _geom_bond_publ_flag
  C10 C11 . . 1.384(3) ?
  C10 H10 . . 0.9603 ?
  C11 C12 . . 1.519(3) ?
  C11 C20 . . 1.395(2) ?
  C12 C13 . . 1.513(4) ?
  C12 H12a . . 0.9595 ?
  C12 H12b . . 0.9598 ?
  C13 C14 . . 1.503(2) ?
  C13 H13a . . 0.9602 ?
  C13 H13b . . 0.9598 ?
  C14 C15 . . 1.390(3) ?
  C14 C19 . . 1.407(2) ?
  C15 C16 . . 1.380(3) ?
  C15 H15 . . 0.96 ?
  C16 C17 . . 1.384(3) ?
  C16 H16 . . 0.9599 ?
  C17 C18 . . 1.381(3) ?
  C17 H17 . . 0.9604 ?
  C18 C19 . . 1.390(2) ?
  C18 H18 . . 0.9598 ?
  C19 C20 . . 1.477(3) ?

loop_
 _geom_angle_atom_site_label_1
 _geom_angle_atom_site_label_2
 _geom_angle_atom_site_label_3
 _geom_angle_site_symmetry_1
 _geom_angle_site_symmetry_2
 _geom_angle_site_symmetry_3
 _geom_angle
 _geom_angle_publ_flag
  C11 C10 H10 . . . 117.15 ?
  C10 C11 C12 . . . 119.45(15) ?
  C10 C11 C20 . . . 122.33(15) ?
  C12 C11 C20 . . . 118.18(18) ?
  C11 C12 C13 . . . 110.54(19) ?
  C11 C12 H12a . . . 109.47 ?
  C11 C12 H12b . . . 109.47 ?
  C13 C12 H12a . . . 109.46 ?
  C13 C12 H12b . . . 109.45 ?
  H12a C12 H12b . . . 108.41 ?
  C12 C13 C14 . . . 110.80(16) ?
  C12 C13 H13a . . . 109.49 ?
  C12 C13 H13b . . . 109.48 ?
  C14 C13 H13a . . . 109.45 ?
  C14 C13 H13b . . . 109.46 ?
  H13a C13 H13b . . . 108.11 ?
  C13 C14 C15 . . . 122.71(15) ?
  C13 C14 C19 . . . 118.27(18) ?
  C15 C14 C19 . . . 118.99(15) ?
  C14 C15 C16 . . . 120.91(17) ?
  C14 C15 H15 . . . 119.56 ?
  C16 C15 H15 . . . 119.53 ?
  C15 C16 C17 . . . 120.10(19) ?
  C15 C16 H16 . . . 119.99 ?
  C17 C16 H16 . . . 119.91 ?
  C16 C17 C18 . . . 119.79(17) ?
  C16 C17 H17 . . . 120.12 ?
  C18 C17 H17 . . . 120.08 ?
  C17 C18 C19 . . . 120.78(15) ?
  C17 C18 H18 . . . 119.63 ?
  C19 C18 H18 . . . 119.59 ?
  C14 C19 C18 . . . 119.41(17) ?
  C14 C19 C20 . . . 119.82(15) ?
  C18 C19 C20 . . . 120.77(15) ?
  C11 C20 C19 . . . 119.53(15) ?
 
#=======================================================================
data_240K_dark
#=======================================================================

# AUTHOR AND JOURNAL INFORMATION

_publ_contact_author_name 'Katarzyna N. Jarzembska'
_publ_contact_author_address
;
 Department of Chemistry, University of Warsaw,
  Zwirki i Wigury 101, 02-089, Warsaw, Poland
;
_publ_contact_author_email 'katarzyna.jarzembska@uw.edu.pl' 

loop_
_publ_author_name
_publ_author_address
'Sylwia E. Kutniewska'
;
 Department of Chemistry, University of Warsaw,
  Zwirki i Wigury 101, 02-089, Warsaw, Poland
;
'Radoslaw Kaminski'
;
 Department of Chemistry, University of Warsaw,
  Zwirki i Wigury 101, 02-089, Warsaw, Poland
;
'Adam Krowczynski'
;
 Department of Chemistry, University of Warsaw,
  Zwirki i Wigury 101, 02-089, Warsaw, Poland
;
'Katarzyna N. Jarzembska'
;
 Department of Chemistry, University of Warsaw,
  Zwirki i Wigury 101, 02-089, Warsaw, Poland
;
'Dominik Schaniel'
;
CRM2, Jean Barriol Institute, CNRS UMR 7036, University of Lorraine, 
BP 70239, Boulevard des Aiguillettes, 54506 Vandoeuvre-les-Nancy, France
;
'Sebastien Pillet'
;
CRM2, Jean Barriol Institute, CNRS UMR 7036, University of Lorraine, 
BP 70239, Boulevard des Aiguillettes, 54506 Vandoeuvre-les-Nancy, France
;
'Emmanuel Wenger'
;
CRM2, Jean Barriol Institute, CNRS UMR 7036, University of Lorraine, 
BP 70239, Boulevard des Aiguillettes, 54506 Vandoeuvre-les-Nancy, France
;

#=======================================================================

_vrf_PLAT027_I
;
PROBLEM: _diffrn_reflns_theta_full value (too) Low ......      49.51 Degree
RESPONSE: Weakly diffracting crystal.
;
_vrf_PLAT029_I
;
PROBLEM: _diffrn_measured_fraction_theta_full
RESPONSE: Weakly diffracting crystal.
;
_vrf_GOODF01_I
;
PROBLEM: The least squares goodness of fit parameter lies outside the range 0.60 <> 4.00  Goodness of fit given = 4.400
RESPONSE: Weakly diffracting crystal.
;

#=======================================================================

# CHEMICAL DATA

_chemical_formula_moiety                 'C20 H15 N3 Ni O3'
_chemical_formula_sum                    'C20 H15 N3 Ni O3'
_chemical_formula_weight                 404.04

#=======================================================================

# 6. CRYSTAL DATA

_symmetry_cell_setting                   tetragonal
_symmetry_space_group_name_H-M           'I 41/a'
_symmetry_space_group_name_Hall          '-I 4ad'
_symmetry_Int_Tables_number              88

loop_
 _space_group_symop_id
 _space_group_symop_operation_xyz
 1   x,y,z
 2   -x,-y+1/2,z
 3   -y+1/4,x+3/4,z+3/4
 4   y+1/4,-x+1/4,z+1/4
 5   -x,-y,-z
 6   x,y+1/2,-z
 7   y+1/4,-x+3/4,-z+3/4
 8   -y+1/4,x+1/4,-z+1/4
 9   x+1/2,y+1/2,z+1/2
 10  -x+1/2,-y,z+1/2
 11  -y+3/4,x+1/4,z+1/4
 12  y+3/4,-x+3/4,z+3/4
 13  -x+1/2,-y+1/2,-z+1/2
 14  x+1/2,y,-z+1/2
 15  y+3/4,-x+1/4,-z+1/4
 16  -y+3/4,x+3/4,-z+3/4

_cell_length_a                           14.8930(6)
_cell_length_b                           14.8930(6)
_cell_length_c                           29.8290(13)
_cell_angle_alpha                        90
_cell_angle_beta                         90
_cell_angle_gamma                        90
_cell_volume                             6616.1(5)


_cell_formula_units_Z                    16

_cell_measurement_reflns_used            5543
_cell_measurement_theta_min              10.28
_cell_measurement_theta_max              64.21
_cell_measurement_temperature            240.00

_exptl_crystal_density_diffrn            1.6226
_exptl_crystal_F_000                     3328

_exptl_absorpt_coefficient_mu            1.934
_exptl_crystal_size_max                  0.13
_exptl_crystal_size_mid                  0.05
_exptl_crystal_size_min                  0.05
_exptl_crystal_colour                    brown
_exptl_crystal_description               'prism, cut'

_exptl_absorpt_correction_type           'multi-scan'
_exptl_absorpt_process_details
;
CrysAlisPro 1.171.40.55a (Rigaku Oxford Diffraction, 2019)
Empirical absorption correction using spherical harmonics,
 implemented in SCALE3 ABSPACK scaling algorithm.
;
_exptl_absorpt_correction_T_min          0.37
_exptl_absorpt_correction_T_max          1


#=======================================================================

# EXPERIMENTAL DATA

_exptl_special_details                   ?

_diffrn_ambient_temperature              240
_diffrn_source                           'micro-focus sealed X-ray tube'
_diffrn_radiation_type                   'Cu K\a'
_diffrn_radiation_source                 'X-ray tube'
_diffrn_radiation_wavelength             1.54184
_diffrn_radiation_monochromator          'mirror'
_diffrn_measurement_device               'four-circle diffractometer'
_diffrn_measurement_device_type          'SuperNova, Cu, Atlas'
_diffrn_detector                         'CCD plate'
_diffrn_measurement_method               '\w scans'

_diffrn_reflns_number                    8960
_diffrn_reflns_theta_min                 10.32
_diffrn_reflns_theta_max                 64.32
_diffrn_reflns_theta_full                32.07
_diffrn_measured_fraction_theta_max      0.73
_diffrn_measured_fraction_theta_full     0.93
_diffrn_reflns_av_R_equivalents          0.1116
_diffrn_reflns_av_unetI/netI             0.0293
_diffrn_reflns_limit_h_min               -17
_diffrn_reflns_limit_h_max               17
_diffrn_reflns_limit_k_min               -17
_diffrn_reflns_limit_k_max               16
_diffrn_reflns_limit_l_min               -34
_diffrn_reflns_limit_l_max               33


_diffrn_radiation_probe                  X-ray

#=======================================================================

# REFINEMENT DATA

_refine_special_details
; ?
;

_reflns_number_total                     2025
_reflns_number_gt                        1740
_reflns_threshold_expression             'I>3\s(I)'

_refine_ls_structure_factor_coef         Fsqd
_refine_ls_R_factor_gt                   0.0934
_refine_ls_wR_factor_gt                  0.2251
_refine_ls_R_factor_all                  0.0992
_refine_ls_wR_factor_ref                 0.2272
_refine_ls_goodness_of_fit_ref           4.40
_refine_ls_goodness_of_fit_gt            4.76
_refine_ls_number_reflns                 2025
_refine_ls_number_parameters             244
_refine_ls_number_restraints             0
_refine_ls_number_constraints            60
_refine_ls_weighting_scheme              sigma
_refine_ls_weighting_details             'w=1/(\s^2^(I)+0.0004I^2^)'
_refine_ls_hydrogen_treatment            'constr'
_refine_ls_shift/su_max                  0.0056
_refine_ls_shift/su_mean                 0.0006
_refine_diff_density_max                 0.90
_refine_diff_density_min                 -0.86
_refine_ls_extinction_method             'none'
_refine_ls_extinction_coef               ?
_refine_ls_extinction_expression         ?
_refine_ls_abs_structure_details         ?
_refine_ls_abs_structure_Flack           ?
_refine_ls_abs_structure_Rogers          ?

loop_
 _atom_type_symbol
 _atom_type_scat_dispersion_real
 _atom_type_scat_dispersion_imag
 _atom_type_scat_source
 _atom_type_scat_Cromer_Mann_a1
 _atom_type_scat_Cromer_Mann_b1
 _atom_type_scat_Cromer_Mann_a2
 _atom_type_scat_Cromer_Mann_b2
 _atom_type_scat_Cromer_Mann_a3
 _atom_type_scat_Cromer_Mann_b3
 _atom_type_scat_Cromer_Mann_a4
 _atom_type_scat_Cromer_Mann_b4
 _atom_type_scat_Cromer_Mann_c
 C    0.0181  0.0091
 'International Tables Vol C tables 4.2.6.8 and 6.1.1.4'
2.31 20.843901 1.02 10.2075 1.5886 0.5687 0.865 51.651199 0.2156
 H    0.0000  0.0000
 'International Tables Vol C tables 4.2.6.8 and 6.1.1.4'
0.493002 10.5109 0.322912 26.1257 0.140191 3.14236 0.04081 57.799702 0.003038
 N    0.0311  0.0180
 'International Tables Vol C tables 4.2.6.8 and 6.1.1.4'
12.2126 0.0057 3.1322 9.8933 2.0125 28.997499 1.1663 0.5826 -11.529
 Ni  -3.0029  0.5091
 'International Tables Vol C tables 4.2.6.8 and 6.1.1.4'
12.8376 3.8785 7.292 0.2565 4.4438 12.1763 2.38 66.342102 1.0341
 O    0.0492  0.0322
 'International Tables Vol C tables 4.2.6.8 and 6.1.1.4'
3.0485 13.2771 2.2868 5.7011 1.5463 0.3239 0.867 32.908901 0.2508

_computing_data_collection
 'CrysAlisPro 1.171.40.55a (Rigaku OD, 2019)'
_computing_cell_refinement
 'CrysAlisPro 1.171.40.55a (Rigaku OD, 2019)'
_computing_data_reduction
 'CrysAlisPro 1.171.40.55a (Rigaku OD, 2019)'
_computing_structure_solution            ?
_computing_structure_refinement          ?
_computing_molecular_graphics            ?
_computing_publication_material          ?


#=======================================================================

# ATOMIC COORDINATES AND DISPLACEMENT PARAMETERS

loop_
 _atom_site_label
 _atom_site_type_symbol
 _atom_site_fract_x
 _atom_site_fract_y
 _atom_site_fract_z
 _atom_site_adp_type
 _atom_site_U_iso_or_equiv
 _atom_site_site_symmetry_multiplicity
 _atom_site_occupancy
 _atom_site_calc_flag
 _atom_site_refinement_flags
 _atom_site_disorder_assembly
 _atom_site_disorder_group
  Ni1 Ni 0.56009(7) 0.38813(8) 0.59468(4) Uani 0.0285(4) 16 1 d . . .
  O1 O 0.7362(4) 0.3598(5) 0.6133(3) Uani 0.063(3) 16 1 d . . .
  O2 O 0.6983(4) 0.4971(5) 0.6199(3) Uani 0.066(3) 16 1 d . . .
  N1 N 0.6788(4) 0.4169(5) 0.6118(2) Uani 0.039(2) 16 1 d . . .
  O3 O 0.5347(3) 0.3857(3) 0.65510(18) Uani 0.0337(16) 16 1 d . . .
  N2 N 0.4451(4) 0.3557(4) 0.5760(2) Uani 0.0345(19) 16 1 d . . .
  N3 N 0.5863(4) 0.3958(4) 0.5324(2) Uani 0.0336(19) 16 1 d . . .
  C1 C 0.6622(6) 0.4190(7) 0.5123(3) Uani 0.055(3) 16 1 d . . .
  C2 C 0.6693(7) 0.4272(7) 0.4661(3) Uani 0.059(4) 16 1 d . . .
  C3 C 0.5961(6) 0.4111(6) 0.4392(3) Uani 0.047(3) 16 1 d . . .
  C4 C 0.5150(5) 0.3824(5) 0.4599(3) Uani 0.039(2) 16 1 d . . .
  C5 C 0.4354(6) 0.3610(7) 0.4351(3) Uani 0.055(3) 16 1 d . . .
  C6 C 0.3616(6) 0.3354(7) 0.4584(4) Uani 0.060(4) 16 1 d . . .
  C7 C 0.3582(5) 0.3299(6) 0.5049(3) Uani 0.047(3) 16 1 d . . .
  C8 C 0.4332(5) 0.3523(5) 0.5300(3) Uani 0.035(2) 16 1 d . . .
  C9 C 0.5123(5) 0.3779(5) 0.5061(3) Uani 0.034(2) 16 1 d . . .
  C10 C 0.3784(5) 0.3362(5) 0.6045(3) Uani 0.039(2) 16 1 d . . .
  C11 C 0.3812(4) 0.3387(5) 0.6503(3) Uani 0.036(2) 16 1 d . . .
  C12 C 0.3008(5) 0.3099(7) 0.6776(3) Uani 0.051(3) 16 1 d . . .
  C13 C 0.2919(5) 0.3677(6) 0.7189(3) Uani 0.052(3) 16 1 d . . .
  C14 C 0.3759(5) 0.3668(4) 0.7462(3) Uani 0.036(2) 16 1 d . . .
  C15 C 0.3765(5) 0.3710(5) 0.7924(3) Uani 0.043(3) 16 1 d . . .
  C16 C 0.4562(6) 0.3719(5) 0.8162(3) Uani 0.044(3) 16 1 d . . .
  C17 C 0.5376(6) 0.3708(6) 0.7933(3) Uani 0.045(3) 16 1 d . . .
  C18 C 0.5385(5) 0.3691(5) 0.7474(3) Uani 0.037(2) 16 1 d . . .
  C19 C 0.4581(5) 0.3667(4) 0.7232(3) Uani 0.031(2) 16 1 d . . .
  C20 C 0.4592(4) 0.3639(4) 0.6738(3) Uani 0.030(2) 16 1 d . . .
  H1 H 0.714273 0.430574 0.530384 Uiso 0.0664 16 1 d . . .
  H2 H 0.725594 0.444124 0.452887 Uiso 0.0714 16 1 d . . .
  H3 H 0.599612 0.41902 0.407341 Uiso 0.0562 16 1 d . . .
  H5 H 0.434401 0.364583 0.402934 Uiso 0.0655 16 1 d . . .
  H6 H 0.308415 0.320272 0.441887 Uiso 0.0723 16 1 d . . .
  H7 H 0.304149 0.310575 0.519533 Uiso 0.0568 16 1 d . . .
  H10 H 0.322316 0.318503 0.591308 Uiso 0.047 16 1 d . . .
  H12a H 0.307686 0.248281 0.686346 Uiso 0.0616 16 1 d . . .
  H12b H 0.247468 0.315229 0.659762 Uiso 0.0616 16 1 d . . .
  H13a H 0.27817 0.428242 0.710252 Uiso 0.0627 16 1 d . . .
  H13b H 0.24274 0.346363 0.736862 Uiso 0.0627 16 1 d . . .
  H15 H 0.320546 0.373213 0.808332 Uiso 0.0513 16 1 d . . .
  H16 H 0.455346 0.37341 0.848353 Uiso 0.0528 16 1 d . . .
  H17 H 0.593071 0.371117 0.809643 Uiso 0.0542 16 1 d . . .
  H18 H 0.594748 0.369568 0.731671 Uiso 0.0442 16 1 d . . .

loop_
 _atom_site_aniso_label
 _atom_site_aniso_type_symbol
 _atom_site_aniso_U_11
 _atom_site_aniso_U_22
 _atom_site_aniso_U_33
 _atom_site_aniso_U_12
 _atom_site_aniso_U_13
 _atom_site_aniso_U_23
 Ni1 Ni 0.0190(6) 0.0355(7) 0.0312(7) -0.0029(4) 0.0005(4) -0.0035(4)
 O1 O 0.039(3) 0.074(5) 0.075(5) 0.008(3) -0.013(3) 0.000(4)
 O2 O 0.057(4) 0.051(4) 0.089(6) -0.019(3) -0.008(3) -0.025(4)
 N1 N 0.035(3) 0.061(4) 0.021(3) 0.002(3) 0.006(2) 0.000(2)
 O3 O 0.018(2) 0.047(3) 0.036(3) -0.004(2) 0.0067(18) -0.003(2)
 N2 N 0.024(3) 0.042(3) 0.038(3) 0.006(2) 0.002(2) -0.001(2)
 N3 N 0.024(3) 0.048(4) 0.029(3) -0.010(3) 0.001(2) -0.005(2)
 C1 C 0.036(5) 0.093(7) 0.037(5) -0.027(4) -0.003(3) -0.006(4)
 C2 C 0.051(6) 0.092(8) 0.035(5) -0.029(5) 0.002(4) -0.005(4)
 C3 C 0.043(5) 0.069(6) 0.029(4) -0.011(4) 0.002(3) -0.007(3)
 C4 C 0.028(4) 0.048(4) 0.042(5) 0.002(3) -0.005(3) -0.010(3)
 C5 C 0.033(4) 0.090(7) 0.041(5) 0.006(4) -0.010(3) -0.015(4)
 C6 C 0.028(4) 0.098(8) 0.055(6) 0.002(4) -0.013(4) -0.021(5)
 C7 C 0.017(3) 0.072(6) 0.053(5) -0.001(3) -0.006(3) -0.011(4)
 C8 C 0.019(3) 0.040(4) 0.047(4) 0.002(3) -0.002(3) -0.006(3)
 C9 C 0.014(3) 0.041(4) 0.047(5) -0.001(3) -0.005(3) -0.009(3)
 C10 C 0.022(3) 0.044(4) 0.051(5) -0.005(3) 0.001(3) -0.003(3)
 C11 C 0.013(3) 0.048(4) 0.048(4) -0.005(3) 0.004(3) 0.003(3)
 C12 C 0.026(4) 0.076(7) 0.052(5) -0.011(4) 0.006(3) 0.007(4)
 C13 C 0.028(4) 0.073(6) 0.056(5) 0.010(4) 0.012(4) 0.007(4)
 C14 C 0.028(4) 0.025(3) 0.056(5) 0.004(3) 0.014(3) 0.002(3)
 C15 C 0.043(4) 0.030(4) 0.054(5) -0.001(3) 0.019(4) 0.000(3)
 C16 C 0.060(5) 0.034(4) 0.038(4) -0.001(4) 0.011(3) -0.001(3)
 C17 C 0.042(4) 0.050(5) 0.043(5) 0.005(4) 0.000(3) -0.006(3)
 C18 C 0.031(4) 0.036(4) 0.044(4) 0.005(3) 0.007(3) 0.000(3)
 C19 C 0.028(4) 0.019(3) 0.044(4) 0.005(3) 0.005(3) 0.000(3)
 C20 C 0.016(3) 0.027(3) 0.048(4) 0.004(3) 0.002(3) 0.000(3)


#=======================================================================

# MOLECULAR GEOMETRY


loop_
 _geom_bond_atom_site_label_1
 _geom_bond_atom_site_label_2
 _geom_bond_site_symmetry_1
 _geom_bond_site_symmetry_2
 _geom_bond_distance
 _geom_bond_publ_flag
  Ni1 N1 . . 1.889(6) ?
  Ni1 O3 . . 1.842(6) ?
  Ni1 N2 . . 1.865(6) ?
  Ni1 N3 . . 1.902(6) ?
  O1 N1 . . 1.207(10) ?
  O2 N1 . . 1.253(10) ?
  O3 C20 . . 1.296(8) ?
  N2 C8 . . 1.384(11) ?
  N2 C10 . . 1.339(10) ?
  N3 C1 . . 1.325(11) ?
  N3 C9 . . 1.379(10) ?
  C1 C2 . . 1.388(13) ?
  C1 H1 . . 0.9603 ?
  C2 C3 . . 1.375(13) ?
  C2 H2 . . 0.9601 ?
  C3 C4 . . 1.422(12) ?
  C3 H3 . . 0.959 ?
  C4 C5 . . 1.433(12) ?
  C4 C9 . . 1.380(13) ?
  C5 C6 . . 1.355(13) ?
  C5 H5 . . 0.9611 ?
  C6 C7 . . 1.390(15) ?
  C6 H6 . . 0.9596 ?
  C7 C8 . . 1.385(11) ?
  C7 H7 . . 0.9599 ?
  C8 C9 . . 1.429(11) ?
  C10 C11 . . 1.367(13) ?
  C10 H10 . . 0.9602 ?
  C11 C12 . . 1.510(11) ?
  C11 C20 . . 1.408(10) ?
  C12 C13 . . 1.509(13) ?
  C12 H12a . . 0.9595 ?
  C12 H12b . . 0.9593 ?
  C13 C14 . . 1.493(11) ?
  C13 H13a . . 0.9599 ?
  C13 H13b . . 0.9613 ?
  C14 C15 . . 1.380(13) ?
  C14 C19 . . 1.403(11) ?
  C15 C16 . . 1.383(12) ?
  C15 H15 . . 0.9599 ?
  C16 C17 . . 1.392(13) ?
  C16 H16 . . 0.9594 ?
  C17 C18 . . 1.369(13) ?
  C17 H17 . . 0.9593 ?
  C18 C19 . . 1.399(11) ?
  C18 H18 . . 0.9602 ?
  C19 C20 . . 1.474(13) ?

loop_
 _geom_angle_atom_site_label_1
 _geom_angle_atom_site_label_2
 _geom_angle_atom_site_label_3
 _geom_angle_site_symmetry_1
 _geom_angle_site_symmetry_2
 _geom_angle_site_symmetry_3
 _geom_angle
 _geom_angle_publ_flag
  N1 Ni1 O3 . . . 86.1(2) ?
  N1 Ni1 N2 . . . 177.3(3) ?
  N1 Ni1 N3 . . . 93.3(3) ?
  O3 Ni1 N2 . . . 95.7(2) ?
  O3 Ni1 N3 . . . 177.7(2) ?
  N2 Ni1 N3 . . . 85.0(3) ?
  Ni1 N1 O1 . . . 120.9(6) ?
  Ni1 N1 O2 . . . 119.0(5) ?
  O1 N1 O2 . . . 120.0(7) ?
  Ni1 O3 C20 . . . 127.2(5) ?
  Ni1 N2 C8 . . . 115.0(5) ?
  Ni1 N2 C10 . . . 123.2(5) ?
  C8 N2 C10 . . . 121.7(6) ?
  C1 C2 C3 . . . 120.3(9) ?
  C1 C2 H2 . . . 119.83 ?
  C3 C2 H2 . . . 119.91 ?
  C2 C3 C4 . . . 118.2(8) ?
  C2 C3 H3 . . . 120.91 ?
  C4 C3 H3 . . . 120.9 ?
  C3 C4 C5 . . . 123.0(8) ?
  C3 C4 C9 . . . 118.2(7) ?
  C5 C4 C9 . . . 118.7(7) ?
  C4 C5 C6 . . . 117.9(9) ?
  C4 C5 H5 . . . 121.05 ?
  C6 C5 H5 . . . 121 ?
  C5 C6 C7 . . . 123.9(9) ?
  C5 C6 H6 . . . 118.18 ?
  C7 C6 H6 . . . 117.92 ?
  C6 C7 C8 . . . 119.7(8) ?
  C6 C7 H7 . . . 120.12 ?
  C8 C7 H7 . . . 120.17 ?
  N2 C8 C7 . . . 130.4(7) ?
  N2 C8 C9 . . . 112.3(7) ?
  C7 C8 C9 . . . 117.3(8) ?
  N3 C9 C4 . . . 122.4(7) ?
  N3 C9 C8 . . . 115.3(7) ?
  C4 C9 C8 . . . 122.4(7) ?
  N2 C10 C11 . . . 127.3(7) ?
  N2 C10 H10 . . . 116.4 ?
  C11 C10 H10 . . . 116.33 ?
  C10 C11 C12 . . . 120.5(7) ?
  C10 C11 C20 . . . 122.0(7) ?
  C12 C11 C20 . . . 117.5(8) ?
  C11 C12 C13 . . . 110.4(7) ?
  C11 C12 H12a . . . 109.48 ?
  C11 C12 H12b . . . 109.5 ?
  C13 C12 H12a . . . 109.45 ?
  C13 C12 H12b . . . 109.45 ?
  H12a C12 H12b . . . 108.57 ?
  C12 C13 C14 . . . 111.5(7) ?
  C12 C13 H13a . . . 109.59 ?
  C12 C13 H13b . . . 109.48 ?
  C14 C13 H13a . . . 109.49 ?
  C14 C13 H13b . . . 109.35 ?
  H13a C13 H13b . . . 107.34 ?
  C13 C14 C15 . . . 123.4(7) ?
  C13 C14 C19 . . . 117.7(8) ?
  C15 C14 C19 . . . 118.9(7) ?
  C14 C15 C16 . . . 121.2(7) ?
  C14 C15 H15 . . . 119.37 ?
  C16 C15 H15 . . . 119.38 ?
  C15 C16 C17 . . . 119.7(8) ?
  C15 C16 H16 . . . 120.13 ?
  C17 C16 H16 . . . 120.17 ?
  C16 C17 C18 . . . 120.0(8) ?
  C16 C17 H17 . . . 120.05 ?
  C18 C17 H17 . . . 119.98 ?
  C17 C18 C19 . . . 120.5(8) ?
  C17 C18 H18 . . . 119.8 ?
  C19 C18 H18 . . . 119.66 ?
  C14 C19 C18 . . . 119.6(8) ?
  C14 C19 C20 . . . 119.9(7) ?
  C18 C19 C20 . . . 120.5(7) ?
  O3 C20 C11 . . . 124.6(8) ?
  O3 C20 C19 . . . 115.6(6) ?
  C11 C20 C19 . . . 119.7(6) ?
  
#=======================================================================
data_240K_irr_160K
#=======================================================================

# AUTHOR AND JOURNAL INFORMATION

_publ_contact_author_name 'Katarzyna N. Jarzembska'
_publ_contact_author_address
;
 Department of Chemistry, University of Warsaw,
  Zwirki i Wigury 101, 02-089, Warsaw, Poland
;
_publ_contact_author_email 'katarzyna.jarzembska@uw.edu.pl' 

loop_
_publ_author_name
_publ_author_address
'Sylwia E. Kutniewska'
;
 Department of Chemistry, University of Warsaw,
  Zwirki i Wigury 101, 02-089, Warsaw, Poland
;
'Radoslaw Kaminski'
;
 Department of Chemistry, University of Warsaw,
  Zwirki i Wigury 101, 02-089, Warsaw, Poland
;
'Adam Krowczynski'
;
 Department of Chemistry, University of Warsaw,
  Zwirki i Wigury 101, 02-089, Warsaw, Poland
;
'Katarzyna N. Jarzembska'
;
 Department of Chemistry, University of Warsaw,
  Zwirki i Wigury 101, 02-089, Warsaw, Poland
;
'Dominik Schaniel'
;
CRM2, Jean Barriol Institute, CNRS UMR 7036, University of Lorraine, 
BP 70239, Boulevard des Aiguillettes, 54506 Vandoeuvre-les-Nancy, France
;
'Sebastien Pillet'
;
CRM2, Jean Barriol Institute, CNRS UMR 7036, University of Lorraine, 
BP 70239, Boulevard des Aiguillettes, 54506 Vandoeuvre-les-Nancy, France
;
'Emmanuel Wenger'
;
CRM2, Jean Barriol Institute, CNRS UMR 7036, University of Lorraine, 
BP 70239, Boulevard des Aiguillettes, 54506 Vandoeuvre-les-Nancy, France
;

#=======================================================================

# CHEMICAL DATA

_chemical_formula_moiety                 'C20 H15 N3 Ni O3'
_chemical_formula_sum                    'C20 H15 N3 Ni O3'
_chemical_formula_weight                 404.04

#=======================================================================

# CRYSTAL DATA

_symmetry_cell_setting                   tetragonal
_symmetry_space_group_name_H-M           'I 41/a'
_symmetry_space_group_name_Hall          '-I 4ad'
_symmetry_Int_Tables_number              88

loop_
 _space_group_symop_id
 _space_group_symop_operation_xyz
 1   x,y,z
 2   -x,-y+1/2,z
 3   -y+1/4,x+3/4,z+3/4
 4   y+1/4,-x+1/4,z+1/4
 5   -x,-y,-z
 6   x,y+1/2,-z
 7   y+1/4,-x+3/4,-z+3/4
 8   -y+1/4,x+1/4,-z+1/4
 9   x+1/2,y+1/2,z+1/2
 10  -x+1/2,-y,z+1/2
 11  -y+3/4,x+1/4,z+1/4
 12  y+3/4,-x+3/4,z+3/4
 13  -x+1/2,-y+1/2,-z+1/2
 14  x+1/2,y,-z+1/2
 15  y+3/4,-x+1/4,-z+1/4
 16  -y+3/4,x+3/4,-z+3/4

_cell_length_a                           14.8976(3)
_cell_length_b                           14.8976(3)
_cell_length_c                           29.8244(6)
_cell_angle_alpha                        90
_cell_angle_beta                         90
_cell_angle_gamma                        90
_cell_volume                             6619.2(2)


_cell_formula_units_Z                    16

_cell_measurement_reflns_used            16794
_cell_measurement_theta_min              3.25
_cell_measurement_theta_max              74.44
_cell_measurement_temperature            240.00
_cell_special_details
; ?
;

_exptl_crystal_density_diffrn            1.6218
_exptl_crystal_density_meas              ?
_exptl_crystal_density_method            ?
_exptl_crystal_F_000                     3328

_exptl_absorpt_coefficient_mu            1.933
_exptl_crystal_size_max                  0.13
_exptl_crystal_size_mid                  0.05
_exptl_crystal_size_min                  0.05
_exptl_crystal_colour                    brown
_exptl_crystal_description               'prism, cut'
_exptl_absorpt_correction_type           'multi-scan'
_exptl_absorpt_process_details
;
CrysAlisPro 1.171.40.55a (Rigaku Oxford Diffraction, 2019)
Empirical absorption correction using spherical harmonics,
 implemented in SCALE3 ABSPACK scaling algorithm.
;
_exptl_absorpt_correction_T_min          0.235
_exptl_absorpt_correction_T_max          1
loop_
 _exptl_crystal_face_index_h
 _exptl_crystal_face_index_k
 _exptl_crystal_face_index_l
 _exptl_crystal_face_perp_dist
 ? ? ? ?

#=======================================================================

# EXPERIMENTAL DATA

_diffrn_ambient_temperature              240.00
_diffrn_source                           'micro-focus sealed X-ray tube'
_diffrn_radiation_type                   'Cu K\a'
_diffrn_radiation_source                 'X-ray tube'
_diffrn_radiation_wavelength             1.54184
_diffrn_radiation_monochromator          'mirror'
_diffrn_measurement_device               'four-circle diffractometer'
_diffrn_measurement_device_type          'SuperNova, Cu, Atlas'
_diffrn_detector                         'CCD plate'
_diffrn_measurement_method               '\w scans'

_diffrn_reflns_number                    24754
_diffrn_reflns_theta_min                 3.32
_diffrn_reflns_theta_max                 74.62
_diffrn_reflns_theta_full                74.62
_diffrn_measured_fraction_theta_max      0.99
_diffrn_measured_fraction_theta_full     0.99
_diffrn_reflns_av_R_equivalents          0.0768
_diffrn_reflns_av_unetI/netI             0.0164
_diffrn_reflns_limit_h_min               -17
_diffrn_reflns_limit_h_max               18
_diffrn_reflns_limit_k_min               -18
_diffrn_reflns_limit_k_max               15
_diffrn_reflns_limit_l_min               -36
_diffrn_reflns_limit_l_max               36
_diffrn_reflns_reduction_process         ?


_diffrn_radiation_probe                  X-ray

#=======================================================================

# REFINEMENT DATA

_reflns_number_total                     3367
_reflns_number_gt                        3050
_reflns_threshold_expression             'I>3\s(I)'

_refine_ls_structure_factor_coef         F
_refine_ls_R_factor_gt                   0.0375
_refine_ls_wR_factor_gt                  0.0464
_refine_ls_R_factor_all                  0.0402
_refine_ls_wR_factor_ref                 0.0472
_refine_ls_goodness_of_fit_ref           2.39
_refine_ls_goodness_of_fit_gt            2.48
_refine_ls_number_reflns                 3367
_refine_ls_number_parameters             244
_refine_ls_number_restraints             0
_refine_ls_number_constraints            60
_refine_ls_weighting_scheme              sigma
_refine_ls_weighting_details             'w=1/(\s^2^(F)+0.0001F^2^)'
_refine_ls_hydrogen_treatment            'constr'
_refine_ls_shift/su_max                  0.0283
_refine_ls_shift/su_mean                 0.0040
_refine_diff_density_max                 0.32
_refine_diff_density_min                 -0.36
_refine_ls_extinction_method             'none'
_refine_ls_extinction_coef               ?
_refine_ls_extinction_expression         ?
_refine_ls_abs_structure_details         ?
_refine_ls_abs_structure_Flack           ?
_refine_ls_abs_structure_Rogers          ?

loop_
 _atom_type_symbol
 _atom_type_scat_dispersion_real
 _atom_type_scat_dispersion_imag
 _atom_type_scat_source
 _atom_type_scat_Cromer_Mann_a1
 _atom_type_scat_Cromer_Mann_b1
 _atom_type_scat_Cromer_Mann_a2
 _atom_type_scat_Cromer_Mann_b2
 _atom_type_scat_Cromer_Mann_a3
 _atom_type_scat_Cromer_Mann_b3
 _atom_type_scat_Cromer_Mann_a4
 _atom_type_scat_Cromer_Mann_b4
 _atom_type_scat_Cromer_Mann_c
 C    0.0181  0.0091
 'International Tables Vol C tables 4.2.6.8 and 6.1.1.4'
2.31 20.843901 1.02 10.2075 1.5886 0.5687 0.865 51.651199 0.2156
 H    0.0000  0.0000
 'International Tables Vol C tables 4.2.6.8 and 6.1.1.4'
0.493002 10.5109 0.322912 26.1257 0.140191 3.14236 0.04081 57.799702 0.003038
 N    0.0311  0.0180
 'International Tables Vol C tables 4.2.6.8 and 6.1.1.4'
12.2126 0.0057 3.1322 9.8933 2.0125 28.997499 1.1663 0.5826 -11.529
 Ni  -3.0029  0.5091
 'International Tables Vol C tables 4.2.6.8 and 6.1.1.4'
12.8376 3.8785 7.292 0.2565 4.4438 12.1763 2.38 66.342102 1.0341
 O    0.0492  0.0322
 'International Tables Vol C tables 4.2.6.8 and 6.1.1.4'
3.0485 13.2771 2.2868 5.7011 1.5463 0.3239 0.867 32.908901 0.2508

_computing_data_collection
 'CrysAlisPro 1.171.40.55a (Rigaku OD, 2019)'
_computing_cell_refinement
 'CrysAlisPro 1.171.40.55a (Rigaku OD, 2019)'
_computing_data_reduction
 'CrysAlisPro 1.171.40.55a (Rigaku OD, 2019)'
_computing_structure_solution            ?
_computing_structure_refinement          ?
_computing_molecular_graphics            ?
_computing_publication_material          ?


#=======================================================================

# ATOMIC COORDINATES AND DISPLACEMENT PARAMETERS

loop_
 _atom_site_label
 _atom_site_type_symbol
 _atom_site_fract_x
 _atom_site_fract_y
 _atom_site_fract_z
 _atom_site_adp_type
 _atom_site_U_iso_or_equiv
 _atom_site_site_symmetry_multiplicity
 _atom_site_occupancy
 _atom_site_calc_flag
 _atom_site_refinement_flags
 _atom_site_disorder_assembly
 _atom_site_disorder_group
  Ni1 Ni 0.560062(18) 0.38813(2) 0.594677(10) Uani 0.03800(10) 16 1 d . . .
  O1 O 0.73536(11) 0.35985(13) 0.61359(7) Uani 0.0731(7) 16 1 d . . .
  O2 O 0.69904(12) 0.49609(13) 0.62006(8) Uani 0.0769(7) 16 1 d . . .
  N1 N 0.67814(10) 0.41864(12) 0.61149(5) Uani 0.0451(5) 16 1 d . . .
  O3 O 0.53474(8) 0.38546(9) 0.65496(4) Uani 0.0428(4) 16 1 d . . .
  N2 N 0.44491(9) 0.35498(10) 0.57657(5) Uani 0.0405(4) 16 1 d . . .
  N3 N 0.58551(10) 0.39630(11) 0.53267(5) Uani 0.0438(5) 16 1 d . . .
  C1 C 0.66136(14) 0.41901(18) 0.51251(7) Uani 0.0595(7) 16 1 d . . .
  C2 C 0.66847(16) 0.4276(2) 0.46595(8) Uani 0.0662(8) 16 1 d . . .
  C3 C 0.59616(16) 0.41063(16) 0.43940(7) Uani 0.0566(7) 16 1 d . . .
  C4 C 0.51472(14) 0.38314(13) 0.45945(7) Uani 0.0483(6) 16 1 d . . .
  C5 C 0.43599(15) 0.36095(18) 0.43548(8) Uani 0.0611(7) 16 1 d . . .
  C6 C 0.36105(15) 0.3341(2) 0.45817(9) Uani 0.0665(8) 16 1 d . . .
  C7 C 0.35857(13) 0.32953(17) 0.50539(8) Uani 0.0561(7) 16 1 d . . .
  C8 C 0.43399(12) 0.35242(12) 0.52986(7) Uani 0.0430(5) 16 1 d . . .
  C9 C 0.51234(12) 0.37759(12) 0.50636(7) Uani 0.0420(5) 16 1 d . . .
  C10 C 0.37821(12) 0.33561(13) 0.60409(7) Uani 0.0457(6) 16 1 d . . .
  C11 C 0.38201(11) 0.33849(13) 0.65038(7) Uani 0.0447(5) 16 1 d . . .
  C12 C 0.30063(13) 0.30992(19) 0.67756(8) Uani 0.0619(8) 16 1 d . . .
  C13 C 0.29095(14) 0.36748(18) 0.71901(8) Uani 0.0630(8) 16 1 d . . .
  C14 C 0.37604(13) 0.36710(12) 0.74605(7) Uani 0.0452(5) 16 1 d . . .
  C15 C 0.37655(15) 0.37019(13) 0.79263(8) Uani 0.0528(6) 16 1 d . . .
  C16 C 0.45613(16) 0.37183(13) 0.81623(7) Uani 0.0536(6) 16 1 d . . .
  C17 C 0.53730(15) 0.37132(15) 0.79344(8) Uani 0.0536(6) 16 1 d . . .
  C18 C 0.53800(13) 0.36922(13) 0.74717(7) Uani 0.0463(6) 16 1 d . . .
  C19 C 0.45836(11) 0.36653(11) 0.72299(6) Uani 0.0391(5) 16 1 d . . .
  C20 C 0.45941(11) 0.36388(11) 0.67354(6) Uani 0.0386(5) 16 1 d . . .
  H1 H 0.713548 0.43003 0.530568 Uiso 0.0714 16 1 d . . .
  H2 H 0.724419 0.445456 0.452707 Uiso 0.0795 16 1 d . . .
  H3 H 0.600402 0.417261 0.40745 Uiso 0.068 16 1 d . . .
  H5 H 0.435198 0.364704 0.403353 Uiso 0.0733 16 1 d . . .
  H6 H 0.308401 0.317922 0.441467 Uiso 0.0798 16 1 d . . .
  H7 H 0.30485 0.310619 0.520449 Uiso 0.0673 16 1 d . . .
  H10 H 0.322228 0.317993 0.59079 Uiso 0.0549 16 1 d . . .
  H12a H 0.306974 0.248173 0.686214 Uiso 0.0743 16 1 d . . .
  H12b H 0.247603 0.31533 0.659478 Uiso 0.0743 16 1 d . . .
  H13a H 0.276782 0.427913 0.710355 Uiso 0.0756 16 1 d . . .
  H13b H 0.242439 0.345178 0.737027 Uiso 0.0756 16 1 d . . .
  H15 H 0.320626 0.37121 0.808618 Uiso 0.0634 16 1 d . . .
  H16 H 0.455359 0.373319 0.848406 Uiso 0.0643 16 1 d . . .
  H17 H 0.592792 0.372416 0.80979 Uiso 0.0643 16 1 d . . .
  H18 H 0.594283 0.369616 0.731495 Uiso 0.0556 16 1 d . . .

loop_
 _atom_site_aniso_label
 _atom_site_aniso_type_symbol
 _atom_site_aniso_U_11
 _atom_site_aniso_U_22
 _atom_site_aniso_U_33
 _atom_site_aniso_U_12
 _atom_site_aniso_U_13
 _atom_site_aniso_U_23
 Ni1 Ni 0.03078(16) 0.04587(18) 0.03734(17) -0.00314(11) 0.00034(10) -0.00376(11)
 O1 O 0.0468(8) 0.0843(12) 0.0882(13) 0.0093(8) -0.0142(8) -0.0011(10)
 O2 O 0.0661(10) 0.0708(11) 0.0937(14) -0.0202(9) -0.0086(9) -0.0241(10)
 N1 N 0.0387(7) 0.0622(10) 0.0343(7) -0.0064(7) 0.0028(6) -0.0032(6)
 O3 O 0.0327(6) 0.0555(7) 0.0402(6) -0.0026(5) 0.0029(5) -0.0030(5)
 N2 N 0.0315(6) 0.0432(7) 0.0467(8) 0.0014(6) -0.0008(6) -0.0035(6)
 N3 N 0.0403(7) 0.0525(8) 0.0387(8) -0.0072(6) -0.0016(6) -0.0050(6)
 C1 C 0.0485(11) 0.0866(16) 0.0436(11) -0.0241(11) 0.0016(8) -0.0071(10)
 C2 C 0.0603(13) 0.0950(18) 0.0434(11) -0.0259(12) 0.0064(9) -0.0058(11)
 C3 C 0.0638(12) 0.0679(13) 0.0383(10) -0.0056(10) 0.0022(8) -0.0083(9)
 C4 C 0.0485(10) 0.0526(10) 0.0439(10) 0.0052(8) -0.0048(8) -0.0090(8)
 C5 C 0.0537(11) 0.0849(16) 0.0448(11) 0.0104(11) -0.0105(9) -0.0149(10)
 C6 C 0.0434(11) 0.0980(18) 0.0581(13) 0.0060(11) -0.0147(9) -0.0211(12)
 C7 C 0.0350(9) 0.0744(13) 0.0589(12) 0.0031(9) -0.0061(8) -0.0139(10)
 C8 C 0.0357(8) 0.0449(9) 0.0484(10) 0.0050(7) -0.0034(7) -0.0072(7)
 C9 C 0.0403(9) 0.0411(8) 0.0447(9) 0.0032(7) -0.0036(7) -0.0078(7)
 C10 C 0.0306(8) 0.0516(10) 0.0550(11) -0.0017(7) -0.0013(7) 0.0002(8)
 C11 C 0.0308(8) 0.0510(10) 0.0522(10) 0.0003(7) 0.0037(7) 0.0018(8)
 C12 C 0.0367(9) 0.0907(17) 0.0583(12) -0.0114(10) 0.0047(8) 0.0048(11)
 C13 C 0.0380(10) 0.0845(16) 0.0665(14) 0.0083(10) 0.0147(9) 0.0054(11)
 C14 C 0.0435(9) 0.0373(8) 0.0548(11) 0.0046(7) 0.0133(8) 0.0011(7)
 C15 C 0.0573(11) 0.0436(10) 0.0576(12) 0.0009(8) 0.0204(9) 0.0005(8)
 C16 C 0.0722(13) 0.0450(10) 0.0436(10) 0.0011(9) 0.0119(9) -0.0011(8)
 C17 C 0.0569(12) 0.0557(11) 0.0482(11) 0.0023(9) -0.0002(9) -0.0023(8)
 C18 C 0.0429(9) 0.0493(10) 0.0467(10) 0.0024(8) 0.0051(7) -0.0020(7)
 C19 C 0.0391(8) 0.0308(7) 0.0474(9) 0.0047(6) 0.0071(7) 0.0007(6)
 C20 C 0.0344(8) 0.0339(8) 0.0475(9) 0.0054(6) 0.0057(6) 0.0009(6)


#=======================================================================

# MOLECULAR GEOMETRY


loop_
 _geom_bond_atom_site_label_1
 _geom_bond_atom_site_label_2
 _geom_bond_site_symmetry_1
 _geom_bond_site_symmetry_2
 _geom_bond_distance
 _geom_bond_publ_flag
  C10 C11 . . 1.382(3) ?
  C10 H10 . . 0.9599 ?
  C11 C12 . . 1.520(3) ?
  C11 C20 . . 1.396(2) ?
  C12 C13 . . 1.512(4) ?
  C12 H12a . . 0.9598 ?
  C12 H12b . . 0.9595 ?
  C13 C14 . . 1.501(2) ?
  C13 H13a . . 0.9599 ?
  C13 H13b . . 0.9606 ?
  C14 C15 . . 1.390(3) ?
  C14 C19 . . 1.407(2) ?
  C15 C16 . . 1.379(3) ?
  C15 H15 . . 0.9594 ?
  C16 C17 . . 1.388(4) ?
  C16 H16 . . 0.96 ?
  C17 C18 . . 1.380(3) ?
  C17 H17 . . 0.9599 ?
  C18 C19 . . 1.388(2) ?
  C18 H18 . . 0.96 ?
  C19 C20 . . 1.475(3) ?


loop_
 _geom_angle_atom_site_label_1
 _geom_angle_atom_site_label_2
 _geom_angle_atom_site_label_3
 _geom_angle_site_symmetry_1
 _geom_angle_site_symmetry_2
 _geom_angle_site_symmetry_3
 _geom_angle
 _geom_angle_publ_flag
  C11 C10 H10 . . . 117.18 ?
  C10 C11 C12 . . . 119.43(15) ?
  C10 C11 C20 . . . 122.43(15) ?
  C12 C11 C20 . . . 118.10(18) ?
  C11 C12 C13 . . . 110.65(19) ?
  C11 C12 H12a . . . 109.46 ?
  C11 C12 H12b . . . 109.46 ?
  C13 C12 H12a . . . 109.47 ?
  C13 C12 H12b . . . 109.51 ?
  H12a C12 H12b . . . 108.26 ?
  C12 C13 C14 . . . 110.93(16) ?
  C12 C13 H13a . . . 109.46 ?
  C12 C13 H13b . . . 109.4 ?
  C14 C13 H13a . . . 109.53 ?
  C14 C13 H13b . . . 109.47 ?
  H13a C13 H13b . . . 107.99 ?
  C13 C14 C15 . . . 122.77(15) ?
  C13 C14 C19 . . . 118.25(18) ?
  C15 C14 C19 . . . 118.95(15) ?
  C14 C15 C16 . . . 121.01(17) ?
  C14 C15 H15 . . . 119.51 ?
  C16 C15 H15 . . . 119.48 ?
  C15 C16 C17 . . . 120.0(2) ?
  C15 C16 H16 . . . 120.05 ?
  C17 C16 H16 . . . 119.99 ?
  C16 C17 C18 . . . 119.8(2) ?
  C16 C17 H17 . . . 120.12 ?
  C18 C17 H17 . . . 120.11 ?
  C17 C18 C19 . . . 120.89(19) ?
  C17 C18 H18 . . . 119.55 ?
  C19 C18 H18 . . . 119.55 ?
  C14 C19 C18 . . . 119.41(17) ?
  C14 C19 C20 . . . 119.84(15) ?
  C18 C19 C20 . . . 120.75(15) ?
  C11 C20 C19 . . . 119.55(15) ?
  
