# Supplementary material for: Photocrystallographic and spectroscopic studies of a model (N,N,O)-donor square-planar nickel(II) nitro complex: in search of high-conversion and stable photoswitchable materials
Source: IUCrJ. 2020 Oct 29;7(Pt 6):1188–98. doi: 10.1107/S205225252001307X (PMC7642791; doi:10.1107/S205225252001307X)
Supplement: Supplementary file 2 [file m-07-01188-sup2.hkl]

#=======================================================================
data_100K_dark
#=======================================================================

_cell_length_a                           14.7759(3)
_cell_length_b                           14.7759(3)
_cell_length_c                           29.8577(7)
_cell_angle_alpha                        90
_cell_angle_beta                         90
_cell_angle_gamma                        90

# STRUCTURE-FACTOR LIST

loop_
 _refln_index_h
 _refln_index_k
 _refln_index_l
 _refln_F_squared_calc
 _refln_F_squared_meas
 _refln_F_squared_sigma
 _refln_observed_status
   0   2   0  83763.60  83258.40    405.03 o
   2   2   0    703.08    630.28     28.33 o
  -2   4   0 864114.00 699532.00   2284.25 o
   0   4   0 666002.00 621741.00   2050.33 o
   2   4   0   3821.69   3129.99     90.80 o
   4   4   0  10577.20  11143.30    169.99 o
  -4   6   0   7775.39   7949.49    137.11 o
  -2   6   0  21270.50  17625.30    236.65 o
   0   6   0  17874.60  18396.90    170.97 o
   2   6   0  59250.00  58406.40    458.26 o
   4   6   0  41817.60  47135.50    560.89 o
   6   6   0     94.10    174.25     31.55 o
  -6   8   0  11506.80  12051.10    256.52 o
  -4   8   0 154397.00 143098.00   1178.92 o
  -2   8   0 238863.00 229002.00    956.68 o
   0   8   0  10061.50  11345.40    164.67 o
   2   8   0   5805.00   5870.76    185.80 o
   4   8   0   1280.38   1285.11     95.56 o
   6   8   0  47727.30  55912.90    792.85 o
   8   8   0  22940.90  23053.60    290.59 o
  -8  10   0   1600.58   1243.14     66.32 o
  -6  10   0     37.80     77.51     13.15 o
  -4  10   0  30742.20  27063.90    184.40 o
  -2  10   0   3808.30   3197.98    155.02 o
   0  10   0  25835.40  22680.50    433.57 o
   2  10   0  22662.00  23934.90    402.09 o
   4  10   0   9322.06  10412.20    167.61 o
   6  10   0     48.22     77.44     17.42 o
   8  10   0   1499.58   1485.67     75.62 o
  10  10   0   3516.20   3360.14    121.86 o
 -10  12   0   3695.01   4365.15    189.57 o
  -8  12   0    289.33    201.26     26.58 o
  -6  12   0    582.30    517.58     25.04 o
  -4  12   0  35363.90  31902.10    217.35 o
  -2  12   0  50281.30  51519.60    269.39 o
   0  12   0  26917.50  30916.50    332.91 o
   2  12   0   2666.77   2920.27     91.22 o
   4  12   0  21581.10  24091.80    303.11 o
   6  12   0  31964.70  34049.80    380.48 o
   8  12   0   5439.19   5741.97    155.58 o
  10  12   0    300.39    346.90     35.75 o
  12  12   0   4963.04   6649.34    211.05 o
 -12  14   0    151.74    236.58     37.49 o
 -10  14   0    297.01    483.10     65.06 o
  -8  14   0    846.03    871.83     84.15 o
  -6  14   0    629.52    612.93     29.52 o
  -4  14   0   5806.42   5669.36     94.02 o
  -2  14   0    392.50    432.66     28.40 o
   0  14   0     22.34     30.01     16.72 <
   2  14   0  19199.50  23434.30    335.64 o
   4  14   0   3694.32   4326.19    142.57 o
   6  14   0   3091.05   3022.75    106.05 o
   8  14   0    614.60    600.55     44.77 o
  10  14   0     21.73     20.64     13.29 <
  -8  16   0   1559.21   2430.11    102.83 o
  -6  16   0   7690.88  14527.80    377.05 o
  -4  16   0   5827.87   5802.13    132.56 o
  -2  16   0   8193.57   8597.82    142.01 o
   0  16   0  12310.60  13648.70    232.04 o
   2  16   0    826.98   1024.68     64.57 o
   4  16   0   8180.18   9858.72    275.20 o
   6  16   0   5224.77   5791.71    188.94 o
  -2  18   0   1980.23   3486.12    132.28 o
   0  18   0    523.92    581.24     53.16 o
   2  18   0     67.75    117.66     24.34 o
   0   1   1  20895.40  20149.50     56.38 o
  -1   2   1   2532.67   2672.35     27.63 o
   1   2   1  41099.70  38046.20    120.53 o
  -2   3   1  66690.50  65771.10    178.66 o
   0   3   1  54747.50  54875.00    161.24 o
   2   3   1   6569.00   6104.96     66.60 o
  -3   4   1  20578.40  23110.10    147.04 o
  -1   4   1 404838.00 397172.00    567.46 o
   1   4   1  45903.40  44462.10    169.99 o
   3   4   1    480.11    623.49     25.74 o
  -4   5   1  22827.40  23008.40    171.80 o
  -2   5   1    500.35    448.40     18.05 o
   0   5   1 113864.00 113902.00    304.23 o
   2   5   1  16455.50  16247.60    123.96 o
   4   5   1    112.84     99.12     14.76 o
  -5   6   1  42625.30  44659.30    285.27 o
  -3   6   1    516.52    327.10     21.06 o
  -1   6   1  17452.90  17458.20    132.77 o
   1   6   1    410.18    329.27     19.17 o
   3   6   1    737.36    700.02     36.38 o
   5   6   1  11897.80  12979.60    162.85 o
  -6   7   1   2478.49   2409.40     69.74 o
  -4   7   1   7892.05   6613.87    107.31 o
  -2   7   1  32711.30  34263.00    240.15 o
   0   7   1  75594.40  72974.10    271.77 o
   2   7   1   1048.94   1072.45     45.33 o
   4   7   1     67.87     68.41     18.68 o
   6   7   1   3030.65   2974.83     89.26 o
  -7   8   1   2263.94   2080.06     59.04 o
  -5   8   1   1358.11   1549.46     66.81 o
  -3   8   1  73827.00  70602.30    347.81 o
  -1   8   1  79673.90  78809.10    299.54 o
   1   8   1    476.54    267.43     22.25 o
   3   8   1  17892.70  18479.40    217.62 o
   5   8   1    238.10    189.71     25.88 o
   7   8   1   8956.96   9947.35    151.24 o
  -8   9   1   1078.48    889.60     41.76 o
  -6   9   1   5034.07   4559.76     79.82 o
  -4   9   1     87.75     99.47     21.06 o
  -2   9   1   6246.99   6137.28    102.13 o
   0   9   1  53749.50  54583.30    276.32 o
   2   9   1    136.81    203.42     20.22 o
   4   9   1  20304.30  20484.30    284.36 o
   6   9   1    406.74    433.71     28.89 o
   8   9   1   2134.61   2066.21     60.86 o
  -9  10   1   7730.49   7060.24    127.04 o
  -7  10   1  13727.30  12754.90    128.22 o
  -5  10   1     52.25     54.84      8.25 o
  -3  10   1   9776.93   9147.23    124.38 o
  -1  10   1    206.39    210.42     22.52 o
   1  10   1   1406.82   1258.18     54.21 o
   3  10   1  10762.30  11464.80    144.73 o
   5  10   1  18154.00  19434.60    152.78 o
   7  10   1   8838.21   9379.47    128.92 o
   9  10   1    657.86    539.90     36.03 o
 -10  11   1   3238.11   3426.31     86.04 o
  -8  11   1     73.35     65.41     12.45 o
  -6  11   1   2302.97   2033.54     40.08 o
  -4  11   1   1139.16   1148.21     28.26 o
  -2  11   1  11941.30  11772.50     91.71 o
   0  11   1    988.31   1023.77     32.11 o
   2  11   1   3639.17   4023.43     70.65 o
   4  11   1   8688.63   9483.49    119.20 o
   6  11   1    270.85    300.94     24.27 o
   8  11   1  13910.00  13898.70    141.45 o
  10  11   1   3042.33   3000.16     78.28 o
 -11  12   1    185.41    316.33     37.15 o
  -9  12   1   3565.63   3751.52     87.51 o
  -7  12   1    519.08    475.33     20.15 o
  -5  12   1  28446.10  25820.40    122.77 o
  -3  12   1  79930.10  75511.10    245.82 o
  -1  12   1   2364.72   2108.53     48.27 o
   1  12   1  15144.70  17861.00    159.49 o
   3  12   1      6.47     48.06     17.56 <
   5  12   1    804.02    873.30     35.26 o
   7  12   1   6875.74   7064.72    123.54 o
   9  12   1   3558.11   3466.04     95.21 o
  11  12   1   2206.48   2512.16     95.14 o
 -12  13   1  10912.10  16272.30    220.63 o
 -10  13   1    298.01    470.23     45.96 o
  -8  13   1   3957.22   3837.78     84.22 o
  -6  13   1    877.46    808.38     22.94 o
  -4  13   1    620.14    558.65     20.71 o
  -2  13   1     91.67     99.96     11.05 o
   0  13   1   8898.91   9429.00    105.49 o
   2  13   1   1531.96   1828.44     60.37 o
   4  13   1   4668.02   4971.23     79.96 o
   6  13   1      5.82     29.59     10.91 <
   8  13   1    985.03    875.18     40.92 o
  10  13   1   1687.46   1849.14     76.81 o
  12  13   1     71.07    124.94     20.50 o
 -11  14   1    271.70    396.14     29.80 o
  -9  14   1   1280.20   1696.44     82.06 o
  -7  14   1    172.43    196.64     14.76 o
  -5  14   1   1943.12   1845.51     37.29 o
  -3  14   1    818.92    795.93     26.23 o
  -1  14   1   2927.57   2904.88     61.21 o
   1  14   1   4648.72   5221.87     99.61 o
   3  14   1    142.82    191.39     21.34 o
   5  14   1   3830.83   4018.47     80.66 o
   7  14   1   1470.82   1427.40     50.51 o
   9  14   1   6263.49   6506.21    132.77 o
  11  14   1   1559.59   1659.15     59.67 o
 -10  15   1      5.07     30.92     13.08 <
  -8  15   1   2378.59   3329.85    112.28 o
  -6  15   1   1618.68   1628.65     39.31 o
  -4  15   1   3798.52   3995.10     61.84 o
  -2  15   1   1510.38   1436.98     48.06 o
   0  15   1    518.78    521.85     30.71 o
   2  15   1     86.70    115.56     17.14 o
   4  15   1     34.44     69.39     19.45 o
   6  15   1     56.41     72.33     17.21 o
   8  15   1   1918.78   1822.56     46.45 o
  10  15   1    260.31    202.16     18.75 o
  -9  16   1     75.06     92.76     15.04 o
  -7  16   1    818.04   1334.78     82.89 o
  -5  16   1  14940.70  18969.50    147.88 o
  -3  16   1   3086.80   3163.01     73.45 o
  -1  16   1    972.30    843.85     32.46 o
   1  16   1    159.68    188.10     21.69 o
   3  16   1    406.15    465.40     36.66 o
   5  16   1   2217.24   2567.14     95.28 o
   7  16   1     86.90    101.29     17.28 o
  -6  17   1     95.91    102.90     17.49 o
  -4  17   1   5835.22   7346.84    104.02 o
  -2  17   1    356.46    321.58     20.36 o
   0  17   1     52.91    125.01     18.26 o
   2  17   1     85.44    144.87     25.18 o
   4  17   1   1676.17   1946.73     75.13 o
   6  17   1     18.37     27.84     10.42 <
  -1  18   1    646.53    821.18     45.75 o
   1  18   1   2194.51   2750.84     79.61 o
   3  18   1      5.46      7.42      8.81 <
   1   1   2 153281.00 146473.00    273.52 o
   0   2   2  15397.60  14796.90     70.65 o
   2   2   2  87239.70  82381.40    216.30 o
  -1   3   2  53222.80  53890.90    172.37 o
   1   3   2   5400.70   5006.83     53.58 o
   3   3   2  15483.30  14652.40     98.21 o
  -2   4   2  46832.90  46911.80    171.67 o
   0   4   2   5913.71   6039.56     57.36 o
   2   4   2  23723.10  22773.20    132.77 o
   4   4   2    387.81    417.06     22.32 o
  -3   5   2  65471.10  63654.70    224.13 o
  -1   5   2  85731.40  84634.60    239.03 o
   1   5   2  14743.30  13236.10    120.32 o
   3   5   2  37897.70  39133.70    245.75 o
   5   5   2   3847.27   4080.23     87.65 o
  -4   6   2   2206.78   2020.53     51.07 o
  -2   6   2    358.52    401.53     22.18 o
   0   6   2   7377.63   7291.86     86.67 o
   2   6   2   2525.67   2736.99     54.77 o
   4   6   2    250.69    301.99     25.25 o
   6   6   2    265.83    378.03     29.10 o
  -5   7   2   6778.48   6731.39    121.93 o
  -3   7   2  51204.30  50095.80    283.45 o
  -1   7   2  26262.20  26574.70    168.73 o
   1   7   2  14843.20  13937.10    135.43 o
   3   7   2  14875.00  14537.00    178.10 o
   5   7   2    993.69   1089.17     60.86 o
   7   7   2  27309.70  28946.90    272.61 o
  -6   8   2     25.30     24.83     17.56 <
  -4   8   2    604.64    799.43     46.59 o
  -2   8   2   3210.04   2752.03     68.48 o
   0   8   2   1239.58   1495.18     43.02 o
   2   8   2   3719.06   4016.16     94.44 o
   4   8   2    136.68     92.20     18.47 o
   6   8   2   2071.05   2155.33     80.80 o
   8   8   2     85.06     84.78     15.25 o
  -7   9   2   9124.12   8533.32    102.90 o
  -5   9   2   7194.76   6408.77    156.07 o
  -3   9   2  46708.70  42822.20    347.53 o
  -1   9   2   5053.25   5174.16     94.86 o
   1   9   2  27353.70  27365.20    232.87 o
   3   9   2   1221.49   1286.37     59.18 o
   5   9   2  10853.70  12079.20    208.53 o
   7   9   2  19656.80  20511.10    187.62 o
   9   9   2    639.19    692.54     40.92 o
  -8  10   2   6556.57   6624.29    108.29 o
  -6  10   2   2836.41   2618.56     48.34 o
  -4  10   2   4704.69   4327.87     52.26 o
  -2  10   2    751.61    696.80     43.79 o
   0  10   2   1036.45   1116.38     57.29 o
   2  10   2   2397.29   2483.83     79.33 o
   4  10   2   2188.30   2510.48     57.08 o
   6  10   2   1020.94   1119.39     42.46 o
   8  10   2     10.79     16.86     16.09 <
  10  10   2   5868.41   5403.82    127.25 o
  -9  11   2   4188.13   4090.73    112.97 o
  -7  11   2   1971.12   1770.31     40.99 o
  -5  11   2    684.03    648.26     22.25 o
  -3  11   2   6936.83   6440.88     66.67 o
  -1  11   2   2304.84   2180.51     42.46 o
   1  11   2  25616.50  27843.40    171.88 o
   3  11   2   3640.58   3744.53     72.96 o
   5  11   2  17576.10  19243.80    170.06 o
   7  11   2   8632.46   9130.16    140.96 o
   9  11   2     23.13     25.39     11.26 <
  11  11   2   1071.29   1091.34     55.40 o
 -10  12   2    277.82    273.45     29.59 o
  -8  12   2   4661.38   4349.76     69.88 o
  -6  12   2   1178.24   1005.09     24.20 o
  -4  12   2   1354.50   1361.01     33.09 o
  -2  12   2    640.66    691.98     25.53 o
   0  12   2   2027.29   1920.22     49.46 o
   2  12   2     74.18    129.90     19.38 o
   4  12   2   7214.39   7709.90    109.69 o
   6  12   2    816.84    846.92     39.10 o
   8  12   2   2902.04   3112.64     80.94 o
  10  12   2   3248.99   3798.60    120.88 o
  12  12   2    373.57    569.28     45.40 o
 -11  13   2     13.45     19.17     15.46 <
  -9  13   2   2451.80   2856.61    108.22 o
  -7  13   2    121.09     96.54     10.63 o
  -5  13   2  15237.50  14426.50    100.87 o
  -3  13   2   9351.47   8749.26     81.43 o
  -1  13   2   1914.12   1880.90     44.42 o
   1  13   2    497.15    608.10     32.39 o
   3  13   2   7331.35   7953.41    110.95 o
   5  13   2   8833.20  10143.00    114.51 o
   7  13   2   1163.94   1106.73     47.99 o
   9  13   2   1759.28   1813.33     64.78 o
  11  13   2   1196.80   1397.11     64.43 o
  13  13   2    374.09    395.24     30.15 o
 -12  14   2     70.18    159.00     23.15 o
 -10  14   2   2728.90   3870.16    122.00 o
  -8  14   2    914.34   1063.22     51.77 o
  -6  14   2    787.59    664.63     23.08 o
  -4  14   2   1587.92   1407.74     35.61 o
  -2  14   2     16.45     19.03      9.58 <
   0  14   2   1001.08   1036.15     40.50 o
   2  14   2    704.60    690.93     37.29 o
   4  14   2   6370.61   7313.26    104.58 o
   6  14   2    207.79    209.86     21.13 o
   8  14   2    598.03    534.30     29.52 o
  10  14   2    482.06    515.70     36.17 o
  -9  15   2     25.26     21.62     14.62 <
  -7  15   2   1768.89   1669.92     73.10 o
  -5  15   2    867.91    946.12     27.70 o
  -3  15   2    174.94    189.78     16.37 o
  -1  15   2   2910.26   2991.83     60.02 o
   1  15   2   1107.70   1261.89     53.09 o
   3  15   2    262.46    290.94     24.69 o
   5  15   2    103.81    110.11     18.26 o
   7  15   2   3153.02   2976.16     64.71 o
   9  15   2   4450.76   4197.97     88.70 o
  -8  16   2    334.59    731.15     58.06 o
  -6  16   2   1529.54   1597.87     49.60 o
  -4  16   2   6134.66   6725.87     96.40 o
  -2  16   2   1721.94   1495.53     51.07 o
   0  16   2   5025.44   5232.85     98.42 o
   2  16   2     24.07     51.98     16.23 o
   4  16   2    253.38    227.00     31.27 o
   6  16   2    498.82    497.51     39.52 o
  -7  17   2   3301.09   3370.63     81.50 o
  -5  17   2   2275.58   2344.69     78.70 o
  -3  17   2    296.81    306.46     19.94 o
  -1  17   2     24.56     46.66      9.86 o
   1  17   2     81.68     93.46     16.09 o
   3  17   2   5612.81   6697.68    143.68 o
   5  17   2   1791.74   1890.70     68.13 o
  -2  18   2    195.93    229.94     23.85 o
   0  18   2   3377.20   3894.93     95.35 o
   2  18   2    945.42    861.96     43.16 o
   0   1   3  16080.50  15591.20     81.15 o
  -1   2   3  18811.90  18897.90    129.06 o
   1   2   3  19180.00  18782.60    113.04 o
  -2   3   3   8044.52   7821.40     69.81 o
   0   3   3   1277.65   1184.80     23.78 o
   2   3   3   7670.70   6941.04     78.07 o
  -3   4   3   4458.61   4376.98     56.94 o
  -1   4   3  16755.90  16912.50    112.28 o
   1   4   3    675.65    625.17     22.39 o
   3   4   3   4827.54   4559.62     69.81 o
  -4   5   3  32667.20  33523.10    235.74 o
  -2   5   3   3923.90   3628.55     57.85 o
   0   5   3   3720.65   3174.34     48.20 o
   2   5   3   9924.34   9961.13    118.78 o
   4   5   3  26530.50  28137.70    201.40 o
  -5   6   3  29582.80  30011.90    225.67 o
  -3   6   3    106.10     79.96     13.22 o
  -1   6   3  21510.70  20722.40    135.36 o
   1   6   3     78.53     75.27     11.68 o
   3   6   3   1407.23   1136.04     46.52 o
   5   6   3    104.49    259.67     24.13 o
  -6   7   3   6144.25   6018.15    110.88 o
  -4   7   3     73.43     68.55     14.20 o
  -2   7   3     88.45    176.28     17.21 o
   0   7   3  25427.20  24251.70    188.38 o
   2   7   3   5533.33   5492.80    100.59 o
   4   7   3    732.80    926.32     45.19 o
   6   7   3   4075.19   4396.21    102.20 o
  -7   8   3  20307.60  20690.20    192.86 o
  -5   8   3     45.39     52.53     16.16 o
  -3   8   3  27477.70  26557.40    257.22 o
  -1   8   3    406.16    301.57     24.06 o
   1   8   3  13350.90  12469.40    165.16 o
   3   8   3  21852.10  22348.90    224.48 o
   5   8   3     98.57    125.71     25.18 o
   7   8   3    740.33    650.42     34.21 o
  -8   9   3   2886.91   2906.49     70.09 o
  -6   9   3   5108.42   4107.24     65.27 o
  -4   9   3  10087.10   9192.56    166.28 o
  -2   9   3   8754.02   7787.27    147.81 o
   0   9   3   7067.27   7077.73    121.79 o
   2   9   3  33099.10  34952.60    306.39 o
   4   9   3  10361.30  10919.80    164.11 o
   6   9   3   3595.52   3575.10     75.41 o
   8   9   3   1709.58   1813.26     58.97 o
  -9  10   3    328.80    323.88     25.81 o
  -7  10   3   1601.03   1357.79     40.08 o
  -5  10   3     93.89    103.60     10.21 o
  -3  10   3   3242.12   2799.32     48.41 o
  -1  10   3    654.96    693.59     54.70 o
   1  10   3   2338.58   2154.14     77.09 o
   3  10   3   4402.00   4484.77     83.45 o
   5  10   3   7716.33   7819.87    107.38 o
   7  10   3  12697.00  13309.40    153.41 o
   9  10   3   4579.87   4614.47     91.64 o
 -10  11   3   2109.16   2044.94     96.96 o
  -8  11   3   8901.91   8271.06    110.88 o
  -6  11   3   3190.90   2934.68     50.30 o
  -4  11   3  12482.20  11411.40     89.12 o
  -2  11   3   9988.96   8943.87     86.53 o
   0  11   3     33.88     67.29     10.70 o
   2  11   3      3.79     35.19     14.06 <
   4  11   3    140.69    153.41     15.04 o
   6  11   3   8265.91   8901.27    122.42 o
   8  11   3   6145.50   6382.96    136.83 o
  10  11   3      3.06      1.12     14.62 <
 -11  12   3    611.98    670.92     42.95 o
  -9  12   3   6443.56   6991.27    121.58 o
  -7  12   3    417.45    348.51     19.73 o
  -5  12   3  12265.30  11212.40     87.23 o
  -3  12   3   1190.32   1148.14     32.46 o
  -1  12   3   6322.32   6024.03     77.23 o
   1  12   3   1911.74   2065.93     56.31 o
   3  12   3  10272.10  11280.10    134.66 o
   5  12   3   1150.15   1224.88     43.16 o
   7  12   3     17.55     45.82     13.50 o
   9  12   3   4534.90   5000.12    141.87 o
  11  12   3    629.06    680.99     41.13 o
 -12  13   3    357.93    579.00     42.74 o
 -10  13   3     22.52      7.00     16.86 <
  -8  13   3    704.66    675.05     27.21 o
  -6  13   3     83.24     60.16      8.60 o
  -4  13   3  12368.30  12149.90     91.99 o
  -2  13   3   2150.68   2220.74     45.19 o
   0  13   3  24236.90  26566.20    204.75 o
   2  13   3  18409.80  21742.50    189.71 o
   4  13   3    823.53    882.18     41.06 o
   6  13   3    546.88    535.42     34.14 o
   8  13   3    277.99    277.85     27.14 o
  10  13   3   1580.99   1904.41     78.28 o
  12  13   3   4697.44   6128.96    124.94 o
 -11  14   3   1012.87   1526.45     71.98 o
  -9  14   3   6628.05   9437.54    192.16 o
  -7  14   3    114.67    128.57     13.64 o
  -5  14   3   2375.47   2103.42     42.04 o
  -3  14   3    269.73    300.17     18.19 o
  -1  14   3   3653.58   3778.39     74.92 o
   1  14   3   1727.41   1945.33     48.27 o
   3  14   3   3795.91   4556.97    103.67 o
   5  14   3   3488.01   3296.41    111.44 o
   7  14   3   4291.79   4435.46     87.23 o
   9  14   3    474.20    455.26     29.52 o
  11  14   3    197.97    221.96     23.22 o
 -10  15   3   1484.06   1911.82     70.58 o
  -8  15   3    148.60    296.60     37.08 o
  -6  15   3     39.15     24.90      9.09 <
  -4  15   3    982.22    992.64     32.32 o
  -2  15   3      3.06      5.32      8.67 <
   0  15   3    423.92    503.52     27.42 o
   2  15   3   4415.93   5223.34    124.59 o
   4  15   3  11704.50  13181.10    192.23 o
   6  15   3   9190.45   9820.18    191.39 o
   8  15   3    134.54     59.81     11.12 o
  10  15   3   4735.52   4566.20    120.25 o
  -9  16   3    103.63    104.02     15.95 o
  -7  16   3   1277.61   1445.51     67.78 o
  -5  16   3   2643.77   2662.35     84.08 o
  -3  16   3   1956.97   2081.53     49.67 o
  -1  16   3   2420.86   2218.64     51.14 o
   1  16   3   4139.74   4398.45     91.99 o
   3  16   3   1279.86   1552.54     63.10 o
   5  16   3      4.47     14.13     17.77 <
   7  16   3   5665.07   4945.77     92.97 o
  -6  17   3   1413.90   1550.51     60.44 o
  -4  17   3   2066.15   2096.29     59.11 o
  -2  17   3    239.06    192.30     14.62 o
   0  17   3   5166.98   5890.41    138.16 o
   2  17   3   5552.41   6497.89    143.12 o
   4  17   3    173.47    236.44     26.65 o
   6  17   3      3.86     -6.65     11.96 <
  -1  18   3    224.54    273.59     26.58 o
   1  18   3   3475.01   4156.62     95.28 o
   3  18   3    212.78    158.44     18.68 o
   0   0   4     87.68     69.18      9.02 o
   1   1   4  21495.10  21739.60    115.07 o
   0   2   4  12333.30  12877.00     90.59 o
   2   2   4    737.29    820.90     27.14 o
  -1   3   4    808.39    873.58     26.09 o
   1   3   4  59595.60  56107.10    191.67 o
   3   3   4     95.02     97.37     11.54 o
  -2   4   4   4026.42   3500.81     47.08 o
   0   4   4  19019.90  20635.90    133.19 o
   2   4   4    562.15    574.04     25.88 o
   4   4   4   2033.98   1832.71     45.96 o
  -3   5   4   4941.71   4958.36     64.99 o
  -1   5   4  13995.40  14264.00    115.91 o
   1   5   4   2482.46   2181.35     45.61 o
   3   5   4    674.29    709.26     33.72 o
   5   5   4  31069.10  32551.90    223.43 o
  -4   6   4  12850.60  13422.80    150.89 o
  -2   6   4   9693.61   8734.08     92.27 o
   0   6   4  14788.00  14605.10    132.07 o
   2   6   4  46523.90  45709.40    240.85 o
   4   6   4   8785.58   8417.34    119.41 o
   6   6   4     66.94     94.02     16.93 o
  -5   7   4  13851.00  13723.90    179.71 o
  -3   7   4   8405.57   8355.78    126.48 o
  -1   7   4  19161.20  17955.70    149.49 o
   1   7   4  14440.40  13866.30    153.90 o
   3   7   4  10555.40  11413.50    159.70 o
   5   7   4   1104.36   1155.28     50.65 o
   7   7   4    100.86    138.72     22.59 o
  -6   8   4   3015.35   3017.01     99.40 o
  -4   8   4  14084.60  13888.00    181.74 o
  -2   8   4   1591.34   1163.81     54.21 o
   0   8   4   6155.19   6711.32    117.87 o
   2   8   4    151.68    274.15     26.37 o
   4   8   4    402.80    444.41     32.11 o
   6   8   4   8794.76   9195.92    165.93 o
   8   8   4  16553.10  16170.80    151.73 o
  -7   9   4   4283.69   3817.00     69.25 o
  -5   9   4   2042.64   1936.52     58.83 o
  -3   9   4   1641.53   1437.54     65.41 o
  -1   9   4   6113.60   5374.72    147.46 o
   1   9   4   8690.43   8579.91    129.69 o
   3   9   4  15768.40  16274.30    208.11 o
   5   9   4  19245.10  20525.50    247.35 o
   7   9   4    915.61   1056.92     46.73 o
   9   9   4   6878.26   6345.32    101.01 o
  -8  10   4     68.09     63.03     12.10 o
  -6  10   4   4136.99   3978.45     64.08 o
  -4  10   4   9924.76   8790.75     78.21 o
  -2  10   4   1305.90   1174.03     40.50 o
   0  10   4  11472.60  10933.80    267.08 o
   2  10   4   9008.94   9232.85    120.18 o
   4  10   4   2752.99   3052.13     63.52 o
   6  10   4   1470.58   1503.93     56.59 o
   8  10   4    406.14    472.11     38.96 o
  10  10   4   2405.34   2360.57    108.85 o
  -9  11   4    154.99    171.52     19.45 o
  -7  11   4   2714.70   2484.67     52.40 o
  -5  11   4  14511.20  13141.60    105.00 o
  -3  11   4   3063.17   2588.76     46.24 o
  -1  11   4   5154.03   5113.02     67.64 o
   1  11   4   1118.19   1153.32     37.70 o
   3  11   4      0.12     26.51     11.26 <
   5  11   4   2213.73   2357.49     57.85 o
   7  11   4   3254.08   3389.38     85.62 o
   9  11   4   5257.97   5615.22    128.08 o
  11  11   4    688.08    779.63     48.62 o
 -10  12   4  13755.90  15008.90    250.85 o
  -8  12   4     33.22     25.11      8.81 <
  -6  12   4   5043.44   4548.22     61.49 o
  -4  12   4    806.05    668.82     23.36 o
  -2  12   4   8932.38   8723.52     92.20 o
   0  12   4      4.78     19.87     11.26 <
   2  12   4   2946.80   3165.04     70.65 o
   4  12   4    141.33    169.64     19.24 o
   6  12   4  11447.50  11396.80    154.88 o
   8  12   4   6209.43   6790.50    138.44 o
  10  12   4    842.46    860.57     41.20 o
  12  12   4   4103.38   5111.97    130.11 o
 -11  13   4   3332.84   5174.09    137.46 o
  -9  13   4    199.47    229.10     22.87 o
  -7  13   4   1885.90   1701.33     41.06 o
  -5  13   4    394.86    382.30     17.77 o
  -3  13   4   2175.17   2189.68     44.56 o
  -1  13   4   5819.61   6216.12     85.62 o
   1  13   4   2712.26   3017.71     65.41 o
   3  13   4   6280.87   6972.80    104.30 o
   5  13   4    148.07    171.18     18.96 o
   7  13   4    308.48    368.16     27.98 o
   9  13   4    129.24    174.25     18.89 o
  11  13   4   1179.72   1230.55     60.02 o
 -10  14   4    434.51    498.21     34.98 o
  -8  14   4   3413.12   3399.87     66.32 o
  -6  14   4    440.45    463.44     22.59 o
  -4  14   4   2853.40   2682.57     51.21 o
  -2  14   4   3782.24   3760.83     68.48 o
   0  14   4    239.12    217.41     17.56 o
   2  14   4      9.27     16.09     11.89 <
   4  14   4   2242.33   2541.89     86.67 o
   6  14   4    477.92    507.44     33.02 o
   8  14   4   3174.13   3254.65     81.57 o
  10  14   4   5003.76   5572.62    114.72 o
  -9  15   4   1285.31   1583.53     67.64 o
  -7  15   4   5055.37   4952.97     93.32 o
  -5  15   4     40.86     15.81      8.67 <
  -3  15   4   4511.39   4521.43     81.99 o
  -1  15   4     64.98     68.41     11.40 o
   1  15   4     95.55    103.04     16.02 o
   3  15   4    421.48    533.25     34.42 o
   5  15   4    615.72    663.02     34.91 o
   7  15   4   1224.93   1266.01     49.67 o
   9  15   4     25.88     29.03      9.30 o
  -8  16   4    779.52   1135.20     64.78 o
  -6  16   4     36.32     60.65     12.80 o
  -4  16   4    636.14    582.85     26.16 o
  -2  16   4    391.09    303.25     21.27 o
   0  16   4   1596.12   1820.32     66.39 o
   2  16   4   1078.03   1140.31     46.94 o
   4  16   4   1318.56   1368.71     56.94 o
   6  16   4    347.46    331.44     24.90 o
   8  16   4   4931.19   3955.72     77.09 o
  -7  17   4    264.00    271.14     31.41 o
  -5  17   4   1849.90   1968.48     69.74 o
  -3  17   4   1896.77   2054.32     43.30 o
  -1  17   4   2318.05   2784.56     63.66 o
   1  17   4   3919.43   4643.29     96.75 o
   3  17   4     53.70     70.16     19.59 o
   5  17   4    133.46    140.68     20.08 o
  -2  18   4    393.79    596.49     54.70 o
   0  18   4    175.49    190.69     21.55 o
   2  18   4      0.83      4.62      8.18 <
   0   1   5   9369.19   9343.24     68.27 o
  -1   2   5  24275.50  25146.30    168.45 o
   1   2   5  29335.30  28912.30    132.63 o
  -2   3   5  12479.80  12854.20    127.81 o
   0   3   5   2910.38   3077.66     51.35 o
   2   3   5     21.64     36.73     11.19 o
  -3   4   5   3624.93   3333.76     67.50 o
  -1   4   5  32890.70  31728.30    188.31 o
   1   4   5   9747.82   9233.27     86.39 o
   3   4   5   2252.94   2256.13     47.57 o
  -4   5   5  15908.60  17017.30    162.85 o
  -2   5   5  42537.40  40183.10    203.77 o
   0   5   5  17537.30  17423.00    147.81 o
   2   5   5   9753.77   9031.25    103.88 o
   4   5   5  11578.70  11618.50    133.61 o
  -5   6   5  10804.60  10587.80    155.79 o
  -3   6   5   1804.09   2216.82     56.38 o
  -1   6   5    923.81    928.91     40.36 o
   1   6   5     87.07     68.48     12.31 o
   3   6   5  16841.00  16489.40    157.32 o
   5   6   5   6657.23   6267.60    111.16 o
  -6   7   5     11.21     21.20     17.98 <
  -4   7   5    303.92    155.58     19.87 o
  -2   7   5   2059.05   2035.08     60.30 o
   0   7   5  15046.50  14343.10    183.00 o
   2   7   5   6250.30   6341.82    116.19 o
   4   7   5   4177.20   3847.43     86.81 o
   6   7   5  11918.10  12815.30    176.84 o
  -7   8   5    473.73    447.70     23.36 o
  -5   8   5   1786.45   1603.40     65.69 o
  -3   8   5   6038.35   5426.76    118.99 o
  -1   8   5   3547.23   2914.53     76.88 o
   1   8   5   1417.05   1136.88     50.86 o
   3   8   5   6014.23   6516.64    122.56 o
   5   8   5      4.83     40.36     16.79 <
   7   8   5  15656.80  15858.30    166.28 o
  -8   9   5   3447.02   3336.77     67.43 o
  -6   9   5   1044.03    856.65     30.71 o
  -4   9   5   7051.25   6047.88    137.81 o
  -2   9   5    856.64    744.02     57.08 o
   0   9   5   1665.80   1357.16     58.48 o
   2   9   5      0.83     19.31     13.50 <
   4   9   5   4488.42   4180.69    110.60 o
   6   9   5   4305.24   4709.39    101.22 o
   8   9   5   9222.01   9032.50    116.47 o
  -9  10   5  11573.00  10899.70    166.63 o
  -7  10   5   2224.79   1965.90     51.98 o
  -5  10   5    481.04    396.36     19.73 o
  -3  10   5    803.01    686.38     23.57 o
  -1  10   5    739.45    722.62     36.66 o
   1  10   5  10829.80  11210.40    138.86 o
   3  10   5   2323.27   2312.31     52.81 o
   5  10   5    291.48    285.55     22.80 o
   7  10   5   1967.79   2122.52     69.46 o
   9  10   5    123.36    134.80     20.64 o
 -10  11   5   1538.65   1540.72     85.34 o
  -8  11   5    614.27    518.77     26.86 o
  -6  11   5   1559.88   1352.76     39.94 o
  -4  11   5  13400.70  12442.80    101.43 o
  -2  11   5   4160.67   3702.28     57.43 o
   0  11   5   6156.80   6372.46     77.93 o
   2  11   5   1709.45   1620.89     45.54 o
   4  11   5  12630.20  13521.10    152.01 o
   6  11   5   1226.90   1262.87     55.12 o
   8  11   5   7070.92   7845.96    153.62 o
  10  11   5      0.85     28.54     15.39 <
 -11  12   5   1587.85   1574.02     73.66 o
  -9  12   5   3754.57   3517.60     75.06 o
  -7  12   5     95.40     84.85     11.19 o
  -5  12   5    223.19    205.45     13.43 o
  -3  12   5   3651.71   3240.72     56.59 o
  -1  12   5     52.45     47.64     12.10 o
   1  12   5   1059.88   1100.43     37.29 o
   3  12   5   4676.19   5015.79     97.65 o
   5  12   5   8578.79   9225.79    125.50 o
   7  12   5    262.99    298.35     24.76 o
   9  12   5    281.30    246.24     24.90 o
  11  12   5    157.97    150.05     21.13 o
 -12  13   5    475.60    824.40     49.67 o
 -10  13   5   3115.49   4308.56    131.23 o
  -8  13   5   1845.03   1827.46     44.77 o
  -6  13   5   4816.26   4511.43     67.85 o
  -4  13   5      4.14      6.72      7.35 <
  -2  13   5   3262.29   3391.40     63.24 o
   0  13   5   2907.26   3067.31     65.55 o
   2  13   5   1798.21   1980.94     52.33 o
   4  13   5   1431.88   1471.05     56.59 o
   6  13   5   4385.69   4437.77     93.81 o
   8  13   5   4412.51   4937.23    133.47 o
  10  13   5   3527.09   3714.52     75.62 o
  12  13   5   1531.95   1947.36     70.23 o
 -11  14   5    424.56    454.77     33.37 o
  -9  14   5   1690.72   1889.79     56.66 o
  -7  14   5     32.46     44.91      8.11 o
  -5  14   5   2364.90   2309.16     47.08 o
  -3  14   5     96.71     89.19     11.19 o
  -1  14   5   2499.28   2644.23     54.84 o
   1  14   5   2580.46   2723.00     60.09 o
   3  14   5     97.15    104.37     18.61 o
   5  14   5     45.61     40.22     12.94 o
   7  14   5    266.73    267.29     21.83 o
   9  14   5   2097.19   2278.52     76.88 o
  11  14   5    286.32    392.02     28.96 o
 -10  15   5     35.08     46.80     13.85 o
  -8  15   5   2776.95   2966.23     90.59 o
  -6  15   5   1712.00   1741.63     43.16 o
  -4  15   5   8818.41   8761.51    114.79 o
  -2  15   5    429.30    433.50     22.52 o
   0  15   5   1009.14   1073.92     36.59 o
   2  15   5   8523.93   9302.59    159.63 o
   4  15   5    163.59    179.01     20.36 o
   6  15   5   3661.20   3671.22     88.70 o
   8  15   5      7.33     13.92     10.49 <
  10  15   5   1278.56   1229.92     60.79 o
  -7  16   5     26.52     43.37     16.09 <
  -5  16   5      7.89      2.24     10.28 <
  -3  16   5    122.85    166.28     16.37 o
  -1  16   5     63.53     94.37     13.43 o
   1  16   5    173.03    258.13     26.23 o
   3  16   5   2884.18   3423.65     90.52 o
   5  16   5    803.49    756.34     44.21 o
   7  16   5     22.14     25.04      9.44 <
  -6  17   5     69.57     92.69     15.88 o
  -4  17   5   3469.44   3426.03     71.91 o
  -2  17   5    899.38   1009.99     33.51 o
   0  17   5   8795.79   9733.58    117.45 o
   2  17   5      4.10     15.25     10.49 <
   4  17   5   8568.19   9562.05    156.35 o
   6  17   5   1300.16   1366.33     73.52 o
  -1  18   5     83.40     86.25     21.34 o
   1  18   5    298.09    370.54     27.84 o
   3  18   5    281.57    410.07     38.68 o
   1   1   6  59546.60  64318.00    168.59 o
   0   2   6  16229.00  16325.70     90.03 o
   2   2   6  25857.70  25376.90    181.11 o
  -1   3   6  15989.50  16065.00    127.46 o
   1   3   6  26211.90  26095.40    140.82 o
   3   3   6     35.20     29.24     11.05 <
  -2   4   6   4309.02   4190.97     63.59 o
   0   4   6  12938.90  12852.20    122.35 o
   2   4   6  16803.20  16722.20    130.74 o
   4   4   6  27917.90  29475.00    203.42 o
  -3   5   6  69774.40  75955.00    295.34 o
  -1   5   6  49618.40  49446.20    268.20 o
   1   5   6   8873.83   8920.16     96.75 o
   3   5   6  34515.50  36097.70    194.26 o
   5   5   6   4490.49   4571.52     97.58 o
  -4   6   6  67418.00  70981.60    357.39 o
  -2   6   6   6872.29   6248.44    101.57 o
   0   6   6  42168.90  40955.10    250.50 o
   2   6   6   1504.04   1500.85     47.15 o
   4   6   6   1609.46   1912.45     58.69 o
   6   6   6  12891.70  12882.70    172.43 o
  -5   7   6   4250.15   4347.94    103.39 o
  -3   7   6   2882.37   2006.40     64.01 o
  -1   7   6   1261.37   1112.89     44.56 o
   1   7   6  55243.20  58544.00    322.62 o
   3   7   6   7403.47   7677.58    113.74 o
   5   7   6   2912.56   3149.16     84.64 o
   7   7   6   4395.77   4179.01    107.17 o
  -6   8   6     22.04     35.05     16.16 <
  -4   8   6   2203.47   2229.90     74.78 o
  -2   8   6     15.83     48.83     16.72 <
   0   8   6  46585.70  48750.00    466.52 o
   2   8   6   4667.73   4976.33    125.22 o
   4   8   6  40688.40  44039.00    335.29 o
   6   8   6   2410.44   2370.30     86.32 o
   8   8   6   1207.14   1217.75     40.08 o
  -7   9   6      0.96     12.38     10.35 <
  -5   9   6   1097.22    991.94     32.04 o
  -3   9   6   3880.33   3588.74    125.43 o
  -1   9   6   2610.18   2448.08    101.43 o
   1   9   6   3938.40   3459.12    101.85 o
   3   9   6    816.47    799.01     51.70 o
   5   9   6  13202.00  14803.60    186.99 o
   7   9   6   3934.96   3840.92     85.90 o
   9   9   6   2091.77   1909.79     59.11 o
  -8  10   6   3812.06   3290.18     68.62 o
  -6  10   6  14769.40  13645.60    126.61 o
  -4  10   6    426.15    473.65     19.59 o
  -2  10   6   4255.49   4089.19     57.71 o
   0  10   6   2861.89   2773.58     56.03 o
   2  10   6    351.03    431.61     23.50 o
   4  10   6  15479.60  16549.80    156.21 o
   6  10   6   2526.73   2519.86     76.81 o
   8  10   6  11691.30  11907.80    164.39 o
  10  10   6   3271.54   2986.65     84.78 o
  -9  11   6    194.18    180.06     18.68 o
  -7  11   6     35.30     43.51     10.14 o
  -5  11   6   2168.44   1846.21     42.11 o
  -3  11   6    258.57    248.19     15.04 o
  -1  11   6   3394.06   3562.23     59.11 o
   1  11   6   5394.25   5799.83     84.92 o
   3  11   6   7520.89   8221.47    108.22 o
   5  11   6    279.51    242.74     25.39 o
   7  11   6    510.75    475.47     37.22 o
   9  11   6     16.50      6.30     12.17 <
  11  11   6   2295.02   3154.54    117.80 o
 -10  12   6    935.57    941.36     50.44 o
  -8  12   6      8.25     11.54      8.95 <
  -6  12   6   3878.32   3756.56     60.58 o
  -4  12   6    103.62     95.21     10.00 o
  -2  12   6  14853.90  14731.50    125.85 o
   0  12   6      3.92     31.20     13.36 <
   2  12   6   9067.22  10182.50    125.57 o
   4  12   6    753.09    885.75     54.35 o
   6  12   6     31.34     20.64     11.19 <
   8  12   6   3388.37   3564.82    100.94 o
  10  12   6   1750.33   1615.92     79.05 o
  12  12   6   7413.45  10681.80    184.33 o
 -11  13   6    182.18    172.23     20.99 o
  -9  13   6    125.24    141.17     14.69 o
  -7  13   6   1411.86   1307.92     36.59 o
  -5  13   6    268.13    241.76     16.23 o
  -3  13   6     96.73     96.26     11.26 o
  -1  13   6    555.75    606.35     27.56 o
   1  13   6    323.01    372.22     23.57 o
   3  13   6   1545.66   1616.13     54.77 o
   5  13   6    540.65    537.59     34.84 o
   7  13   6    246.23    263.09     21.48 o
   9  13   6     93.29     83.38     13.43 o
  11  13   6    205.86    203.07     20.15 o
 -10  14   6     37.91     68.69     16.58 o
  -8  14   6  13358.80  13282.40    117.24 o
  -6  14   6   1540.92   1495.60     39.73 o
  -4  14   6   1808.05   1797.17     48.20 o
  -2  14   6    289.26    313.46     19.66 o
   0  14   6    588.31    578.51     28.19 o
   2  14   6   6217.15   6602.68     89.12 o
   4  14   6    404.21    418.67     29.73 o
   6  14   6    513.20    570.96     33.65 o
   8  14   6    406.83    397.47     28.47 o
  10  14   6     71.99     42.81     11.89 o
  -9  15   6     17.15      3.92     12.59 <
  -7  15   6     22.68     33.02     10.63 o
  -5  15   6    926.53    947.38     36.94 o
  -3  15   6   1336.66   1348.21     42.18 o
  -1  15   6    180.73    170.97     17.07 o
   1  15   6   2027.63   2062.78     64.64 o
   3  15   6    557.74    565.22     33.09 o
   5  15   6    214.71    229.87     21.06 o
   7  15   6     65.37     34.91     11.82 <
   9  15   6   1002.75    897.50     41.41 o
  -8  16   6   1368.19   2248.58     85.48 o
  -6  16   6     12.18     62.26     10.00 o
  -4  16   6   6723.92   7261.71    100.59 o
  -2  16   6    117.81    115.49     12.66 o
   0  16   6   5378.75   5789.54    114.65 o
   2  16   6     25.57     25.18     11.40 <
   4  16   6     58.62     71.49     12.03 o
   6  16   6   3525.78   3298.44     80.45 o
   8  16   6    953.69    806.77     44.28 o
  -5  17   6    272.01    221.89     14.20 o
  -3  17   6    469.27    376.42     21.20 o
  -1  17   6    757.74    853.15     34.14 o
   1  17   6    516.87    546.90     32.11 o
   3  17   6   2607.00   3032.96     90.10 o
   5  17   6    274.99    219.30     22.11 o
  -2  18   6    175.04    362.15     40.15 o
   0  18   6   2085.17   2757.91     73.10 o
   2  18   6    120.14    129.27     15.74 o
   0   1   7  20568.10  21479.90    105.77 o
  -1   2   7  24158.00  24952.40    154.46 o
   1   2   7  18347.80  18446.70    129.90 o
  -2   3   7   2840.95   2835.84     70.72 o
   0   3   7   8268.87   8088.42     80.24 o
   2   3   7   4888.47   5113.86     98.42 o
  -3   4   7  30686.80  31443.20    227.91 o
  -1   4   7   4815.62   4151.31     73.24 o
   1   4   7   2448.78   2475.09     49.18 o
   3   4   7  13904.20  13884.20    154.18 o
  -4   5   7     74.15     33.51     12.52 <
  -2   5   7   7346.13   8900.29    110.67 o
   0   5   7  15767.30  15362.00    164.46 o
   2   5   7   3619.47   2863.19     61.56 o
   4   5   7   3448.88   3326.07     74.92 o
  -5   6   7  10207.50  10431.50    138.37 o
  -3   6   7  22494.40  25032.40    213.01 o
  -1   6   7  25432.50  23597.10    199.79 o
   1   6   7  25783.40  26780.10    205.10 o
   3   6   7  13157.90  12561.20    143.33 o
   5   6   7   9592.19  11985.50    169.43 o
  -6   7   7  23003.10  24455.20    267.92 o
  -4   7   7  11126.50  11580.00    174.81 o
  -2   7   7  14865.60  17030.60    193.91 o
   0   7   7   7777.97   9079.93    151.45 o
   2   7   7   3544.85   4991.72    119.62 o
   4   7   7  51200.70  54645.60    343.33 o
   6   7   7   3494.27   4916.39    107.10 o
  -7   8   7  11871.30  11258.70    112.90 o
  -5   8   7   3299.75   3124.81    100.52 o
  -3   8   7   6547.20   5395.29    144.80 o
  -1   8   7    961.15    918.14     48.34 o
   1   8   7   1509.71   2071.95     80.80 o
   3   8   7    920.98    756.54     47.01 o
   5   8   7  42306.30  48796.70    403.98 o
   7   8   7  13328.70  13143.90    142.98 o
  -8   9   7    908.42    897.15     36.80 o
  -6   9   7    427.83    390.62     21.90 o
  -4   9   7   9509.37   8851.96    120.18 o
  -2   9   7   2165.88   1815.43     89.19 o
   0   9   7   3627.52   3730.75    113.11 o
   2   9   7  19443.30  21428.20    301.50 o
   4   9   7   2682.31   3021.49     92.48 o
   6   9   7    660.82    473.93     33.16 o
   8   9   7   3278.84   3425.19     73.31 o
  -9  10   7    220.27    187.34     18.82 o
  -7  10   7    659.93    691.84     30.08 o
  -5  10   7     74.30     78.56     10.84 o
  -3  10   7   2539.01   2280.20     44.98 o
  -1  10   7    506.54    524.79     24.76 o
   1  10   7   8987.98   9075.46    104.93 o
   3  10   7    470.21    624.54     28.47 o
   5  10   7  11767.90  12140.60    153.20 o
   7  10   7    937.52    912.68     42.18 o
   9  10   7    714.69    648.05     38.33 o
 -10  11   7   5864.63   5763.73    130.53 o
  -8  11   7   2925.12   2645.14     66.32 o
  -6  11   7     21.57     24.62     10.28 <
  -4  11   7    361.33    349.21     18.96 o
  -2  11   7    743.60    631.82     25.74 o
   0  11   7   1034.77   1003.69     33.93 o
   2  11   7   5931.08   6136.58     87.86 o
   4  11   7    849.41   1025.23     42.53 o
   6  11   7   4936.43   4767.17    109.90 o
   8  11   7    562.85    497.86     37.77 o
  10  11   7    174.96    152.71     23.85 o
 -11  12   7   2726.35   3165.80     76.04 o
  -9  12   7   3704.03   3642.96     87.02 o
  -7  12   7    911.35    856.37     31.20 o
  -5  12   7   5992.79   5425.30     69.60 o
  -3  12   7   1124.70   1127.44     36.80 o
  -1  12   7      5.94     23.29     11.61 <
   1  12   7     44.46     74.15     12.80 o
   3  12   7    475.82    578.86     33.09 o
   5  12   7  11192.00  10091.70    247.77 o
   7  12   7   3350.02   3550.83    100.24 o
   9  12   7    836.74    940.52     46.17 o
  11  12   7   1267.33   1608.79     76.74 o
 -12  13   7    590.67    786.41     54.21 o
 -10  13   7    218.04    159.14     16.51 o
  -8  13   7    226.81    237.70     17.21 o
  -6  13   7   1187.26   1203.06     36.10 o
  -4  13   7   5803.98   5858.66     77.79 o
  -2  13   7   1090.95   1143.04     37.01 o
   0  13   7   1068.85   1084.42     34.98 o
   2  13   7    128.98    126.75     15.74 o
   4  13   7   2286.34   2342.46     71.00 o
   6  13   7    965.34   1056.85     54.49 o
   8  13   7    238.05    254.07     23.22 o
  10  13   7    630.49    778.79     34.91 o
  12  13   7    444.07    618.25     41.97 o
 -11  14   7    552.39   1054.83     60.02 o
  -9  14   7   4165.57   3908.01     63.17 o
  -7  14   7    456.15    422.03     19.24 o
  -5  14   7   1393.87   1368.15     42.95 o
  -3  14   7      4.67     18.47     11.68 <
  -1  14   7   2365.13   2330.28     55.12 o
   1  14   7    689.22    731.85     33.30 o
   3  14   7   1027.93   1002.29     45.47 o
   5  14   7     89.97    105.28     15.53 o
   7  14   7      6.66     37.91     17.70 <
   9  14   7   2555.16   2825.48     83.73 o
  11  14   7    339.21    402.09     38.19 o
 -10  15   7    473.44    842.73     76.95 o
  -8  15   7     47.77     37.84      8.53 o
  -6  15   7    864.88    899.46     33.65 o
  -4  15   7    987.50    929.61     33.93 o
  -2  15   7   1113.73   1139.26     38.89 o
   0  15   7   3218.12   3162.59     64.50 o
   2  15   7   1017.01    990.54     42.46 o
   4  15   7   2311.08   2395.34     57.78 o
   6  15   7    655.04    589.50     34.35 o
   8  15   7      9.31     35.68     13.57 <
  10  15   7    698.15    697.71     42.67 o
  -7  16   7   2023.47   2061.38     65.20 o
  -5  16   7   1661.62   1631.87     41.76 o
  -3  16   7    271.02    274.36     17.56 o
  -1  16   7   4703.84   4986.13     80.17 o
   1  16   7    551.59    546.05     36.03 o
   3  16   7   8658.93   9711.40    145.08 o
   5  16   7    111.67    137.60     16.44 o
   7  16   7    585.51    621.67     34.77 o
  -6  17   7    956.16    860.71     56.73 o
  -4  17   7    117.55     77.23      9.65 o
  -2  17   7   1046.20    914.29     37.08 o
   0  17   7    279.07    272.26     17.14 o
   2  17   7    161.66    165.86     17.91 o
   4  17   7   1199.77   1283.85     54.28 o
   6  17   7    275.19    283.38     32.95 o
  -1  18   7    217.56    264.56     32.88 o
   1  18   7   2100.32   2144.00     60.93 o
   0   0   8   6242.84   6763.50    199.58 o
   1   1   8  17361.10  18851.20    117.24 o
   0   2   8  42673.00  44485.20    183.35 o
   2   2   8  10680.60  11198.50    129.06 o
  -1   3   8    883.72    878.05     35.19 o
   1   3   8  14813.10  14303.10    116.75 o
   3   3   8   5766.76   5843.48    113.67 o
  -2   4   8      0.34     22.59     10.56 <
   0   4   8    786.38    748.01     26.23 o
   2   4   8   3872.17   4078.42     99.05 o
   4   4   8     99.31    103.11     17.98 o
  -3   5   8      8.15     33.37     12.45 <
  -1   5   8    383.21    525.98     30.22 o
   1   5   8   3584.32   3266.61     71.98 o
   3   5   8   2137.18   2158.55     62.68 o
   5   5   8   5885.45   5087.14    106.54 o
  -4   6   8  14896.10  17856.60    185.59 o
  -2   6   8  32051.00  35560.50    274.85 o
   0   6   8   1741.20   1947.78     54.14 o
   2   6   8  27771.00  29919.00    237.63 o
   4   6   8  10011.10  11385.90    173.76 o
   6   6   8   2386.17   2956.36     84.36 o
  -5   7   8   6390.39   5866.42    132.49 o
  -3   7   8   9083.03   8969.06    162.08 o
  -1   7   8  19877.60  17372.50    196.36 o
   1   7   8   6338.12   5626.62    111.50 o
   3   7   8     33.28    130.11     20.78 o
   5   7   8     15.40     78.35     19.10 o
   7   7   8   9892.43  10076.10    119.76 o
  -6   8   8   2491.11   2518.53     54.00 o
  -4   8   8   2926.07   3118.52     98.35 o
  -2   8   8    742.00    898.76     54.84 o
   0   8   8   5551.05   6403.94    134.45 o
   2   8   8   3243.35   3815.67    104.86 o
   4   8   8    417.73    502.33     41.06 o
   6   8   8   2036.84   2048.37     60.58 o
   8   8   8    903.32    973.61     36.80 o
  -7   9   8   3315.89   3279.62     64.29 o
  -5   9   8   3600.65   3202.25     57.64 o
  -3   9   8   2384.15   2711.46    111.23 o
  -1   9   8   1221.27   1168.92     71.00 o
   1   9   8   3621.59   3467.51    103.88 o
   3   9   8   9391.00   9226.56    187.54 o
   5   9   8   2373.56   2033.05     66.46 o
   7   9   8    284.77    295.34     23.64 o
   9   9   8    375.48    391.32     26.93 o
  -8  10   8   6670.77   6337.14     98.91 o
  -6  10   8     92.01     86.46     14.69 o
  -4  10   8   1763.47   1656.07     39.59 o
  -2  10   8      0.02     -2.45      9.86 <
   0  10   8     45.03     57.92     11.40 o
   2  10   8   4711.99   4973.96     69.18 o
   4  10   8   3231.58   3899.47     80.94 o
   6  10   8   4169.66   4761.37    112.07 o
   8  10   8   5043.84   4778.72    127.39 o
  10  10   8    611.53    621.18     31.06 o
  -9  11   8    121.39    149.21     16.23 o
  -7  11   8   2341.11   2062.71     50.86 o
  -5  11   8   2429.98   2522.65     60.51 o
  -3  11   8  12007.10  11651.00    112.83 o
  -1  11   8   5168.70   5235.72     72.40 o
   1  11   8   4250.45   4946.67     77.30 o
   3  11   8    541.50    575.51     30.78 o
   5  11   8   3001.15   3001.06     89.19 o
   7  11   8   6574.48   6422.06    145.15 o
   9  11   8   5828.22   5712.94    146.90 o
  11  11   8    647.67    701.35     30.50 o
 -10  12   8     42.66     60.65     11.89 o
  -8  12   8    970.06    929.19     34.63 o
  -6  12   8    643.76    650.42     28.26 o
  -4  12   8     45.15     45.54     10.49 o
  -2  12   8   1006.96   1039.23     33.16 o
   0  12   8   1755.49   1785.56     44.84 o
   2  12   8   2058.35   2207.79     59.32 o
   4  12   8   2642.88   3033.38     81.78 o
   6  12   8   1426.30   1349.33     59.39 o
   8  12   8    443.30    408.39     32.88 o
  10  12   8     24.02     31.55     11.82 <
  12  12   8    862.22    936.39     51.70 o
 -11  13   8   2213.07   2888.02     90.80 o
  -9  13   8   5992.42   5696.71     86.60 o
  -7  13   8     39.91     34.63      9.23 o
  -5  13   8    445.85    436.44     23.01 o
  -3  13   8    739.00    732.62     32.88 o
  -1  13   8   2352.93   2407.65     53.79 o
   1  13   8   1249.73   1311.69     42.11 o
   3  13   8   4654.45   5453.14    110.25 o
   5  13   8    189.02    172.71     21.69 o
   7  13   8     32.40      0.00     14.13 <
   9  13   8    667.17    654.13     39.80 o
  11  13   8   1164.94   1182.84     53.79 o
 -10  14   8    820.94    801.17     42.81 o
  -8  14   8      7.07     22.39      7.76 <
  -6  14   8    543.46    502.47     21.90 o
  -4  14   8    234.59    228.82     18.33 o
  -2  14   8    362.52    364.11     22.11 o
   0  14   8     42.62     56.03     12.03 o
   2  14   8   1838.95   1987.37     58.06 o
   4  14   8    247.87    261.35     24.41 o
   6  14   8     23.12     20.43     11.54 <
   8  14   8     35.77     71.49     14.13 o
  10  14   8     98.60     74.08     13.99 o
  -9  15   8   1601.92   1390.53     49.32 o
  -7  15   8   2624.74   2799.74     53.51 o
  -5  15   8   4718.05   4278.48     68.62 o
  -3  15   8   2766.31   3004.35     58.83 o
  -1  15   8   2148.22   2090.13     52.05 o
   1  15   8   1842.01   2004.02     55.68 o
   3  15   8   3450.94   3441.00     76.18 o
   5  15   8   3984.84   4216.15     80.87 o
   7  15   8   6104.22   6041.16    124.45 o
   9  15   8     28.05     23.29      8.67 <
  -8  16   8     85.25     71.14     16.86 o
  -6  16   8   1062.35    896.80     28.40 o
  -4  16   8     45.21     58.83      9.58 o
  -2  16   8     30.19     34.63      8.32 o
   0  16   8    327.33    312.90     23.22 o
   2  16   8     33.54     50.44     11.96 o
   4  16   8      0.10      1.33      7.49 <
   6  16   8   1477.20   1314.21     52.60 o
  -5  17   8     22.16     11.47      7.14 <
  -3  17   8   5514.95   5729.17     88.91 o
  -1  17   8    429.93    332.28     19.80 o
   1  17   8   5361.67   6342.94    127.18 o
   3  17   8     66.67     43.72     13.22 o
   5  17   8    347.04    315.35     37.01 o
   0  18   8    375.57    328.43     33.93 o
   0   1   9  11297.40  11261.00     77.79 o
  -1   2   9   4997.14   5154.79     76.39 o
   1   2   9   4649.95   4795.09     68.83 o
  -2   3   9      6.75     29.73     13.71 <
   0   3   9  17280.00  17850.00    133.47 o
   2   3   9    217.65    239.73     25.53 o
  -3   4   9   5609.56   5740.65     92.41 o
  -1   4   9   2312.08   1639.56     47.92 o
   1   4   9   6187.96   6246.06     91.57 o
   3   4   9    424.06    387.33     32.60 o
  -4   5   9   9453.52  10236.90    130.04 o
  -2   5   9  29758.70  27585.80    197.20 o
   0   5   9   2372.00   2848.85     60.16 o
   2   5   9     21.19     70.51     16.23 o
   4   5   9   1111.97    778.30     42.04 o
  -5   6   9    548.67    458.89     30.85 o
  -3   6   9     50.56     30.43     11.82 <
  -1   6   9     62.53     34.77     10.77 o
   1   6   9   2943.56   2927.12     74.92 o
   3   6   9   5382.85   4507.51    105.49 o
   5   6   9    553.16    595.02     42.67 o
  -6   7   9   1983.53   1798.64     71.70 o
  -4   7   9   4340.84   4032.39    104.09 o
  -2   7   9   4637.36   4585.51     96.61 o
   0   7   9     45.59     92.69     16.58 o
   2   7   9  11853.80  11669.50    227.98 o
   4   7   9   2272.83   2107.27     75.62 o
   6   7   9   2517.67   2444.38     81.50 o
  -7   8   9  11975.20  11720.70    118.22 o
  -5   8   9   1779.19   1719.66     53.02 o
  -3   8   9   7509.39   7232.19    156.62 o
  -1   8   9   1552.67   1700.77     72.33 o
   1   8   9   2117.93   2165.75     84.29 o
   3   8   9   1445.09   1374.02     63.87 o
   5   8   9   4077.50   4533.53    111.37 o
   7   8   9  15868.80  14900.00    145.57 o
  -8   9   9   1090.72    955.28     37.98 o
  -6   9   9   1324.81   1373.25     40.57 o
  -4   9   9   6770.35   6212.83     86.25 o
  -2   9   9   6462.22   6818.27    199.72 o
   0   9   9    651.20    706.95     50.37 o
   2   9   9     21.60     19.17     18.68 <
   4   9   9   1132.34   1154.23     49.74 o
   6   9   9   9615.24   9604.51    132.49 o
   8   9   9    342.21    323.88     24.62 o
  -9  10   9   3769.82   3575.24     73.24 o
  -7  10   9   5670.52   5454.54     80.52 o
  -5  10   9    192.84    196.29     16.93 o
  -3  10   9  12963.00  12913.70    124.38 o
  -1  10   9    540.18    545.64     23.29 o
   1  10   9  14796.40  16158.70    129.48 o
   3  10   9     28.36     44.35     13.99 o
   5  10   9   2691.72   2675.99     90.66 o
   7  10   9   1316.70   1371.15     52.60 o
   9  10   9    331.65    330.46     25.81 o
 -10  11   9   1641.42   1692.03     42.74 o
  -8  11   9    402.76    413.14     22.25 o
  -6  11   9   2570.09   2288.73     54.21 o
  -4  11   9    530.26    517.65     28.05 o
  -2  11   9   1576.34   1510.50     42.39 o
   0  11   9   5580.40   5605.29     81.99 o
   2  11   9  18342.20  20174.60    170.69 o
   4  11   9   3661.19   3908.57     87.02 o
   6  11   9  13412.20  12966.60    222.52 o
   8  11   9   1583.07   1708.47     73.03 o
  10  11   9    239.91    285.27     24.69 o
 -11  12   9     20.78     43.93     14.13 o
  -9  12   9   4379.55   4610.55     68.34 o
  -7  12   9    184.39    191.67     16.51 o
  -5  12   9    393.09    282.26     20.01 o
  -3  12   9      0.36     14.34      9.86 <
  -1  12   9    486.56    539.13     24.83 o
   1  12   9   6124.11   6665.22    102.90 o
   3  12   9   1516.17   1581.78     51.21 o
   5  12   9   8456.92   8012.66    216.51 o
   7  12   9    723.55    686.45     38.75 o
   9  12   9   4770.76   5389.06    108.43 o
  11  12   9    203.90    220.70     23.08 o
 -12  13   9    233.84    283.10     27.91 o
 -10  13   9    306.51    342.98     20.29 o
  -8  13   9    426.80    435.18     21.06 o
  -6  13   9   2073.02   1957.15     45.89 o
  -4  13   9   4181.57   4088.28     74.85 o
  -2  13   9    841.92    877.00     32.95 o
   0  13   9    474.58    512.34     25.74 o
   2  13   9     71.62     53.37     11.26 o
   4  13   9    117.43    126.20     19.73 o
   6  13   9   2012.81   1894.68     65.13 o
   8  13   9    140.71    142.98     17.91 o
  10  13   9   1750.04   1580.38     67.92 o
  12  13   9    645.04    573.97     43.44 o
 -11  14   9   1711.39   3112.92    135.85 o
  -9  14   9     17.51     14.55      8.46 <
  -7  14   9   1412.33   1198.02     31.20 o
  -5  14   9   8135.81   8225.45    102.83 o
  -3  14   9    300.23    365.44     21.90 o
  -1  14   9   3063.97   3333.06     64.78 o
   1  14   9    104.43     98.28     13.50 o
   3  14   9     37.50     34.63      9.58 o
   5  14   9      1.66      7.83     12.17 <
   7  14   9    204.79    174.74     20.29 o
   9  14   9   4194.82   3714.03     95.35 o
  11  14   9    455.06    443.64     35.33 o
  -8  15   9    499.32    380.13     20.01 o
  -6  15   9     35.86     32.74      7.35 o
  -4  15   9    110.91    116.40     13.01 o
  -2  15   9   1905.75   1819.83     52.19 o
   0  15   9   3598.71   3566.64     66.46 o
   2  15   9   1869.19   1824.52     55.33 o
   4  15   9    683.60    692.96     30.01 o
   6  15   9    270.52    246.03     27.28 o
   8  15   9    197.29    198.04     21.34 o
  -7  16   9   1896.46   1865.58     60.16 o
  -5  16   9    198.25    217.55     15.18 o
  -3  16   9    943.29    813.98     30.43 o
  -1  16   9   1158.88   1084.28     32.95 o
   1  16   9   2153.61   2021.86     63.80 o
   3  16   9   1408.74   1411.59     38.54 o
   5  16   9    370.76    325.07     22.66 o
   7  16   9    175.68    192.02     18.96 o
  -4  17   9    324.73    284.57     19.17 o
  -2  17   9    503.86    531.85     27.42 o
   0  17   9    915.57    917.86     32.60 o
   2  17   9     10.88      0.56      8.67 <
   4  17   9   2073.13   2237.46     98.07 o
   1   1  10    726.74    902.47     28.82 o
   0   2  10     15.76     39.17     10.56 o
   2   2  10  19226.20  19139.10    209.93 o
  -1   3  10    455.34    491.49     31.76 o
   1   3  10   6175.62   6403.80     84.43 o
   3   3  10  17531.50  18795.70    200.70 o
  -2   4  10    799.77    765.29     35.68 o
   0   4  10  13922.70  13341.00    117.17 o
   2   4  10   4146.53   3700.04     91.99 o
   4   4  10    208.10    294.22     25.95 o
  -3   5  10   1040.12   1093.58     41.83 o
  -1   5  10   3814.20   3552.65     74.01 o
   1   5  10  11248.30  13063.20    152.64 o
   3   5  10    309.80    294.29     29.17 o
   5   5  10    291.54    284.29     27.84 o
  -4   6  10  21500.80  20474.10    210.21 o
  -2   6  10    816.66    546.20     34.91 o
   0   6  10   3650.21   3080.53     80.31 o
   2   6  10    781.40    917.23     44.56 o
   4   6  10    151.30    121.65     19.80 o
   6   6  10   5087.53   4351.93     97.72 o
  -5   7  10   1285.99   1312.67     63.31 o
  -3   7  10   5364.71   6074.46    126.13 o
  -1   7  10    434.21    522.34     36.03 o
   1   7  10   4481.74   5044.33    120.18 o
   3   7  10   9338.94  10102.30    171.46 o
   5   7  10   7494.62   8191.32    167.26 o
   7   7  10      4.18     35.68     13.29 <
  -6   8  10   1963.81   1955.40     50.51 o
  -4   8  10   2891.02   3127.96     99.54 o
  -2   8  10    139.68    133.82     25.18 o
   0   8  10  25000.70  24681.60    276.04 o
   2   8  10    815.07    767.39     57.43 o
   4   8  10    743.68    547.66     46.10 o
   6   8  10   2901.86   2736.85     63.38 o
   8   8  10   1630.96   1718.82     52.26 o
  -7   9  10    259.60    306.18     21.55 o
  -5   9  10    825.86    717.58     29.80 o
  -3   9  10   7735.63   8003.00    111.44 o
  -1   9  10   5167.62   5825.50    159.91 o
   1   9  10     37.58     56.31     20.71 <
   3   9  10    323.68    280.93     24.76 o
   5   9  10   1701.97   1807.66     66.11 o
   7   9  10      8.34    -12.87     16.72 <
   9   9  10    387.78    334.94     23.57 o
  -8  10  10    730.10    696.53     30.15 o
  -6  10  10  10458.20  10010.90    115.21 o
  -4  10  10    338.42    312.48     21.48 o
  -2  10  10   6834.96   7125.30     84.71 o
   0  10  10    316.34    338.71     20.99 o
   2  10  10    120.90    164.04     15.53 o
   4  10  10  12940.60  12524.30    159.00 o
   6  10  10      3.29      3.85     20.22 <
   8  10  10  14558.70  14243.70    202.24 o
  10  10  10   1144.36   1261.82     40.36 o
  -9  11  10     40.42     38.40      9.58 o
  -7  11  10     15.51     21.27     10.14 <
  -5  11  10     27.01     15.88      9.09 <
  -3  11  10   1224.03   1249.16     47.01 o
  -1  11  10    252.64    296.04     20.22 o
   1  11  10   7858.31   8709.88    106.19 o
   3  11  10    683.34    748.08     35.61 o
   5  11  10    212.92    215.25     41.83 o
   7  11  10    571.11    602.86     42.88 o
   9  11  10   1881.67   1759.32     83.73 o
  11  11  10     64.38     70.72     12.94 o
 -10  12  10    185.60    160.19     14.20 o
  -8  12  10    566.16    482.82     22.32 o
  -6  12  10   4148.28   3999.16     65.34 o
  -4  12  10     92.61    102.90     14.20 o
  -2  12  10  13203.90  13885.00    132.00 o
   0  12  10    352.86    295.76     20.01 o
   2  12  10   3268.79   3328.03     70.72 o
   4  12  10    194.88    187.76     25.11 o
   6  12  10     13.32     15.25     19.87 <
   8  12  10   1952.45   2043.82     63.59 o
  10  12  10     43.59     48.06     10.56 o
  12  12  10   3079.42   3506.20     91.85 o
 -11  13  10    119.45    150.68     20.36 o
  -9  13  10     10.85     20.57      7.49 <
  -7  13  10   1893.79   1833.27     42.39 o
  -5  13  10   1695.92   1551.28     45.61 o
  -3  13  10    863.36    821.25     31.90 o
  -1  13  10     17.43     30.01      9.23 o
   1  13  10    906.63    904.36     37.91 o
   3  13  10     75.68    102.20     16.72 o
   5  13  10   8655.86   7989.92    194.47 o
   7  13  10    323.90    234.76     27.98 o
   9  13  10    346.54    357.81     25.46 o
  11  13  10    583.31    609.50     37.08 o
 -10  14  10     98.79     91.43     15.67 o
  -8  14  10   4316.09   4300.59     57.64 o
  -6  14  10      7.50     23.08      8.95 <
  -4  14  10    335.99    316.82     19.45 o
  -2  14  10     35.59     45.40     10.35 o
   0  14  10    173.90    171.04     16.79 o
   2  14  10   6221.35   6598.06    101.71 o
   4  14  10     45.39     56.66     11.82 o
   6  14  10   4140.14   4270.44    117.66 o
   8  14  10   1082.25   1088.82     45.82 o
  10  14  10      0.56     -8.39      8.32 <
  -9  15  10      0.28     20.43     12.87 <
  -7  15  10    128.65    132.56     11.26 o
  -5  15  10    210.68    159.98     13.71 o
  -3  15  10    927.78    827.69     31.13 o
  -1  15  10   2358.85   2312.72     57.71 o
   1  15  10    199.84    171.46     13.22 o
   3  15  10     17.98     29.80      9.16 o
   5  15  10    270.85    261.98     19.38 o
   7  15  10    139.70    168.03     21.13 o
   9  15  10   1030.35    971.58     51.91 o
  -6  16  10    254.43    305.49     15.95 o
  -4  16  10   5162.75   5108.83     71.42 o
  -2  16  10    171.05    180.90     13.64 o
   0  16  10    937.49    850.49     31.06 o
   2  16  10    643.30    601.81     27.77 o
   4  16  10     49.74     34.00      7.21 o
   6  16  10   3495.92   3296.62     78.56 o
  -5  17  10    109.92    158.44     23.36 o
  -3  17  10    282.51    222.03     17.07 o
  -1  17  10      6.00     11.12      6.23 <
   1  17  10    259.65    288.49     18.19 o
   3  17  10   1181.66   1222.71     49.67 o
   5  17  10    552.46    466.87     41.06 o
   0   1  11  25230.20  27653.20    157.12 o
  -1   2  11   4378.38   4852.80     88.14 o
   1   2  11    167.12    142.57     15.67 o
  -2   3  11  11906.30  12727.10    178.17 o
   0   3  11   6192.18   7115.86     91.71 o
   2   3  11  11883.90  11886.70    152.50 o
  -3   4  11   3467.99   3393.08     83.31 o
  -1   4  11   3105.88   2466.69     56.10 o
   1   4  11   6146.99   5918.68    108.85 o
   3   4  11   1619.78   1591.93     63.10 o
  -4   5  11     28.96    119.69     17.28 o
  -2   5  11   7514.36   7104.45    118.43 o
   0   5  11   2007.26   1742.47     65.97 o
   2   5  11  41855.40  44077.30    405.17 o
   4   5  11    368.79    401.18     31.34 o
  -5   6  11   5276.91   5380.94    110.95 o
  -3   6  11    666.75    960.46     44.42 o
  -1   6  11  10269.20  10376.90    142.57 o
   1   6  11   6100.75   5704.83    118.08 o
   3   6  11   7821.06   7462.05    155.58 o
   5   6  11  20244.50  21217.30    236.72 o
  -6   7  11    769.23    618.11     32.04 o
  -4   7  11   6813.78   6905.16    157.04 o
  -2   7  11   1910.36   1841.38     64.92 o
   0   7  11     93.27     38.75     16.23 <
   2   7  11    601.94    608.52     56.52 o
   4   7  11    381.16    605.72     45.05 o
   6   7  11  11671.50  11549.10    132.21 o
  -7   8  11    410.11    382.15     24.34 o
  -5   8  11    395.80    492.26     26.79 o
  -3   8  11  11706.10  11783.70    236.51 o
  -1   8  11   2849.15   2502.44     90.38 o
   1   8  11   1175.67   1603.40     82.33 o
   3   8  11    742.02    869.73     56.52 o
   5   8  11   4191.41   3709.62     89.26 o
   7   8  11   6009.85   5717.07     98.00 o
  -8   9  11   3717.51   3497.80     74.43 o
  -6   9  11   5903.86   5690.14     85.76 o
  -4   9  11  10480.70   9788.56    113.88 o
  -2   9  11   1157.90   1143.25     41.69 o
   0   9  11  10336.40  11237.50    143.40 o
   2   9  11   1231.81   1255.24     43.72 o
   4   9  11  13203.50  13366.30    158.44 o
   6   9  11   2000.20   1922.53     61.70 o
   8   9  11      7.86     -1.26     15.25 <
  -9  10  11   2430.28   2242.77     59.18 o
  -7  10  11   9754.14   9131.63    106.54 o
  -5  10  11    443.35    398.87     23.71 o
  -3  10  11    436.33    522.06     28.61 o
  -1  10  11    105.41    201.40     15.88 o
   1  10  11   9225.17   9432.08    106.40 o
   3  10  11   2677.60   2853.95     65.13 o
   5  10  11      0.15     -3.99     19.94 <
   7  10  11      5.68     32.46     19.31 <
   9  10  11    315.33    340.25     26.23 o
 -10  11  11   4968.54   4963.11     81.64 o
  -8  11  11   1938.75   1733.30     41.41 o
  -6  11  11   2431.89   2294.54     48.83 o
  -4  11  11    710.18    708.14     33.16 o
  -2  11  11   1212.83   1246.08     41.62 o
   0  11  11    997.83   1209.70     41.48 o
   2  11  11    816.97    803.20     35.82 o
   4  11  11   2385.77   2627.93     72.40 o
   6  11  11   1881.11   1826.20     94.37 o
   8  11  11   3455.72   3241.70     90.38 o
  10  11  11    336.62    394.82     23.15 o
 -11  12  11   1158.63   1098.83     56.31 o
  -9  12  11    327.60    375.30     20.57 o
  -7  12  11    226.90    255.82     17.56 o
  -5  12  11   3053.47   2793.23     64.50 o
  -3  12  11   4053.80   3548.94     72.82 o
  -1  12  11    276.99    296.60     19.66 o
   1  12  11    378.24    287.65     21.97 o
   3  12  11     96.14    121.09     21.13 o
   5  12  11   2360.68   2114.90    117.03 o
   7  12  11   4605.00   4278.83    139.00 o
   9  12  11     11.08     13.29     10.91 <
  11  12  11   2796.17   2596.46     86.67 o
 -10  13  11   1768.46   1534.77     34.98 o
  -8  13  11   3234.22   3124.60     51.14 o
  -6  13  11   1700.23   1603.96     44.63 o
  -4  13  11   7057.79   6662.35     93.88 o
  -2  13  11   7019.48   6892.01     95.77 o
   0  13  11    291.88    285.69     20.36 o
   2  13  11   6391.10   6463.12    100.17 o
   4  13  11    154.87    159.07     22.59 o
   6  13  11   3038.90   3117.40     93.25 o
   8  13  11    781.09    759.90     44.56 o
  10  13  11   1861.60   1862.51     57.15 o
  -9  14  11     15.47     15.88      6.09 <
  -7  14  11   1422.92   1349.26     34.56 o
  -5  14  11   1595.67   1605.50     41.69 o
  -3  14  11   1941.45   1946.94     47.71 o
  -1  14  11   2849.19   3051.50     60.16 o
   1  14  11   4020.49   4200.48     81.36 o
   3  14  11    471.60    369.28     26.02 o
   5  14  11    546.16    556.55     29.10 o
   7  14  11    244.22    271.77     25.11 o
   9  14  11    127.54    116.40     14.27 o
  -8  15  11   1097.05    947.73     28.96 o
  -6  15  11    110.89    144.24     12.38 o
  -4  15  11   1574.00   1463.70     39.38 o
  -2  15  11   1643.61   1703.15     48.20 o
   0  15  11   1390.46   1333.80     39.10 o
   2  15  11    654.24    604.61     27.35 o
   4  15  11   1904.63   1887.90     51.84 o
   6  15  11   2099.10   2117.49     72.26 o
   8  15  11      7.41      9.09      8.81 <
  -7  16  11    174.42    143.40     15.67 o
  -5  16  11     24.19     15.81      5.88 <
  -3  16  11    782.11    775.50     28.12 o
  -1  16  11    623.72    643.22     24.06 o
   1  16  11      1.46      2.03      7.21 <
   3  16  11   3408.69   3244.29     61.28 o
   5  16  11   1712.64   1567.09     55.54 o
   7  16  11     38.75     18.82      9.65 <
  -4  17  11   1237.46   1128.84     33.93 o
  -2  17  11    847.77    669.17     28.26 o
   0  17  11   2808.59   2826.81     51.98 o
   2  17  11    122.64    146.48     14.41 o
   4  17  11   1525.09   1842.15     81.43 o
   0   0  12  11532.20  13074.40    287.23 o
   1   1  12  49269.60  57438.70    270.51 o
   0   2  12  56526.20  66952.90    274.50 o
   2   2  12  11178.60  12025.90    176.28 o
  -1   3  12    402.58    652.03     48.90 o
   1   3  12   9509.02   9888.52    139.21 o
   3   3  12    925.93    944.23     55.61 o
  -2   4  12  35088.60  35723.60    268.62 o
   0   4  12   8511.34   8761.16    106.75 o
   2   4  12     59.46     62.26     25.39 <
   4   4  12   1287.12   1324.91     60.37 o
  -3   5  12   7282.05   8100.80    143.40 o
  -1   5  12      4.53     21.69     18.82 <
   1   5  12   2690.32   2885.08     81.50 o
   3   5  12   2448.50   2447.39     89.40 o
   5   5  12   9496.19   9324.35    161.38 o
  -4   6  12   1760.46   1849.42     73.38 o
  -2   6  12   3424.77   3564.47    104.37 o
   0   6  12    135.45    155.65     27.21 o
   2   6  12  12094.30  12584.70    193.84 o
   4   6  12    796.30    643.57     44.21 o
   6   6  12   1148.10   1234.05     58.20 o
  -5   7  12  13802.20  13061.20    150.89 o
  -3   7  12    508.61    548.50     46.31 o
  -1   7  12  10674.80  12117.70    217.55 o
   1   7  12  13417.60  13918.70    212.87 o
   3   7  12   4872.15   5112.04    125.57 o
   5   7  12    235.89    323.95     28.68 o
   7   7  12      4.31     -0.14     12.94 <
  -6   8  12     18.29     29.17     13.22 <
  -4   8  12  19944.20  19848.00    162.99 o
  -2   8  12   5115.83   5405.08    178.24 o
   0   8  12   1028.98   1085.32     61.28 o
   2   8  12   3401.17   3372.24    121.16 o
   4   8  12    457.51    455.89     33.30 o
   6   8  12   6096.84   5817.59     98.00 o
   8   8  12   5837.00   5665.65     89.19 o
  -7   9  12   1728.85   1661.95     45.40 o
  -5   9  12   3620.17   3557.75     70.30 o
  -3   9  12   2819.76   2911.25     61.70 o
  -1   9  12      2.22     17.28     10.84 <
   1   9  12    274.27    391.18     22.80 o
   3   9  12   8555.36   8910.09    117.80 o
   5   9  12  10289.40  10117.30    145.85 o
   7   9  12   1791.81   1784.16     60.09 o
   9   9  12   2449.32   2474.39     61.42 o
  -8  10  12    869.60    752.77     29.66 o
  -6  10  12      1.66     11.54      9.65 <
  -4  10  12   3849.89   3582.17     69.95 o
  -2  10  12   4437.61   4374.81     80.45 o
   0  10  12  12127.80  12550.50    125.57 o
   2  10  12    668.60    586.70     28.26 o
   4  10  12    465.83    554.24     36.73 o
   6  10  12      0.18     -5.32     32.74 <
   8  10  12    934.28    855.67     46.38 o
  10  10  12   3014.45   2850.74     76.95 o
  -9  11  12    242.88    230.78     16.30 o
  -7  11  12      8.98     29.66     10.77 <
  -5  11  12   3568.74   3316.20     63.73 o
  -3  11  12   2686.97   3012.96     68.27 o
  -1  11  12   3903.23   3772.44     66.53 o
   1  11  12      0.87     51.70     13.43 o
   3  11  12   2676.25   2662.84     65.13 o
   5  11  12    812.60    805.23     72.12 o
   7  11  12   1625.43   1625.92     62.47 o
   9  11  12    572.88    620.21     30.64 o
  11  11  12    995.36    885.26     34.21 o
 -10  12  12    309.67    369.98     18.40 o
  -8  12  12   1668.85   1602.07     37.70 o
  -6  12  12   4077.22   3911.93     63.31 o
  -4  12  12    988.12   1049.79     39.94 o
  -2  12  12      9.03      9.23      9.44 <
   0  12  12   5840.21   5778.91     88.70 o
   2  12  12   1805.53   1856.35     55.26 o
   4  12  12   7385.34   7643.79    121.44 o
   6  12  12   1753.79   1697.35    100.59 o
   8  12  12    525.80    543.54     39.73 o
  10  12  12    122.18    165.23     17.98 o
  12  12  12    122.90    146.97     15.60 o
 -11  13  12    368.85    378.87     27.49 o
  -9  13  12   4636.21   4336.75     63.52 o
  -7  13  12    408.66    344.87     18.19 o
  -5  13  12    243.42    264.28     19.66 o
  -3  13  12     15.68     39.52     10.35 o
  -1  13  12    132.39    119.06     14.83 o
   1  13  12     19.80     60.51     15.95 o
   3  13  12   7723.72   7393.15    114.51 o
   5  13  12   1274.00   1139.33     61.84 o
   7  13  12   2898.74   2566.31     93.46 o
   9  13  12    150.21    175.30     21.13 o
  11  13  12    307.47    266.94     22.73 o
  -8  14  12     40.30     69.88      9.30 o
  -6  14  12    368.73    435.32     20.50 o
  -4  14  12    776.45    682.04     27.91 o
  -2  14  12     72.52    104.58     13.08 o
   0  14  12   1617.53   1510.99     43.23 o
   2  14  12   1039.27    978.30     37.35 o
   4  14  12   1658.63   1535.05     53.86 o
   6  14  12   1593.89   1462.37     58.55 o
   8  14  12   3251.58   3041.99     72.26 o
  10  14  12   1412.03   1382.84     62.12 o
  -7  15  12    386.91    389.92     16.72 o
  -5  15  12   1767.90   1572.69     38.33 o
  -3  15  12    778.48    741.36     28.33 o
  -1  15  12   2559.28   2334.97     54.91 o
   1  15  12     38.01     32.39      8.32 o
   3  15  12    594.60    568.58     28.19 o
   5  15  12      4.77      8.81     11.61 <
   7  15  12   1263.17   1231.95     50.09 o
  -6  16  12   1183.51   1098.90     27.00 o
  -4  16  12     64.82     55.54      8.32 o
  -2  16  12    689.29    635.66     24.97 o
   0  16  12    817.02    755.42     30.15 o
   2  16  12      4.46     14.13      6.65 <
   4  16  12   1643.90   1540.16     38.05 o
   6  16  12   1030.94    934.58     39.38 o
  -3  17  12    393.23    378.38     19.94 o
  -1  17  12   2621.13   2335.11     61.98 o
   1  17  12   1388.90   1334.57     49.53 o
   3  17  12    438.20    423.64     38.89 o
   0   1  13  13515.00  16117.90    177.89 o
  -1   2  13   6029.59   7851.55    122.21 o
   1   2  13   1566.20   1217.12     47.22 o
  -2   3  13   3626.43   5096.17    147.39 o
   0   3  13  91210.60 109384.00    495.48 o
   2   3  13  11713.40  10842.50    186.35 o
  -3   4  13    709.02    958.50     53.58 o
  -1   4  13    239.48    414.26     39.24 o
   1   4  13  36247.60  40357.50    326.54 o
   3   4  13   4492.92   4816.42    124.80 o
  -4   5  13   5981.39   5756.73    128.15 o
  -2   5  13  54794.80  59721.90    379.92 o
   0   5  13   1315.16   1505.46     66.39 o
   2   5  13   2329.45   2536.93     92.48 o
   4   5  13  15355.20  16105.00    231.06 o
  -5   6  13   6139.37   5896.57    138.44 o
  -3   6  13    945.29   1001.10     53.37 o
  -1   6  13  12946.80  14275.90    304.09 o
   1   6  13   2796.01   3100.75     96.68 o
   3   6  13   7404.88   7822.94    187.26 o
   5   6  13   1744.15   1621.38     73.17 o
  -6   7  13   7247.17   6973.85     92.34 o
  -4   7  13    468.67    583.06     49.04 o
  -2   7  13  25579.30  27638.50    333.54 o
   0   7  13   7305.53   7559.85    204.54 o
   2   7  13   3537.00   3282.56    116.05 o
   4   7  13   1796.63   1999.54     82.33 o
   6   7  13     49.21     65.55     13.99 o
  -7   8  13   7094.71   6813.80     97.93 o
  -5   8  13   1007.07   1002.85     37.08 o
  -3   8  13   2193.12   1969.18     51.07 o
  -1   8  13  22313.30  25669.60    444.13 o
   1   8  13  15548.20  17683.70    316.75 o
   3   8  13   2164.99   1898.25     65.76 o
   5   8  13   3860.87   3611.48     76.88 o
   7   8  13   2849.33   2677.74     66.46 o
  -8   9  13   6047.29   5774.08     89.82 o
  -6   9  13     23.79     20.99     10.77 <
  -4   9  13   1315.73   1257.13     41.97 o
  -2   9  13  16433.60  17733.40    158.65 o
   0   9  13    686.82    714.85     29.31 o
   2   9  13   1844.19   1871.11     53.16 o
   4   9  13   5814.89   5477.90    108.57 o
   6   9  13   3288.88   3093.40     74.85 o
   8   9  13    213.40    225.81     23.78 o
  -9  10  13      1.69      4.76      9.72 <
  -7  10  13   1821.06   1908.60     46.94 o
  -5  10  13     72.99     52.46     13.92 o
  -3  10  13   7613.29   7893.46    102.83 o
  -1  10  13    418.37    455.47     24.97 o
   1  10  13  10169.50  10616.90    122.14 o
   3  10  13   3312.68   3454.99     75.20 o
   5  10  13   3767.07   3582.03    101.50 o
   7  10  13    322.44    289.68     32.39 o
   9  10  13   3735.71   4169.77     83.66 o
 -10  11  13    939.81    942.41     35.68 o
  -8  11  13   4190.70   4193.42     71.56 o
  -6  11  13   1503.26   1448.87     39.45 o
  -4  11  13  12562.90  11504.80    136.41 o
  -2  11  13   4620.04   4542.00     71.49 o
   0  11  13    173.76     93.81     15.18 o
   2  11  13   2726.34   2692.64     66.88 o
   4  11  13    370.10    244.21     36.03 o
   6  11  13   2963.15   2894.18    105.21 o
   8  11  13   5932.35   6172.82     99.89 o
  10  11  13    165.85    140.26     15.46 o
 -11  12  13    162.48    107.87     14.48 o
  -9  12  13   1434.83   1459.16     35.47 o
  -7  12  13    386.83    270.37     17.35 o
  -5  12  13    380.18    318.85     21.13 o
  -3  12  13    126.99    208.25     17.14 o
  -1  12  13   9668.25  10556.40    120.32 o
   1  12  13    803.83    851.33     36.52 o
   3  12  13    859.48    851.12     43.86 o
   5  12  13   1934.28   1879.99    114.79 o
   7  12  13    780.47    748.57     49.81 o
   9  12  13   5566.76   5627.88    129.62 o
  11  12  13     33.47     20.92      7.21 <
 -10  13  13   2044.60   1830.75     39.17 o
  -8  13  13      2.67      7.28      6.72 <
  -6  13  13   2554.16   2363.09     52.26 o
  -4  13  13  11652.40  11605.50    130.46 o
  -2  13  13    665.39    780.47     28.89 o
   0  13  13   3482.47   3294.94     63.38 o
   2  13  13   1927.03   1868.38     55.12 o
   4  13  13    678.43    505.55     37.08 o
   6  13  13    510.45    478.13     38.33 o
   8  13  13   2253.79   2086.36     62.40 o
  10  13  13    242.19    229.52     19.73 o
  -9  14  13    524.96    464.21     18.96 o
  -7  14  13    152.22    165.09     12.38 o
  -5  14  13   3861.38   3850.51     61.70 o
  -3  14  13      0.23      2.73      8.60 <
  -1  14  13    537.70    587.19     25.81 o
   1  14  13    364.37    246.17     20.78 o
   3  14  13      5.80     10.35     12.31 <
   5  14  13     13.23     22.80     14.97 <
   7  14  13    161.52    175.58     20.22 o
   9  14  13    383.90    340.39     20.71 o
  -8  15  13    614.07    627.13     25.25 o
  -6  15  13     15.38     19.38      6.09 o
  -4  15  13   2974.81   2721.95     50.86 o
  -2  15  13   2342.99   2285.02     52.74 o
   0  15  13    708.79    680.92     26.44 o
   2  15  13    310.52    256.73     17.07 o
   4  15  13    161.43    170.83     15.74 o
   6  15  13   1208.76   1258.32     52.46 o
   8  15  13      8.82     20.57      8.46 <
  -5  16  13   1416.18   1369.55     31.69 o
  -3  16  13   1490.51   1345.41     34.42 o
  -1  16  13    131.43    147.67     11.40 o
   1  16  13    515.64    515.77     28.54 o
   3  16  13   2003.45   1947.57     43.37 o
   5  16  13     72.85     62.05     11.54 o
  -2  17  13      1.72      7.76      4.20 <
   0  17  13    146.90    137.25     12.80 o
   1   1  14 184758.00 240139.00    766.69 o
   0   2  14     46.88    152.78     24.55 o
   2   2  14  19964.50  21735.20    283.45 o
  -1   3  14  83720.10  97718.60    571.31 o
   1   3  14    363.38    402.44     46.38 o
   3   3  14  22589.90  25756.10    322.07 o
  -2   4  14   3057.99   3143.84     83.80 o
   0   4  14   2666.82   2282.23     84.08 o
   2   4  14    117.43     45.19     28.61 <
   4   4  14   2447.90   2751.61     90.24 o
  -3   5  14  24076.30  24400.20    265.61 o
  -1   5  14 106187.00 112237.00    627.97 o
   1   5  14     15.65     48.34     29.73 <
   3   5  14  21891.60  23015.30    290.10 o
   5   5  14    832.76    924.64     51.21 o
  -4   6  14   9640.13  10499.40    183.98 o
  -2   6  14   1834.45   1881.25     94.44 o
   0   6  14   1881.59   2092.93     98.77 o
   2   6  14    253.68    229.03     37.01 o
   4   6  14    167.84    195.31     25.39 o
   6   6  14   6122.96   5475.45     79.75 o
  -5   7  14   4516.69   4597.19     75.20 o
  -3   7  14  11446.20  13774.90    319.76 o
  -1   7  14   9968.56  12272.70    248.82 o
   1   7  14   3555.99   3325.51    145.99 o
   3   7  14  31396.60  32278.70    358.86 o
   5   7  14   1563.25   1552.19     51.21 o
   7   7  14  16466.80  16108.30    145.43 o
  -6   8  14   1200.57   1112.89     38.26 o
  -4   8  14     30.86     56.59     13.36 o
  -2   8  14      0.70     33.16     13.36 <
   0   8  14   4850.83   4744.58     85.06 o
   2   8  14     52.45     76.32     15.81 o
   4   8  14    395.49    371.73     30.36 o
   6   8  14   1564.60   1530.72     44.35 o
   8   8  14     84.90     94.23     18.19 o
  -7   9  14   1240.82   1225.02     40.22 o
  -5   9  14   9626.34   9424.38    111.09 o
  -3   9  14  53535.60  54303.10    289.61 o
  -1   9  14    155.17    192.93     17.07 o
   1   9  14   2715.67   2441.37     61.28 o
   3   9  14    871.86    863.71     44.77 o
   5   9  14    503.95    471.98     33.30 o
   7   9  14   8175.48   7901.64    142.07 o
   9   9  14    881.87    826.64     37.08 o
  -8  10  14    127.70    137.04     14.83 o
  -6  10  14   1963.53   1845.86     48.90 o
  -4  10  14    368.68    310.10     21.41 o
  -2  10  14   2112.72   1984.64     51.28 o
   0  10  14    553.90    531.99     29.94 o
   2  10  14    243.57    256.59     25.04 o
   4  10  14   7366.35   7433.72    131.86 o
   6  10  14      0.48    -10.14     29.59 <
   8  10  14  12609.20  13769.70    149.07 o
  10  10  14      0.55      9.02     12.66 <
  -9  11  14   2106.62   2321.33     49.53 o
  -7  11  14    149.61    126.06     13.99 o
  -5  11  14    794.19    989.00     37.49 o
  -3  11  14   1535.34   1499.59     45.33 o
  -1  11  14   6858.43   6710.76     98.00 o
   1  11  14  19609.70  19345.80    160.12 o
   3  11  14    449.27    401.04     29.87 o
   5  11  14   7153.82   6698.51    149.91 o
   7  11  14    254.91    276.73     29.31 o
   9  11  14    106.50    110.18     15.53 o
  11  11  14    813.41    823.00     28.40 o
 -10  12  14     58.87     72.40      9.65 o
  -8  12  14     42.89     64.92      9.02 o
  -6  12  14   2022.07   2050.47     49.04 o
  -4  12  14    594.22    493.38     25.67 o
  -2  12  14   2944.88   3082.14     57.92 o
   0  12  14    301.47    277.71     20.43 o
   2  12  14   1513.07   1476.57     47.22 o
   4  12  14   4015.36   3865.20    105.91 o
   6  12  14   1456.29   1290.01     73.87 o
   8  12  14     43.80     46.73     14.27 o
  10  12  14    380.90    357.46     24.76 o
  12  12  14    298.70    269.81     32.46 o
 -11  13  14    213.86    197.76     27.63 o
  -9  13  14     86.36    119.20     10.35 o
  -7  13  14    384.67    455.26     22.18 o
  -5  13  14   5370.62   5823.26     82.89 o
  -3  13  14   3736.66   3421.69     65.13 o
  -1  13  14   2175.96   1892.80     48.34 o
   1  13  14     64.68     73.73     16.23 o
   3  13  14   2142.17   1744.42     56.73 o
   5  13  14   8463.66   8244.76    201.54 o
   7  13  14     43.33     64.92     16.37 o
   9  13  14   2629.28   2528.18     58.48 o
  11  13  14    129.96     69.88     14.69 o
  -8  14  14    248.52    248.47     14.06 o
  -6  14  14      3.03      8.04      6.30 <
  -4  14  14     42.01     49.81      9.16 o
  -2  14  14    214.14    166.35     15.46 o
   0  14  14    182.34    155.37     17.49 o
   2  14  14    973.68    926.32     37.29 o
   4  14  14    213.84    216.57     22.80 o
   6  14  14   2408.75   2298.66     64.43 o
   8  14  14    261.36    234.34     19.38 o
  -7  15  14    332.10    258.20     12.66 o
  -5  15  14    138.46    101.22     10.28 o
  -3  15  14    481.92    504.43     22.18 o
  -1  15  14   5153.83   5195.64     76.32 o
   1  15  14   1423.00   1164.37     33.30 o
   3  15  14     75.81    113.74     12.80 o
   5  15  14   1685.44   1515.54     58.27 o
   7  15  14    749.53    597.05     32.46 o
  -6  16  14    362.54    382.23     19.03 o
  -4  16  14   1017.28    944.58     26.65 o
  -2  16  14     23.00     17.49      6.09 <
   0  16  14    354.98    363.20     19.94 o
   2  16  14     23.12     25.81      5.32 o
   4  16  14     32.44     27.70      7.49 o
   6  16  14      4.73     -3.15     10.07 <
  -1  17  14    559.87    473.02     36.31 o
   0   1  15   9581.26  11378.20    165.16 o
  -1   2  15   2383.68   3497.03    115.91 o
   1   2  15  21088.30  24333.50    275.55 o
  -2   3  15    175.09     11.26     29.45 <
   0   3  15  16103.20  17558.10    228.89 o
   2   3  15  21367.80  20236.80    375.44 o
  -3   4  15   1569.83   1783.32     83.66 o
  -1   4  15   8804.01  10224.70    171.88 o
   1   4  15  32964.20  36336.50    441.96 o
   3   4  15     11.87      1.26     35.12 <
  -4   5  15   9184.71  10224.70    200.42 o
  -2   5  15     34.79    -27.70     26.44 <
   0   5  15   1222.14   1335.69     75.41 o
   2   5  15   7950.10   8673.85    216.43 o
   4   5  15   5541.32   5634.94    147.39 o
  -5   6  15  13074.10  12251.00    125.64 o
  -3   6  15    412.94    372.01     39.45 o
  -1   6  15    718.94    747.24     59.53 o
   1   6  15   3740.31   3430.79    140.54 o
   3   6  15    431.26    444.06     58.41 o
   5   6  15  23508.50  23034.90    198.25 o
  -6   7  15    153.50    170.83     16.79 o
  -4   7  15   5763.09   5141.35     77.79 o
  -2   7  15  24549.50  23985.40    259.11 o
   0   7  15  15745.30  17578.60    305.14 o
   2   7  15   2953.50   3038.42    110.67 o
   4   7  15    457.63    541.02     36.45 o
   6   7  15    959.64    968.85     39.94 o
  -7   8  15      4.39     28.26     14.76 <
  -5   8  15   2891.39   2854.37     63.31 o
  -3   8  15   6268.46   6399.04     89.12 o
  -1   8  15  31933.30  32484.60    189.99 o
   1   8  15    746.48    646.02     28.47 o
   3   8  15   3481.16   3462.97     89.19 o
   5   8  15   3858.46   3754.53     83.03 o
   7   8  15     39.85     46.24     18.19 <
  -8   9  15    803.49    809.71     32.88 o
  -6   9  15  12614.80  12333.30    134.38 o
  -4   9  15    955.87   1053.36     41.90 o
  -2   9  15      0.07     10.42     10.28 <
   0   9  15   5271.35   5170.25     83.38 o
   2   9  15   2212.99   2331.26     62.47 o
   4   9  15  17608.40  17135.80    224.62 o
   6   9  15    196.22    216.65     35.12 o
   8   9  15    217.99    204.40     20.50 o
  -9  10  15     88.84     77.37     12.73 o
  -7  10  15   3012.36   3068.99     62.54 o
  -5  10  15   3595.07   3397.84     72.61 o
  -3  10  15    220.50    210.84     19.73 o
  -1  10  15    108.43    104.23     13.15 o
   1  10  15     64.13     61.56     14.62 o
   3  10  15   5589.03   5353.10    110.46 o
   5  10  15   1616.65   1402.42     76.25 o
   7  10  15   1745.47   1762.75     73.73 o
   9  10  15    287.77    333.33     23.92 o
 -10  11  15    166.35    198.60     16.79 o
  -8  11  15   2991.42   2870.18     50.23 o
  -6  11  15    435.47    434.97     25.81 o
  -4  11  15   7461.20   6692.99     95.35 o
  -2  11  15  12925.20  13012.70    122.84 o
   0  11  15    408.20    356.20     27.35 o
   2  11  15   2290.67   2060.19     59.53 o
   4  11  15   3416.07   3161.61     96.89 o
   6  11  15    429.48    437.63     44.42 o
   8  11  15   3784.71   3654.50     84.15 o
  10  11  15    333.39    362.50     21.90 o
 -11  12  15   3457.31   3096.20     64.15 o
  -9  12  15     69.45     91.01     10.35 o
  -7  12  15    109.15     61.84     10.56 o
  -5  12  15   1254.31   1113.24     36.52 o
  -3  12  15   2610.59   2814.78     55.89 o
  -1  12  15   2349.10   2484.67     57.22 o
   1  12  15    159.29     92.41     15.46 o
   3  12  15      2.16    -21.27     20.85 <
   5  12  15    196.50    144.94     27.63 o
   7  12  15   3018.10   2943.98     82.61 o
   9  12  15   1527.17   1482.87     46.38 o
  11  12  15     68.84     72.19      9.02 o
 -10  13  15    402.86    305.42     17.00 o
  -8  13  15    243.71    299.96     16.16 o
  -6  13  15   1709.32   1431.03     39.31 o
  -4  13  15   1604.76   1340.23     40.01 o
  -2  13  15   1891.48   2182.61     55.47 o
   0  13  15   2841.81   2593.31     54.07 o
   2  13  15   6667.70   6549.23    109.41 o
   4  13  15    281.18    203.77     28.12 o
   6  13  15      3.56     -0.77     17.35 <
   8  13  15   1593.58   1310.01     47.43 o
  10  13  15    204.08    188.10     15.81 o
  -9  14  15   1309.41   1164.09     42.53 o
  -7  14  15   1915.85   1847.68     35.96 o
  -5  14  15     52.41     69.18      9.16 o
  -3  14  15    185.99    131.30     13.92 o
  -1  14  15     32.41     27.00      7.83 o
   1  14  15      4.78      9.72     13.22 <
   3  14  15   4669.73   4313.67     82.89 o
   5  14  15     83.36     50.86     15.67 o
   7  14  15   1131.17   1035.73     42.32 o
   9  14  15    432.55    399.29     24.55 o
  -6  15  15   1230.85   1083.37     26.93 o
  -4  15  15   2435.46   2405.69     44.91 o
  -2  15  15      1.56      1.68     12.17 <
   0  15  15     12.10      7.97      6.44 <
   2  15  15    314.43    390.55     20.92 o
   4  15  15      0.31     -3.71      7.35 <
   6  15  15   1824.21   1750.51     56.52 o
  -5  16  15   1992.65   1817.67     36.87 o
  -3  16  15   2185.34   2013.32     38.33 o
  -1  16  15    376.51    360.47     18.54 o
   1  16  15      2.44      2.94      4.27 <
   3  16  15   1480.69   1342.82     46.73 o
   5  16  15     91.76    128.43     21.20 o
   0   0  16  67545.10  84559.20    888.76 o
   1   1  16   2918.31   3256.88     94.37 o
   0   2  16  10983.40  12469.90    207.06 o
   2   2  16   2435.03   2359.24    119.41 o
  -1   3  16     32.27     21.97     17.63 <
   1   3  16    468.71    544.38     58.97 o
   3   3  16    241.82    265.19     58.83 o
  -2   4  16  56535.30  57191.80    461.06 o
   0   4  16  20910.60  23716.00    398.38 o
   2   4  16  10304.00  10550.40    246.17 o
   4   4  16    732.23    551.02     57.57 o
  -3   5  16   1036.39   1129.47     68.27 o
  -1   5  16    151.30    222.45     43.65 o
   1   5  16   2080.76   2064.95    111.50 o
   3   5  16   2099.87   2291.67    127.25 o
   5   5  16   2078.46   1907.21     60.30 o
  -4   6  16     38.89     46.31     14.76 o
  -2   6  16  12917.00  12171.70    248.96 o
   0   6  16      6.35     74.08     37.15 <
   2   6  16  29600.30  31200.60    502.40 o
   4   6  16  24834.40  24655.40    223.29 o
   6   6  16    378.39    356.20     23.15 o
  -5   7  16   2311.88   2295.24     58.97 o
  -3   7  16    999.71   1101.62     39.59 o
  -1   7  16    361.07    367.26     23.92 o
   1   7  16   4258.60   4026.23     94.72 o
   3   7  16   1372.52   1344.85     56.66 o
   5   7  16      2.05     15.53     17.28 <
   7   7  16     20.19     37.29     14.27 <
  -6   8  16    578.40    581.87     30.29 o
  -4   8  16  28731.20  29883.80    196.29 o
  -2   8  16   7424.08   7397.84     93.74 o
   0   8  16   1066.71   1132.96     36.59 o
   2   8  16   2787.67   2651.37     70.51 o
   4   8  16   1035.35    945.70     49.60 o
   6   8  16  26350.70  26486.60    205.94 o
   8   8  16   9288.22   9108.75    134.10 o
  -7   9  16    979.13    853.71     36.52 o
  -5   9  16    601.11    488.69     29.52 o
  -3   9  16      2.00      3.29     12.52 <
  -1   9  16    166.11    167.40     17.00 o
   1   9  16    832.23    951.22     39.52 o
   3   9  16    106.44    101.85     23.29 o
   5   9  16   1247.59   1155.35     68.62 o
   7   9  16    855.00    859.86     46.24 o
   9   9  16    835.13    825.52     36.38 o
  -8  10  16     93.26     88.21     12.10 o
  -6  10  16    393.55    394.47     23.29 o
  -4  10  16   5648.41   5213.20     88.84 o
  -2  10  16   4308.48   3964.25     74.99 o
   0  10  16  11388.90  11331.40    137.25 o
   2  10  16  18721.90  18225.60    174.74 o
   4  10  16   1411.26   1399.00     64.92 o
   6  10  16    722.27    657.14     45.82 o
   8  10  16     29.29     10.42     14.62 <
  10  10  16   7371.85   7651.49     95.91 o
  -9  11  16   1364.65   1294.62     35.47 o
  -7  11  16   2174.60   1818.02     44.00 o
  -5  11  16    674.15    744.09     30.78 o
  -3  11  16   2675.06   2153.86     53.72 o
  -1  11  16    452.89    472.53     26.72 o
   1  11  16    465.77    379.50     25.81 o
   3  11  16   2437.55   2434.58     78.56 o
   5  11  16   1646.65   1467.62     73.80 o
   7  11  16    155.33     87.37     19.03 o
   9  11  16   2686.90   2578.76     62.19 o
  11  11  16    801.34    724.65     24.83 o
 -10  12  16    959.10    991.31     28.05 o
  -8  12  16   2069.79   2232.70     38.61 o
  -6  12  16   6783.11   6915.86     86.53 o
  -4  12  16   3069.97   2960.98     55.61 o
  -2  12  16      0.15     -3.64     16.44 <
   0  12  16   1162.29   1090.22     36.59 o
   2  12  16    535.00    430.98     29.66 o
   4  12  16   7878.23   7874.64    150.54 o
   6  12  16   8844.80   8802.36    185.17 o
   8  12  16      1.19     -9.86     10.63 <
  10  12  16    416.99    437.98     24.41 o
  -9  13  16     35.18     41.83      6.58 o
  -7  13  16    265.68    246.45     14.76 o
  -5  13  16     65.55     49.39     10.28 o
  -3  13  16    596.56    454.70     23.43 o
  -1  13  16    229.24    145.22     16.37 o
   1  13  16      0.95     -3.85     16.23 <
   3  13  16     12.03     13.85     13.71 <
   5  13  16    368.80    374.67     45.05 o
   7  13  16    274.66    261.48     24.20 o
   9  13  16    111.88     85.62     11.26 o
  -8  14  16    514.30    398.59     15.95 o
  -6  14  16   1763.49   1825.71     37.15 o
  -4  14  16   2861.41   2878.23     50.37 o
  -2  14  16   1598.86   1613.54     41.90 o
   0  14  16   6038.82   5811.51     84.22 o
   2  14  16    604.49    552.21     29.59 o
   4  14  16     38.93     25.53     14.13 <
   6  14  16    194.72    150.75     16.93 o
   8  14  16   1210.30   1100.22     37.29 o
  -7  15  16    349.43    280.86     21.20 o
  -5  15  16    932.07    759.55     23.29 o
  -3  15  16     11.21      4.62      6.44 <
  -1  15  16      3.98      0.35     10.21 <
   1  15  16    348.86    252.25     15.81 o
   3  15  16    442.55    264.70     16.23 o
   5  15  16   1135.97    987.67     43.02 o
   7  15  16     21.37     32.67      7.42 o
  -4  16  16      0.88     11.75      4.55 <
  -2  16  16    537.69    568.09     19.80 o
   0  16  16    159.25    174.04     14.62 o
   2  16  16    996.73    807.82     31.76 o
   4  16  16   2189.31   2301.46     84.29 o
   0   1  17    297.63    455.33     37.42 o
  -1   2  17   1393.96   1667.06     92.48 o
   1   2  17   6045.70   5898.18    172.01 o
  -2   3  17  16476.40  19848.30    412.02 o
   0   3  17  17775.00  18868.90    332.49 o
   2   3  17  18901.80  18953.30    333.68 o
  -3   4  17   1186.91   1019.57     74.92 o
  -1   4  17    186.91     50.30     40.71 <
   1   4  17  16997.90  17217.00    341.65 o
   3   4  17     86.80     20.15     41.41 <
  -4   5  17  15519.40  14009.00    170.76 o
  -2   5  17    317.38    442.52     66.46 o
   0   5  17   2680.67   2980.43    163.27 o
   2   5  17     87.99    203.84     48.55 o
   4   5  17   6722.16   6663.33    109.97 o
  -5   6  17   4494.98   4112.27     77.93 o
  -3   6  17  15278.90  14755.70    150.82 o
  -1   6  17  13233.20  14272.30    267.78 o
   1   6  17   8917.27   8991.09    188.80 o
   3   6  17   1075.23    958.29     49.46 o
   5   6  17   2693.02   2463.19     68.90 o
  -6   7  17    163.29    222.87     21.48 o
  -4   7  17   7897.45   7913.81    109.83 o
  -2   7  17   2572.70   2296.43     55.19 o
   0   7  17  13354.60  12595.40    122.84 o
   2   7  17    192.99    264.42     24.62 o
   4   7  17   6522.80   6488.23    125.29 o
   6   7  17     51.86     97.37     16.58 o
  -7   8  17    256.32    244.56     22.66 o
  -5   8  17   1699.45   1655.58     48.48 o
  -3   8  17    255.55    204.61     17.07 o
  -1   8  17   5520.13   4933.31     76.67 o
   1   8  17   1231.25   1084.77     37.15 o
   3   8  17   7100.05   7055.56    121.72 o
   5   8  17  12527.80  12360.60    156.76 o
   7   8  17     91.44    131.79     20.36 o
  -8   9  17    447.04    450.71     23.85 o
  -6   9  17   1855.08   1619.56     46.10 o
  -4   9  17    159.05    159.35     17.91 o
  -2   9  17    386.71    384.81     23.99 o
   0   9  17   4943.83   4678.26     81.43 o
   2   9  17   3357.63   3382.24     91.78 o
   4   9  17   8511.99   7733.61    194.68 o
   6   9  17     13.81     15.53     24.90 <
   8   9  17   3228.20   3262.90     76.88 o
  -9  10  17    110.68    115.14     13.15 o
  -7  10  17   4467.06   4137.46     71.07 o
  -5  10  17   2269.61   2264.46     55.61 o
  -3  10  17   1394.24   1260.42     41.13 o
  -1  10  17   1918.90   1688.25     46.80 o
   1  10  17    729.30    715.48     36.03 o
   3  10  17   7150.40   6769.45    157.04 o
   5  10  17    210.37    205.10     33.37 o
   7  10  17   2070.48   2064.60     78.56 o
   9  10  17   4294.94   4351.58     80.03 o
 -10  11  17      7.79      0.14      7.42 <
  -8  11  17      7.08     16.44      8.53 <
  -6  11  17   1977.00   1860.55     49.04 o
  -4  11  17    401.19    373.55     22.39 o
  -2  11  17   5159.72   4965.42     92.34 o
   0  11  17    212.74    129.13     19.10 o
   2  11  17     53.33     27.63     20.29 <
   4  11  17     82.40     52.26     26.44 <
   6  11  17   2113.72   2201.57     92.06 o
   8  11  17   4050.55   4099.82     85.34 o
  10  11  17    323.51    282.26     18.12 o
 -11  12  17    118.50    199.72     29.73 o
  -9  12  17    160.99    160.61     12.17 o
  -7  12  17   1557.77   1534.98     36.17 o
  -5  12  17   1543.73   1472.66     40.36 o
  -3  12  17   6074.17   5601.23     84.78 o
  -1  12  17   1871.05   1921.97     48.48 o
   1  12  17   5164.60   4930.66     80.80 o
   3  12  17   3347.78   3089.07     86.32 o
   5  12  17    602.92    614.82     43.23 o
   7  12  17    327.25    342.21     25.74 o
   9  12  17    317.26    285.83     19.94 o
  11  12  17   1091.18   1014.11     65.76 o
 -10  13  17     42.14     42.11     15.46 <
  -8  13  17   1229.59   1116.17     27.84 o
  -6  13  17    132.96    144.59     12.94 o
  -4  13  17    124.78    169.43     14.90 o
  -2  13  17   1631.51   1507.49     43.79 o
   0  13  17    128.95    104.02     14.97 o
   2  13  17  10441.90   9464.47    138.02 o
   4  13  17     45.78     44.21     17.28 <
   6  13  17    820.91    767.53     43.58 o
   8  13  17     80.48     63.10     11.26 o
  -7  14  17   1379.50   1420.61     28.68 o
  -5  14  17    906.06    880.08     26.30 o
  -3  14  17    163.55    147.88     13.36 o
  -1  14  17    125.05    106.61     14.34 o
   1  14  17   9540.42   8565.43    120.39 o
   3  14  17   1592.43   1433.69     53.02 o
   5  14  17   1997.44   1867.54     59.39 o
   7  14  17   2201.78   2131.55     55.12 o
  -6  15  17    133.99    118.22      9.09 o
  -4  15  17   2480.37   2440.95     45.33 o
  -2  15  17    153.13    126.89     13.15 o
   0  15  17     85.69     48.41      9.51 o
   2  15  17    157.10    143.96     12.73 o
   4  15  17     72.82     50.37     10.84 o
   6  15  17   4988.40   4608.87     81.78 o
  -3  16  17   1051.70   1010.34     27.00 o
  -1  16  17    566.81    445.67     21.62 o
   1  16  17   1206.54    968.64     52.19 o
   1   1  18   4676.03   3916.75    131.93 o
   0   2  18   7004.07   8263.02    212.17 o
   2   2  18   2598.65   2574.98    128.36 o
  -1   3  18   3830.55   3425.54    178.24 o
   1   3  18    481.15    555.64     61.56 o
   3   3  18   7235.54   6665.29    213.15 o
  -2   4  18     12.28     60.44     40.29 <
   0   4  18    423.09    466.10     66.53 o
   2   4  18   8960.17   8968.08    254.28 o
   4   4  18   3804.75   3738.16     85.76 o
  -3   5  18   2558.22   2133.22     71.00 o
  -1   5  18  24791.30  27274.50    603.63 o
   1   5  18    752.90    928.28     92.90 o
   3   5  18  22434.40  22425.40    232.38 o
   5   5  18   1000.65   1049.79     40.15 o
  -4   6  18   4938.43   4922.82     91.71 o
  -2   6  18      6.84     17.07     15.81 <
   0   6  18   5752.50   5774.78    117.80 o
   2   6  18   1688.59   1674.61     62.61 o
   4   6  18    550.63    493.31     31.83 o
   6   6  18   4917.52   4899.67     83.10 o
  -5   7  18   1815.74   1878.04     52.81 o
  -3   7  18   4894.55   4668.54     81.29 o
  -1   7  18     70.33    125.01     17.70 o
   1   7  18     33.85     64.78     15.81 o
   3   7  18  27998.70  28438.00    241.97 o
   5   7  18     23.21     64.78     21.76 <
   7   7  18  21645.60  22144.10    200.14 o
  -6   8  18    230.08    221.33     20.29 o
  -4   8  18   1827.27   1785.14     50.58 o
  -2   8  18   3100.14   3010.51     69.39 o
   0   8  18   3462.70   3391.54     63.66 o
   2   8  18    179.03    174.53     20.50 o
   4   8  18  15313.90  15303.60    186.08 o
   6   8  18    256.77    248.33     27.70 o
   8   8  18   1018.76   1103.02     43.93 o
  -7   9  18   3512.43   3628.83     67.71 o
  -5   9  18   3042.14   2864.38     66.11 o
  -3   9  18  11580.50  11070.40    115.98 o
  -1   9  18    473.11    551.79     29.66 o
   1   9  18   7957.46   8031.54    112.90 o
   3   9  18   3256.05   3037.51     96.68 o
   5   9  18    314.30    289.05     34.63 o
   7   9  18   9581.11   9481.54    131.30 o
   9   9  18    939.17   1003.55     33.37 o
  -8  10  18      1.65      5.46      8.74 <
  -6  10  18   5707.84   6038.44     94.44 o
  -4  10  18    164.32    144.38     16.51 o
  -2  10  18    116.31    122.49     16.86 o
   0  10  18    435.67    369.49     27.00 o
   2  10  18    745.98    715.76     47.71 o
   4  10  18   2375.07   2171.28     90.31 o
   6  10  18    367.69    313.95     34.63 o
   8  10  18    569.77    596.70     34.14 o
  10  10  18   1071.32   1086.23     34.49 o
  -9  11  18  11585.10  11835.30     99.33 o
  -7  11  18   1369.33   1301.48     36.59 o
  -5  11  18   2193.46   2194.78     53.02 o
  -3  11  18    425.48    361.73     22.45 o
  -1  11  18    198.28    183.07     19.03 o
   1  11  18   7296.40   7403.22     92.55 o
   3  11  18    114.20     87.93     27.77 o
   5  11  18   3848.68   3866.04    112.35 o
   7  11  18   2695.29   2812.82     78.49 o
   9  11  18   2356.51   2304.75     54.35 o
  11  11  18   2582.66   2271.38     38.12 o
 -10  12  18    582.02    517.58     20.64 o
  -8  12  18     17.26      9.37      7.14 <
  -6  12  18    265.67    249.80     18.61 o
  -4  12  18    554.34    462.53     24.83 o
  -2  12  18   1356.94   1389.13     45.12 o
   0  12  18    612.47    584.53     29.52 o
   2  12  18   1634.07   1495.46     55.47 o
   4  12  18    334.63    407.41     35.40 o
   6  12  18     22.81     31.90     18.96 <
   8  12  18    216.05    196.08     16.72 o
  10  12  18    389.42    328.50     18.96 o
  -9  13  18   3223.51   3135.58     53.23 o
  -7  13  18     22.27     10.42      6.23 <
  -5  13  18   5141.81   5210.12     70.02 o
  -3  13  18    441.02    349.91     22.45 o
  -1  13  18   2516.61   2211.36     50.37 o
   1  13  18    952.97    943.81     40.92 o
   3  13  18      1.45     28.68     19.73 <
   5  13  18   1383.55   1352.27     64.64 o
   7  13  18    945.25    805.72     37.91 o
   9  13  18    887.12    821.32     31.69 o
  -8  14  18    822.12    844.13     35.19 o
  -6  14  18   1589.50   1510.50     33.30 o
  -4  14  18    223.02    252.18     15.95 o
  -2  14  18    524.80    547.80     22.94 o
   0  14  18     71.06     60.65     11.61 o
   2  14  18    653.17    621.47     32.74 o
   4  14  18   1326.53   1237.89     43.30 o
   6  14  18    154.40    181.88     17.14 o
   8  14  18    156.04    132.98     13.36 o
  -5  15  18    179.37    202.93     11.61 o
  -3  15  18      5.31     12.80      5.60 <
  -1  15  18   3115.79   2899.35     47.78 o
   1  15  18     21.96     46.03     10.14 o
   3  15  18   1097.73    918.07     39.31 o
   5  15  18     72.51     84.22     12.52 o
  -2  16  18    497.70    371.24     22.73 o
   0  16  18    619.06    624.54     31.06 o
   0   1  19     31.40    125.99     29.24 o
  -1   2  19   1385.80   1554.15     87.72 o
   1   2  19  18364.70  18930.40    321.64 o
  -2   3  19      0.08      1.75     47.36 <
   0   3  19   3811.36   3325.79    141.03 o
   2   3  19  21027.80  21843.70    375.37 o
  -3   4  19    595.72    611.74     45.05 o
  -1   4  19  17778.30  17156.90    644.83 o
   1   4  19  10911.40  10410.70    260.93 o
   3   4  19   1204.39   1008.38     47.01 o
  -4   5  19    114.85    115.28     22.18 o
  -2   5  19    154.36     70.09     21.97 o
   0   5  19   2145.14   2013.60     74.29 o
   2   5  19     16.04     41.62     23.50 <
   4   5  19  28626.90  28285.30    227.00 o
  -5   6  19   6969.74   6831.64    110.67 o
  -3   6  19    124.58    106.89     21.76 o
  -1   6  19  19215.10  19006.40    191.25 o
   1   6  19   2823.89   2902.92     83.31 o
   3   6  19  13958.40  13644.90    185.94 o
   5   6  19   9391.11   8874.62    127.67 o
  -6   7  19   3062.87   3117.12     65.48 o
  -4   7  19    760.02    736.89     37.42 o
  -2   7  19   2234.22   2005.07     58.13 o
   0   7  19   4077.50   3802.87     69.88 o
   2   7  19    163.16    135.71     19.59 o
   4   7  19    168.10    207.62     26.44 o
   6   7  19      0.63     13.92     21.83 <
  -7   8  19     29.14     53.37     13.36 o
  -5   8  19     12.25     12.52     13.57 <
  -3   8  19    185.07    252.11     21.41 o
  -1   8  19   4810.90   4612.58     78.35 o
   1   8  19    274.69    198.60     19.94 o
   3   8  19   4397.27   4161.45     93.04 o
   5   8  19     28.39     21.41     25.39 <
   7   8  19   7187.48   7336.70    112.21 o
  -8   9  19    165.21    134.10     17.14 o
  -6   9  19   5397.60   5630.54     91.43 o
  -4   9  19    681.48    564.87     28.12 o
  -2   9  19    359.21    351.80     24.41 o
   0   9  19     86.46     86.95     12.31 o
   2   9  19   5896.15   5961.91    102.55 o
   4   9  19   7305.02   6740.84    149.63 o
   6   9  19    960.02    943.25     48.41 o
   8   9  19    486.73    470.92     27.49 o
  -9  10  19    558.09    536.47     24.13 o
  -7  10  19   2069.83   2065.51     48.97 o
  -5  10  19      2.11     14.76     13.15 <
  -3  10  19   2472.76   2302.93     57.01 o
  -1  10  19     22.22     22.04     11.61 <
   1  10  19    126.67    167.89     21.13 o
   3  10  19   4228.35   3980.34    119.90 o
   5  10  19    456.67    399.29     43.30 o
   7  10  19   4014.41   4072.54    103.39 o
   9  10  19   1165.67   1130.37     38.89 o
 -10  11  19   1859.71   1690.98     37.49 o
  -8  11  19   7909.61   8203.00     81.64 o
  -6  11  19   3495.08   3728.93     65.97 o
  -4  11  19    317.78    292.05     20.57 o
  -2  11  19   1771.71   1806.40     53.86 o
   0  11  19   1739.55   1623.76     47.71 o
   2  11  19     79.56     76.53     23.50 o
   4  11  19   1223.47   1174.93     69.32 o
   6  11  19   1017.00    978.93     51.56 o
   8  11  19      6.57     10.91     11.82 <
  10  11  19    935.25    902.26     27.98 o
  -9  12  19    720.09    726.11     24.06 o
  -7  12  19    803.86    827.13     25.18 o
  -5  12  19    153.16    178.24     16.79 o
  -3  12  19   6009.56   6077.82     91.29 o
  -1  12  19    381.55    330.81     24.97 o
   1  12  19   2650.27   2402.89     61.07 o
   3  12  19   1662.98   1609.13     65.41 o
   5  12  19   1705.77   1753.03     65.48 o
   7  12  19   1735.41   1612.91     48.76 o
   9  12  19   1915.92   1700.91     43.30 o
  -8  13  19    757.53    705.55     24.41 o
  -6  13  19   1141.48   1161.71     30.64 o
  -4  13  19      2.23      6.02     10.63 <
  -2  13  19   1216.04   1131.00     37.56 o
   0  13  19    980.73    944.23     34.28 o
   2  13  19   3212.80   3069.69     76.25 o
   4  13  19   1219.53   1150.10     53.93 o
   6  13  19    384.86    349.00     24.76 o
   8  13  19    457.59    419.58     22.25 o
  -7  14  19      5.78      5.60      5.53 <
  -5  14  19   1993.57   2014.79     38.96 o
  -3  14  19      1.39      2.10      6.02 <
  -1  14  19    273.06    287.79     21.90 o
   1  14  19   5092.22   4427.62     79.61 o
   3  14  19   4080.00   3868.35     79.26 o
   5  14  19   4411.72   4030.78     78.14 o
   7  14  19   1142.75   1035.31     33.72 o
  -4  15  19      2.24      5.25      6.58 <
  -2  15  19    215.42    193.56     14.13 o
   0  15  19   1087.41   1086.44     35.68 o
   2  15  19      4.40     15.53      6.16 <
   4  15  19     37.68     30.85      7.49 o
   0   0  20  26779.60  34853.80    677.99 o
   1   1  20   2463.24   2872.14    122.63 o
   0   2  20   5519.33   6452.35    192.79 o
   2   2  20   1787.54   1834.45    101.92 o
  -1   3  20    771.36    791.59     57.92 o
   1   3  20  24494.20  24026.50    346.06 o
   3   3  20   3820.78   3605.81     79.96 o
  -2   4  20  49071.50  49411.10    311.64 o
   0   4  20  17091.60  17146.50    195.94 o
   2   4  20   8747.67   8673.79    131.72 o
   4   4  20    380.42    395.17     33.30 o
  -3   5  20  16195.20  15526.90    173.76 o
  -1   5  20   9573.98   9598.08    146.48 o
   1   5  20    236.11    235.53     31.62 o
   3   5  20    598.67    576.55     33.93 o
   5   5  20  24088.50  24113.00    209.09 o
  -4   6  20   8570.55   8428.74    130.67 o
  -2   6  20  34215.50  33467.00    254.28 o
   0   6  20   1222.86   1267.20     50.30 o
   2   6  20  73061.20  71846.80    424.06 o
   4   6  20  35291.50  35412.60    268.55 o
   6   6  20   1129.57   1179.90     53.30 o
  -5   7  20   2938.34   2905.44     67.16 o
  -3   7  20   1209.73   1251.32     45.26 o
  -1   7  20   7363.95   7236.73    101.78 o
   1   7  20  13443.20  12968.80    162.92 o
   3   7  20   9132.86   9554.50    139.28 o
   5   7  20   7925.87   7965.44    146.55 o
   7   7  20   9429.93   9836.69    131.65 o
  -6   8  20   1349.65   1356.46     43.86 o
  -4   8  20    429.44    383.97     26.02 o
  -2   8  20   1705.08   1608.79     49.46 o
   0   8  20   5350.82   5331.91     84.71 o
   2   8  20   7786.43   7851.97    121.23 o
   4   8  20     16.87     51.21     30.57 <
   6   8  20  12097.20  12268.70    153.76 o
   8   8  20    286.60    265.47     22.45 o
  -7   9  20   3776.13   3877.93     67.36 o
  -5   9  20   1739.94   1888.46     49.39 o
  -3   9  20     58.29     96.89     13.99 o
  -1   9  20   1150.94   1146.18     40.29 o
   1   9  20   1234.14   1249.09     49.32 o
   3   9  20   6657.06   6577.08    137.04 o
   5   9  20  18984.20  19026.00    211.75 o
   7   9  20    826.34    828.67     38.75 o
   9   9  20   3162.82   3231.98     58.27 o
  -8  10  20   3157.92   3425.82     53.51 o
  -6  10  20   2838.96   2933.56     59.60 o
  -4  10  20   3134.22   3135.24     66.67 o
  -2  10  20    638.37    668.12     32.67 o
   0  10  20   5428.17   5574.93     84.29 o
   2  10  20  14307.50  14127.90    196.08 o
   4  10  20   9485.18   9514.90    178.52 o
   6  10  20   1620.27   1638.38     64.71 o
   8  10  20    217.74    221.19     20.57 o
  10  10  20   7075.09   7198.75     78.14 o
  -9  11  20    470.24    466.24     22.32 o
  -7  11  20   7221.80   7784.96     87.93 o
  -5  11  20   1404.45   1437.33     41.27 o
  -3  11  20    488.39    488.27     29.31 o
  -1  11  20   2350.19   2464.52     60.09 o
   1  11  20     33.70     31.20      8.53 o
   3  11  20   1622.69   1521.20     63.87 o
   5  11  20     72.57     73.45     22.59 o
   7  11  20     15.27      7.42     15.32 <
   9  11  20   5905.58   5886.57     78.70 o
  11  11  20    845.23    784.74     53.58 o
  -8  12  20    314.81    355.36     16.72 o
  -6  12  20    676.09    700.37     26.72 o
  -4  12  20     47.51     65.83     13.36 o
  -2  12  20      5.19     -9.51     15.18 <
   0  12  20    823.39    719.54     31.48 o
   2  12  20   1909.94   1911.40     63.94 o
   4  12  20    119.86    100.52     23.36 o
   6  12  20    747.23    782.64     37.84 o
   8  12  20    233.48    201.88     14.90 o
  10  12  20     29.62     47.29     17.63 <
  -7  13  20   3865.71   3909.41     53.23 o
  -5  13  20    539.36    493.59     20.22 o
  -3  13  20    529.51    479.67     25.25 o
  -1  13  20   2342.55   2349.73     53.02 o
   1  13  20   5229.76   4856.51     92.13 o
   3  13  20   3644.64   3730.47     85.06 o
   5  13  20     57.39     48.97     15.67 o
   7  13  20     81.94     96.12     13.22 o
  -6  14  20   2638.17   2609.26     37.84 o
  -4  14  20    197.19    249.87     14.06 o
  -2  14  20   1096.46   1051.68     31.41 o
   0  14  20   3401.79   3317.04     68.13 o
   2  14  20   1037.46    967.66     40.64 o
   4  14  20   1565.71   1503.58     50.51 o
   6  14  20   1583.66   1468.67     42.18 o
  -3  15  20    911.46    882.04     26.09 o
  -1  15  20      5.37     -5.95      4.55 <
   1  15  20   2279.56   1943.02     40.29 o
   3  15  20     42.29     44.07     10.63 o
   0   1  21   1485.99   1467.76     82.47 o
  -1   2  21   1322.37   1253.35     68.34 o
   1   2  21    201.29    217.07     23.36 o
  -2   3  21  22976.80  22972.50    194.61 o
   0   3  21   4968.09   4948.91    103.53 o
   2   3  21    484.92    522.62     35.75 o
  -3   4  21    640.35    710.03     38.89 o
  -1   4  21   4301.51   4030.01     93.11 o
   1   4  21    850.03    752.00     45.19 o
   3   4  21    321.96    342.84     31.41 o
  -4   5  21    119.28    110.46     22.52 o
  -2   5  21  16286.80  15356.40    164.53 o
   0   5  21   1783.15   1661.95     59.11 o
   2   5  21  20046.70  20092.10    213.92 o
   4   5  21     80.45    103.88     24.69 o
  -5   6  21  12233.00  12523.90    151.03 o
  -3   6  21  20071.80  20747.90    191.39 o
  -1   6  21   2445.79   2371.42     68.13 o
   1   6  21   6230.22   6280.54    119.27 o
   3   6  21   7464.01   7369.02    120.32 o
   5   6  21  21319.60  21430.50    235.67 o
  -6   7  21   1931.71   2120.21     57.71 o
  -4   7  21    339.08    313.39     23.64 o
  -2   7  21   7675.08   7924.31    108.99 o
   0   7  21   1398.43   1418.65     48.13 o
   2   7  21  13370.90  13407.20    164.32 o
   4   7  21  14797.10  15569.40    206.85 o
   6   7  21  53703.60  57738.10    358.30 o
  -7   8  21     37.72     37.42     12.80 <
  -5   8  21     14.73     40.57     13.50 o
  -3   8  21   8308.15   8170.54    112.97 o
  -1   8  21   1959.37   1902.31     47.50 o
   1   8  21  14376.80  14788.80    168.59 o
   3   8  21     18.41      4.20     22.59 <
   5   8  21  16277.20  16730.70    198.18 o
   7   8  21    306.25    373.48     31.27 o
  -8   9  21  11402.00  12651.90    119.48 o
  -6   9  21    670.10    700.44     28.68 o
  -4   9  21   1184.97   1229.29     39.03 o
  -2   9  21    813.21    708.00     32.88 o
   0   9  21    313.17    272.96     25.11 o
   2   9  21      0.45      8.74     18.89 <
   4   9  21      4.78     -0.07     29.31 <
   6   9  21     20.86     75.27     20.64 o
   8   9  21     76.63     91.71     14.69 o
  -9  10  21   4579.28   4629.09     61.77 o
  -7  10  21   4418.87   4751.72     70.16 o
  -5  10  21   1471.93   1609.20     44.00 o
  -3  10  21      0.70      7.35     12.24 <
  -1  10  21     30.85     27.35     18.61 <
   1  10  21   4283.98   4337.59     83.03 o
   3  10  21  10356.40   9779.40    170.83 o
   5  10  21     14.31     21.34     23.57 <
   7  10  21     83.13    115.77     18.26 o
   9  10  21   1211.14   1108.06     34.14 o
 -10  11  21    371.66    352.01     16.58 o
  -8  11  21      4.20     18.61      7.14 <
  -6  11  21   6345.16   6873.61     83.03 o
  -4  11  21     86.31     84.92     11.82 o
  -2  11  21   2861.02   2920.06     64.92 o
   0  11  21   2001.97   1930.29     55.33 o
   2  11  21   1031.71   1060.84     52.81 o
   4  11  21  10527.90  10834.50    166.07 o
   6  11  21   1628.51   1701.89     55.26 o
   8  11  21    265.87    258.34     19.45 o
  10  11  21    429.62    367.67     17.35 o
  -9  12  21    556.25    495.97     21.13 o
  -7  12  21    690.11    729.54     22.52 o
  -5  12  21   1734.58   1757.30     40.01 o
  -3  12  21    284.81    247.07     21.62 o
  -1  12  21    279.27    248.05     20.43 o
   1  12  21    151.90    162.22     22.39 o
   3  12  21      4.38     11.05     18.68 <
   5  12  21     86.26     85.48     18.12 o
   7  12  21     23.09      7.83     10.84 <
   9  12  21      0.61     24.83      8.32 <
  -8  13  21   1770.46   1738.69     40.78 o
  -6  13  21   1136.93   1253.70     30.50 o
  -4  13  21     43.48     54.42      8.88 o
  -2  13  21    857.46    889.18     28.96 o
   0  13  21     40.21     40.08     19.52 <
   2  13  21   2401.13   2364.56     68.69 o
   4  13  21    120.33    124.03     19.24 o
   6  13  21    664.84    691.98     33.58 o
   8  13  21     75.46     66.04     14.90 o
  -5  14  21    627.11    584.39     18.26 o
  -3  14  21    804.98    753.05     24.90 o
  -1  14  21   4133.01   3665.69     59.60 o
   1  14  21   5821.68   5422.50     79.96 o
   3  14  21     99.57    122.35     15.18 o
   5  14  21    530.53    449.66     22.18 o
  -2  15  21    645.63    635.32     29.87 o
   0  15  21    197.42    195.94     14.34 o
   2  15  21   5905.53   5300.78    105.21 o
   1   1  22   2248.49   1919.17     53.72 o
   0   2  22   1687.01   1633.62     52.60 o
   2   2  22   2230.15   2271.10     58.90 o
  -1   3  22   3296.76   3266.26     79.33 o
   1   3  22   1008.53    911.77     46.31 o
   3   3  22     17.69     51.77     23.85 <
  -2   4  22    854.39    856.02     42.53 o
   0   4  22   1310.88   1102.39     50.51 o
   2   4  22   9336.85   9269.58    139.63 o
   4   4  22    157.49    178.73     25.67 o
  -3   5  22  22814.60  22928.70    203.70 o
  -1   5  22  10157.60   9857.53    139.35 o
   1   5  22   8325.23   8086.11    128.99 o
   3   5  22   8226.35   8237.63    135.92 o
   5   5  22   2038.65   2039.07     66.18 o
  -4   6  22    631.81    598.94     34.56 o
  -2   6  22   2117.48   1849.14     54.00 o
   0   6  22    457.29    486.11     32.04 o
   2   6  22   2695.97   2526.29     70.65 o
   4   6  22   4052.20   3936.20    105.00 o
   6   6  22    378.94    396.08     34.07 o
  -5   7  22    786.96    826.15     36.73 o
  -3   7  22   8569.63   9173.46    110.74 o
  -1   7  22     77.74     93.46     16.72 o
   1   7  22  20823.90  21101.80    194.26 o
   3   7  22  13371.40  13472.90    157.32 o
   5   7  22    274.37    284.01     33.58 o
   7   7  22   1387.92   1427.05     49.46 o
  -6   8  22   2778.13   3015.83     61.35 o
  -4   8  22    212.19    203.21     18.26 o
  -2   8  22    438.20    403.00     25.11 o
   0   8  22   1872.57   1776.67     54.14 o
   2   8  22   3940.06   3763.56     84.71 o
   4   8  22   1585.63   1501.69     64.85 o
   6   8  22    787.48    813.63     40.50 o
   8   8  22    981.36   1038.74     35.54 o
  -7   9  22      0.28     18.40     11.89 <
  -5   9  22     65.03     63.38     11.26 o
  -3   9  22   6602.41   7126.84    101.36 o
  -1   9  22    271.76    322.62     23.29 o
   1   9  22     28.58     47.01     17.77 <
   3   9  22    173.84    170.06     27.91 o
   5   9  22  10695.30  11089.60    152.92 o
   7   9  22    538.34    597.96     31.41 o
   9   9  22   5123.88   5229.99     66.46 o
  -8  10  22    360.24    354.03     19.31 o
  -6  10  22   3333.87   3659.19     61.98 o
  -4  10  22    856.72    903.59     30.22 o
  -2  10  22   2424.95   2470.26     58.48 o
   0  10  22    179.41    227.77     29.80 o
   2  10  22   1489.28   1459.99     64.29 o
   4  10  22     45.25     48.83     25.74 <
   6  10  22    704.02    757.38     37.29 o
   8  10  22    847.12    865.46     33.09 o
  10  10  22   2341.61   2225.98     41.55 o
  -9  11  22    517.78    487.02     19.17 o
  -7  11  22    357.63    363.83     16.93 o
  -5  11  22    561.75    670.08     27.00 o
  -3  11  22     21.64     19.10     13.85 <
  -1  11  22    244.50    263.30     23.57 o
   1  11  22   6803.13   6372.46    119.27 o
   3  11  22   6640.91   6559.66    107.66 o
   5  11  22    604.33    675.19     38.33 o
   7  11  22    233.70    231.06     17.91 o
   9  11  22   1886.38   1689.93     35.61 o
  -8  12  22    835.49    755.28     24.34 o
  -6  12  22     28.22     42.60     10.14 o
  -4  12  22    129.20    102.90     13.99 o
  -2  12  22   2926.92   2969.73     56.52 o
   0  12  22    370.69    331.02     27.28 o
   2  12  22   1789.02   1676.99     55.19 o
   4  12  22    233.81    219.72     24.83 o
   6  12  22     93.24    116.75     15.18 o
   8  12  22   2250.88   2087.06     42.11 o
  -7  13  22    515.41    484.99     19.73 o
  -5  13  22    354.42    347.11     16.30 o
  -3  13  22     48.66     57.22     10.42 o
  -1  13  22    246.50    206.01     17.70 o
   1  13  22     45.19     29.59     13.92 <
   3  13  22      9.61    -15.32     14.90 <
   5  13  22   1688.64   1691.89     47.08 o
   7  13  22     33.77     37.22      7.35 o
  -4  14  22   2099.27   2033.40     35.89 o
  -2  14  22    716.95    639.44     24.06 o
   0  14  22     87.13     66.32     12.10 o
   2  14  22   2958.16   2586.24     72.40 o
   4  14  22    174.56    152.29     14.06 o
   0   1  23   1804.21   1612.42     54.91 o
  -1   2  23   1143.29   1134.64     45.82 o
   1   2  23   3327.85   3005.61     73.10 o
  -2   3  23   5780.80   5437.54    110.88 o
   0   3  23      5.11     -6.72     25.95 <
   2   3  23    151.24    125.85     18.47 o
  -3   4  23   3450.80   3402.39     83.10 o
  -1   4  23   3107.71   3112.43     82.13 o
   1   4  23    335.71    455.19     40.15 o
   3   4  23    725.67    714.71     44.49 o
  -4   5  23    169.05    147.95     24.48 o
  -2   5  23   2417.79   2233.89     61.91 o
   0   5  23   1863.39   1823.96     68.62 o
   2   5  23   3977.28   3880.66     91.99 o
   4   5  23   1426.31   1368.71     63.10 o
  -5   6  23     14.29     35.12     18.89 <
  -3   6  23   1159.96   1222.71     45.61 o
  -1   6  23    538.92    511.85     32.18 o
   1   6  23    869.82    912.96     40.01 o
   3   6  23   3023.56   3066.89     79.05 o
   5   6  23   1800.50   1835.64     70.30 o
  -6   7  23     68.11     64.64     15.81 o
  -4   7  23    805.25    811.88     35.05 o
  -2   7  23   2832.46   2718.80     56.66 o
   0   7  23     70.24     59.32     13.78 o
   2   7  23    581.46    515.28     32.18 o
   4   7  23   3261.19   3167.55     90.73 o
   6   7  23   2219.94   2327.97     66.25 o
  -7   8  23   4334.85   4985.15     83.73 o
  -5   8  23   1289.31   1466.36     42.18 o
  -3   8  23   5131.58   5524.21     82.26 o
  -1   8  23    453.52    459.31     26.65 o
   1   8  23    665.35    690.02     34.42 o
   3   8  23   1788.84   1727.43     56.73 o
   5   8  23    840.71    876.44     47.22 o
   7   8  23   2001.85   2176.74     58.76 o
  -8   9  23    225.28    244.28     17.98 o
  -6   9  23    648.88    624.12     24.69 o
  -4   9  23   3491.53   3705.21     63.94 o
  -2   9  23   1027.90   1033.07     37.70 o
   0   9  23   2963.67   3111.94     70.02 o
   2   9  23    668.02    654.27     36.87 o
   4   9  23     15.65     30.01     26.23 <
   6   9  23    940.22    913.24     39.94 o
   8   9  23    146.56    122.98     13.29 o
  -9  10  23    130.13    114.09     10.28 o
  -7  10  23    418.94    390.83     18.89 o
  -5  10  23   1030.29   1067.70     31.13 o
  -3  10  23   4894.33   5348.98     78.35 o
  -1  10  23    188.06    148.30     17.35 o
   1  10  23   5088.47   5162.27     88.07 o
   3  10  23    112.11     57.92     24.06 <
   5  10  23    676.93    634.48     36.59 o
   7  10  23     34.35     38.96     10.63 o
   9  10  23   1690.52   1656.21     35.54 o
  -8  11  23   1770.30   1891.05     35.54 o
  -6  11  23   1082.83   1079.31     32.25 o
  -4  11  23   1228.43   1269.44     39.24 o
  -2  11  23    246.09    219.30     18.89 o
   0  11  23   1838.68   1664.33     55.12 o
   2  11  23   5220.38   4917.08     92.34 o
   4  11  23     18.40     -2.59     20.08 <
   6  11  23   3990.61   4040.78     65.62 o
   8  11  23   2763.54   2624.79     54.98 o
  -7  12  23     35.72     27.14      5.74 o
  -5  12  23   3266.31   3374.83     53.51 o
  -3  12  23     30.31     32.88     10.63 o
  -1  12  23    137.80    110.74     14.69 o
   1  12  23   2772.91   2478.86     63.94 o
   3  12  23    754.20    726.04     36.38 o
   5  12  23   2143.01   2113.71     55.12 o
   7  12  23   1249.18   1231.60     34.84 o
  -6  13  23    390.73    434.69     15.95 o
  -4  13  23   2433.32   2553.08     41.69 o
  -2  13  23    323.93    311.99     17.70 o
   0  13  23   1489.05   1460.13     45.89 o
   2  13  23    262.29    208.74     20.29 o
   4  13  23     18.97     12.31      9.72 <
   6  13  23    250.07    264.98     17.00 o
  -3  14  23      2.02      0.35      7.69 <
  -1  14  23   1893.83   1815.36     42.81 o
   1  14  23    190.65    187.48     20.01 o
   3  14  23   1241.30   1004.60     48.34 o
   0   0  24    715.67    649.03     72.89 o
   1   1  24    178.01    204.75     25.25 o
   0   2  24     14.37     -4.27     24.20 <
   2   2  24    129.92    113.95     23.29 o
  -1   3  24    187.72    213.78     23.92 o
   1   3  24   8823.26   8502.96    149.91 o
   3   3  24   7715.37   7717.24    130.53 o
  -2   4  24   2015.84   1979.75     63.38 o
   0   4  24     88.33     82.20     23.15 o
   2   4  24     37.12     41.76     30.01 <
   4   4  24    154.60    169.01     24.83 o
  -3   5  24    800.03    705.90     38.05 o
  -1   5  24   1075.83    970.39     45.33 o
   1   5  24    279.00    303.46     22.32 o
   3   5  24     39.42     18.75     17.49 <
   5   5  24   1304.54   1354.02     59.32 o
  -4   6  24   1744.85   1757.65     54.56 o
  -2   6  24    866.20    838.39     34.56 o
   0   6  24    437.80    413.00     27.56 o
   2   6  24   2388.03   2282.65     63.10 o
   4   6  24     28.04     51.84     24.48 <
   6   6  24    437.42    468.41     35.75 o
  -5   7  24   3276.08   3577.55     69.39 o
  -3   7  24    310.72    327.52     23.64 o
  -1   7  24   5793.55   6002.55     89.75 o
   1   7  24   1072.17   1006.07     39.45 o
   3   7  24   1450.53   1423.55     56.31 o
   5   7  24     18.85      9.51     23.08 <
   7   7  24    197.63    179.08     19.87 o
  -6   8  24   1667.90   1734.21     42.88 o
  -4   8  24    545.13    639.09     27.70 o
  -2   8  24    232.43    208.39     18.54 o
   0   8  24   2655.34   2665.64     64.92 o
   2   8  24   1607.10   1533.38     51.91 o
   4   8  24   1337.19   1249.30     55.40 o
   6   8  24     17.70     34.42     15.67 <
   8   8  24   1415.56   1475.38     37.08 o
  -7   9  24   3266.59   3586.92     63.80 o
  -5   9  24   1475.13   1708.33     41.62 o
  -3   9  24    538.32    636.22     29.87 o
  -1   9  24    613.03    679.39     31.34 o
   1   9  24    706.34    627.13     33.93 o
   3   9  24   1072.55    991.94     44.35 o
   5   9  24   1174.51   1150.94     45.89 o
   7   9  24      5.46     11.12     10.07 <
   9   9  24     15.71     22.52      7.35 o
  -8  10  24   1418.17   1530.09     32.67 o
  -6  10  24   1712.58   1830.12     39.24 o
  -4  10  24    135.25    137.74     14.13 o
  -2  10  24    111.61    109.97     14.20 o
   0  10  24     40.98     39.94     17.00 <
   2  10  24     34.39     44.91     20.85 <
   4  10  24    396.85    392.72     31.06 o
   6  10  24    690.02    688.06     31.13 o
   8  10  24     23.30     19.94      8.18 <
  10  10  24    295.91    241.55     28.40 o
  -7  11  24   2833.18   2962.59     49.60 o
  -5  11  24    551.44    565.71     25.11 o
  -3  11  24   2183.85   2250.47     50.51 o
  -1  11  24   4919.38   5108.55     73.94 o
   1  11  24    299.24    282.96     30.78 o
   3  11  24    269.52    265.12     24.20 o
   5  11  24     14.25      5.39     12.94 <
   7  11  24   2449.43   2499.29     50.02 o
  -6  12  24     57.38     59.74      9.09 o
  -4  12  24     71.19     51.42     11.19 o
  -2  12  24    460.38    453.65     21.55 o
   0  12  24   1318.38   1250.34     43.93 o
   2  12  24     21.73     26.44     14.34 <
   4  12  24    745.59    780.47     34.91 o
   6  12  24    181.86    167.54     13.15 o
  -5  13  24     88.66     77.09      8.25 o
  -3  13  24    258.28    247.07     15.25 o
  -1  13  24   1290.96   1188.23     38.54 o
   1  13  24    615.66    571.80     30.22 o
   3  13  24   1593.99   1376.68     45.61 o
   5  13  24    992.37    852.52     36.80 o
  -2  14  24      0.54     -3.92      6.02 <
   0  14  24    100.39     90.24     21.06 o
   0   1  25   1723.47   1550.93     58.13 o
  -1   2  25      0.10     -2.52     22.66 <
   1   2  25   2286.20   2081.74     65.06 o
  -2   3  25   5170.59   5025.44    112.56 o
   0   3  25   1198.90    902.61     55.96 o
   2   3  25    525.90    425.88     30.50 o
  -3   4  25   1339.01   1350.59     49.11 o
  -1   4  25   4817.05   4805.72     94.51 o
   1   4  25   1628.27   1578.29     48.41 o
   3   4  25   4460.84   4441.19    103.46 o
  -4   5  25      0.70     18.40     20.36 <
  -2   5  25    239.71    219.37     21.34 o
   0   5  25   1687.61   1631.52     53.65 o
   2   5  25    595.22    590.97     33.37 o
   4   5  25    537.25    521.08     39.59 o
  -5   6  25    326.49    353.54     27.77 o
  -3   6  25   1989.17   2253.96     59.95 o
  -1   6  25    119.83    102.20     16.02 o
   1   6  25   3385.55   3448.28     73.03 o
   3   6  25   1700.06   1706.51     59.18 o
   5   6  25   3703.76   3898.15     93.11 o
  -6   7  25   2673.16   2918.59     62.40 o
  -4   7  25    255.78    284.01     21.34 o
  -2   7  25    677.59    585.65     27.42 o
   0   7  25    271.87    282.40     22.52 o
   2   7  25    631.04    690.37     36.38 o
   4   7  25   5300.31   5367.09    109.62 o
   6   7  25     65.28     56.45     16.65 o
  -7   8  25   1031.73   1151.57     36.03 o
  -5   8  25    965.22   1083.93     33.37 o
  -3   8  25    537.28    553.89     25.67 o
  -1   8  25   1129.99   1218.17     43.02 o
   1   8  25      3.74     22.52     18.33 <
   3   8  25    182.30    192.37     26.16 o
   5   8  25   2796.83   2894.81     66.74 o
   7   8  25    882.44    950.24     31.62 o
  -8   9  25      1.85     -1.05      7.55 <
  -6   9  25    198.23    202.16     15.46 o
  -4   9  25    562.35    693.24     29.31 o
  -2   9  25    745.72    799.57     30.64 o
   0   9  25    112.23    118.85     19.45 o
   2   9  25    258.33    256.80     26.02 o
   4   9  25    234.43    201.54     25.67 o
   6   9  25    555.90    580.33     27.56 o
   8   9  25   2352.35   2263.06     43.58 o
  -9  10  25    965.18    994.60     34.70 o
  -7  10  25    523.73    525.98     21.48 o
  -5  10  25     18.84     29.94      9.44 o
  -3  10  25   2459.37   2685.02     50.16 o
  -1  10  25    207.63    180.69     16.58 o
   1  10  25   2058.91   2039.56     57.50 o
   3  10  25    376.83    342.35     25.95 o
   5  10  25   1272.61   1316.24     43.72 o
   7  10  25      3.39      4.06      7.76 <
   9  10  25    554.76    498.35     19.24 o
  -8  11  25    349.24    298.77     18.33 o
  -6  11  25      1.13      6.16      6.09 <
  -4  11  25    493.43    570.75     22.80 o
  -2  11  25    977.35   1083.16     30.22 o
   0  11  25   1978.70   2051.03     60.09 o
   2  11  25   2589.78   2550.15     58.41 o
   4  11  25     39.97     36.45     14.48 <
   6  11  25    180.34    166.84     13.43 o
   8  11  25    129.89     99.19     11.75 o
  -5  12  25   1399.91   1375.21     28.96 o
  -3  12  25    443.30    450.57     21.06 o
  -1  12  25     37.08     11.61     11.82 <
   1  12  25    802.89    787.67     36.24 o
   3  12  25    678.29    665.89     32.67 o
   5  12  25   2579.74   2750.14     50.09 o
  -4  13  25      2.95      6.79      9.44 <
  -2  13  25     59.74     80.17     12.66 o
   0  13  25    737.76    686.59     29.66 o
   2  13  25   2533.76   2278.52     69.81 o
   4  13  25   1314.06   1312.11     45.47 o
   1   1  26     11.62     72.75     10.21 o
   0   2  26   1714.87   1668.88     43.58 o
   2   2  26   3355.53   3429.39     67.85 o
  -1   3  26     20.62     18.26      9.30 <
   1   3  26     15.01      7.62      9.16 <
   3   3  26    127.58    148.23     19.45 o
  -2   4  26   1167.86   1152.83     42.60 o
   0   4  26    657.00    578.79     34.35 o
   2   4  26  11523.50  11341.50    143.40 o
   4   4  26   1319.35   1370.66     49.67 o
  -3   5  26    963.27    981.23     41.76 o
  -1   5  26    123.97    126.75     18.54 o
   1   5  26     26.49     25.60     16.72 <
   3   5  26     10.50      9.65     18.26 <
   5   5  26    129.50    161.66     24.90 o
  -4   6  26   9023.46  10006.10    117.17 o
  -2   6  26     54.11     38.89     13.29 <
   0   6  26   6524.18   6639.68    110.11 o
   2   6  26     47.84     38.26     17.35 <
   4   6  26      9.18     -4.83     22.11 <
   6   6  26   5339.08   5684.05     89.26 o
  -5   7  26      5.29     14.55     12.03 <
  -3   7  26     16.38     28.61     11.68 <
  -1   7  26     99.21     74.22     13.85 o
   1   7  26   1960.55   1868.66     55.40 o
   3   7  26     66.29     30.99     20.43 <
   5   7  26    138.09    168.59     21.62 o
   7   7  26     98.38    107.73     13.29 o
  -6   8  26      6.34     13.08      9.72 <
  -4   8  26    629.57    696.03     26.72 o
  -2   8  26   1912.63   2022.91     54.28 o
   0   8  26   5774.02   5942.74    104.51 o
   2   8  26    242.76    188.10     20.64 o
   4   8  26  13094.80  13135.10    145.71 o
   6   8  26    116.72    113.18     15.39 o
   8   8  26    668.34    638.39     22.66 o
  -7   9  26     17.98     31.69      8.25 o
  -5   9  26   1238.26   1229.36     35.47 o
  -3   9  26    246.48    264.84     17.84 o
  -1   9  26    688.46    644.34     30.43 o
   1   9  26    594.99    606.15     33.37 o
   3   9  26    844.43    831.11     39.59 o
   5   9  26     34.86     34.98     13.92 <
   7   9  26    214.30    219.09     13.43 o
   9   9  26     57.65     63.73      8.53 o
  -8  10  26   2596.74   2631.29     43.58 o
  -6  10  26  13044.10  14844.50    149.63 o
  -4  10  26      0.95      9.93      7.35 <
  -2  10  26   3738.27   4113.39     67.36 o
   0  10  26      4.25     12.45     14.41 <
   2  10  26    151.99    159.28     18.47 o
   4  10  26   1168.18   1257.69     42.88 o
   6  10  26    973.50    868.26     25.88 o
   8  10  26   3727.98   3864.50     66.04 o
  -7  11  26    185.65    191.46     12.73 o
  -5  11  26    213.94    225.46     15.67 o
  -3  11  26    293.48    353.54     16.79 o
  -1  11  26    717.32    537.66     30.92 o
   1  11  26     88.21     77.79     17.70 o
   3  11  26    247.45    222.10     20.64 o
   5  11  26    135.58    119.20     10.91 o
   7  11  26    533.19    475.89     22.18 o
  -4  12  26    139.36    189.50     14.62 o
  -2  12  26   4239.52   4415.10     63.45 o
   0  12  26     50.37      5.39     11.54 <
   2  12  26   4978.26   5009.14     84.22 o
   4  12  26     54.95     81.85     11.89 o
  -1  13  26    811.88    876.16     35.82 o
   1  13  26     58.89     29.38     15.60 <
   0   1  27    750.46    872.81     29.24 o
  -1   2  27    924.58    754.80     32.18 o
   1   2  27   2029.68   1942.74     47.01 o
  -2   3  27   7571.19   7641.41    114.37 o
   0   3  27   1168.44   1174.59     44.56 o
   2   3  27   2489.24   2181.07     70.65 o
  -3   4  27    695.97    876.09     41.55 o
  -1   4  27    765.33    956.05     41.55 o
   1   4  27     18.64      2.24     16.93 <
   3   4  27     12.86    -37.63     21.97 <
  -4   5  27   4124.82   4452.04     78.84 o
  -2   5  27    642.81    637.34     34.35 o
   0   5  27   4928.08   4615.38     86.25 o
   2   5  27   1903.99   1934.28     55.33 o
   4   5  27    255.02    286.53     27.28 o
  -5   6  27    685.40    694.36     32.25 o
  -3   6  27    610.38    585.79     32.25 o
  -1   6  27     37.58     28.68     11.82 <
   1   6  27   1697.74   1848.03     54.56 o
   3   6  27   4258.10   4247.84     93.04 o
   5   6  27    567.78    631.54     34.42 o
  -6   7  27    299.76    339.41     19.73 o
  -4   7  27    326.16    394.47     23.50 o
  -2   7  27    259.59    245.40     21.27 o
   0   7  27   1250.33   1231.18     45.33 o
   2   7  27    169.54    151.66     17.42 o
   4   7  27   1881.87   1967.58     61.00 o
   6   7  27   1321.89   1417.18     39.94 o
  -7   8  27    203.87    246.03     16.23 o
  -5   8  27     35.98     39.66     10.00 o
  -3   8  27     20.15     13.08      9.02 <
  -1   8  27     33.93     36.73     13.15 <
   1   8  27    331.66    300.59     24.76 o
   3   8  27    154.38    175.65     23.29 o
   5   8  27    742.93    788.44     33.44 o
   7   8  27    582.22    636.36     23.57 o
  -8   9  27    819.58    758.29     21.34 o
  -6   9  27    733.96    874.07     28.82 o
  -4   9  27   1448.05   1577.59     37.63 o
  -2   9  27    990.85   1060.42     33.44 o
   0   9  27    334.32    353.68     26.44 o
   2   9  27    280.57    265.40     25.04 o
   4   9  27    284.07    275.76     21.13 o
   6   9  27    586.75    559.63     20.71 o
   8   9  27   1060.87    995.85     27.63 o
  -7  10  27     81.70     60.09      9.30 o
  -5  10  27    441.58    553.05     20.99 o
  -3  10  27   1024.01   1179.83     31.41 o
  -1  10  27     59.45     82.06     14.55 o
   1  10  27   2735.72   2526.29     67.36 o
   3  10  27    432.38    396.70     23.64 o
   5  10  27    460.67    476.10     21.62 o
   7  10  27    217.61    232.18     13.85 o
  -6  11  27   1903.62   1973.66     36.52 o
  -4  11  27      5.00     -6.44     10.56 <
  -2  11  27   1555.57   1645.79     37.70 o
   0  11  27    780.14    661.13     28.54 o
   2  11  27    128.40    129.41     16.93 o
   4  11  27    811.97    788.86     30.43 o
   6  11  27     78.39     70.93     12.87 o
  -3  12  27    506.43    472.18     20.15 o
  -1  12  27   1212.08   1261.47     39.94 o
   1  12  27   1155.72   1115.54     41.62 o
   3  12  27    763.91    768.93     34.70 o
   0   0  28  11389.80   9031.39    183.98 o
   1   1  28    441.55    348.37     18.61 o
   0   2  28     87.36     33.09      9.02 o
   2   2  28     42.59     38.82     12.17 o
  -1   3  28    264.14    209.02     21.20 o
   1   3  28   4595.12   4444.48     97.31 o
   3   3  28   1583.83   1717.84     60.30 o
  -2   4  28    435.71    608.17     33.09 o
   0   4  28   1690.82   1244.26     44.21 o
   2   4  28    222.76    182.51     23.22 o
   4   4  28     55.60     48.90     17.14 <
  -3   5  28    699.95    733.95     37.91 o
  -1   5  28    822.41    789.21     34.77 o
   1   5  28    150.83    121.02     17.35 o
   3   5  28      9.32     14.90     17.35 <
   5   5  28   3104.97   3337.68     69.88 o
  -4   6  28    291.88    272.26     21.34 o
  -2   6  28    349.33    316.54     20.71 o
   0   6  28     72.94     49.81     13.71 o
   2   6  28   5400.03   5318.13     83.73 o
   4   6  28    914.45    883.58     39.94 o
   6   6  28   1216.53   1269.23     36.80 o
  -5   7  28    152.29    168.17     14.90 o
  -3   7  28    337.53    314.09     20.43 o
  -1   7  28    514.06    538.57     30.29 o
   1   7  28   2359.09   2322.73     56.73 o
   3   7  28      2.20     -2.17     18.33 <
   5   7  28    441.51    463.58     24.27 o
   7   7  28     45.23     50.65      9.09 o
  -6   8  28    664.86    652.38     26.37 o
  -4   8  28    230.16    297.23     17.98 o
  -2   8  28    818.80    766.48     30.85 o
   0   8  28    354.94    332.84     25.39 o
   2   8  28     16.42     -9.79     17.70 <
   4   8  28      9.12      7.83     14.13 <
   6   8  28    297.21    322.27     17.77 o
   8   8  28   1858.71   1898.32     35.33 o
  -7   9  28   2084.73   2090.06     42.25 o
  -5   9  28    111.64    127.88     13.71 o
  -3   9  28    875.36    914.15     29.17 o
  -1   9  28    225.01    244.21     21.76 o
   1   9  28    567.72    462.18     27.91 o
   3   9  28   1111.15   1136.81     40.43 o
   5   9  28   3098.43   3242.33     52.05 o
   7   9  28    214.12    190.69     13.64 o
  -6  10  28      6.11     26.93      8.88 o
  -4  10  28    279.57    201.82     14.55 o
  -2  10  28     69.96     55.89      7.14 o
   0  10  28   2162.46   1936.17     45.33 o
   2  10  28    428.28    336.76     21.06 o
   4  10  28      2.53      9.72      8.88 <
   6  10  28    419.18    430.35     21.34 o
  -5  11  28    375.60    371.45     24.34 o
  -3  11  28    493.43    527.10     25.04 o
  -1  11  28    776.14    601.88     24.41 o
   1  11  28     43.69     39.24     11.47 o
   3  11  28      1.58      7.49     11.05 <
   5  11  28     57.12     49.67     11.12 o
  -2  12  28   2822.56   2207.79    140.61 o
   0  12  28    196.40    210.84     21.13 o
   2  12  28     84.86     93.39     22.52 o
   0   1  29     12.62      3.78      6.23 <
  -1   2  29      1.42     17.42      8.39 <
   1   2  29   3693.00   4044.63     70.72 o
  -2   3  29    599.68    449.66     27.28 o
   0   3  29     93.71    135.85     16.93 o
   2   3  29   8274.24   9210.19    195.17 o
  -3   4  29   1115.99   1074.83     45.19 o
  -1   4  29   6400.58   6208.07     94.72 o
   1   4  29   3142.74   3194.77     73.73 o
   3   4  29    961.89    768.72     44.56 o
  -4   5  29   1739.87   1721.62     58.90 o
  -2   5  29    125.01     77.58     13.50 o
   0   5  29      0.97     13.78     14.76 <
   2   5  29      4.31     15.39     14.69 <
   4   5  29   6325.76   6529.44    109.41 o
  -5   6  29   2547.15   2806.94     55.47 o
  -3   6  29    125.03    132.98     16.02 o
  -1   6  29   2835.83   2885.64     60.51 o
   1   6  29      0.02    -10.07     13.29 <
   3   6  29    540.85    575.02     33.09 o
   5   6  29   1869.45   1884.12     48.62 o
  -6   7  29   2597.90   2881.38     47.15 o
  -4   7  29     17.05      9.93     10.07 <
  -2   7  29    163.99    208.88     17.91 o
   0   7  29    941.84    948.15     38.82 o
   2   7  29    907.79    801.10     34.70 o
   4   7  29    155.37    153.13     17.42 o
   6   7  29     50.42     56.10     10.35 o
  -7   8  29    732.54    680.29     25.60 o
  -5   8  29     49.95     43.51      8.67 o
  -3   8  29   2882.72   2766.30     51.35 o
  -1   8  29    285.92    388.80     24.55 o
   1   8  29    906.32    805.30     35.82 o
   3   8  29   1131.22   1217.89     42.46 o
   5   8  29      0.85     -6.58      9.23 <
   7   8  29    593.10    584.18     20.71 o
  -6   9  29   1434.68   1405.22     33.79 o
  -4   9  29     93.92     74.50     10.07 o
  -2   9  29    559.26    552.70     23.92 o
   0   9  29    285.28    245.19     19.80 o
   2   9  29   3218.65   2723.14     75.69 o
   4   9  29   1636.67   1725.89     41.62 o
   6   9  29     59.95     37.70      7.00 o
  -5  10  29    545.04    429.86     24.48 o
  -3  10  29    436.21    382.15     19.80 o
  -1  10  29     15.36     19.59     10.63 <
   1  10  29     22.37      6.09     10.00 <
   3  10  29    369.31    360.68     20.92 o
   5  10  29    547.04    483.03     22.04 o
  -2  11  29    485.77    478.27     23.50 o
   0  11  29    533.35    437.98     24.55 o
   2  11  29    647.09    596.14     28.47 o
   1   1  30   1492.53   1629.56     48.48 o
   0   2  30   1207.09   1282.80     39.24 o
   2   2  30   1843.80   1823.61     50.86 o
  -1   3  30   1088.99   1248.95     42.60 o
   1   3  30    324.18    236.44     21.62 o
   3   3  30   3437.86   3181.05     84.92 o
  -2   4  30    155.80    149.84     17.07 o
   0   4  30     49.48     32.81     13.99 <
   2   4  30    593.30    579.91     32.67 o
   4   4  30    979.41    951.99     44.42 o
  -3   5  30   2867.46   3117.40     61.63 o
  -1   5  30   3363.27   3344.61     65.48 o
   1   5  30    239.79    205.80     19.45 o
   3   5  30   4641.90   4789.07     99.19 o
   5   5  30      0.64      0.21     10.91 <
  -4   6  30   1069.25   1147.37     38.54 o
  -2   6  30    221.24    175.79     18.82 o
   0   6  30   1993.21   1818.23     47.01 o
   2   6  30      0.12      7.07     14.34 <
   4   6  30     18.51      0.21     14.27 <
   6   6  30     16.41     32.46      8.74 o
  -5   7  30    203.83    223.29     17.00 o
  -3   7  30     95.64     97.58     12.94 o
  -1   7  30     13.55      7.55     11.89 <
   1   7  30   3215.84   2982.81     65.41 o
   3   7  30   6959.10   6804.28     95.14 o
   5   7  30    208.38    169.50     15.04 o
   7   7  30   2193.05   2215.91     47.22 o
  -6   8  30      9.73     21.62      9.93 <
  -4   8  30     10.79      5.39      9.79 <
  -2   8  30    171.76    138.93     13.64 o
   0   8  30    141.65    174.25     15.95 o
   2   8  30    155.24    141.93     17.84 o
   4   8  30   2636.08   2562.88     56.59 o
   6   8  30    240.48    255.54     12.80 o
  -5   9  30   3079.12   3148.74     54.00 o
  -3   9  30    657.29    580.54     20.92 o
  -1   9  30      9.18      6.30     10.63 <
   1   9  30    522.57    466.66     24.41 o
   3   9  30    650.62    645.46     25.32 o
   5   9  30    478.71    444.55     17.84 o
  -4  10  30    423.54    369.35     28.54 o
  -2  10  30      0.60     -0.28     10.42 <
   0  10  30      6.65     21.83      9.79 <
   2  10  30    116.49    112.69     13.57 o
   4  10  30     34.59     35.96      9.23 o
  -1  11  30   1789.13   1522.95    114.09 o
   0   1  31   1077.40   1140.17     39.38 o
  -1   2  31     93.81     70.09     11.12 o
   1   2  31   1639.36   1596.89     45.89 o
  -2   3  31    549.59    699.11     35.96 o
   0   3  31   4031.19   4406.01     99.68 o
   2   3  31   4373.37   4001.40     79.40 o
  -3   4  31    157.74    169.36     19.10 o
  -1   4  31   2201.34   2096.43     65.20 o
   1   4  31   6237.83   5659.71     87.93 o
   3   4  31     22.75     14.76     15.25 <
  -4   5  31   4733.96   4890.15     86.04 o
  -2   5  31    394.53    454.07     26.23 o
   0   5  31    219.45    272.19     19.38 o
   2   5  31   1565.56   1325.19     45.75 o
   4   5  31    845.41    908.76     36.31 o
  -5   6  31   2348.46   2489.08     60.30 o
  -3   6  31    926.83    930.31     31.27 o
  -1   6  31   2310.04   2395.27     62.82 o
   1   6  31     64.48     65.83     13.92 o
   3   6  31    678.41    695.97     30.43 o
   5   6  31    401.66    326.68     16.86 o
  -6   7  31      0.98     -0.07     10.21 <
  -4   7  31    389.43    455.47     21.62 o
  -2   7  31    364.15    326.54     18.54 o
   0   7  31   4158.61   3970.20     63.94 o
   2   7  31    162.78    125.78     20.29 o
   4   7  31   1129.56   1147.72     33.86 o
   6   7  31    546.28    561.45     24.41 o
  -5   8  31     45.96     47.43      9.44 o
  -3   8  31   1226.58   1004.95     27.21 o
  -1   8  31   4647.81   4506.32     63.45 o
   1   8  31    745.44    607.82     29.17 o
   3   8  31   1757.84   1836.41     46.66 o
   5   8  31    940.30    962.07     25.74 o
  -4   9  31    279.86    258.20     17.98 o
  -2   9  31     18.85     48.55     10.07 o
   0   9  31   2499.13   1996.61     53.23 o
   2   9  31      2.08      3.36      8.81 <
   4   9  31   2155.64   2210.66     45.61 o
  -1  10  31     24.72     59.88     16.79 o
   1  10  31    196.62    229.52     21.13 o
   0   0  32  18334.00  17624.60    333.68 o
   1   1  32    100.63    139.28     18.61 o
   0   2  32   1784.23   1703.08     51.14 o
   2   2  32    210.69    198.95     24.69 o
  -1   3  32      0.60      8.88     10.42 <
   1   3  32    727.25    669.31     29.73 o
   3   3  32      7.94      7.14     12.24 <
  -2   4  32  13670.60  13476.50    130.81 o
   0   4  32   3497.91   3028.70     56.31 o
   2   4  32    548.44    614.82     35.19 o
   4   4  32      0.58     -8.74     11.19 <
  -3   5  32    270.70    250.01     22.18 o
  -1   5  32      0.51      6.37     11.12 <
   1   5  32     31.49     19.52     11.82 <
   3   5  32      0.66     30.36     14.48 <
   5   5  32     28.03     20.64      8.32 <
  -4   6  32     20.17     23.50      9.79 <
  -2   6  32     51.38     71.49     12.17 o
   0   6  32    501.95    566.62     29.24 o
   2   6  32   5272.39   5493.50     90.17 o
   4   6  32   4121.21   4592.43     63.03 o
   6   6  32   2098.40   2177.92     52.12 o
  -5   7  32    181.98    251.83     17.14 o
  -3   7  32    116.82     91.15     10.28 o
  -1   7  32      2.27     17.21     10.84 <
   1   7  32     20.48     29.66     13.99 <
   3   7  32      0.63     -2.52      9.72 <
   5   7  32    149.31    143.61     11.54 o
  -4   8  32   4526.14   4640.63     91.57 o
  -2   8  32   2145.59   1875.59     38.54 o
   0   8  32      0.80     17.07     12.03 <
   2   8  32     45.28     27.91     10.91 <
   4   8  32    319.07    336.96     16.51 o
  -3   9  32    140.08     78.35     40.92 <
  -1   9  32      4.11    -13.29     13.36 <
   1   9  32    332.05    309.61     20.85 o
   3   9  32    190.79    205.31     17.49 o
   0   1  33    802.15    743.04     32.25 o
  -1   2  33     39.79     33.23     10.14 o
   1   2  33   2326.45   2234.03     57.43 o
  -2   3  33   2038.50   1969.39     61.91 o
   0   3  33    619.64    560.60     25.74 o
   2   3  33   6110.18   7174.55    112.90 o
  -3   4  33     49.23      4.97     11.05 <
  -1   4  33      2.94      9.51      8.32 <
   1   4  33   2772.66   2820.38     59.39 o
   3   4  33     57.63     22.52     10.84 <
  -4   5  33   4897.94   5584.65     92.55 o
  -2   5  33    503.06    596.84     26.72 o
   0   5  33     63.05     69.25     12.24 o
   2   5  33   1543.42   1478.18     43.93 o
   4   5  33    755.67    744.09     26.16 o
  -5   6  33   2478.52   2564.07     61.49 o
  -3   6  33    239.02    248.89     16.30 o
  -1   6  33    515.06    492.96     21.76 o
   1   6  33    852.99    709.19     35.47 o
   3   6  33    402.47    365.93     20.99 o
   5   6  33    788.75    923.03     33.30 o
  -4   7  33    741.68    697.43     24.69 o
  -2   7  33    498.29    449.31     18.61 o
   0   7  33   4356.27   4035.74     67.50 o
   2   7  33      0.84     10.84      8.95 <
   4   7  33    177.28    187.54     12.38 o
  -3   8  33    259.03    174.46     26.93 o
  -1   8  33   1202.80    927.44     41.69 o
   1   8  33     70.07     63.52     10.28 o
   3   8  33   1967.50   2098.32     51.77 o
   1   1  34   1063.43   1263.08     38.33 o
   0   2  34    122.40    109.76     13.85 o
   2   2  34    945.34    904.84     39.80 o
  -1   3  34   2777.99   2988.54     64.50 o
   1   3  34    479.70    486.88     29.24 o
   3   3  34   1855.94   2033.75     52.53 o
  -2   4  34     91.98     86.18     13.64 o
   0   4  34     16.91      1.47     10.21 <
   2   4  34    435.53    531.29     32.67 o
   4   4  34    284.38    367.26     20.78 o
  -3   5  34   2980.56   3595.46     74.85 o
  -1   5  34   5039.86   5239.57     67.23 o
   1   5  34   1714.48   1589.48     88.63 o
   3   5  34   9663.58  12311.50    120.53 o
   5   5  34      1.96     10.07      8.04 <
  -4   6  34   1307.11   1735.12     43.65 o
  -2   6  34      6.04      5.95      9.37 <
   0   6  34    810.42    816.35     32.74 o
   2   6  34     84.15     78.77     10.70 o
   4   6  34    230.90    294.92     18.68 o
  -3   7  34    194.96    144.80     44.21 o
  -1   7  34    182.36    203.77     27.70 o
   1   7  34   3088.33   3539.22     69.60 o
   3   7  34   6983.33   8133.05    186.22 o
   0   1  35    159.97    100.38     11.12 o
  -1   2  35     34.90     35.54      9.30 o
   1   2  35    511.32    561.72     34.21 o
  -2   3  35     38.11     38.26     10.56 o
   0   3  35    557.64    453.37     24.27 o
   2   3  35   2824.12   2983.16     57.57 o
  -3   4  35   1223.46   1371.85     44.00 o
  -1   4  35    757.52    770.18     31.76 o
   1   4  35   2039.40   2191.08     55.96 o
   3   4  35    748.79    967.52     33.93 o
  -4   5  35    337.08    263.79     27.63 o
  -2   5  35     18.75     76.95     10.28 o
   0   5  35    140.11    189.01     22.32 o
   2   5  35     65.56    104.93     14.55 o
   4   5  35   1948.55   2422.76     63.66 o
  -1   6  35   1474.70   1652.86     63.38 o
   1   6  35    752.55    934.78     51.77 o
   1   1  36    210.13    186.22     15.60 o
   0   2  36    779.75    779.42     51.28 o
   2   2  36    173.21    164.88     14.76 o
  -1   3  36     26.85    -12.52     10.63 <
   1   3  36    844.24    733.60     45.33 o
   3   3  36    386.60    453.44     25.25 o
  -2   4  36   5100.42   7279.34    143.26 o
   0   4  36    464.93    573.97     35.12 o
   2   4  36     26.22     57.57     12.73 o
