# Supplementary material for: Photocrystallographic and spectroscopic studies of a model (N,N,O)-donor square-planar nickel(II) nitro complex: in search of high-conversion and stable photoswitchable materials
Source: IUCrJ. 2020 Oct 29;7(Pt 6):1188–98. doi: 10.1107/S205225252001307X (PMC7642791; doi:10.1107/S205225252001307X)
Supplement: Supplementary file 3 [file m-07-01188-sup3.hkl]

#=======================================================================
data_120K_dark
#=======================================================================

_cell_length_a                           14.7908(3)
_cell_length_b                           14.7908(3)
_cell_length_c                           29.8489(7)
_cell_angle_alpha                        90
_cell_angle_beta                         90
_cell_angle_gamma                        90

# STRUCTURE-FACTOR LIST

loop_
 _refln_index_h
 _refln_index_k
 _refln_index_l
 _refln_F_squared_calc
 _refln_F_squared_meas
 _refln_F_squared_sigma
 _refln_observed_status
   0   2   0  83991.80  85057.40    455.65 o
   2   2   0    726.32    643.68     31.37 o
  -2   4   0 849274.00 701865.00   2544.83 o
   0   4   0 664766.00 636060.00   2304.57 o
   2   4   0   3495.62   2989.88     97.00 o
   4   4   0  10508.50  11388.50    187.19 o
  -4   6   0   7701.09   8374.59    165.99 o
  -2   6   0  21145.30  18042.10    225.30 o
   0   6   0  17536.50  18397.00    189.93 o
   2   6   0  57635.70  57073.40    499.17 o
   4   6   0  40805.30  45051.20    594.27 o
   6   6   0     92.49    125.21     26.60 o
  -6   8   0  10595.90  10977.80    266.50 o
  -4   8   0 146990.00 139871.00   1296.56 o
  -2   8   0 228023.00 216419.00   1168.12 o
   0   8   0  10377.20  11313.30    178.98 o
   2   8   0   5881.32   5585.38    175.47 o
   4   8   0   1134.29   1168.12     98.19 o
   6   8   0  44471.90  55101.70    849.75 o
   8   8   0  21651.10  21801.00    306.86 o
  -8  10   0   1364.67   1126.21     69.34 o
  -6  10   0     10.05     32.22     10.95 <
  -4  10   0  28479.20  26015.40    200.94 o
  -2  10   0   3936.86   3322.77    174.98 o
   0  10   0  24460.60  21872.40    468.64 o
   2  10   0  21115.20  20934.70    332.61 o
   4  10   0   8771.95  10333.60    183.61 o
   6  10   0     49.77     74.75     18.60 o
   8  10   0   1272.44   1320.42     76.01 o
  10  10   0   3064.13   2953.24    127.25 o
 -10  12   0   3012.24   3912.83    203.96 o
  -8  12   0    334.34    225.02     28.36 o
  -6  12   0    601.18    564.09     28.99 o
  -4  12   0  30464.80  28621.80    226.07 o
  -2  12   0  47065.30  49847.10    297.80 o
   0  12   0  26681.20  29547.20    307.70 o
   2  12   0   2502.27   2783.11     96.79 o
   4  12   0  20581.60  23002.00    325.03 o
   6  12   0  28567.80  30325.90    391.85 o
   8  12   0   4807.80   5131.41    162.20 o
  10  12   0    276.80    332.19     38.25 o
  12  12   0   4418.60   6045.66    227.76 o
 -12  14   0    126.47    150.97     29.83 o
 -10  14   0    199.94    359.14     59.31 o
  -8  14   0    794.37    984.93     99.31 o
  -6  14   0    434.60    476.43     28.14 o
  -4  14   0   5238.45   5637.95    106.33 o
  -2  14   0    533.16    585.08     35.87 o
   0  14   0     17.67     42.60     16.99 <
   2  14   0  16950.40  20117.30    337.04 o
   4  14   0   3634.13   4077.56    151.04 o
   6  14   0   2957.48   2917.31    114.05 o
   8  14   0    775.29    734.92     53.76 o
  10  14   0     12.26     34.67     15.72 <
  -8  16   0   1497.47   1576.32     72.43 o
  -6  16   0   6075.07   6357.92    204.45 o
  -4  16   0   4827.66   4948.44    136.44 o
  -2  16   0   7552.60   9408.23    171.40 o
   0  16   0  10999.80  13084.70    208.80 o
   2  16   0    628.56    824.76     64.22 o
   4  16   0   7157.39   8831.86    287.34 o
   6  16   0   4425.33   4725.87    188.38 o
  -2  18   0   1600.31   2650.60    126.83 o
   0  18   0    528.62    532.29     57.06 o
   2  18   0     30.62     33.06     11.86 <
   0   1   1  20956.20  20427.20     61.76 o
  -1   2   1   2628.80   2748.44     30.74 o
   1   2   1  41071.50  38342.30    145.01 o
  -2   3   1  65998.80  66874.40    214.35 o
   0   3   1  55562.60  59024.70    254.64 o
   2   3   1   6353.91   5768.35     67.45 o
  -3   4   1  19768.80  22369.10    158.48 o
  -1   4   1 400743.00 435449.00    961.63 o
   1   4   1  46372.50  45086.30    188.24 o
   3   4   1    516.59    690.08     30.60 o
  -4   5   1  22105.30  21871.60    181.57 o
  -2   5   1    522.28    481.90     20.21 o
   0   5   1 112060.00 114341.00    362.02 o
   2   5   1  17203.50  16624.30    137.00 o
   4   5   1     77.04     55.73     11.65 o
  -5   6   1  40978.80  42056.10    299.63 o
  -3   6   1    442.70    246.99     19.65 o
  -1   6   1  17137.30  17412.50    147.11 o
   1   6   1    337.82    267.69     18.18 o
   3   6   1    737.28    697.16     38.25 o
   5   6   1  11723.10  11648.90    156.45 o
  -6   7   1   2354.63   2302.54     73.20 o
  -4   7   1   7764.90   6611.44    118.12 o
  -2   7   1  32744.80  34728.80    269.80 o
   0   7   1  73577.40  70870.40    292.19 o
   2   7   1    993.02   1074.21     49.13 o
   4   7   1    102.85     93.49     16.77 o
   6   7   1   3092.71   2926.43     94.68 o
  -7   8   1   2145.90   1967.33     62.04 o
  -5   8   1   1255.89   1481.85     71.24 o
  -3   8   1  69542.00  67449.00    379.29 o
  -1   8   1  77746.70  77559.10    328.05 o
   1   8   1    537.02    331.49     25.62 o
   3   8   1  17536.70  18344.00    237.02 o
   5   8   1    243.93    195.82     25.27 o
   7   8   1   8291.20   9002.62    154.55 o
  -8   9   1   1132.82    978.33     47.87 o
  -6   9   1   4882.86   4572.94     87.59 o
  -4   9   1     47.38     79.10     21.90 o
  -2   9   1   5720.62   5686.52    109.35 o
   0   9   1  52789.10  53305.70    298.50 o
   2   9   1     96.28    175.68     19.44 o
   4   9   1  19045.20  19163.00    301.31 o
   6   9   1    395.08    423.51     29.97 o
   8   9   1   1958.65   1911.04     63.03 o
  -9  10   1   6866.77   6401.51    135.18 o
  -7  10   1  12948.90  12118.10    137.64 o
  -5  10   1     43.35     45.27      7.86 o
  -3  10   1   9327.48   8863.65    136.16 o
  -1  10   1    168.53    194.07     23.16 o
   1  10   1   1316.45   1247.08     58.40 o
   3  10   1  10075.70  10744.20    181.78 o
   5  10   1  17004.80  18416.30    162.83 o
   7  10   1   8049.60   8402.11    131.53 o
   9  10   1    752.37    637.15     41.97 o
 -10  11   1   2984.24   3159.17     92.30 o
  -8  11   1     55.96     51.87     11.51 o
  -6  11   1   2081.81   1892.30     43.02 o
  -4  11   1   1216.56   1297.89     33.13 o
  -2  11   1  11356.20  11426.20     99.59 o
   0  11   1    803.79    774.93     29.27 o
   2  11   1   3475.75   3852.75     75.80 o
   4  11   1   8141.03   8828.00    126.27 o
   6  11   1    300.96    283.76     24.28 o
   8  11   1  12715.60  12931.30    151.39 o
  10  11   1   2783.73   2765.77     83.73 o
 -11  12   1    163.46    292.68     40.85 o
  -9  12   1   3255.28   3629.70     96.65 o
  -7  12   1    448.58    405.26     19.51 o
  -5  12   1  25668.00  25058.80    138.48 o
  -3  12   1  73350.50  72390.30    266.15 o
  -1  12   1   2011.21   1776.35     48.29 o
   1  12   1  14714.80  16942.80    170.62 o
   3  12   1      7.21     52.15     16.21 o
   5  12   1    884.19    899.72     38.32 o
   7  12   1   6285.33   6389.23    128.93 o
   9  12   1   3445.46   3370.50    103.46 o
  11  12   1   1923.62   2302.75    101.91 o
 -12  13   1   9471.81  14377.90    232.11 o
 -10  13   1    228.06    369.67     45.13 o
  -8  13   1   3458.16   3431.70     89.07 o
  -6  13   1    803.66    797.53     25.41 o
  -4  13   1    506.49    502.11     22.18 o
  -2  13   1     73.32     81.21     10.11 o
   0  13   1   8147.28   8660.32    111.81 o
   2  13   1   1570.85   1823.10     65.06 o
   4  13   1   3889.33   4116.72     78.75 o
   6  13   1      2.20     24.71     10.74 <
   8  13   1    894.30    766.23     41.41 o
  10  13   1   1469.99   1697.95     81.84 o
  12  13   1     49.31    132.93     22.60 o
 -11  14   1    268.65    413.26     32.29 o
  -9  14   1   1102.55   1483.11     85.21 o
  -7  14   1    163.11    195.61     15.30 o
  -5  14   1   1650.71   1695.29     39.80 o
  -3  14   1    704.86    700.25     27.51 o
  -1  14   1   2736.24   2985.04     70.61 o
   1  14   1   3988.10   4622.14    103.46 o
   3  14   1    159.58    158.13     18.88 o
   5  14   1   3323.00   3502.52     82.61 o
   7  14   1   1262.95   1222.44     51.31 o
   9  14   1   5362.63   5625.10    136.37 o
  11  14   1   1284.40   1391.87     60.36 o
 -10  15   1      3.15      3.44      7.30 <
  -8  15   1   2090.02   2860.38    110.54 o
  -6  15   1   1490.51   1400.36     38.53 o
  -4  15   1   3587.27   3722.14     64.57 o
  -2  15   1   1354.52   1488.87     56.57 o
   0  15   1    512.23    518.40     33.97 o
   2  15   1    110.56    152.24     19.72 o
   4  15   1     34.74     47.24     15.09 o
   6  15   1     56.50     65.76     12.07 o
   8  15   1   1497.48   1498.90     47.10 o
  10  15   1    253.19    211.89     21.13 o
  -9  16   1     46.45     48.22     10.11 o
  -7  16   1    621.91    537.63     35.65 o
  -5  16   1  12421.30  13852.90    129.56 o
  -3  16   1   2828.91   3300.73     69.48 o
  -1  16   1    841.07    814.09     35.58 o
   1  16   1    170.50    170.13     21.06 o
   3  16   1    331.46    381.18     36.01 o
   5  16   1   1827.79   2127.92     95.73 o
   7  16   1     67.81     45.06      7.86 o
  -6  17   1     60.66     62.26     14.74 o
  -4  17   1   5126.94   6573.47    108.65 o
  -2  17   1    311.40    307.63     21.41 o
   0  17   1     41.10    158.41     22.18 o
   2  17   1     39.94     94.12     20.78 o
   4  17   1   1526.46   1674.51     76.29 o
   6  17   1      8.57      3.02      5.90 <
  -1  18   1    521.54    698.43     46.32 o
   1  18   1   1861.23   2404.73     82.89 o
   3  18   1      5.14     -0.77      7.23 <
   1   1   2 153009.00 151682.00    339.28 o
   0   2   2  15213.20  14867.80     77.63 o
   2   2   2  87776.80  83632.50    241.23 o
  -1   3   2  53552.20  54740.70    190.07 o
   1   3   2   5447.69   5088.25     59.03 o
   3   3   2  15144.70  14898.20    115.32 o
  -2   4   2  45874.20  47906.60    205.65 o
   0   4   2   6013.17   6200.49     64.22 o
   2   4   2  23411.80  22460.60    144.09 o
   4   4   2    451.47    484.15     25.13 o
  -3   5   2  64116.10  63567.20    264.67 o
  -1   5   2  83986.70  84171.70    279.90 o
   1   5   2  14410.40  13344.90    129.63 o
   3   5   2  36907.60  37473.50    260.32 o
   5   5   2   3857.16   4089.77     88.79 o
  -4   6   2   2117.62   1861.42     56.36 o
  -2   6   2    368.82    433.47     25.83 o
   0   6   2   7295.67   7040.21     92.86 o
   2   6   2   2532.76   2780.93     60.36 o
   4   6   2    244.99    271.55     24.21 o
   6   6   2    226.56    354.79     29.34 o
  -5   7   2   6661.52   6872.32    125.92 o
  -3   7   2  50025.30  50439.30    317.38 o
  -1   7   2  25621.10  25973.80    184.24 o
   1   7   2  13893.40  12928.90    142.13 o
   3   7   2  15169.80  14830.30    196.52 o
   5   7   2    856.50    932.78     54.25 o
   7   7   2  25573.40  26575.90    281.45 o
  -6   8   2     54.78     59.94     19.58 o
  -4   8   2    480.05    756.61     49.06 o
  -2   8   2   2842.29   2487.41     72.15 o
   0   8   2   1168.99   1393.06     45.13 o
   2   8   2   3607.68   3868.26    100.93 o
   4   8   2    165.00    153.85     23.37 o
   6   8   2   1955.03   2026.92     83.87 o
   8   8   2     87.84     70.61     13.12 o
  -7   9   2   9019.52   8562.90    113.63 o
  -5   9   2   6658.57   5982.64    165.22 o
  -3   9   2  44575.40  41417.40    381.25 o
  -1   9   2   4796.87   4942.05    101.98 o
   1   9   2  25623.30  25465.90    243.55 o
   3   9   2   1056.14   1100.32     58.68 o
   5   9   2   9812.09  10996.00    216.60 o
   7   9   2  18798.00  19379.90    197.15 o
   9   9   2    595.73    668.67     43.66 o
  -8  10   2   5837.75   6034.85    113.56 o
  -6  10   2   2583.61   2464.53     51.66 o
  -4  10   2   4241.39   4026.25     55.80 o
  -2  10   2    720.67    681.65     47.94 o
   0  10   2    887.45    984.30     58.33 o
   2  10   2   2338.33   2420.03     85.21 o
   4  10   2   2097.25   2467.48     61.90 o
   6  10   2    940.32   1073.01     45.06 o
   8  10   2     16.31     -9.76     16.42 <
  10  10   2   5248.67   5175.98    120.16 o
  -9  11   2   3696.82   3558.18    117.14 o
  -7  11   2   1869.54   1683.43     44.71 o
  -5  11   2    661.08    644.59     23.86 o
  -3  11   2   6606.14   6309.28     72.92 o
  -1  11   2   2086.66   1988.53     44.43 o
   1  11   2  24624.80  26454.70    184.59 o
   3  11   2   3199.06   3217.49     73.84 o
   5  11   2  16173.30  18035.60    180.66 o
   7  11   2   7980.45   8465.13    149.36 o
   9  11   2     13.57      4.14     11.37 <
  11  11   2    923.80   1145.52     77.63 o
 -10  12   2    217.74    227.62     28.50 o
  -8  12   2   4384.74   4180.24     76.92 o
  -6  12   2   1165.92   1040.31     27.72 o
  -4  12   2   1543.24   1503.47     37.90 o
  -2  12   2    628.68    652.59     26.53 o
   0  12   2   1935.63   1851.31     52.15 o
   2  12   2     46.05     62.61     17.48 o
   4  12   2   6500.91   6853.02    113.00 o
   6  12   2    781.99    823.71     41.76 o
   8  12   2   2607.78   2797.78     84.22 o
  10  12   2   2898.86   3458.09    127.60 o
  12  12   2    311.96    510.54     46.32 o
 -11  13   2     11.55      0.70     15.86 <
  -9  13   2   2206.10   2794.97    120.30 o
  -7  13   2    126.25    117.56     11.37 o
  -5  13   2  13349.80  13468.50    110.54 o
  -3  13   2   8407.94   8544.52     92.01 o
  -1  13   2   1629.25   1642.93     43.59 o
   1  13   2    482.33    563.32     32.71 o
   3  13   2   6388.18   6782.97    110.54 o
   5  13   2   8326.64   9584.12    121.63 o
   7  13   2   1003.41    915.72     47.24 o
   9  13   2   1547.41   1608.40     67.10 o
  11  13   2   1037.22   1232.69     66.61 o
  13  13   2    320.99    298.64     27.51 o
 -12  14   2     69.44    108.09     17.97 o
 -10  14   2   2555.45   3488.41    127.04 o
  -8  14   2    856.05    969.35     53.97 o
  -6  14   2    761.85    637.22     24.64 o
  -4  14   2   1422.72   1295.01     38.11 o
  -2  14   2     20.73     18.46      6.95 <
   0  14   2    979.83   1084.45     45.90 o
   2  14   2    699.93    651.12     38.95 o
   4  14   2   5808.73   6587.36    108.16 o
   6  14   2    169.06    200.66     21.13 o
   8  14   2    530.77    468.64     30.11 o
  10  14   2    398.74    438.39     36.78 o
  -9  15   2     43.86     25.90     10.04 <
  -7  15   2   1638.15   1531.12     64.01 o
  -5  15   2    784.97    849.54     28.22 o
  -3  15   2    125.87    165.15     15.58 o
  -1  15   2   2553.36   3035.15     81.70 o
   1  15   2    954.17   1149.24     50.67 o
   3  15   2    191.10    202.21     20.85 o
   5  15   2     86.64     87.10     17.27 o
   7  15   2   2888.98   2754.68     69.20 o
   9  15   2   3890.49   3758.35     94.68 o
  -8  16   2    278.35    368.48     28.57 o
  -6  16   2   1265.56   1124.60     39.59 o
  -4  16   2   5093.37   5379.17    102.82 o
  -2  16   2   1459.83   1397.77     50.39 o
   0  16   2   4651.54   5268.98    113.56 o
   2  16   2     30.83     52.78     13.05 o
   4  16   2    311.36    318.79     38.39 o
   6  16   2    380.95    408.49     38.67 o
  -7  17   2   2652.34   2911.20     82.75 o
  -5  17   2   1830.76   2036.67     79.66 o
  -3  17   2    256.30    246.85     18.46 o
  -1  17   2     40.04     60.85     13.34 o
   1  17   2    103.26    117.21     18.88 o
   3  17   2   4876.43   5738.31    146.69 o
   5  17   2   1563.34   1671.84     70.40 o
  -2  18   2    165.69    195.05     24.35 o
   0  18   2   2862.35   3377.45     99.38 o
   2  18   2    847.06    813.32     46.53 o
   0   1   3  16068.00  16280.80     92.30 o
  -1   2   3  18765.40  19154.10    142.20 o
   1   2   3  19172.00  18569.30    123.11 o
  -2   3   3   7926.46   7789.66     77.06 o
   0   3   3   1218.29   1161.52     25.48 o
   2   3   3   7604.38   6964.90     85.14 o
  -3   4   3   4536.29   4453.48     62.82 o
  -1   4   3  16328.10  16749.40    123.60 o
   1   4   3    684.09    649.37     24.71 o
   3   4   3   4776.17   4371.50     74.19 o
  -4   5   3  31242.10  32558.60    236.60 o
  -2   5   3   3850.60   3528.70     63.31 o
   0   5   3   3713.12   3177.77     52.92 o
   2   5   3   9711.62   9372.51    108.58 o
   4   5   3  26215.60  27314.80    214.84 o
  -5   6   3  28604.10  28364.10    237.09 o
  -3   6   3    105.64     80.01     12.84 o
  -1   6   3  21757.90  20998.70    142.34 o
   1   6   3     56.05     63.59     10.74 o
   3   6   3   1364.62   1075.05     46.53 o
   5   6   3     83.71    224.60     22.95 o
  -6   7   3   5783.69   5471.33    114.33 o
  -4   7   3     52.39     57.34     12.98 o
  -2   7   3     62.34    129.99     15.65 o
   0   7   3  24276.30  22994.00    199.54 o
   2   7   3   5546.05   5504.59    109.84 o
   4   7   3    737.49    951.87     48.71 o
   6   7   3   3989.76   4274.22    108.23 o
  -7   8   3  19200.80  19618.30    204.80 o
  -5   8   3     20.07      7.79     11.65 <
  -3   8   3  26400.80  25895.90    282.22 o
  -1   8   3    431.68    350.72     25.27 o
   1   8   3  12998.50  12075.90    176.38 o
   3   8   3  20794.70  21427.50    240.74 o
   5   8   3    113.59    141.99     22.46 o
   7   8   3    747.46    674.63     36.43 o
  -8   9   3   2817.31   2786.62     75.38 o
  -6   9   3   4643.06   3839.07     69.34 o
  -4   9   3   9492.06   8856.85    180.59 o
  -2   9   3   8339.97   7470.38    160.80 o
   0   9   3   6569.37   6501.73    127.11 o
   2   9   3  32100.40  33798.10    328.68 o
   4   9   3   9972.63  10481.50    175.68 o
   6   9   3   3290.05   3360.32     78.19 o
   8   9   3   1425.68   1574.36     60.43 o
  -9  10   3    338.24    340.83     28.07 o
  -7  10   3   1538.47   1358.95     43.80 o
  -5  10   3     93.33    115.11     11.30 o
  -3  10   3   3388.70   3013.04     55.38 o
  -1  10   3    670.44    698.43     59.59 o
   1  10   3   2314.17   2151.78     83.87 o
   3  10   3   4321.87   4568.94     92.51 o
   5  10   3   7199.82   7326.57    113.35 o
   7  10   3  11661.90  12301.20    161.92 o
   9  10   3   4225.33   4340.90     98.54 o
 -10  11   3   1859.14   1893.63    103.67 o
  -8  11   3   8209.22   8094.41    113.77 o
  -6  11   3   3031.16   2861.37     55.03 o
  -4  11   3  12057.30  11535.00     99.59 o
  -2  11   3   9333.19   8571.54     91.24 o
   0  11   3     47.26     73.98     10.60 o
   2  11   3      6.96     55.38     16.49 o
   4  11   3    111.47    138.76     14.32 o
   6  11   3   7448.34   7989.69    127.04 o
   8  11   3   5918.08   6329.01    150.83 o
  10  11   3      2.46      5.40     11.02 <
 -11  12   3    572.97    624.80     45.34 o
  -9  12   3   5880.94   6521.88    131.81 o
  -7  12   3    327.24    280.54     19.72 o
  -5  12   3  11341.20  11014.00     99.10 o
  -3  12   3   1232.19   1204.96     36.43 o
  -1  12   3   5979.52   5775.02     83.10 o
   1  12   3   1926.49   2017.16     59.52 o
   3  12   3   9344.18  10934.60    154.83 o
   5  12   3   1070.22   1146.29     45.41 o
   7  12   3     12.35     33.76     11.58 <
   9  12   3   4171.08   4503.24    122.05 o
  11  12   3    590.06    584.79     50.11 o
 -12  13   3    293.19    485.48     42.11 o
 -10  13   3     34.96     78.89     23.79 o
  -8  13   3    569.50    537.63     26.60 o
  -6  13   3     55.10     51.94      8.07 o
  -4  13   3  11233.00  11854.20    104.02 o
  -2  13   3   2125.65   2319.04     51.52 o
   0  13   3  22577.00  25067.50    221.09 o
   2  13   3  17149.30  19758.60    195.68 o
   4  13   3    714.80    773.03     41.06 o
   6  13   3    503.33    492.29     32.15 o
   8  13   3    233.27    233.02     27.02 o
  10  13   3   1273.98   1533.37     78.33 o
  12  13   3   4187.45   5544.25    131.39 o
 -11  14   3    869.38   1305.05     69.84 o
  -9  14   3   5930.07   8639.97    202.77 o
  -7  14   3    107.62    128.72     13.97 o
  -5  14   3   2441.38   2267.80     48.85 o
  -3  14   3    231.62    249.86     17.69 o
  -1  14   3   3519.09   3938.52     79.94 o
   1  14   3   1570.08   1695.92     49.20 o
   3  14   3   3608.94   4131.88    106.89 o
   5  14   3   3156.54   3265.15     90.61 o
   7  14   3   3921.63   4047.45     92.15 o
   9  14   3    417.11    364.97     28.22 o
  11  14   3    175.12    207.05     23.30 o
 -10  15   3   1249.75   1806.95     80.36 o
  -8  15   3    143.79    258.15     33.27 o
  -6  15   3     44.34     24.28      6.67 o
  -4  15   3    886.21    906.25     32.43 o
  -2  15   3      3.19     10.11      7.16 <
   0  15   3    353.30    509.77     31.02 o
   2  15   3   3908.30   4532.51    110.26 o
   4  15   3  10217.60  11450.40    197.43 o
   6  15   3   8138.58   8409.69    151.67 o
   8  15   3    123.17     80.57     12.14 o
  10  15   3   3971.80   3873.11    125.63 o
  -9  16   3    113.05     85.70     14.67 o
  -7  16   3   1215.73   1149.80     51.38 o
  -5  16   3   2563.03   2740.86     70.33 o
  -3  16   3   1859.45   1986.98     53.27 o
  -1  16   3   2383.96   2327.74     59.17 o
   1  16   3   3510.22   3845.31     95.59 o
   3  16   3   1169.96   1435.04     66.40 o
   5  16   3      5.93     -4.28     11.23 <
   7  16   3   4831.62   4295.98     97.07 o
  -6  17   3   1130.99   1297.19     59.45 o
  -4  17   3   1762.02   1869.00     60.36 o
  -2  17   3    188.53    135.04     13.05 o
   0  17   3   4516.27   4859.79    112.23 o
   2  17   3   4796.68   5631.56    119.25 o
   4  17   3    161.96    271.76     30.74 o
   6  17   3      3.77    -31.51     16.92 <
  -1  18   3    218.84    231.34     26.11 o
   1  18   3   3114.76   3828.40    102.26 o
   3  18   3    221.44    215.82     22.53 o
   0   0   4     92.13     66.68      9.83 o
   1   1   4  21293.60  21751.10    124.93 o
   0   2   4  12303.40  13028.70     99.03 o
   2   2   4    705.36    750.22     27.79 o
  -1   3   4    793.48    885.05     28.29 o
   1   3   4  59155.80  55516.90    207.54 o
   3   3   4     94.43     87.94     11.16 o
  -2   4   4   4035.75   3487.99     52.01 o
   0   4   4  18919.10  20409.20    145.78 o
   2   4   4    521.52    538.89     26.95 o
   4   4   4   2007.28   1774.11     48.36 o
  -3   5   4   4972.59   5102.07     76.64 o
  -1   5   4  13732.80  14522.40    129.77 o
   1   5   4   2458.45   2102.23     48.99 o
   3   5   4    697.17    741.94     36.50 o
   5   5   4  30341.20  30929.50    234.35 o
  -4   6   4  12624.80  13395.00    164.17 o
  -2   6   4   9622.35   8787.01    102.96 o
   0   6   4  14603.70  14472.30    144.02 o
   2   6   4  45734.60  45280.00    263.55 o
   4   6   4   8870.75   8332.27    129.77 o
   6   6   4     67.04    105.14     16.63 o
  -5   7   4  13315.10  13148.20    191.54 o
  -3   7   4   8074.26   8239.70    139.81 o
  -1   7   4  18524.90  17645.90    163.82 o
   1   7   4  13969.90  13275.90    164.24 o
   3   7   4  10201.50  10987.30    170.69 o
   5   7   4   1066.89   1102.00     53.20 o
   7   7   4    103.08    104.79     19.86 o
  -6   8   4   2960.07   2994.58    107.81 o
  -4   8   4  13511.30  13361.80    197.08 o
  -2   8   4   1638.57   1249.46     62.12 o
   0   8   4   6290.79   7056.56    137.07 o
   2   8   4    144.04    288.05     28.57 o
   4   8   4    371.75    382.52     31.37 o
   6   8   4   8196.22   8347.15    169.71 o
   8   8   4  15581.80  15225.90    160.31 o
  -7   9   4   4035.82   3636.16     74.12 o
  -5   9   4   1915.17   1818.96     61.97 o
  -3   9   4   1641.83   1531.54     73.84 o
  -1   9   4   5803.93   4824.91    142.97 o
   1   9   4   8597.73   8525.42    141.50 o
   3   9   4  14923.50  15690.40    224.25 o
   5   9   4  18297.70  19314.40    260.74 o
   7   9   4    807.43    935.17     46.25 o
   9   9   4   6188.01   6048.75    107.74 o
  -8  10   4    101.67     95.31     13.69 o
  -6  10   4   4043.88   3980.77     70.75 o
  -4  10   4   9369.73   8597.93     86.26 o
  -2  10   4   1302.12   1217.04     48.78 o
   0  10   4  10782.70  10087.10    228.32 o
   2  10   4   8694.07   8918.89    129.56 o
   4  10   4   2593.55   2890.92     67.52 o
   6  10   4   1388.67   1481.15     61.20 o
   8  10   4    371.29    425.82     36.71 o
  10  10   4   2451.71   2740.86    123.88 o
  -9  11   4    184.92    192.73     21.41 o
  -7  11   4   2413.13   2283.59     56.71 o
  -5  11   4  13461.50  12717.10    115.60 o
  -3  11   4   2758.84   2483.55     50.04 o
  -1  11   4   4820.78   4739.49     71.45 o
   1  11   4   1077.74   1113.16     38.53 o
   3  11   4      0.13     -5.40     13.12 <
   5  11   4   2030.94   2141.88     61.06 o
   7  11   4   2975.56   3060.28     89.63 o
   9  11   4   4672.75   5198.79    137.43 o
  11  11   4    631.85    768.12     52.08 o
 -10  12   4  11898.20  15541.60    290.71 o
  -8  12   4     45.72     48.36      9.40 o
  -6  12   4   4726.23   4439.86     69.55 o
  -4  12   4    701.36    625.22     25.97 o
  -2  12   4   8548.83   8475.66    100.23 o
   0  12   4      9.69     10.81     11.30 <
   2  12   4   2939.81   3095.30     76.22 o
   4  12   4    107.78    110.26     15.65 o
   6  12   4  10781.70  10545.90    163.11 o
   8  12   4   5701.59   6179.16    145.57 o
  10  12   4    695.86    647.12     44.15 o
  12  12   4   3571.85   4528.65    136.23 o
 -11  13   4   2852.48   4478.04    140.51 o
  -9  13   4    219.24    210.63     25.76 o
  -7  13   4   1668.54   1576.53     44.15 o
  -5  13   4    425.10    431.58     20.56 o
  -3  13   4   1904.32   2043.69     48.78 o
  -1  13   4   5667.76   6379.26     91.24 o
   1  13   4   2393.10   2669.41     66.47 o
   3  13   4   5906.01   6358.06    108.44 o
   5  13   4    139.90    151.25     19.02 o
   7  13   4    249.61    312.89     27.44 o
   9  13   4    126.00    163.68     18.46 o
  11  13   4   1088.02   1144.46     64.08 o
  13  13   4   1924.12   2540.05    106.26 o
 -10  14   4    325.33    379.57     32.22 o
  -8  14   4   3198.54   3155.38     70.26 o
  -6  14   4    434.40    476.43     25.20 o
  -4  14   4   2600.89   2641.26     54.75 o
  -2  14   4   3538.11   3821.17     73.56 o
   0  14   4    208.14    186.49     16.63 o
   2  14   4      1.63      5.61      6.88 <
   4  14   4   2093.46   2327.74     90.26 o
   6  14   4    454.02    411.79     36.08 o
   8  14   4   2726.09   2754.68     82.82 o
  10  14   4   4578.46   5138.01    122.62 o
  -9  15   4   1140.64   1665.53     80.15 o
  -7  15   4   4470.72   4711.91     81.77 o
  -5  15   4     24.82     17.90      8.63 <
  -3  15   4   3945.62   4275.84     77.63 o
  -1  15   4     75.56     70.68     11.37 o
   1  15   4     78.76     82.61     12.70 o
   3  15   4    443.89    546.61     37.83 o
   5  15   4    556.97    593.57     35.72 o
   7  15   4   1054.39   1096.67     50.89 o
   9  15   4     23.56     55.38     13.20 o
  -8  16   4    651.69    751.14     50.39 o
  -6  16   4     35.20     32.43      7.93 o
  -4  16   4    600.53    573.78     27.72 o
  -2  16   4    365.26    290.78     22.88 o
   0  16   4   1341.29   1753.54     73.49 o
   2  16   4    886.35    972.36     47.31 o
   4  16   4   1111.92   1205.17     58.04 o
   6  16   4    281.45    265.52     23.86 o
   8  16   4   4268.17   3487.29     80.93 o
  -7  17   4    189.81    217.37     30.25 o
  -5  17   4   1613.40   1776.49     71.94 o
  -3  17   4   1676.74   1925.15     46.04 o
  -1  17   4   2035.40   2544.97     68.29 o
   1  17   4   3443.16   4155.54    101.63 o
   3  17   4     71.39     82.89     18.81 o
   5  17   4     98.39    114.26     18.25 o
  -2  18   4    306.23    422.80     50.25 o
   0  18   4     91.27     99.88     16.42 o
   2  18   4      0.19      2.95      7.30 <
   0   1   5   9230.05   9242.66     74.19 o
  -1   2   5  24564.10  25003.30    180.73 o
   1   2   5  29179.90  28717.60    140.79 o
  -2   3   5  12079.30  12277.00    143.74 o
   0   3   5   3092.44   3337.86     54.32 o
   2   3   5     15.21     40.08      9.05 o
  -3   4   5   3464.34   3100.91     68.15 o
  -1   4   5  32581.40  31943.20    203.54 o
   1   4   5   9468.09   8878.67     92.23 o
   3   4   5   2089.49   2119.14     49.83 o
  -4   5   5  15621.10  16594.00    174.34 o
  -2   5   5  41637.70  42241.10    252.39 o
   0   5   5  17299.40  17065.80    161.22 o
   2   5   5   9714.54   9098.92    114.68 o
   4   5   5  10964.80  10654.50    137.99 o
  -5   6   5  10458.30   9924.59    162.41 o
  -3   6   5   1763.94   2267.52     63.24 o
  -1   6   5    826.09    807.29     40.92 o
   1   6   5     57.54     46.67      9.97 o
   3   6   5  16382.00  15734.10    169.01 o
   5   6   5   6572.15   6108.41    118.47 o
  -6   7   5      7.72     15.37     13.97 <
  -4   7   5    354.93    213.93     23.79 o
  -2   7   5   2222.00   2232.50     69.70 o
   0   7   5  14519.50  14014.30    197.86 o
   2   7   5   6012.26   5916.24    116.72 o
   4   7   5   4062.85   3674.13     93.07 o
   6   7   5  11671.00  12321.50    187.68 o
  -7   8   5    450.93    424.21     24.35 o
  -5   8   5   1650.24   1419.45     67.31 o
  -3   8   5   5973.19   5502.91    132.86 o
  -1   8   5   3292.27   2688.71     80.85 o
   1   8   5   1318.23   1068.17     53.69 o
   3   8   5   5736.51   6374.70    132.86 o
   5   8   5      7.19     47.17     17.41 <
   7   8   5  14360.50  14526.90    172.52 o
  -8   9   5   3274.85   3172.86     72.43 o
  -6   9   5   1037.06    905.83     32.99 o
  -4   9   5   6738.08   5837.63    150.13 o
  -2   9   5    886.30    772.40     63.80 o
   0   9   5   1705.66   1421.77     64.78 o
   2   9   5      5.36     29.48     12.00 <
   4   9   5   4294.97   4047.17    118.76 o
   6   9   5   4058.39   4304.82    105.00 o
   8   9   5   8422.71   8149.37    121.21 o
  -9  10   5  10445.60   9022.35    184.10 o
  -7  10   5   2139.95   1978.70     57.55 o
  -5  10   5    479.25    404.13     21.48 o
  -3  10   5    750.10    656.17     26.18 o
  -1  10   5    696.01    654.91     41.27 o
   1  10   5  10306.40  10645.30    182.06 o
   3  10   5   2225.23   2171.22     55.24 o
   5  10   5    230.89    250.85     22.81 o
   7  10   5   1707.95   1876.72     70.61 o
   9  10   5    142.91    189.08     25.27 o
 -10  11   5   1431.98   1506.77     65.13 o
  -8  11   5    553.81    499.24     28.71 o
  -6  11   5   1625.69   1481.71     44.78 o
  -4  11   5  12383.90  11932.90    110.68 o
  -2  11   5   4126.83   3843.42     65.48 o
   0  11   5   5820.50   5885.36     82.05 o
   2  11   5   1682.30   1548.60     47.73 o
   4  11   5  11871.10  12921.80    162.55 o
   6  11   5   1208.24   1255.71     59.45 o
   8  11   5   6677.45   7476.28    166.20 o
  10  11   5      2.09     20.49     10.88 <
 -11  12   5   1296.50   1497.78     58.40 o
  -9  12   5   3344.24   3013.81     85.63 o
  -7  12   5     60.55     41.06      8.07 o
  -5  12   5    241.28    238.42     15.65 o
  -3  12   5   3328.18   3153.83     61.90 o
  -1  12   5     40.93     48.01     10.74 o
   1  12   5    878.38    907.51     37.62 o
   3  12   5   4234.19   4411.93     98.61 o
   5  12   5   7819.53   8404.49    131.25 o
   7  12   5    218.29    243.27     23.79 o
   9  12   5    276.32    237.51     25.34 o
  11  12   5    157.45    144.09     22.32 o
 -12  13   5    415.31    663.61     46.25 o
 -10  13   5   2748.04   3868.40    137.85 o
  -8  13   5   1641.32   1740.14     48.29 o
  -6  13   5   4607.43   4517.77     72.57 o
  -4  13   5      3.18     12.98      6.88 <
  -2  13   5   3424.70   3657.35     69.48 o
   0  13   5   2676.18   2907.27     65.34 o
   2  13   5   1952.70   2031.90     57.55 o
   4  13   5   1241.03   1325.47     58.68 o
   6  13   5   4150.14   4165.22     99.74 o
   8  13   5   3599.78   3885.88    108.30 o
  10  13   5   3283.52   3583.38     82.05 o
  12  13   5   1297.29   1492.59     65.48 o
 -11  14   5    404.47    523.66     42.25 o
  -9  14   5   1517.06   1663.91     57.76 o
  -7  14   5     17.68     24.57      6.88 o
  -5  14   5   2141.42   2126.51     48.50 o
  -3  14   5     71.69     63.94      9.83 o
  -1  14   5   2342.79   2556.41     56.85 o
   1  14   5   2285.65   2381.64     61.62 o
   3  14   5     81.66    110.12     17.20 o
   5  14   5     28.25     16.56      8.49 <
   7  14   5    226.05    221.51     20.42 o
   9  14   5   1815.63   1874.19     64.57 o
  11  14   5    248.18    298.57     26.81 o
 -10  15   5     31.82     37.55      8.70 o
  -8  15   5   2660.51   2785.14     95.45 o
  -6  15   5   1394.97   1412.58     39.80 o
  -4  15   5   8088.14   8448.22    116.16 o
  -2  15   5    359.93    363.22     21.83 o
   0  15   5    954.25   1010.97     39.16 o
   2  15   5   7588.69   8445.62    167.82 o
   4  15   5    121.32    112.79     16.42 o
   6  15   5   3369.78   3292.10     92.65 o
   8  15   5     12.93     43.52     12.84 o
  10  15   5   1046.94   1099.96     65.62 o
  -7  16   5     21.54     32.78     13.12 <
  -5  16   5      5.93      8.70      6.18 <
  -3  16   5     69.80    106.40     12.28 o
  -1  16   5     49.71     73.27     11.93 o
   1  16   5    157.68    233.51     26.95 o
   3  16   5   2474.48   2884.11     91.31 o
   5  16   5    748.26    765.88     41.83 o
   7  16   5     36.48     31.79      9.83 o
  -6  17   5     51.79     58.54     11.51 o
  -4  17   5   3335.59   3266.34     76.99 o
  -2  17   5    755.35    876.84     34.46 o
   0  17   5   8154.03   9295.44    128.44 o
   2  17   5      2.59     13.76      8.07 <
   4  17   5   7480.89   8296.34    161.29 o
   6  17   5   1030.85   1156.60     74.89 o
  -1  18   5     64.01     85.56     15.79 o
   1  18   5    240.97    321.10     28.64 o
   3  18   5    241.35    375.08     42.11 o
   1   1   6  59624.00  65252.00    200.94 o
   0   2   6  16147.20  16583.10    100.65 o
   2   2   6  25483.10  24485.50    205.44 o
  -1   3   6  16005.00  16277.40    139.39 o
   1   3   6  26100.80  26120.20    162.13 o
   3   3   6     48.84     47.03      9.33 o
  -2   4   6   4252.45   4232.60     70.96 o
   0   4   6  12602.90  12700.50    143.95 o
   2   4   6  16774.60  16758.00    143.04 o
   4   4   6  27499.70  28519.30    216.38 o
  -3   5   6  68348.30  75825.50    327.28 o
  -1   5   6  49175.00  51389.40    307.77 o
   1   5   6   8721.80   8486.47    112.09 o
   3   5   6  33947.50  35164.60    210.14 o
   5   5   6   4551.07   4456.92    103.32 o
  -4   6   6  65452.10  68664.40    384.13 o
  -2   6   6   6448.83   6197.27    112.86 o
   0   6   6  41624.30  40306.10    273.17 o
   2   6   6   1459.95   1445.49     50.39 o
   4   6   6   1489.69   1730.66     60.50 o
   6   6   6  12163.80  11787.40    177.78 o
  -5   7   6   4106.20   4185.09    110.33 o
  -3   7   6   2427.81   1731.15     65.13 o
  -1   7   6   1283.45   1215.84     50.60 o
   1   7   6  53788.10  58815.90    381.67 o
   3   7   6   7580.65   8087.67    132.93 o
   5   7   6   2600.70   2760.37     86.82 o
   7   7   6   3922.18   3653.84    108.44 o
  -6   8   6     23.66     37.41     17.06 <
  -4   8   6   2230.36   2226.67     82.26 o
  -2   8   6     10.71     39.37     16.56 <
   0   8   6  44704.30  45227.60    468.78 o
   2   8   6   4269.80   4459.31    121.35 o
   4   8   6  39164.20  42152.50    359.01 o
   6   8   6   2324.79   2242.32     90.33 o
   8   8   6    977.15   1025.36     40.01 o
  -7   9   6      0.58     -1.33      9.69 <
  -5   9   6    993.37    968.43     35.58 o
  -3   9   6   3695.29   3522.31    137.99 o
  -1   9   6   2553.38   2207.09     96.79 o
   1   9   6   3450.71   3103.02    105.35 o
   3   9   6    608.20    591.32     47.80 o
   5   9   6  12372.60  13546.60    194.49 o
   7   9   6   3817.78   3774.63     92.72 o
   9   9   6   2062.83   2024.74     61.13 o
  -8  10   6   3406.78   3047.08     67.94 o
  -6  10   6  13895.20  13522.30    141.92 o
  -4  10   6    424.68    473.69     21.41 o
  -2  10   6   4128.68   3970.31     62.19 o
   0  10   6   2719.46   2694.53     60.43 o
   2  10   6    341.02    445.89     26.04 o
   4  10   6  14737.80  16087.80    168.59 o
   6  10   6   2302.96   2186.10     77.70 o
   8  10   6  10692.60  10915.20    172.31 o
  10  10   6   3096.76   2861.23     91.38 o
  -9  11   6    187.60    162.13     19.02 o
  -7  11   6     31.24     42.95      8.63 o
  -5  11   6   2103.38   1842.54     46.81 o
  -3  11   6    180.12    181.43     15.16 o
  -1  11   6   3245.70   3387.35     63.17 o
   1  11   6   5134.87   5338.46     88.93 o
   3  11   6   6686.18   7364.05    112.44 o
   5  11   6    180.85    120.51     19.23 o
   7  11   6    478.05    472.01     38.25 o
   9  11   6     28.70     14.18     10.46 <
  11  11   6   2029.39   2617.33    117.91 o
 -10  12   6    677.25    679.97     46.95 o
  -8  12   6      5.07     10.46      8.56 <
  -6  12   6   3806.70   3854.86     69.70 o
  -4  12   6     98.92     86.05     10.04 o
  -2  12   6  13727.00  13823.00    134.55 o
   0  12   6      2.51     -4.42     13.20 <
   2  12   6   8528.07   9654.45    135.81 o
   4  12   6    661.59    713.59     45.34 o
   6  12   6     26.48     16.49      7.44 <
   8  12   6   3188.61   3368.04    107.95 o
  10  12   6   1479.05   1400.36     81.14 o
  12  12   6   6474.16   9126.64    187.54 o
 -11  13   6    152.46    169.50     20.92 o
  -9  13   6    105.00    117.42     12.98 o
  -7  13   6   1302.68   1241.32     39.37 o
  -5  13   6    247.45    235.97     17.90 o
  -3  13   6     67.92     63.31      9.40 o
  -1  13   6    499.11    572.30     27.44 o
   1  13   6    288.37    324.68     23.58 o
   3  13   6   1301.67   1402.96     56.08 o
   5  13   6    561.32    539.38     43.16 o
   7  13   6    219.70    205.44     20.28 o
   9  13   6     72.15     78.96     12.98 o
  11  13   6    196.15    208.74     21.20 o
 -10  14   6     18.24     40.22     12.28 o
  -8  14   6  11797.30  12526.80    111.46 o
  -6  14   6   1408.01   1397.06     40.29 o
  -4  14   6   1617.96   1633.31     44.22 o
  -2  14   6    273.82    306.86     19.72 o
   0  14   6    530.70    552.30     29.90 o
   2  14   6   5705.38   6188.56     95.24 o
   4  14   6    394.72    403.57     32.22 o
   6  14   6    492.01    545.42     35.51 o
   8  14   6    377.18    356.97     29.27 o
  10  14   6     81.86     74.33     11.23 o
  -9  15   6      9.26      3.72      9.05 <
  -7  15   6     20.08     22.18      5.47 o
  -5  15   6    948.60    985.42     38.04 o
  -3  15   6   1140.27   1226.09     41.69 o
  -1  15   6    174.24    168.31     17.06 o
   1  15   6   1630.32   1606.43     55.80 o
   3  15   6    571.78    584.79     35.80 o
   5  15   6    199.77    214.14     21.90 o
   7  15   6     59.81     58.82     15.37 o
   9  15   6    900.47    788.76     42.95 o
  -8  16   6   1263.55   1888.58     77.77 o
  -6  16   6      3.86     29.69      5.76 o
  -4  16   6   6003.44   7069.05     93.63 o
  -2  16   6     89.45     72.29     10.88 o
   0  16   6   4835.87   5384.57    123.74 o
   2  16   6     15.01      4.91      6.60 <
   4  16   6     49.03     76.08     12.63 o
   6  16   6   3151.80   2915.41     84.01 o
   8  16   6    781.43    687.06     35.02 o
  -5  17   6    245.11    179.68     16.56 o
  -3  17   6    425.17    369.95     22.53 o
  -1  17   6    715.57    839.22     37.48 o
   1  17   6    440.11    495.03     33.62 o
   3  17   6   2317.93   2691.87     93.77 o
   5  17   6    240.69    269.24     26.46 o
  -2  18   6    134.44    327.35     41.97 o
   0  18   6   1946.95   2717.41     81.56 o
   2  18   6    108.86    111.46     15.86 o
   0   1   7  20347.40  21217.10    114.75 o
  -1   2   7  23990.30  24872.30    165.92 o
   1   2   7  18497.70  18464.00    141.57 o
  -2   3   7   2810.73   2954.86     74.33 o
   0   3   7   8042.64   7939.30     84.93 o
   2   3   7   4759.20   4836.21    102.89 o
  -3   4   7  30091.70  30984.40    248.74 o
  -1   4   7   4732.21   4121.08     80.29 o
   1   4   7   2388.78   2403.68     53.06 o
   3   4   7  13617.20  13133.70    162.13 o
  -4   5   7     62.23     30.81     11.44 <
  -2   5   7   7080.65   9089.58    125.42 o
   0   5   7  15186.10  15102.70    181.29 o
   2   5   7   3284.81   2644.98     65.34 o
   4   5   7   3544.30   3359.62     81.63 o
  -5   6   7  10171.40  10238.80    148.16 o
  -3   6   7  22314.50  26908.10    286.92 o
  -1   6   7  25308.90  25033.00    245.86 o
   1   6   7  25462.00  26735.80    226.35 o
   3   6   7  13281.90  12906.20    171.12 o
   5   6   7   9616.91  11823.00    183.12 o
  -6   7   7  22424.60  23398.80    284.61 o
  -4   7   7  10668.50  11358.00    190.91 o
  -2   7   7  14736.70  17392.70    218.63 o
   0   7   7   7745.89   9075.34    166.48 o
   2   7   7   3534.89   4952.93    130.83 o
   4   7   7  48691.30  53202.70    399.71 o
   6   7   7   3625.23   5099.55    125.92 o
  -7   8   7  11225.40  10755.30    121.77 o
  -5   8   7   3213.04   3140.71    110.75 o
  -3   8   7   6388.38   5478.06    161.85 o
  -1   8   7    819.39    767.70     48.01 o
   1   8   7   1427.53   1996.25     86.26 o
   3   8   7    916.15    692.67     48.57 o
   5   8   7  39879.60  47223.00    467.37 o
   7   8   7  13002.70  12769.50    154.06 o
  -8   9   7    865.79    816.06     38.32 o
  -6   9   7    389.19    380.83     22.60 o
  -4   9   7   9287.34   8854.46    133.71 o
  -2   9   7   2024.44   1552.04     82.19 o
   0   9   7   3581.46   3804.53    124.02 o
   2   9   7  18584.70  20773.80    327.42 o
   4   9   7   2472.06   2718.61     95.45 o
   6   9   7    566.14    370.38     30.18 o
   8   9   7   3132.75   3242.62     78.26 o
  -9  10   7    199.62    170.90     18.60 o
  -7  10   7    751.74    789.81     35.09 o
  -5  10   7     59.04     57.34     10.25 o
  -3  10   7   2639.50   2440.60     51.38 o
  -1  10   7    518.80    559.11     27.30 o
   1  10   7   8569.41   8601.02    111.95 o
   3  10   7    435.34    614.27     30.88 o
   5  10   7  11015.80  11333.80    162.06 o
   7  10   7    753.84    781.74     43.02 o
   9  10   7    617.53    615.26     37.27 o
 -10  11   7   5417.85   4993.64    133.28 o
  -8  11   7   2603.65   2469.45     65.20 o
  -6  11   7     15.68     31.09      9.05 o
  -4  11   7    374.71    395.92     22.67 o
  -2  11   7    562.63    508.22     25.27 o
   0  11   7   1053.17   1011.53     36.01 o
   2  11   7   5447.58   5669.67     93.70 o
   4  11   7    745.71    921.34     43.80 o
   6  11   7   4411.60   4202.70    111.95 o
   8  11   7    470.06    445.19     34.11 o
  10  11   7    146.84    119.53     21.76 o
 -11  12   7   2406.44   2374.06     96.44 o
  -9  12   7   3207.31   3445.18     76.85 o
  -7  12   7    872.39    836.27     34.53 o
  -5  12   7   5528.07   5264.35     77.84 o
  -3  12   7   1096.70   1109.51     40.71 o
  -1  12   7      0.41      3.93      9.19 <
   1  12   7     87.94    102.61     13.97 o
   3  12   7    440.62    506.40     32.08 o
   5  12   7  10413.00   9168.40    258.22 o
   7  12   7   3070.80   3285.22    105.91 o
   9  12   7    717.64    789.81     45.20 o
  11  12   7   1101.08   1370.88     77.98 o
 -12  13   7    478.88    472.14     36.29 o
 -10  13   7    188.39    139.25     14.88 o
  -8  13   7    202.69    245.30     18.67 o
  -6  13   7   1173.79   1174.92     39.73 o
  -4  13   7   5146.94   5202.79     87.31 o
  -2  13   7   1057.30   1124.74     38.81 o
   0  13   7    995.74    979.73     35.80 o
   2  13   7    100.43    123.74     15.44 o
   4  13   7   2088.36   2242.74     75.94 o
   6  13   7    918.37    902.88     49.34 o
   8  13   7    231.02    263.27     25.13 o
  10  13   7    566.51    648.31     34.60 o
  12  13   7    352.69    455.65     34.46 o
 -11  14   7    469.37    745.17     46.46 o
  -9  14   7   3939.92   4034.96     67.31 o
  -7  14   7    424.72    379.22     18.81 o
  -5  14   7   1363.85   1393.55     44.85 o
  -3  14   7      2.76     12.98      7.37 <
  -1  14   7   2223.52   2211.51     52.36 o
   1  14   7    578.27    656.95     34.18 o
   3  14   7   1014.98    962.33     48.01 o
   5  14   7     84.78     74.68     11.79 o
   7  14   7      3.36     19.93      9.48 <
   9  14   7   2157.02   2291.73     69.34 o
  11  14   7    318.36    439.37     44.78 o
 -10  15   7    418.67    614.48     64.92 o
  -8  15   7     47.20     42.04      7.30 o
  -6  15   7    796.16    812.34     29.90 o
  -4  15   7   1039.48   1000.30     36.08 o
  -2  15   7   1071.38   1134.22     40.15 o
   0  15   7   2830.62   2898.99     68.29 o
   2  15   7    770.21    804.13     41.69 o
   4  15   7   1933.54   1974.98     57.55 o
   6  15   7    567.81    498.26     34.39 o
   8  15   7      4.31     15.79      9.05 <
  10  15   7    640.43    649.23     46.95 o
  -7  16   7   1844.16   1769.33     53.76 o
  -5  16   7   1495.88   1494.06     43.59 o
  -3  16   7    293.86    285.10     19.09 o
  -1  16   7   4192.83   4840.14     99.10 o
   1  16   7    435.03    390.94     27.93 o
   3  16   7   7706.46   8627.69    150.83 o
   5  16   7    100.89    117.91     15.58 o
   7  16   7    524.28    510.05     34.46 o
  -6  17   7    876.57    828.34     60.22 o
  -4  17   7    121.68     96.86     11.30 o
  -2  17   7    978.65    822.24     38.81 o
   0  17   7    252.03    251.90     17.55 o
   2  17   7    123.21     94.12     15.86 o
   4  17   7   1046.16   1097.51     55.31 o
   6  17   7    219.25    244.32     33.06 o
  -1  18   7    187.03    196.03     30.39 o
   1  18   7   1863.02   1967.89     65.48 o
   0   0   8   6338.73   6844.53    221.79 o
   1   1   8  16870.10  18090.80    135.39 o
   0   2   8  42359.60  45111.70    220.88 o
   2   2   8  10444.20  10642.30    133.92 o
  -1   3   8    779.42    856.28     36.99 o
   1   3   8  14862.70  14365.40    126.41 o
   3   3   8   5568.37   5304.07    125.99 o
  -2   4   8      0.05     17.90      8.00 <
   0   4   8    726.53    721.87     27.79 o
   2   4   8   3862.53   3857.17    100.30 o
   4   4   8     88.84     89.42     16.21 o
  -3   5   8      6.17      9.05     10.25 <
  -1   5   8    343.47    457.55     29.55 o
   1   5   8   3481.71   3234.48     73.20 o
   3   5   8   2101.73   2123.78     67.80 o
   5   5   8   5856.14   5052.31    114.54 o
  -4   6   8  14371.90  17132.30    198.70 o
  -2   6   8  31754.30  36932.20    315.98 o
   0   6   8   1761.98   1971.54     59.52 o
   2   6   8  27266.00  29994.70    266.64 o
   4   6   8   9867.07  11385.70    192.10 o
   6   6   8   2155.05   2545.81     84.50 o
  -5   7   8   6081.45   5622.65    141.71 o
  -3   7   8   8884.89   9013.29    180.52 o
  -1   7   8  19209.30  18186.50    241.93 o
   1   7   8   6325.38   5742.18    124.44 o
   3   7   8     18.58    105.00     18.60 o
   5   7   8      9.99     31.37     16.14 <
   7   7   8   9411.02   9506.77    128.09 o
  -6   8   8   2312.89   2439.69     58.47 o
  -4   8   8   2759.42   2907.13    104.23 o
  -2   8   8    745.22    810.94     56.01 o
   0   8   8   5413.73   6138.45    133.92 o
   2   8   8   3180.94   3881.60    125.14 o
   4   8   8    463.85    547.67     45.48 o
   6   8   8   1888.93   1886.12     64.08 o
   8   8   8    790.45    805.81     36.22 o
  -7   9   8   3326.36   3339.27     71.31 o
  -5   9   8   3308.35   3126.74     63.10 o
  -3   9   8   2384.58   2707.73    122.76 o
  -1   9   8   1188.46   1156.18     76.85 o
   1   9   8   3524.79   3385.94    111.67 o
   3   9   8   9029.02   9064.67    203.82 o
   5   9   8   2349.31   1866.12     68.29 o
   7   9   8    264.35    258.01     22.88 o
   9   9   8    345.37    380.62     27.30 o
  -8  10   8   6349.45   6046.36    107.60 o
  -6  10   8     61.75     55.38     10.46 o
  -4  10   8   1600.14   1528.45     41.76 o
  -2  10   8      0.34     25.97      7.37 o
   0  10   8     44.68     50.04      9.76 o
   2  10   8   4358.91   4530.69     72.08 o
   4  10   8   3111.98   3817.31     87.38 o
   6  10   8   3903.13   4290.23    115.39 o
   8  10   8   4475.69   4218.35    130.62 o
  10  10   8    555.15    553.28     31.37 o
  -9  11   8     70.12     95.87     14.04 o
  -7  11   8   2239.61   2055.41     56.50 o
  -5  11   8   2308.23   2445.23     65.41 o
  -3  11   8  11322.70  11286.60    122.90 o
  -1  11   8   4956.78   5049.78     78.40 o
   1  11   8   4230.80   4686.36     81.49 o
   3  11   8    481.08    513.41     30.32 o
   5  11   8   2832.21   2816.52     93.98 o
   7  11   8   6158.90   6101.88    133.43 o
   9  11   8   5609.38   5125.10    196.73 o
  11  11   8    565.88    617.50     30.74 o
 -10  12   8     23.20     38.88      9.55 o
  -8  12   8    829.99    789.25     35.09 o
  -6  12   8    591.17    590.69     29.69 o
  -4  12   8     34.52     37.41     10.04 o
  -2  12   8    876.86    875.02     32.15 o
   0  12   8   1529.96   1577.86     45.90 o
   2  12   8   1765.43   1940.73     55.94 o
   4  12   8   2400.36   2689.90     83.87 o
   6  12   8   1253.12   1200.75     61.20 o
   8  12   8    353.57    337.25     32.08 o
  10  12   8     37.56     55.80     13.48 o
  12  12   8    708.64    896.42     55.66 o
 -11  13   8   1954.11   2918.71    102.33 o
  -9  13   8   5405.15   5413.77     80.64 o
  -7  13   8     29.92     14.04      7.44 <
  -5  13   8    482.32    451.02     25.27 o
  -3  13   8    737.91    776.68     34.32 o
  -1  13   8   2273.18   2320.86     54.75 o
   1  13   8   1219.08   1217.04     44.57 o
   3  13   8   4352.82   4743.98     91.80 o
   5  13   8    186.31    198.42     24.35 o
   7  13   8     28.34     30.74     12.35 <
   9  13   8    570.06    662.91     37.34 o
  11  13   8   1064.01   1235.92     61.41 o
 -10  14   8    710.57    852.21     53.55 o
  -8  14   8      1.11     -7.37      5.90 <
  -6  14   8    467.19    449.90     21.55 o
  -4  14   8    214.52    224.88     17.90 o
  -2  14   8    304.57    300.89     20.63 o
   0  14   8     29.62     40.50      9.76 o
   2  14   8   1629.58   1679.92     53.34 o
   4  14   8    251.89    247.69     24.00 o
   6  14   8     28.15     17.83     11.44 <
   8  14   8     20.45     26.32      7.93 o
  10  14   8     56.60      6.74      6.04 <
  -9  15   8   1404.55   1310.80     52.71 o
  -7  15   8   2392.19   2591.71     56.01 o
  -5  15   8   4364.26   4086.75     69.48 o
  -3  15   8   2453.45   2517.17     57.90 o
  -1  15   8   2037.55   1990.21     56.08 o
   1  15   8   1528.22   1683.07     55.87 o
   3  15   8   3242.90   3218.62     81.21 o
   5  15   8   3534.52   3740.03     84.50 o
   7  15   8   5639.86   5568.25    132.58 o
   9  15   8     29.18     30.39      9.55 o
  -8  16   8     55.99     42.53     12.21 o
  -6  16   8    935.30    801.88     28.92 o
  -4  16   8     46.86     67.94     10.18 o
  -2  16   8     15.26     11.79      5.97 <
   0  16   8    247.00    266.78     20.21 o
   2  16   8     33.73     48.15     12.56 o
   4  16   8      0.07     -8.84      7.44 <
   6  16   8   1276.49   1168.82     55.73 o
  -5  17   8     15.84     12.98      5.05 <
  -3  17   8   4901.72   5132.04     92.51 o
  -1  17   8    402.41    326.58     21.69 o
   1  17   8   4581.48   4699.41    110.68 o
   3  17   8     66.50     32.08      7.72 o
   5  17   8    284.26    263.62     37.62 o
   0  18   8    296.47    270.92     33.83 o
   0   1   9  11120.00  11084.60     83.45 o
  -1   2   9   5162.46   5157.38     81.00 o
   1   2   9   4635.31   4783.78     78.26 o
  -2   3   9      6.42     37.76     13.05 <
   0   3   9  16840.50  18021.10    164.94 o
   2   3   9    225.73    274.22     24.35 o
  -3   4   9   5399.71   5517.02     98.47 o
  -1   4   9   2396.09   1788.56     53.20 o
   1   4   9   6156.03   6362.48    109.84 o
   3   4   9    421.63    367.92     31.79 o
  -4   5   9   9331.88   9976.46    132.44 o
  -2   5   9  28942.50  27360.50    218.35 o
   0   5   9   2211.02   2715.31     64.01 o
   2   5   9     10.26     50.39     11.72 o
   4   5   9   1032.09    720.18     42.32 o
  -5   6   9    559.97    459.16     32.92 o
  -3   6   9     56.65     39.37     11.02 o
  -1   6   9     58.67     30.74     10.46 <
   1   6   9   2718.91   2727.17     79.66 o
   3   6   9   5320.84   4400.21    107.53 o
   5   6   9    474.25    556.79     44.85 o
  -6   7   9   1877.75   1717.19     76.01 o
  -4   7   9   4368.53   4066.05    114.47 o
  -2   7   9   4320.66   4472.57    106.19 o
   0   7   9     42.02    111.81     18.95 o
   2   7   9  11255.90  11592.40    230.00 o
   4   7   9   2331.46   2135.64     82.89 o
   6   7   9   2578.88   2533.53     90.75 o
  -7   8   9  11387.00  11357.60    129.14 o
  -5   8   9   1733.46   1707.36     57.83 o
  -3   8   9   7353.45   7062.88    173.01 o
  -1   8   9   1605.91   1856.65     83.31 o
   1   8   9   1935.64   1991.68     88.93 o
   3   8   9   1387.21   1294.24     67.80 o
   5   8   9   3933.79   4421.26    129.00 o
   7   8   9  14947.80  14204.20    157.85 o
  -8   9   9    794.58    763.42     37.62 o
  -6   9   9   1239.54   1352.00     44.22 o
  -4   9   9   6626.11   6193.76     95.38 o
  -2   9   9   6324.04   6799.89    219.05 o
   0   9   9    706.55    691.34     53.76 o
   2   9   9     18.75     15.72     16.70 <
   4   9   9   1044.87   1094.98     51.94 o
   6   9   9   8930.57   8875.16    139.04 o
   8   9   9    320.06    292.05     24.78 o
  -9  10   9   3457.62   3196.44     75.87 o
  -7  10   9   5276.81   5099.34     86.54 o
  -5  10   9    144.98    148.80     16.49 o
  -3  10   9  12467.00  12776.30    136.79 o
  -1  10   9    498.42    505.62     24.07 o
   1  10   9  14047.10  14919.10    135.32 o
   3  10   9     25.41     33.62     11.72 <
   5  10   9   2535.80   2486.99     95.95 o
   7  10   9   1139.86   1201.03     53.06 o
   9  10   9    290.32    328.96     26.18 o
 -10  11   9   1487.19   1545.37     44.29 o
  -8  11   9    409.73    395.78     22.88 o
  -6  11   9   2468.89   2246.25     60.15 o
  -4  11   9    508.20    448.98     26.11 o
  -2  11   9   1510.32   1498.55     46.32 o
   0  11   9   5237.61   5046.35     85.00 o
   2  11   9  17109.00  18645.20    179.26 o
   4  11   9   3501.84   3686.76     93.00 o
   6  11   9  12524.70  12054.40    233.72 o
   8  11   9   1399.42   1422.96     71.87 o
  10  11   9    235.20    264.04     24.92 o
 -11  12   9     24.25     60.01     14.60 o
  -9  12   9   4034.69   4128.59     70.96 o
  -7  12   9    184.39    169.50     16.07 o
  -5  12   9    433.93    333.25     22.53 o
  -3  12   9      1.42      8.56      9.69 <
  -1  12   9    452.79    492.08     26.25 o
   1  12   9   5759.84   6130.87    107.81 o
   3  12   9   1387.37   1494.20     53.76 o
   5  12   9   7566.90   7021.12    222.56 o
   7  12   9    723.32    744.61     44.43 o
   9  12   9   4071.49   4687.41    110.89 o
  11  12   9    150.35    160.80     18.60 o
 -12  13   9    203.12    190.49     21.13 o
 -10  13   9    317.63    389.33     21.76 o
  -8  13   9    409.74    418.87     22.11 o
  -6  13   9   1939.12   1872.65     46.60 o
  -4  13   9   3852.73   3931.99     76.08 o
  -2  13   9    826.51    849.82     33.41 o
   0  13   9    483.34    525.35     27.58 o
   2  13   9     36.96     19.72      8.21 <
   4  13   9    102.48     96.16     21.13 o
   6  13   9   1778.46   1721.96     67.87 o
   8  13   9    114.11    115.88     17.41 o
  10  13   9   1570.71   1477.92     57.69 o
  12  13   9    573.09    588.72     50.46 o
 -11  14   9   1434.68   1980.45    105.42 o
  -9  14   9     21.48     18.39      4.98 o
  -7  14   9   1235.74   1085.86     31.02 o
  -5  14   9   7287.66   7712.10     97.49 o
  -3  14   9    252.72    294.92     19.16 o
  -1  14   9   2967.18   3216.30     69.98 o
   1  14   9     67.10     81.42     12.84 o
   3  14   9     50.74     57.83     11.44 o
   5  14   9      5.03     11.51      8.91 <
   7  14   9    161.48    162.76     20.85 o
   9  14   9   3531.75   3244.87     98.68 o
  11  14   9    409.06    434.60     40.57 o
  -8  15   9    522.94    413.40     22.39 o
  -6  15   9     27.99     22.04      5.97 o
  -4  15   9    117.89    132.72     13.34 o
  -2  15   9   1746.86   1755.51     51.73 o
   0  15   9   3262.76   3333.72     77.91 o
   2  15   9   1763.66   1683.85     58.54 o
   4  15   9    689.37    663.26     31.86 o
   6  15   9    206.83    161.99     22.11 o
   8  15   9    185.40    183.26     21.97 o
  -7  16   9   1715.70   1734.03     63.52 o
  -5  16   9    152.53    166.83     13.90 o
  -3  16   9    814.76    742.36     31.51 o
  -1  16   9   1085.60   1032.59     35.23 o
   1  16   9   1835.63   1730.52     64.43 o
   3  16   9   1223.19   1210.23     39.16 o
   5  16   9    322.85    270.71     22.04 o
   7  16   9    143.79    169.85     19.02 o
  -4  17   9    306.68    284.40     20.28 o
  -2  17   9    433.23    422.66     26.11 o
   0  17   9    836.10    876.70     34.81 o
   2  17   9      9.75     10.74      7.09 <
   4  17   9   1803.46   2114.02    107.39 o
   1   1  10    719.51    952.50     31.23 o
   0   2  10     19.40     43.73      8.56 o
   2   2  10  18879.30  18567.80    183.82 o
  -1   3  10    446.93    488.43     30.81 o
   1   3  10   6241.64   6498.72     92.15 o
   3   3  10  17431.30  18463.70    215.12 o
  -2   4  10    816.39    793.95     38.11 o
   0   4  10  13635.10  13295.00    139.74 o
   2   4  10   4260.85   3996.99    113.56 o
   4   4  10    183.18    216.24     23.09 o
  -3   5  10    968.46   1004.16     43.45 o
  -1   5  10   3771.76   3653.56     82.40 o
   1   5  10  10807.80  12613.60    163.96 o
   3   5  10    331.51    241.44     25.90 o
   5   5  10    232.32    176.80     23.02 o
  -4   6  10  20543.90  19420.30    234.63 o
  -2   6  10    799.35    598.83     39.73 o
   0   6  10   3606.55   2976.19     86.61 o
   2   6  10    726.80    908.07     48.99 o
   4   6  10    164.12    116.44     19.65 o
   6   6  10   4929.29   4264.47    105.42 o
  -5   7  10   1258.10   1345.13     70.12 o
  -3   7  10   5185.85   6090.16    139.46 o
  -1   7  10    401.09    470.67     36.92 o
   1   7  10   4402.34   5050.35    133.99 o
   3   7  10   8695.78   9663.71    188.17 o
   5   7  10   6906.23   7722.49    181.01 o
   7   7  10      3.72      3.02     10.18 <
  -6   8  10   1888.07   1925.57     54.61 o
  -4   8  10   2964.76   3213.21    110.12 o
  -2   8  10    157.12    153.22     27.58 o
   0   8  10  24196.50  24347.30    304.05 o
   2   8  10    695.53    687.34     60.57 o
   4   8  10    825.54    597.22     52.50 o
   6   8  10   2694.21   2582.02     68.36 o
   8   8  10   1560.35   1637.94     54.82 o
  -7   9  10    256.48    318.09     23.44 o
  -5   9  10    805.54    708.67     32.36 o
  -3   9  10   7077.89   7599.38    119.81 o
  -1   9  10   4825.22   5381.98    166.90 o
   1   9  10     24.47      8.70     21.97 <
   3   9  10    215.85    228.11     26.95 o
   5   9  10   1706.06   1818.18     71.80 o
   7   9  10      7.85     41.62     15.72 <
   9   9  10    370.78    325.24     24.42 o
  -8  10  10    687.74    607.18     29.76 o
  -6  10  10   9917.59   9586.29    125.56 o
  -4  10  10    272.41    249.79     19.44 o
  -2  10  10   6615.95   6891.62     91.66 o
   0  10  10    360.99    350.58     20.56 o
   2  10  10     98.74    125.70     15.23 o
   4  10  10  12167.90  11838.00    169.85 o
   6  10  10      1.97     21.48     15.09 <
   8  10  10  13417.80  12757.20    207.75 o
  10  10  10   1089.21   1029.29     41.83 o
  -9  11  10     38.19     37.97      8.84 o
  -7  11  10      3.37     12.28      8.00 <
  -5  11  10     32.10     25.62      7.37 o
  -3  11  10   1161.74   1165.38     49.13 o
  -1  11  10    220.79    254.29     20.56 o
   1  11  10   7037.69   7655.32    109.00 o
   3  11  10    578.62    624.45     32.99 o
   5  11  10    171.32    157.15     33.90 o
   7  11  10    585.11    517.42     40.78 o
   9  11  10   1754.89   1572.39     85.84 o
  11  11  10     76.25     99.45     13.12 o
 -10  12  10    165.27    139.11     13.76 o
  -8  12  10    529.26    420.42     21.97 o
  -6  12  10   3832.79   3717.85     69.34 o
  -4  12  10     78.84     90.68     13.97 o
  -2  12  10  12474.90  12995.30    132.79 o
   0  12  10    349.27    313.66     21.97 o
   2  12  10   3123.05   3276.73     76.78 o
   4  12  10    157.03    134.55     23.51 o
   6  12  10     12.75     30.60     14.67 <
   8  12  10   1854.31   1873.00     66.61 o
  10  12  10     37.30     50.89     10.11 o
  12  12  10   2764.11   3591.03    102.82 o
 -11  13  10    106.84     90.19     14.88 o
  -9  13  10     20.80     21.34      6.32 o
  -7  13  10   1702.89   1625.31     41.41 o
  -5  13  10   1581.22   1496.24     46.04 o
  -3  13  10    815.99    790.23     31.93 o
  -1  13  10     12.89     24.21      7.02 o
   1  13  10    910.27    909.83     40.01 o
   3  13  10     72.86     90.26     18.18 o
   5  13  10   7760.19   7295.40    166.13 o
   7  13  10    295.62    255.90     30.04 o
   9  13  10    327.19    323.56     25.55 o
  11  13  10    494.36    514.40     30.18 o
 -10  14  10     94.93     72.92     12.07 o
  -8  14  10   3963.49   3972.56     60.85 o
  -6  14  10      0.51     25.13      7.65 o
  -4  14  10    391.95    353.11     21.27 o
  -2  14  10     60.25     69.70     10.46 o
   0  14  10    181.17    181.57     16.77 o
   2  14  10   5694.16   6142.80    108.51 o
   4  14  10     58.21     56.01     12.14 o
   6  14  10   3681.72   3806.29    123.25 o
   8  14  10    970.84    986.33     48.15 o
  10  14  10      1.57     -3.51      7.58 <
  -9  15  10      1.08     15.86      8.70 <
  -7  15  10    106.43    104.02      9.83 o
  -5  15  10    182.64    157.92     13.62 o
  -3  15  10    771.23    696.18     31.30 o
  -1  15  10   1994.02   2045.03     54.53 o
   1  15  10    171.80    155.60     13.69 o
   3  15  10     22.58     41.55      9.69 o
   5  15  10    259.29    245.72     20.85 o
   7  15  10    112.07    164.03     22.46 o
   9  15  10    912.66    894.67     56.57 o
  -6  16  10    243.06    276.04     16.35 o
  -4  16  10   4687.09   4637.79     74.54 o
  -2  16  10    144.53    178.84     14.53 o
   0  16  10    862.04    815.78     32.99 o
   2  16  10    625.92    565.70     29.27 o
   4  16  10     58.87     51.52      8.14 o
   6  16  10   3167.27   3036.13     84.50 o
  -5  17  10    102.53    121.84     15.16 o
  -3  17  10    263.17    229.72     18.18 o
  -1  17  10      3.28     -0.56      4.21 <
   1  17  10    205.92    240.95     17.69 o
   3  17  10    954.23    994.68     49.62 o
   5  17  10    474.23    385.74     42.04 o
   0   1  11  25063.90  26526.80    201.15 o
  -1   2  11   4430.15   5199.56    103.53 o
   1   2  11    129.81     87.94     11.16 o
  -2   3  11  11780.20  13014.60    204.66 o
   0   3  11   5970.57   6906.22    111.67 o
   2   3  11  11497.60  11378.20    158.83 o
  -3   4  11   3339.16   3247.60     88.22 o
  -1   4  11   3174.84   2528.96     70.26 o
   1   4  11   6064.15   5812.08    116.86 o
   3   4  11   1467.05   1485.08     64.22 o
  -4   5  11     22.78    136.16     19.58 o
  -2   5  11   7575.21   7278.35    130.55 o
   0   5  11   1894.61   1737.89     73.27 o
   2   5  11  40759.60  42503.50    492.78 o
   4   5  11    382.59    360.06     32.01 o
  -5   6  11   5119.53   5259.78    119.88 o
  -3   6  11    669.87    905.20     46.25 o
  -1   6  11   9874.08  10195.90    156.45 o
   1   6  11   5742.50   5582.78    136.02 o
   3   6  11   7921.41   7609.42    185.99 o
   5   6  11  19097.70  20064.80    254.22 o
  -6   7  11    637.84    514.96     31.16 o
  -4   7  11   6429.40   6291.81    176.66 o
  -2   7  11   1876.34   1898.97     80.64 o
   0   7  11     88.85     53.48     16.07 o
   2   7  11    683.12    666.98     65.13 o
   4   7  11    377.86    625.43     50.39 o
   6   7  11  11177.70  11154.50    143.60 o
  -7   8  11    396.85    375.78     26.25 o
  -5   8  11    344.33    469.41     28.00 o
  -3   8  11  11405.30  11540.70    256.53 o
  -1   8  11   2727.34   2425.65     97.77 o
   1   8  11   1209.10   1767.23     96.37 o
   3   8  11    781.36    940.08     64.99 o
   5   8  11   3777.77   3357.09     93.00 o
   7   8  11   5807.44   5488.52    106.12 o
  -8   9  11   3431.95   3126.81     76.85 o
  -6   9  11   5707.31   5494.98     93.14 o
  -4   9  11  10120.50  10065.20    134.76 o
  -2   9  11   1081.88   1108.18     44.57 o
   0   9  11   9980.46  10593.30    144.44 o
   2   9  11   1174.33   1253.39     48.43 o
   4   9  11  12270.90  12685.20    171.40 o
   6   9  11   1789.84   1742.87     63.80 o
   8   9  11     15.30     22.04     12.07 <
  -9  10  11   2295.55   2225.34     55.24 o
  -7  10  11   8870.35   8043.94    119.04 o
  -5  10  11    382.11    371.15     25.27 o
  -3  10  11    383.79    437.40     26.81 o
  -1  10  11    109.35    201.09     16.14 o
   1  10  11   8674.67   8917.91    114.26 o
   3  10  11   2587.82   2760.86     70.89 o
   5  10  11      0.72     16.00     18.39 <
   7  10  11      8.33     29.90     16.84 <
   9  10  11    297.84    317.38     26.18 o
 -10  11  11   4506.54   4715.28     76.22 o
  -8  11  11   1633.32   1460.65     40.99 o
  -6  11  11   2284.44   2107.63     51.03 o
  -4  11  11    697.00    704.67     33.34 o
  -2  11  11   1279.67   1239.85     43.94 o
   0  11  11   1103.34   1307.01     47.31 o
   2  11  11    799.21    832.41     39.80 o
   4  11  11   2305.63   2564.41     86.89 o
   6  11  11   1663.85   1622.71     95.80 o
   8  11  11   2989.73   2812.10     80.71 o
  10  11  11    294.32    357.81     22.81 o
 -11  12  11    969.25   1116.95     45.34 o
  -9  12  11    292.89    325.74     19.44 o
  -7  12  11    200.77    215.05     16.77 o
  -5  12  11   2771.15   2575.15     63.17 o
  -3  12  11   3755.40   3231.81     71.17 o
  -1  12  11    283.97    295.20     20.07 o
   1  12  11    316.02    257.23     23.86 o
   3  12  11    102.84     96.51     17.97 o
   5  12  11   2136.29   1920.66    120.09 o
   7  12  11   4112.58   3785.51    142.76 o
   9  12  11      5.32     11.23      9.48 <
  11  12  11   2417.86   2590.80     67.10 o
 -10  13  11   1520.59   1303.86     38.60 o
  -8  13  11   3008.65   2896.32     53.83 o
  -6  13  11   1587.43   1519.12     44.22 o
  -4  13  11   6261.62   6102.72     92.65 o
  -2  13  11   6393.21   6410.07     89.35 o
   0  13  11    294.22    278.29     20.92 o
   2  13  11   5916.95   5933.50    104.37 o
   4  13  11    152.98    175.82     25.69 o
   6  13  11   2778.43   2747.95     95.24 o
   8  13  11    714.37    693.72     46.74 o
  10  13  11   1647.88   1501.43     70.96 o
  -9  14  11      7.75      5.61      4.98 <
  -7  14  11   1219.46   1175.91     33.48 o
  -5  14  11   1455.76   1487.04     41.27 o
  -3  14  11   1729.77   1796.78     47.03 o
  -1  14  11   2529.63   2620.91     60.85 o
   1  14  11   3838.65   3876.69     78.12 o
   3  14  11    360.34    314.58     26.18 o
   5  14  11    497.77    485.34     29.06 o
   7  14  11    184.42    204.38     23.79 o
   9  14  11    100.68     87.17     12.98 o
  -8  15  11    982.29    882.74     30.53 o
  -6  15  11     99.82    121.49     11.02 o
  -4  15  11   1513.27   1387.45     41.83 o
  -2  15  11   1542.91   1547.90     50.04 o
   0  15  11   1338.43   1273.61     41.34 o
   2  15  11    613.40    597.50     29.41 o
   4  15  11   1635.77   1598.92     52.78 o
   6  15  11   1776.04   1766.46     73.20 o
   8  15  11      6.84     -7.51     10.18 <
  -7  16  11    168.93    132.02     16.07 o
  -5  16  11     24.40     25.20      5.26 o
  -3  16  11    621.74    642.63     27.65 o
  -1  16  11    600.69    607.33     25.55 o
   1  16  11      1.33      8.00      6.81 <
   3  16  11   2959.64   2771.18     54.96 o
   5  16  11   1424.91   1343.23     57.34 o
   7  16  11     38.73     22.11      8.63 <
  -4  17  11   1131.98   1057.29     35.87 o
  -2  17  11    771.09    600.80     28.92 o
   0  17  11   2425.04   2286.47     45.27 o
   2  17  11    103.11    105.77     12.56 o
   4  17  11   1373.10   1633.66     86.89 o
   0   0  12  11089.00  12227.10    298.57 o
   1   1  12  47801.30  53633.60    256.32 o
   0   2  12  55401.90  66309.70    312.75 o
   2   2  12  10855.80  12271.40    171.96 o
  -1   3  12    406.75    622.41     46.53 o
   1   3  12   9915.47   9885.78    141.50 o
   3   3  12    970.01    957.84     60.64 o
  -2   4  12  34572.80  35705.30    298.01 o
   0   4  12   8062.58   8801.75    132.72 o
   2   4  12     64.69     26.32     18.95 <
   4   4  12   1320.93   1337.48     63.59 o
  -3   5  12   7059.87   7871.43    155.11 o
  -1   5  12      4.52     33.55     14.53 <
   1   5  12   2574.01   2960.05     96.86 o
   3   5  12   2260.97   2332.16     95.59 o
   5   5  12   9378.40   9298.81    176.03 o
  -4   6  12   1615.93   1780.21     77.84 o
  -2   6  12   3172.80   3236.30    108.93 o
   0   6  12    140.57    126.76     22.81 o
   2   6  12  11801.70  12043.20    225.58 o
   4   6  12    746.85    555.95     44.50 o
   6   6  12   1069.12   1048.38     57.97 o
  -5   7  12  13229.10  12697.50    171.89 o
  -3   7  12    528.66    483.66     45.90 o
  -1   7  12  10553.80  11672.90    218.98 o
   1   7  12  13084.60  13910.60    237.58 o
   3   7  12   4547.90   5029.43    140.93 o
   5   7  12    245.32    326.09     30.25 o
   7   7  12      2.74     28.85     11.86 <
  -6   8  12     20.73     28.07     13.05 <
  -4   8  12  18735.50  18315.70    175.26 o
  -2   8  12   4786.82   5001.85    187.75 o
   0   8  12    922.03   1000.65     64.29 o
   2   8  12   3300.64   3237.92    132.58 o
   4   8  12    470.14    447.86     34.04 o
   6   8  12   5761.31   5624.68    106.96 o
   8   8  12   5306.60   5122.57     93.14 o
  -7   9  12   1740.77   1680.20     50.60 o
  -5   9  12   3490.08   3414.37     75.94 o
  -3   9  12   2403.60   2453.30     61.48 o
  -1   9  12      2.66     22.18     10.46 <
   1   9  12    243.49    333.53     22.67 o
   3   9  12   8195.73   8981.57    132.30 o
   5   9  12   9781.85   9631.21    157.01 o
   7   9  12   1644.73   1630.22     62.54 o
   9   9  12   2278.31   2188.28     61.90 o
  -8  10  12    843.52    709.16     30.32 o
  -6  10  12      1.03      0.42      8.63 <
  -4  10  12   3691.92   3491.92     75.87 o
  -2  10  12   4068.44   3927.78     74.26 o
   0  10  12  11290.10  11661.40    134.62 o
   2  10  12    660.58    599.60     32.08 o
   4  10  12    438.23    531.87     37.13 o
   6  10  12      0.37    -23.30     25.69 <
   8  10  12    805.64    836.84     44.29 o
  10  10  12   2575.89   2683.51     66.82 o
  -9  11  12    188.11    187.05     15.65 o
  -7  11  12      7.86     22.46      7.65 <
  -5  11  12   3358.98   3069.96     66.89 o
  -3  11  12   2446.25   2749.56     65.98 o
  -1  11  12   3735.10   3476.69     69.63 o
   1  11  12      0.91     45.13     14.18 o
   3  11  12   2301.40   2338.20     65.41 o
   5  11  12    705.61    697.16     69.41 o
   7  11  12   1448.05   1398.68     61.76 o
   9  11  12    588.55    595.11     31.02 o
  11  11  12    920.19    852.91     31.16 o
 -10  12  12    282.29    346.72     18.25 o
  -8  12  12   1427.66   1392.29     36.71 o
  -6  12  12   3699.28   3537.68     62.26 o
  -4  12  12    879.66    941.97     38.04 o
  -2  12  12      5.43     -8.35      7.65 <
   0  12  12   5457.72   5305.61     93.21 o
   2  12  12   1742.09   1749.05     56.78 o
   4  12  12   6758.69   7190.55    128.65 o
   6  12  12   1576.48   1568.60    101.35 o
   8  12  12    434.96    442.04     37.76 o
  10  12  12     86.58    116.44     14.39 o
  12  12  12     84.96     86.96     11.86 o
 -11  13  12    303.57    316.40     28.22 o
  -9  13  12   4129.41   3769.30     65.27 o
  -7  13  12    399.13    328.33     18.25 o
  -5  13  12    261.60    269.17     19.65 o
  -3  13  12     11.23     40.99      8.42 o
  -1  13  12    158.68    170.20     16.77 o
   1  13  12     29.77     56.15     13.27 o
   3  13  12   7037.77   6751.88    120.09 o
   5  13  12   1138.03    935.17     60.08 o
   7  13  12   2521.67   2243.30     95.10 o
   9  13  12    148.72    153.22     19.44 o
  11  13  12    262.20    264.25     25.20 o
  -8  14  12     30.62     40.92      6.46 o
  -6  14  12    339.30    375.22     19.65 o
  -4  14  12    623.39    608.10     26.81 o
  -2  14  12     69.39     78.19     11.02 o
   0  14  12   1301.20   1203.00     41.34 o
   2  14  12    884.22    826.94     36.29 o
   4  14  12   1459.28   1337.62     55.03 o
   6  14  12   1438.71   1257.32     59.52 o
   8  14  12   2883.57   2833.50     91.52 o
  10  14  12   1206.83   1332.56     70.12 o
  -7  15  12    344.80    356.06     17.27 o
  -5  15  12   1573.81   1392.22     39.30 o
  -3  15  12    660.95    630.77     28.22 o
  -1  15  12   2229.01   2055.62     56.01 o
   1  15  12     33.07     33.83      7.65 o
   3  15  12    582.22    578.76     30.53 o
   5  15  12      5.03     18.81      9.19 <
   7  15  12   1094.27   1117.16     52.99 o
   9  15  12    116.46     85.14     16.14 o
  -6  16  12   1067.13    953.70     27.51 o
  -4  16  12     61.27     41.20      6.88 o
  -2  16  12    583.70    527.73     24.71 o
   0  16  12    765.50    693.09     30.88 o
   2  16  12      2.74      7.51      5.40 <
   4  16  12   1341.19   1240.90     40.92 o
   6  16  12    872.90    816.83     40.50 o
  -3  17  12    368.82    378.66     21.41 o
  -1  17  12   2341.28   2051.13     62.61 o
   1  17  12   1230.71   1135.90     40.36 o
   3  17  12    420.08    457.97     45.27 o
   0   1  13  13477.60  15392.80    187.61 o
  -1   2  13   6131.10   7461.61    122.05 o
   1   2  13   1624.17   1224.12     50.11 o
  -2   3  13   3724.47   5473.29    163.18 o
   0   3  13  89054.10 104722.00    495.24 o
   2   3  13  11825.30  11392.30    197.08 o
  -3   4  13    684.81    918.60     56.92 o
  -1   4  13    151.22    300.33     31.37 o
   1   4  13  35785.70  39694.00    387.36 o
   3   4  13   4443.45   4580.45    131.81 o
  -4   5  13   5846.98   5635.42    138.76 o
  -2   5  13  52285.60  58810.30    445.89 o
   0   5  13   1452.71   1626.43     74.19 o
   2   5  13   2383.86   2492.89    101.49 o
   4   5  13  14577.60  15539.90    245.23 o
  -5   6  13   5979.32   5769.20    149.01 o
  -3   6  13    835.16    923.59     54.61 o
  -1   6  13  12597.30  13680.60    280.61 o
   1   6  13   2703.97   2975.14    103.39 o
   3   6  13   7375.88   8051.45    212.38 o
   5   6  13   1754.10   1612.54     80.08 o
  -6   7  13   6694.17   6396.31     96.79 o
  -4   7  13    484.76    661.37     56.57 o
  -2   7  13  24124.60  26508.90    359.36 o
   0   7  13   7104.53   7096.43    199.54 o
   2   7  13   3383.83   3258.90    129.49 o
   4   7  13   1532.04   1806.39     87.45 o
   6   7  13     59.08    102.33     13.90 o
  -7   8  13   6494.06   6312.58    103.67 o
  -5   8  13    880.54    906.60     38.18 o
  -3   8  13   2104.02   1871.17     54.04 o
  -1   8  13  21259.70  23429.00    362.23 o
   1   8  13  14778.20  16822.70    307.91 o
   3   8  13   2078.99   1936.24     74.75 o
   5   8  13   3516.25   3339.06     81.35 o
   7   8  13   2646.40   2461.94     70.12 o
  -8   9  13   5434.28   5100.11     91.80 o
  -6   9  13     24.81     29.48     12.00 <
  -4   9  13   1136.59   1069.36     42.25 o
  -2   9  13  15695.00  16956.30    160.66 o
   0   9  13    665.49    728.61     32.08 o
   2   9  13   1773.81   1892.72     59.66 o
   4   9  13   5405.24   5192.75    117.07 o
   6   9  13   3043.60   2914.78     79.45 o
   8   9  13    174.89    190.35     19.86 o
  -9  10  13      1.36     14.67      7.93 <
  -7  10  13   1777.39   1818.60     49.55 o
  -5  10  13     68.38     73.49     12.91 o
  -3  10  13   7395.11   7585.49    109.91 o
  -1  10  13    389.44    405.89     24.57 o
   1  10  13   9841.58  10527.60    134.62 o
   3  10  13   3050.34   3290.63     81.49 o
   5  10  13   3596.29   3386.78    108.37 o
   7  10  13    334.08    313.38     34.25 o
   9  10  13   3200.92   3019.57     94.54 o
 -10  11  13    777.18    858.38     34.46 o
  -8  11  13   3754.69   3901.60     65.91 o
  -6  11  13   1328.76   1212.89     38.39 o
  -4  11  13  11465.20  10258.10    121.70 o
  -2  11  13   4273.11   3973.54     72.50 o
   0  11  13    166.97    102.05     13.41 o
   2  11  13   2547.61   2539.56     71.17 o
   4  11  13    344.88    234.56     30.88 o
   6  11  13   2651.78   2600.62    106.75 o
   8  11  13   5238.74   5051.05    108.44 o
  10  11  13    104.94     93.56     11.93 o
 -11  12  13    140.85    142.69     15.79 o
  -9  12  13   1283.82   1292.63     36.22 o
  -7  12  13    310.68    213.09     14.81 o
  -5  12  13    324.64    240.53     18.11 o
  -3  12  13    142.03    223.05     17.20 o
  -1  12  13   8715.73   9388.37    115.74 o
   1  12  13    735.20    817.25     36.92 o
   3  12  13    791.72    764.26     42.11 o
   5  12  13   1855.61   1728.49    117.91 o
   7  12  13    653.62    628.59     46.18 o
   9  12  13   4989.22   5565.80    102.47 o
  11  12  13     20.62      2.67      4.70 <
 -10  13  13   1832.78   1683.29     41.62 o
  -8  13  13      1.98     -1.33      5.61 <
  -6  13  13   2284.19   2158.52     51.03 o
  -4  13  13  10230.40  10592.70    118.54 o
  -2  13  13    619.99    730.71     29.48 o
   0  13  13   3208.83   3050.24     66.82 o
   2  13  13   1653.95   1595.48     53.62 o
   4  13  13    654.44    512.85     43.52 o
   6  13  13    443.80    403.78     36.78 o
   8  13  13   2061.91   1970.00     66.82 o
  10  13  13    215.09    192.10     18.67 o
  -9  14  13    483.15    449.97     20.42 o
  -7  14  13    128.24    137.15     11.23 o
  -5  14  13   3571.23   3530.88     64.64 o
  -3  14  13      1.09     -5.26      7.58 <
  -1  14  13    561.78    581.99     27.51 o
   1  14  13    299.54    209.44     17.13 o
   3  14  13      4.70     19.02     10.53 <
   5  14  13     27.17     32.64     13.83 <
   7  14  13    121.16    121.14     18.11 o
   9  14  13    364.64    363.29     23.86 o
  -8  15  13    480.51    533.84     25.55 o
  -6  15  13      6.38      3.79      4.91 <
  -4  15  13   2481.85   2250.11     50.53 o
  -2  15  13   2083.77   1935.61     52.92 o
   0  15  13    639.89    615.18     27.02 o
   2  15  13    268.67    212.60     16.49 o
   4  15  13    147.90    158.20     15.44 o
   6  15  13    971.14    996.30     51.59 o
   8  15  13      3.60     11.93      8.21 <
  -5  16  13   1287.22   1236.13     32.85 o
  -3  16  13   1296.49   1170.57     34.95 o
  -1  16  13    134.53    159.82     12.28 o
   1  16  13    453.79    428.63     23.93 o
   3  16  13   1770.88   1633.03     48.29 o
   5  16  13     91.73     65.34     11.65 o
  -2  17  13      7.46      7.65      5.05 <
   0  17  13    111.88     98.96     11.16 o
   2  17  13    431.67    413.05     40.64 o
   1   1  14 180103.00 228070.00    802.51 o
   0   2  14     34.35     63.94     16.35 o
   2   2  14  19815.70  20263.60    291.42 o
  -1   3  14  80906.50  90510.30    542.96 o
   1   3  14    341.23    477.13     46.81 o
   3   3  14  22231.50  26014.20    356.69 o
  -2   4  14   2879.51   3055.64     91.03 o
   0   4  14   2691.01   2366.55     92.93 o
   2   4  14    141.33     73.06     19.93 o
   4   4  14   2263.64   2610.59     96.86 o
  -3   5  14  22935.60  23373.90    283.06 o
  -1   5  14 102625.00 117051.00    758.23 o
   1   5  14      7.22     29.27     20.56 <
   3   5  14  21396.40  22260.90    312.26 o
   5   5  14    805.16    897.34     55.52 o
  -4   6  14   9297.32  10161.20    197.65 o
  -2   6  14   1694.13   1820.50     98.47 o
   0   6  14   1874.29   2117.25    107.88 o
   2   6  14    244.02    222.70     31.37 o
   4   6  14    144.49    169.50     24.57 o
   6   6  14   5820.67   5278.52     85.84 o
  -5   7  14   4396.18   4474.25     81.42 o
  -3   7  14  10704.70  12934.90    339.98 o
  -1   7  14   9280.01  11975.90    296.05 o
   1   7  14   3578.35   3589.76    167.89 o
   3   7  14  29477.20  30963.00    395.78 o
   5   7  14   1359.95   1396.50     53.06 o
   7   7  14  15504.60  15041.30    155.25 o
  -6   8  14   1166.15   1071.75     40.22 o
  -4   8  14     10.90     27.93     10.95 <
  -2   8  14      2.90     25.90     11.09 <
   0   8  14   4690.26   4786.58    100.23 o
   2   8  14     60.91     75.59     18.81 o
   4   8  14    439.45    431.93     34.11 o
   6   8  14   1510.91   1475.81     48.08 o
   8   8  14     77.64     70.40     13.05 o
  -7   9  14   1157.66   1083.26     40.36 o
  -5   9  14   8837.16   8227.76    110.96 o
  -3   9  14  49518.90  48475.30    281.17 o
  -1   9  14    146.40    177.92     16.35 o
   1   9  14   2550.72   2368.59     67.66 o
   3   9  14    719.77    764.82     46.81 o
   5   9  14    536.93    511.10     35.23 o
   7   9  14   7355.04   6917.03    144.37 o
   9   9  14    840.66    730.71     36.36 o
  -8  10  14     96.67     94.26     11.51 o
  -6  10  14   1912.45   1844.92     49.69 o
  -4  10  14    372.39    300.54     21.69 o
  -2  10  14   2038.91   1907.39     55.59 o
   0  10  14    471.30    435.51     28.78 o
   2  10  14    194.83    234.28     21.13 o
   4  10  14   6631.91   6753.28    138.06 o
   6  10  14      0.06    -16.14     31.51 <
   8  10  14  11473.00  11295.60    160.31 o
  10  10  14      2.65     -2.95      9.40 <
  -9  11  14   1859.28   2027.83     50.32 o
  -7  11  14    104.68     78.47     10.74 o
  -5  11  14    739.49    876.63     35.37 o
  -3  11  14   1261.01   1218.02     41.83 o
  -1  11  14   6340.91   5920.24     99.52 o
   1  11  14  18035.90  16862.40    181.29 o
   3  11  14    392.09    374.87     27.30 o
   5  11  14   6561.12   6274.26    158.83 o
   7  11  14    224.85    223.33     27.30 o
   9  11  14     73.86     98.05     12.84 o
  11  11  14    698.90    743.98     29.62 o
 -10  12  14     45.14     55.59      7.23 o
  -8  12  14     56.71     53.48      7.65 o
  -6  12  14   1787.72   1845.84     47.17 o
  -4  12  14    474.59    406.94     23.23 o
  -2  12  14   2860.00   2914.78     60.50 o
   0  12  14    297.40    284.96     22.67 o
   2  12  14   1463.29   1506.63     53.06 o
   4  12  14   3553.31   3537.61    110.82 o
   6  12  14   1246.46   1133.23     75.38 o
   8  12  14     36.79     27.44     13.90 <
  10  12  14    327.86    302.29     23.72 o
  12  12  14    302.29    293.73     36.92 o
 -11  13  14    167.53    220.10     32.78 o
  -9  13  14     82.23    104.51      9.19 o
  -7  13  14    307.07    373.60     20.07 o
  -5  13  14   4545.05   4975.04     78.33 o
  -3  13  14   3285.45   2991.21     66.54 o
  -1  13  14   2018.04   1747.58     50.32 o
   1  13  14     33.09     27.09      7.51 o
   3  13  14   2043.85   1708.76     58.82 o
   5  13  14   7443.63   7381.03    208.24 o
   7  13  14     30.36     51.10     12.49 o
   9  13  14   2267.45   2221.34     60.71 o
  11  13  14    113.09     60.64     12.84 o
  -8  14  14    220.57    215.33     14.11 o
  -6  14  14      8.54     16.00      5.83 <
  -4  14  14     29.14     35.58      7.65 o
  -2  14  14    154.86    121.35     13.41 o
   0  14  14    152.43    133.07     15.58 o
   2  14  14    845.92    789.11     35.72 o
   4  14  14    178.82    158.76     19.58 o
   6  14  14   2091.17   2000.53     65.55 o
   8  14  14    241.89    226.21     20.49 o
  -7  15  14    311.56    234.00     12.91 o
  -5  15  14     98.42     65.06      8.56 o
  -3  15  14    375.21    388.20     20.92 o
  -1  15  14   4537.74   4549.28     78.05 o
   1  15  14   1287.28   1051.47     34.46 o
   3  15  14     90.49    113.70     11.58 o
   5  15  14   1379.89   1328.35     60.08 o
   7  15  14    674.62    586.55     35.30 o
  -6  16  14    321.05    382.03     20.78 o
  -4  16  14    886.30    822.73     27.16 o
  -2  16  14     20.55     12.63      4.63 <
   0  16  14    324.11    307.49     19.79 o
   2  16  14     29.17     32.57      5.83 o
   4  16  14     31.67     47.94     10.53 o
   6  16  14      1.28    -10.46      8.35 <
  -1  17  14    537.42    465.83     39.23 o
   0   1  15   9496.24  10923.60    173.99 o
  -1   2  15   2329.90   3034.87    100.09 o
   1   2  15  20391.50  22594.50    279.27 o
  -2   3  15    204.72     19.30     28.00 <
   0   3  15  15743.60  16849.70    245.72 o
   2   3  15  20938.80  19842.00    404.98 o
  -3   4  15   1564.16   1664.90     79.59 o
  -1   4  15   8500.47   9942.77    183.12 o
   1   4  15  32110.90  36670.90    576.93 o
   3   4  15     12.28     -5.83     24.07 <
  -4   5  15   9005.26  10074.40    219.12 o
  -2   5  15     58.41     18.81     29.62 <
   0   5  15   1100.85   1211.00     75.10 o
   2   5  15   7807.63   8415.65    228.60 o
   4   5  15   5367.86   5402.61    157.57 o
  -5   6  15  12355.70  11341.10    140.58 o
  -3   6  15    420.03    373.53     41.90 o
  -1   6  15    714.62    734.29     64.99 o
   1   6  15   3573.22   3383.70    147.67 o
   3   6  15    449.72    453.83     60.71 o
   5   6  15  21881.90  21711.70    212.38 o
  -6   7  15    114.53    143.95     16.56 o
  -4   7  15   5395.90   4665.72     81.21 o
  -2   7  15  23000.60  23922.50    285.87 o
   0   7  15  15449.00  18292.00    376.13 o
   2   7  15   2914.55   3159.17    150.55 o
   4   7  15    344.07    408.56     30.18 o
   6   7  15    970.42    995.11     43.52 o
  -7   8  15      2.29     23.37     11.37 <
  -5   8  15   2662.35   2519.70     65.06 o
  -3   8  15   5856.46   6094.30     90.89 o
  -1   8  15  30194.30  30464.10    202.56 o
   1   8  15    701.73    609.15     29.83 o
   3   8  15   3312.50   3383.06     97.91 o
   5   8  15   3562.82   3545.83     89.63 o
   7   8  15     24.95     19.44     16.28 <
  -8   9  15    728.18    685.93     32.57 o
  -6   9  15  11730.20  11154.00    129.49 o
  -4   9  15    754.25    776.12     37.55 o
  -2   9  15      0.39      7.02     10.39 <
   0   9  15   5050.90   5109.37     91.45 o
   2   9  15   2058.79   2270.19     69.06 o
   4   9  15  16671.80  16502.00    244.95 o
   6   9  15    165.38    210.00     26.81 o
   8   9  15    147.16    142.97     17.48 o
  -9  10  15     86.79     67.94      9.83 o
  -7  10  15   2702.90   2732.71     60.15 o
  -5  10  15   3124.97   2897.37     67.94 o
  -3  10  15    204.92    188.80     18.74 o
  -1  10  15     93.50     70.54     14.04 o
   1  10  15     50.15     58.82     12.63 o
   3  10  15   5062.25   5215.92    117.42 o
   5  10  15   1465.70   1380.92     82.05 o
   7  10  15   1537.19   1548.81     74.19 o
   9  10  15    272.45    288.40     21.34 o
 -10  11  15    172.65    189.15     14.18 o
  -8  11  15   2678.11   2633.26     50.25 o
  -6  11  15    398.59    404.42     24.14 o
  -4  11  15   6602.05   6022.15     92.23 o
  -2  11  15  12044.90  11897.00    144.37 o
   0  11  15    380.85    314.65     24.57 o
   2  11  15   2243.79   2062.36     64.01 o
   4  11  15   3132.23   2925.10    100.58 o
   6  11  15    386.43    398.94     44.78 o
   8  11  15   3412.42   3288.80     87.52 o
  10  11  15    302.41    344.33     20.63 o
 -11  12  15   3009.95   2903.62     85.84 o
  -9  12  15     63.63     70.89      8.28 o
  -7  12  15     98.17     64.36      9.69 o
  -5  12  15   1063.27    922.04     33.69 o
  -3  12  15   2347.96   2495.13     55.80 o
  -1  12  15   2057.81   2181.82     58.47 o
   1  12  15    158.90    104.72     12.49 o
   3  12  15      2.97     -3.93     17.97 <
   5  12  15    193.99    156.31     30.46 o
   7  12  15   2732.42   2622.45     84.93 o
   9  12  15   1256.92   1246.72     45.83 o
  11  12  15     66.75     55.59      7.58 o
 -10  13  15    333.36    251.27     16.92 o
  -8  13  15    234.37    290.08     16.42 o
  -6  13  15   1358.45   1183.49     36.36 o
  -4  13  15   1387.10   1177.38     40.50 o
  -2  13  15   1675.33   1965.65     56.92 o
   0  13  15   2422.96   2167.08     56.29 o
   2  13  15   6172.29   6020.47    112.37 o
   4  13  15    241.57    201.01     26.53 o
   6  13  15      9.10      5.33     14.74 <
   8  13  15   1422.95   1194.79     49.13 o
  10  13  15    177.01    163.11     16.56 o
  -9  14  15   1051.42    942.89     42.39 o
  -7  14  15   1652.20   1659.84     35.37 o
  -5  14  15     44.92     77.21      9.83 o
  -3  14  15    178.66    108.79     12.49 o
  -1  14  15     22.04     25.69      6.81 o
   1  14  15      5.47     20.78      9.55 <
   3  14  15   3850.24   3716.66     83.87 o
   5  14  15     85.81     65.76     13.27 o
   7  14  15    963.13    896.28     43.09 o
   9  14  15    385.95    349.67     25.20 o
  -6  15  15   1050.05    937.90     27.44 o
  -4  15  15   2198.77   2119.21     46.11 o
  -2  15  15      0.23      1.12      5.33 <
   0  15  15      4.82     -7.30      6.67 <
   2  15  15    252.62    315.28     18.60 o
   4  15  15      0.52      5.12      6.18 <
   6  15  15   1525.49   1522.77     58.33 o
  -5  16  15   1724.10   1582.43     33.62 o
  -3  16  15   1864.29   1747.15     39.16 o
  -1  16  15    316.42    331.00     17.13 o
   1  16  15      4.30     -6.67      3.51 <
   3  16  15   1192.64    924.22     37.20 o
   5  16  15     78.99    109.84     21.90 o
   0   0  16  65376.10  81684.60    948.99 o
   1   1  16   2681.04   2746.82     90.12 o
   0   2  16  10690.40  11841.60    265.52 o
   2   2  16   2363.07   2200.07    123.25 o
  -1   3  16     24.61      9.83     26.88 <
   1   3  16    391.49    491.38     56.08 o
   3   3  16    257.71    329.04     65.91 o
  -2   4  16  54999.70  55610.00    493.76 o
   0   4  16  20038.10  23070.10    479.02 o
   2   4  16   9864.50   9940.88    254.85 o
   4   4  16    643.19    525.35     57.13 o
  -3   5  16    974.80   1040.45     68.71 o
  -1   5  16    138.57    175.61     35.65 o
   1   5  16   2016.61   2014.28    118.90 o
   3   5  16   1983.60   2086.16    127.74 o
   5   5  16   1973.71   1828.92     64.43 o
  -4   6  16     28.13     19.51     10.18 <
  -2   6  16  12293.40  12384.80    274.71 o
   0   6  16     10.74     19.09     22.67 <
   2   6  16  28482.40  31408.20    630.28 o
   4   6  16  23594.90  23827.00    242.28 o
   6   6  16    344.70    327.42     24.07 o
  -5   7  16   2253.40   2228.78     60.01 o
  -3   7  16    976.60   1065.92     41.06 o
  -1   7  16    391.08    412.56     26.39 o
   1   7  16   4044.37   3785.65    100.16 o
   3   7  16   1224.63   1224.90     56.78 o
   5   7  16      3.01      0.28     14.81 <
   7   7  16     16.59     -6.81     12.98 <
  -6   8  16    556.71    541.84     31.65 o
  -4   8  16  27160.30  26614.80    200.59 o
  -2   8  16   6816.79   6482.08     92.93 o
   0   8  16   1047.68   1105.16     39.23 o
   2   8  16   2620.10   2547.21     76.92 o
   4   8  16    973.12    864.77     49.13 o
   6   8  16  24537.50  25040.10    221.02 o
   8   8  16   8776.83   8260.75    139.95 o
  -7   9  16    880.52    767.98     34.18 o
  -5   9  16    564.25    470.04     28.22 o
  -3   9  16      2.05     22.88     11.16 <
  -1   9  16    137.60    163.32     16.99 o
   1   9  16    798.72    917.27     43.09 o
   3   9  16    105.92     95.80     23.09 o
   5   9  16   1197.36   1114.63     70.89 o
   7   9  16    781.35    724.68     44.01 o
   9   9  16    736.10    732.61     33.41 o
  -8  10  16     91.71     82.54     10.81 o
  -6  10  16    427.43    403.08     24.14 o
  -4  10  16   5239.80   4749.46     86.19 o
  -2  10  16   4107.72   3684.59     77.42 o
   0  10  16  10762.10  10667.50    159.53 o
   2  10  16  17021.30  17231.80    189.43 o
   4  10  16   1263.01   1210.58     65.76 o
   6  10  16    642.16    620.87     45.76 o
   8  10  16     21.96     12.77     11.79 <
  10  10  16   6499.73   6296.93    105.42 o
  -9  11  16   1097.05   1067.54     32.36 o
  -7  11  16   2010.26   1698.94     43.09 o
  -5  11  16    631.33    660.81     30.32 o
  -3  11  16   2472.39   1958.07     52.08 o
  -1  11  16    433.48    495.38     32.64 o
   1  11  16    433.58    361.39     25.13 o
   3  11  16   2055.31   2079.00     77.91 o
   5  11  16   1469.47   1299.36     73.27 o
   7  11  16    140.77    107.39     18.11 o
   9  11  16   2494.76   2331.74     64.43 o
  11  11  16    652.21    625.01     25.20 o
 -10  12  16    903.57    961.70     30.32 o
  -8  12  16   1838.07   2034.85     39.23 o
  -6  12  16   6108.64   6085.60     88.72 o
  -4  12  16   2775.20   2777.00     57.90 o
  -2  12  16      2.27     16.21     15.72 <
   0  12  16   1058.14    965.63     38.74 o
   2  12  16    504.29    449.48     31.65 o
   4  12  16   7193.55   7132.08    155.25 o
   6  12  16   7811.02   7750.14    189.29 o
   8  12  16      2.21     -3.93      8.35 <
  10  12  16    335.80    344.97     23.30 o
  -9  13  16     25.96     45.76      7.37 o
  -7  13  16    253.98    240.67     15.37 o
  -5  13  16     60.29     41.76      8.28 o
  -3  13  16    587.68    415.22     25.41 o
  -1  13  16    196.87    143.81     17.55 o
   1  13  16      2.63     16.21     12.63 <
   3  13  16     10.64    -15.86     17.62 <
   5  13  16    322.26    302.43     42.04 o
   7  13  16    239.75    237.72     24.78 o
   9  13  16    103.09     77.63     11.09 o
  -8  14  16    527.10    419.72     17.76 o
  -6  14  16   1433.72   1496.38     37.06 o
  -4  14  16   2569.77   2565.88     52.08 o
  -2  14  16   1388.70   1368.36     41.83 o
   0  14  16   5281.69   4909.55     91.94 o
   2  14  16    472.85    415.71     26.81 o
   4  14  16     31.71     49.97     12.63 o
   6  14  16    189.78    143.46     17.34 o
   8  14  16   1055.50    964.50     38.11 o
  -7  15  16    342.78    245.30     16.56 o
  -5  15  16    754.81    624.31     22.95 o
  -3  15  16     10.44      5.05      4.70 <
  -1  15  16      4.81      2.18      7.51 <
   1  15  16    319.89    243.41     18.39 o
   3  15  16    361.87    231.97     17.34 o
   5  15  16    996.61    863.93     44.36 o
   7  15  16     17.62     25.34      7.44 o
  -4  16  16      1.92     12.91      3.30 o
  -2  16  16    434.56    497.90     20.21 o
   0  16  16    168.49    190.42     15.86 o
   2  16  16    854.04    701.73     32.29 o
   4  16  16   1862.47   1930.90     86.12 o
   0   1  17    297.66    393.82     34.53 o
  -1   2  17   1268.59   1469.36     90.19 o
   1   2  17   5885.82   5369.77    168.80 o
  -2   3  17  15763.80  18339.80    431.58 o
   0   3  17  16978.70  15539.20    310.23 o
   2   3  17  18590.90  17715.40    347.92 o
  -3   4  17   1151.82    995.03     82.47 o
  -1   4  17    122.62     21.34     32.22 <
   1   4  17  16558.60  15515.20    326.65 o
   3   4  17     67.63    -16.77     40.15 <
  -4   5  17  14976.50  13714.40    186.77 o
  -2   5  17    321.80    392.98     55.80 o
   0   5  17   2522.30   2406.77    149.08 o
   2   5  17     80.85    216.10     58.89 o
   4   5  17   6459.07   6547.64    120.58 o
  -5   6  17   4364.09   3904.34     83.38 o
  -3   6  17  14119.00  13222.50    154.41 o
  -1   6  17  12450.10  13027.10    277.87 o
   1   6  17   8570.93   8566.13    220.39 o
   3   6  17    956.58    922.81     54.96 o
   5   6  17   2530.14   2356.66     73.56 o
  -6   7  17    141.29    178.34     19.23 o
  -4   7  17   7452.19   6893.17    110.33 o
  -2   7  17   2363.78   2125.53     55.38 o
   0   7  17  12820.00  12172.70    132.02 o
   2   7  17    185.51    249.93     24.28 o
   4   7  17   5861.25   6029.17    127.88 o
   6   7  17     47.00     85.14     16.14 o
  -7   8  17    255.23    225.86     20.49 o
  -5   8  17   1534.60   1389.98     48.08 o
  -3   8  17    196.52    134.62     15.37 o
  -1   8  17   5294.38   4741.67     82.47 o
   1   8  17   1181.08   1076.45     40.15 o
   3   8  17   6790.67   6687.87    141.07 o
   5   8  17  11573.00  11840.10    170.20 o
   7   8  17     62.55     81.98     16.56 o
  -8   9  17    394.92    360.06     22.39 o
  -6   9  17   1667.92   1417.35     43.52 o
  -4   9  17    166.81    157.64     15.65 o
  -2   9  17    326.67    301.03     19.65 o
   0   9  17   4584.35   4398.45     86.54 o
   2   9  17   3084.42   3141.97    107.46 o
   4   9  17   8202.54   7619.25    212.60 o
   6   9  17     16.85     14.32     17.55 <
   8   9  17   2823.26   2974.86     73.35 o
  -9  10  17    105.30     84.57      9.83 o
  -7  10  17   4157.82   3847.14     70.26 o
  -5  10  17   1968.58   1876.16     54.53 o
  -3  10  17   1335.92   1162.71     42.53 o
  -1  10  17   1733.25   1562.92     49.76 o
   1  10  17    606.62    582.20     35.09 o
   3  10  17   6527.99   6039.35    189.57 o
   5  10  17    225.03    207.33     31.23 o
   7  10  17   1971.90   1887.32     80.64 o
   9  10  17   3704.75   3829.24     75.10 o
 -10  11  17      2.17      6.46      7.44 <
  -8  11  17      4.17     16.28      5.76 <
  -6  11  17   1871.30   1792.57     48.71 o
  -4  11  17    346.43    292.19     20.28 o
  -2  11  17   4740.01   4366.31     92.72 o
   0  11  17    180.49    114.05     14.32 o
   2  11  17     41.81     20.21     16.00 <
   4  11  17     94.18     78.89     19.37 o
   6  11  17   1931.64   1960.24     94.19 o
   8  11  17   3627.77   3790.92     90.05 o
  10  11  17    314.13    278.57     19.16 o
 -11  12  17     86.60    131.88     26.32 o
  -9  12  17    120.83    113.49     10.39 o
  -7  12  17   1470.66   1481.71     38.95 o
  -5  12  17   1304.51   1226.72     40.01 o
  -3  12  17   5565.62   5104.32     88.86 o
  -1  12  17   1654.06   1588.88     50.25 o
   1  12  17   4773.75   4596.52     78.05 o
   3  12  17   3029.60   2859.61     89.28 o
   5  12  17    493.33    459.58     38.32 o
   7  12  17    315.41    309.45     25.97 o
   9  12  17    296.31    263.48     20.35 o
  11  12  17    989.84    988.93     71.03 o
 -10  13  17     28.36     21.69     11.51 <
  -8  13  17   1069.91    976.09     28.64 o
  -6  13  17    133.07    145.78     13.48 o
  -4  13  17     95.44    131.46     13.41 o
  -2  13  17   1525.88   1401.70     48.57 o
   0  13  17    110.73     87.03     13.27 o
   2  13  17   9306.65   8631.27    128.58 o
   4  13  17     54.00     34.25     12.98 <
   6  13  17    761.76    730.08     45.83 o
   8  13  17     86.89     78.47     13.34 o
  -7  14  17   1159.66   1229.81     27.72 o
  -5  14  17    852.96    815.36     27.65 o
  -3  14  17    145.83    139.39     13.62 o
  -1  14  17     80.35     56.36     10.46 o
   1  14  17   8260.67   7410.51    121.21 o
   3  14  17   1454.03   1330.04     55.17 o
   5  14  17   1761.69   1518.21     57.90 o
   7  14  17   1906.95   1808.50     55.94 o
  -6  15  17    122.45     95.95      8.84 o
  -4  15  17   2236.67   2185.82     43.16 o
  -2  15  17    105.07     86.33     11.30 o
   0  15  17     83.09     44.22      9.69 o
   2  15  17    184.99    158.97     12.42 o
   4  15  17     70.68     68.15     12.63 o
   6  15  17   4355.36   4039.59     85.14 o
  -3  16  17    894.16    911.02     28.43 o
  -1  16  17    510.06    405.40     22.32 o
   1  16  17   1023.56    793.32     51.80 o
   1   1  18   4563.31   3543.09    129.85 o
   0   2  18   6567.95   7082.74    206.70 o
   2   2  18   2422.53   2223.79    123.32 o
  -1   3  18   3748.94   3160.57    180.94 o
   1   3  18    509.80    565.63     62.82 o
   3   3  18   7193.59   6554.16    232.25 o
  -2   4  18      8.62     20.70     42.60 <
   0   4  18    405.77    392.20     67.03 o
   2   4  18   8388.59   8278.51    266.36 o
   4   4  18   3462.34   3388.68     87.31 o
  -3   5  18   2457.47   2034.71     73.70 o
  -1   5  18  24203.10  26608.90    821.67 o
   1   5  18    717.04    843.43     94.61 o
   3   5  18  22106.10  22838.80    260.88 o
   5   5  18   1044.54   1074.98     44.08 o
  -4   6  18   4689.39   4641.23     98.19 o
  -2   6  18      5.54      9.19     17.20 <
   0   6  18   5258.93   5185.88    119.11 o
   2   6  18   1516.09   1608.96     67.17 o
   4   6  18    437.47    447.37     33.27 o
   6   6  18   4441.81   4367.57     87.10 o
  -5   7  18   1644.26   1642.44     54.18 o
  -3   7  18   4632.35   4327.21     84.22 o
  -1   7  18     95.06    167.32     19.79 o
   1   7  18     24.22     55.10     12.91 o
   3   7  18  26428.60  27363.80    262.36 o
   5   7  18     15.57     31.93     14.18 <
   7   7  18  20265.60  20732.30    197.51 o
  -6   8  18    224.06    207.19     17.83 o
  -4   8  18   1665.02   1565.58     51.45 o
  -2   8  18   2689.00   2570.44     67.24 o
   0   8  18   3278.19   3233.92     67.59 o
   2   8  18    148.87    135.11     19.16 o
   4   8  18  13688.50  13967.80    196.24 o
   6   8  18    273.33    226.14     24.57 o
   8   8  18    929.91    980.37     44.64 o
  -7   9  18   3270.04   3378.92     67.31 o
  -5   9  18   2760.08   2503.98     62.19 o
  -3   9  18  10855.90  10524.50    116.58 o
  -1   9  18    455.35    506.82     30.95 o
   1   9  18   7553.88   7891.78    125.63 o
   3   9  18   2925.21   2717.91    100.09 o
   5   9  18    219.42    188.87     27.09 o
   7   9  18   8473.47   8451.38    136.30 o
   9   9  18    820.03    884.42     33.83 o
  -8  10  18      2.22     10.74      7.44 <
  -6  10  18   5050.63   5099.76     92.79 o
  -4  10  18    135.97    123.74     14.60 o
  -2  10  18     88.65     58.75     12.00 o
   0  10  18    407.91    380.76     29.55 o
   2  10  18    612.52    592.16     49.55 o
   4  10  18   2105.04   1879.88     89.14 o
   6  10  18    319.81    318.58     34.25 o
   8  10  18    476.23    457.20     31.02 o
  10  10  18    916.88    871.65     33.20 o
  -9  11  18  10158.10  10308.90    102.19 o
  -7  11  18   1205.28   1116.53     36.85 o
  -5  11  18   1973.61   2012.95     55.66 o
  -3  11  18    433.05    382.45     24.14 o
  -1  11  18    161.54    140.09     20.00 o
   1  11  18   6668.84   6868.18     98.96 o
   3  11  18    140.30     84.15     23.65 o
   5  11  18   3546.90   3615.52    118.26 o
   7  11  18   2340.75   2433.93     79.17 o
   9  11  18   2114.02   1971.96     55.52 o
  11  11  18   2245.44   1953.85     40.57 o
 -10  12  18    476.77    444.35     20.63 o
  -8  12  18     24.19     26.25      5.76 o
  -6  12  18    249.00    241.51     18.39 o
  -4  12  18    576.92    449.05     27.02 o
  -2  12  18   1193.25   1194.65     45.48 o
   0  12  18    550.23    510.68     28.36 o
   2  12  18   1394.42   1288.27     52.85 o
   4  12  18    303.88    347.35     32.92 o
   6  12  18     26.46     55.10     17.06 o
   8  12  18    159.99    154.62     15.65 o
  10  12  18    369.77    283.27     18.74 o
  -9  13  18   2828.66   2795.25     56.01 o
  -7  13  18     11.77     14.04      5.69 <
  -5  13  18   4662.32   4642.63     72.85 o
  -3  13  18    423.77    332.05     24.42 o
  -1  13  18   2354.01   2006.42     55.38 o
   1  13  18    764.16    748.82     38.46 o
   3  13  18      0.30    -16.63     15.58 <
   5  13  18   1219.69   1204.26     65.98 o
   7  13  18    852.99    748.26     39.51 o
   9  13  18    799.79    753.59     33.41 o
  -8  14  18    698.86    706.99     28.92 o
  -6  14  18   1360.32   1275.36     33.83 o
  -4  14  18    191.94    222.63     15.72 o
  -2  14  18    450.66    469.90     23.16 o
   0  14  18     43.40     64.50     11.65 o
   2  14  18    580.16    582.27     33.34 o
   4  14  18   1070.00    985.56     42.18 o
   6  14  18    126.59    127.46     13.76 o
   8  14  18    115.92    106.33     12.77 o
  -5  15  18    174.36    196.10     12.14 o
  -3  15  18      8.34     17.06      7.79 <
  -1  15  18   2670.90   2478.36     48.71 o
   1  15  18     23.12     43.38      8.91 o
   3  15  18    936.86    683.41     47.73 o
   5  15  18     50.64     65.69     11.37 o
  -2  16  18    418.27    305.10     22.25 o
   0  16  18    553.24    516.71     31.51 o
   0   1  19     34.35    142.41     26.81 o
  -1   2  19   1345.93   1362.39     85.77 o
   1   2  19  17639.60  17122.00    326.65 o
  -2   3  19      0.24     59.52     45.90 <
   0   3  19   3665.37   3110.18    148.16 o
   2   3  19  20396.00  20435.00    391.64 o
  -3   4  19    536.22    588.52     42.74 o
  -1   4  19  16890.10  16883.20    504.43 o
   1   4  19  10645.50   9605.46    266.36 o
   3   4  19   1219.33   1038.41     51.24 o
  -4   5  19    151.28    129.00     20.78 o
  -2   5  19    100.78     65.98     18.81 o
   0   5  19   1977.75   1784.28     72.71 o
   2   5  19      6.04      9.69     17.69 <
   4   5  19  27084.10  26955.30    246.78 o
  -5   6  19   6761.98   6637.34    121.35 o
  -3   6  19    167.03    148.02     19.51 o
  -1   6  19  18680.20  18149.20    200.24 o
   1   6  19   2672.39   2682.60     85.49 o
   3   6  19  12926.50  13022.90    203.82 o
   5   6  19   9011.06   8593.65    139.53 o
  -6   7  19   3151.46   3119.02     71.24 o
  -4   7  19    675.85    635.96     35.09 o
  -2   7  19   2259.47   1956.17     60.99 o
   0   7  19   3784.09   3646.75     76.29 o
   2   7  19    119.89    116.51     16.28 o
   4   7  19    173.82    228.81     26.74 o
   6   7  19      2.59     16.99     16.77 <
  -7   8  19     34.84     63.24     13.76 o
  -5   8  19     14.10     23.72     11.02 <
  -3   8  19    184.67    221.16     17.90 o
  -1   8  19   4578.84   4335.29     81.28 o
   1   8  19    280.44    202.70     19.44 o
   3   8  19   4264.08   4059.17    109.07 o
   5   8  19     31.80     59.31     28.43 <
   7   8  19   6530.40   6718.68    118.40 o
  -8   9  19    178.04    147.32     16.28 o
  -6   9  19   4879.64   5093.93     88.72 o
  -4   9  19    581.26    475.02     27.65 o
  -2   9  19    343.68    302.29     23.93 o
   0   9  19     85.98     78.82     12.70 o
   2   9  19   5609.13   5597.10    126.69 o
   4   9  19   6687.07   6394.00    160.24 o
   6   9  19    841.30    859.22     49.41 o
   8   9  19    397.83    376.48     25.62 o
  -9  10  19    511.28    461.27     23.86 o
  -7  10  19   1963.86   2018.57     53.48 o
  -5  10  19      1.69      3.44     11.37 <
  -3  10  19   2268.61   2100.82     59.94 o
  -1  10  19     24.02     44.22     10.46 o
   1  10  19     92.73    134.48     16.70 o
   3  10  19   4107.04   3868.83    126.90 o
   5  10  19    498.33    401.82     39.73 o
   7  10  19   3589.69   3710.84    107.46 o
   9  10  19    953.54    942.11     38.18 o
 -10  11  19   1475.76   1340.14     36.71 o
  -8  11  19   7109.84   7178.90     90.26 o
  -6  11  19   3201.30   3454.16     69.70 o
  -4  11  19    277.62    252.88     20.00 o
  -2  11  19   1618.73   1659.98     60.92 o
   0  11  19   1424.28   1385.34     51.03 o
   2  11  19     63.87     44.92     19.93 <
   4  11  19   1048.76   1026.27     67.59 o
   6  11  19    852.87    869.82     52.50 o
   8  11  19      6.24     13.90     10.04 <
  10  11  19    821.11    790.23     28.50 o
  -9  12  19    677.43    710.57     26.11 o
  -7  12  19    779.16    774.65     27.86 o
  -5  12  19    172.78    208.10     18.81 o
  -3  12  19   5503.49   5583.48     96.72 o
  -1  12  19    385.17    351.49     23.44 o
   1  12  19   2386.53   2171.15     62.04 o
   3  12  19   1329.95   1327.02     61.62 o
   5  12  19   1621.57   1623.77     68.36 o
   7  12  19   1515.50   1382.61     48.64 o
   9  12  19   1764.89   1650.86     44.43 o
  -8  13  19    633.28    575.60     21.55 o
  -6  13  19    890.82    910.53     29.90 o
  -4  13  19      3.51      8.91     10.81 <
  -2  13  19    993.36    932.29     38.18 o
   0  13  19    843.01    768.19     32.43 o
   2  13  19   2947.19   2778.41     76.85 o
   4  13  19   1067.88   1002.26     54.53 o
   6  13  19    307.14    313.45     24.35 o
   8  13  19    397.98    354.79     22.32 o
  -7  14  19     12.42     15.58      4.84 o
  -5  14  19   1757.83   1822.18     40.99 o
  -3  14  19      2.26      8.07      5.76 <
  -1  14  19    277.70    271.76     19.02 o
   1  14  19   4591.25   4204.18     79.66 o
   3  14  19   3743.02   3552.56     96.65 o
   5  14  19   3741.70   3360.18     77.49 o
   7  14  19   1059.24    973.14     35.94 o
  -4  15  19      1.97      3.44      3.79 <
  -2  15  19    128.77    137.57     12.63 o
   0  15  19    910.58    868.84     34.81 o
   2  15  19     11.74     21.69      5.05 o
   4  15  19     35.19     47.31      9.97 o
   0   0  20  25813.50  32157.40    686.49 o
   1   1  20   2264.56   2515.91    119.74 o
   0   2  20   5383.47   5785.20    181.50 o
   2   2  20   1702.45   1710.38    108.79 o
  -1   3  20    684.09    629.92     52.57 o
   1   3  20  22951.70  21612.40    353.04 o
   3   3  20   3655.73   3488.34     87.10 o
  -2   4  20  47396.80  47386.80    332.26 o
   0   4  20  16241.90  15773.90    198.28 o
   2   4  20   8304.23   8146.77    138.83 o
   4   4  20    414.39    450.60     33.13 o
  -3   5  20  15409.40  14698.50    185.22 o
  -1   5  20   9193.92   9153.17    153.15 o
   1   5  20    224.39    241.79     28.14 o
   3   5  20    533.21    480.99     31.93 o
   5   5  20  22449.60  22730.30    226.63 o
  -4   6  20   8006.74   7824.54    139.18 o
  -2   6  20  32649.70  31820.40    268.89 o
   0   6  20   1044.60   1047.96     48.78 o
   2   6  20  69544.80  70665.60    473.34 o
   4   6  20  33545.30  34029.80    309.87 o
   6   6  20    998.72   1031.25     48.85 o
  -5   7  20   2688.24   2653.54     70.26 o
  -3   7  20   1232.98   1217.74     47.52 o
  -1   7  20   6689.27   6644.71    107.39 o
   1   7  20  12702.90  12624.20    175.12 o
   3   7  20   8279.47   8949.49    148.80 o
   5   7  20   7558.18   7563.87    157.57 o
   7   7  20   8130.44   8498.54    136.37 o
  -6   8  20   1220.31   1239.85     45.27 o
  -4   8  20    345.49    303.21     24.42 o
  -2   8  20   1428.01   1308.35     49.06 o
   0   8  20   5094.49   5137.80     90.61 o
   2   8  20   7452.28   7888.90    136.44 o
   4   8  20     25.10     43.59     19.23 <
   6   8  20  11216.20  11636.70    166.41 o
   8   8  20    252.24    237.09     20.49 o
  -7   9  20   3263.26   3370.43     69.55 o
  -5   9  20   1612.74   1745.82     51.80 o
  -3   9  20     50.23     63.80     10.46 o
  -1   9  20    992.83    999.67     41.48 o
   1   9  20   1175.24   1226.86     56.43 o
   3   9  20   6129.30   6147.92    147.04 o
   5   9  20  17164.80  17497.70    224.32 o
   7   9  20    692.88    700.60     38.67 o
   9   9  20   2838.46   3088.00     62.61 o
  -8  10  20   2827.17   3135.16     56.71 o
  -6  10  20   2555.27   2591.71     62.26 o
  -4  10  20   2981.36   2970.23     72.01 o
  -2  10  20    592.22    666.84     35.16 o
   0  10  20   4882.91   5164.82     94.82 o
   2  10  20  12910.70  12955.70    206.21 o
   4  10  20   8949.13   9039.54    190.28 o
   6  10  20   1581.08   1584.39     68.78 o
   8  10  20    207.68    228.95     20.56 o
  10  10  20   6220.36   6293.70     80.36 o
  -9  11  20    470.68    480.36     24.14 o
  -7  11  20   6315.35   6752.86     90.47 o
  -5  11  20   1322.16   1374.32     44.15 o
  -3  11  20    476.29    477.41     30.60 o
  -1  11  20   2017.43   2172.20     62.47 o
   1  11  20     27.55     14.60      7.16 <
   3  11  20   1446.70   1350.53     64.22 o
   5  11  20     65.39     92.30     19.51 o
   7  11  20      8.36     -1.33     14.39 <
   9  11  20   4927.04   4888.00     78.68 o
  11  11  20    643.99    537.84     49.55 o
  -8  12  20    287.22    315.84     15.65 o
  -6  12  20    572.86    649.37     26.39 o
  -4  12  20     27.33     71.10     13.76 o
  -2  12  20      1.55      8.35     12.49 <
   0  12  20    780.46    656.67     30.53 o
   2  12  20   1669.34   1670.79     63.66 o
   4  12  20    117.75    111.46     21.76 o
   6  12  20    620.57    645.65     36.36 o
   8  12  20    200.14    174.20     14.39 o
  10  12  20     17.88     37.83     12.84 <
  -7  13  20   3310.76   3405.59     47.03 o
  -5  13  20    478.77    439.44     19.93 o
  -3  13  20    445.08    414.80     24.28 o
  -1  13  20   2031.35   1984.88     54.25 o
   1  13  20   4579.58   4373.05     85.49 o
   3  13  20   3252.85   3245.22     86.19 o
   5  13  20     51.98     42.39      9.69 o
   7  13  20     78.28    113.98     15.23 o
  -6  14  20   2385.51   2384.10     40.36 o
  -4  14  20    184.39    239.41     14.74 o
  -2  14  20    992.63    934.60     32.64 o
   0  14  20   2816.17   2821.36     65.13 o
   2  14  20    923.98    803.50     38.67 o
   4  14  20   1432.92   1398.12     52.22 o
   6  14  20   1423.28   1220.33     44.99 o
  -3  15  20    784.12    785.81     27.23 o
  -1  15  20     17.07      7.02      4.21 <
   1  15  20   1831.04   1568.53     40.36 o
   3  15  20     35.22     23.44      8.56 <
   0   1  21   1432.26   1271.71     76.64 o
  -1   2  21   1199.50   1071.75     65.62 o
   1   2  21    201.23    210.28     22.04 o
  -2   3  21  21823.80  21756.50    206.35 o
   0   3  21   4741.56   4557.71    103.10 o
   2   3  21    566.08    572.09     38.46 o
  -3   4  21    550.22    608.10     35.30 o
  -1   4  21   3941.93   3655.81     95.45 o
   1   4  21    876.50    785.18     45.13 o
   3   4  21    328.65    306.29     28.43 o
  -4   5  21     81.93     77.77     20.99 o
  -2   5  21  15571.80  14715.00    174.90 o
   0   5  21   1659.14   1579.34     64.01 o
   2   5  21  19039.10  18698.50    221.44 o
   4   5  21     90.83     93.49     30.53 o
  -5   6  21  11811.30  12027.70    163.74 o
  -3   6  21  19194.70  19773.90    203.96 o
  -1   6  21   2257.66   2171.15     69.20 o
   1   6  21   5933.38   6087.35    129.71 o
   3   6  21   6863.03   6815.82    128.44 o
   5   6  21  20239.90  20641.90    257.37 o
  -6   7  21   1919.58   2090.79     62.82 o
  -4   7  21    330.23    280.68     22.39 o
  -2   7  21   7078.73   7349.52    114.89 o
   0   7  21   1186.52   1222.51     49.62 o
   2   7  21  12476.80  12995.30    178.76 o
   4   7  21  13741.90  14134.30    222.49 o
   6   7  21  49517.90  53605.70    384.90 o
  -7   8  21     42.37     55.17     11.02 o
  -5   8  21     13.52     23.09     11.30 <
  -3   8  21   7772.89   7763.27    113.21 o
  -1   8  21   1904.33   1819.17     51.03 o
   1   8  21  13560.20  14788.90    196.17 o
   3   8  21      6.97     23.16     16.56 <
   5   8  21  14764.40  15559.10    211.12 o
   7   8  21    321.39    353.04     29.55 o
  -8   9  21  10249.00  11946.70    130.48 o
  -6   9  21    689.48    715.62     30.88 o
  -4   9  21   1127.83   1156.75     41.27 o
  -2   9  21    720.93    648.59     33.83 o
   0   9  21    297.74    267.27     24.42 o
   2   9  21      0.19     21.20     18.11 <
   4   9  21      3.73     47.73     30.32 <
   6   9  21     17.61     33.13     14.53 <
   8   9  21     59.46     60.22     10.11 o
  -9  10  21   3913.35   3901.74     62.40 o
  -7  10  21   4007.29   4364.97     74.89 o
  -5  10  21   1386.07   1527.82     47.52 o
  -3  10  21      1.10     21.34      9.62 <
  -1  10  21     28.84     48.08     15.09 o
   1  10  21   3861.81   3780.67    109.98 o
   3  10  21   9361.89   9077.09    178.76 o
   5  10  21     10.11     30.18     18.11 <
   7  10  21     71.93     74.89     14.04 o
   9  10  21   1018.01    899.16     33.41 o
 -10  11  21    328.07    316.82     17.34 o
  -8  11  21      0.96      0.56      6.53 <
  -6  11  21   5851.71   6323.74     88.22 o
  -4  11  21     75.65     79.38     11.09 o
  -2  11  21   2687.73   2634.10     73.06 o
   0  11  21   1760.90   1788.78     52.78 o
   2  11  21    829.79    831.78     46.67 o
   4  11  21   9460.20   9610.16    153.85 o
   6  11  21   1531.89   1521.86     56.57 o
   8  11  21    251.94    237.86     19.37 o
  10  11  21    354.26    282.36     16.28 o
  -9  12  21    502.58    439.02     21.76 o
  -7  12  21    568.51    592.94     24.71 o
  -5  12  21   1560.19   1542.56     42.32 o
  -3  12  21    235.01    198.49     18.88 o
  -1  12  21    231.46    226.07     20.00 o
   1  12  21    120.89    125.35     17.90 o
   3  12  21      2.31     10.60     16.42 <
   5  12  21     60.38     38.32     15.86 <
   7  12  21     12.79     13.12      7.37 <
   9  12  21      0.63      3.44      5.12 <
  -8  13  21   1684.14   1643.42     44.36 o
  -6  13  21   1002.79   1121.86     27.93 o
  -4  13  21     60.74     82.61     10.46 o
  -2  13  21    848.87    877.47     34.81 o
   0  13  21     36.91     20.99     11.51 <
   2  13  21   2185.56   2059.49     69.48 o
   4  13  21    103.89     58.40     14.39 o
   6  13  21    608.19    589.78     32.85 o
   8  13  21     70.72     59.73     13.69 o
  -5  14  21    585.80    549.91     19.58 o
  -3  14  21    681.72    689.65     23.79 o
  -1  14  21   3518.90   3136.29     60.57 o
   1  14  21   4957.87   4653.09     81.84 o
   3  14  21    100.64    109.07     13.76 o
   5  14  21    441.99    378.73     22.39 o
  -2  15  21    529.43    524.65     29.90 o
   0  15  21    216.03    190.84     12.49 o
   2  15  21   4991.11   4416.49    106.54 o
   1   1  22   2146.17   1873.63     54.68 o
   0   2  22   1625.46   1546.63     57.13 o
   2   2  22   2097.68   2107.28     60.57 o
  -1   3  22   3145.18   3096.84     82.33 o
   1   3  22    895.42    776.68     39.16 o
   3   3  22      9.04     18.74     17.13 <
  -2   4  22    836.86    818.09     38.39 o
   0   4  22   1235.77   1090.70     54.53 o
   2   4  22   8876.12   8614.00    144.16 o
   4   4  22    180.38    182.91     19.30 o
  -3   5  22  21367.90  21449.10    214.35 o
  -1   5  22   9480.53   9082.29    143.32 o
   1   5  22   7812.33   7603.03    140.65 o
   3   5  22   7794.34   7807.49    142.62 o
   5   5  22   1750.78   1685.46     62.89 o
  -4   6  22    667.30    668.60     40.43 o
  -2   6  22   1839.58   1613.24     54.25 o
   0   6  22    435.20    506.89     34.11 o
   2   6  22   2558.86   2528.54     80.36 o
   4   6  22   3733.42   3622.61    111.04 o
   6   6  22    344.96    374.38     36.99 o
  -5   7  22    673.02    704.25     36.57 o
  -3   7  22   8121.33   8732.12    119.46 o
  -1   7  22     66.22     81.70     14.53 o
   1   7  22  19742.20  20679.20    215.12 o
   3   7  22  12296.00  12650.00    185.43 o
   5   7  22    247.78    293.52     34.46 o
   7   7  22   1290.70   1305.33     51.66 o
  -6   8  22   2586.97   2826.84     65.06 o
  -4   8  22    172.22    177.78     16.99 o
  -2   8  22    350.70    295.35     22.81 o
   0   8  22   1849.16   1823.59     60.64 o
   2   8  22   3454.55   3423.63     89.56 o
   4   8  22   1482.60   1425.63     69.34 o
   6   8  22    796.35    851.29     44.08 o
   8   8  22    870.28    948.29     36.78 o
  -7   9  22      0.25      3.37      9.90 <
  -5   9  22     50.64     67.87     11.09 o
  -3   9  22   6036.49   6562.03    107.60 o
  -1   9  22    230.77    300.47     24.78 o
   1   9  22     26.74     20.63     13.90 <
   3   9  22    149.77    157.22     24.85 o
   5   9  22   9768.64  10226.00    162.34 o
   7   9  22    480.62    576.44     31.86 o
   9   9  22   4484.20   4646.98     74.75 o
  -8  10  22    317.67    317.52     19.44 o
  -6  10  22   3049.24   3300.31     68.57 o
  -4  10  22    852.36    921.06     33.41 o
  -2  10  22   2210.57   2324.37     63.10 o
   0  10  22    151.27    202.84     29.27 o
   2  10  22   1271.28   1234.30     59.24 o
   4  10  22     58.98     47.94     20.35 <
   6  10  22    640.40    741.80     39.87 o
   8  10  22    809.64    824.06     34.81 o
  10  10  22   2085.68   1952.38     42.74 o
  -9  11  22    490.46    458.95     20.14 o
  -7  11  22    295.84    282.15     15.79 o
  -5  11  22    466.81    541.49     24.50 o
  -3  11  22      4.72     11.44     11.23 <
  -1  11  22    201.61    211.40     25.76 o
   1  11  22   6104.89   5818.47    125.07 o
   3  11  22   5977.92   5879.60    111.18 o
   5  11  22    549.53    553.42     35.80 o
   7  11  22    211.52    204.38     17.97 o
   9  11  22   1731.01   1527.54     37.20 o
  -8  12  22    785.02    750.93     26.67 o
  -6  12  22     33.39     41.06      8.07 o
  -4  12  22    115.36    107.39     15.37 o
  -2  12  22   2757.13   2818.90     60.99 o
   0  12  22    295.88    278.78     25.27 o
   2  12  22   1631.56   1509.08     56.43 o
   4  12  22    177.81    138.27     18.46 o
   6  12  22     73.00     92.79     13.34 o
   8  12  22   1987.57   1854.96     43.38 o
  -7  13  22    473.10    452.91     20.78 o
  -5  13  22    312.99    318.02     16.99 o
  -3  13  22     44.19     55.10      7.86 o
  -1  13  22    216.58    185.57     16.14 o
   1  13  22     29.72     31.86     10.11 o
   3  13  22      7.23     13.55      9.26 <
   5  13  22   1468.33   1432.23     47.10 o
   7  13  22     38.16     36.99      6.95 o
  -4  14  22   1980.50   1990.28     39.30 o
  -2  14  22    654.37    595.95     25.90 o
   0  14  22     47.29     54.89     12.14 o
   2  14  22   2669.45   2408.80     70.89 o
   4  14  22    144.88    155.88     14.95 o
   0   1  23   1723.07   1560.53     53.97 o
  -1   2  23   1076.77   1093.44     48.36 o
   1   2  23   3156.96   2876.25     75.80 o
  -2   3  23   5358.34   4938.33    111.74 o
   0   3  23      4.28     -4.56     24.99 <
   2   3  23    157.21    143.39     16.14 o
  -3   4  23   3422.08   3379.91     89.14 o
  -1   4  23   2900.96   2755.24     79.45 o
   1   4  23    325.36    403.01     39.02 o
   3   4  23    631.19    581.92     40.22 o
  -4   5  23    178.13    155.60     21.41 o
  -2   5  23   2291.42   2067.84     63.38 o
   0   5  23   1668.11   1584.25     67.24 o
   2   5  23   3680.22   3679.25    100.58 o
   4   5  23   1261.62   1199.35     62.61 o
  -5   6  23     15.75     51.66     17.20 o
  -3   6  23   1023.90   1115.12     46.81 o
  -1   6  23    479.21    458.32     33.27 o
   1   6  23    842.96    911.09     44.08 o
   3   6  23   2763.74   2681.41     83.03 o
   5   6  23   1587.10   1673.53     73.27 o
  -6   7  23     79.34     96.16     16.63 o
  -4   7  23    801.40    844.13     38.88 o
  -2   7  23   2549.88   2502.78     60.01 o
   0   7  23     61.69     43.16     11.86 o
   2   7  23    583.53    544.93     37.48 o
   4   7  23   3074.51   3134.39     98.05 o
   6   7  23   1935.42   2049.52     68.08 o
  -7   8  23   4115.25   4734.09     89.98 o
  -5   8  23   1259.12   1366.11     44.36 o
  -3   8  23   4777.28   5145.87     87.66 o
  -1   8  23    434.92    440.49     27.58 o
   1   8  23    601.89    630.84     36.22 o
   3   8  23   1630.28   1650.72     60.36 o
   5   8  23    759.96    765.95     45.13 o
   7   8  23   1840.58   2064.61     62.61 o
  -8   9  23    208.71    231.83     18.39 o
  -6   9  23    502.76    532.58     25.13 o
  -4   9  23   3072.90   3247.18     66.12 o
  -2   9  23    930.57    919.37     38.88 o
   0   9  23   2646.90   2703.80     78.47 o
   2   9  23    587.11    634.56     37.34 o
   4   9  23      9.43      6.60     20.49 <
   6   9  23    752.81    767.63     39.37 o
   8   9  23    116.65    131.53     13.05 o
  -9  10  23    110.52     92.37      9.55 o
  -7  10  23    442.53    416.63     20.63 o
  -5  10  23    928.74    970.12     32.99 o
  -3  10  23   4503.25   4998.76     85.00 o
  -1  10  23    160.81    149.99     16.84 o
   1  10  23   4723.31   4741.67     93.07 o
   3  10  23     87.90     74.54     19.16 o
   5  10  23    599.21    558.19     35.87 o
   7  10  23     24.28     33.76      8.70 o
   9  10  23   1403.66   1396.50     35.37 o
  -8  11  23   1587.65   1725.89     37.48 o
  -6  11  23   1015.83    983.66     33.76 o
  -4  11  23   1037.18   1116.32     39.16 o
  -2  11  23    208.99    198.42     16.49 o
   0  11  23   1692.56   1531.33     56.43 o
   2  11  23   4643.27   4320.34     94.26 o
   4  11  23     17.16     26.39     14.46 <
   6  11  23   3490.71   3446.37     66.12 o
   8  11  23   2457.39   2242.32     48.57 o
  -7  12  23     41.40     25.69      5.61 o
  -5  12  23   2977.59   3075.93     56.99 o
  -3  12  23     37.84     33.13      6.18 o
  -1  12  23    151.54    138.55     15.44 o
   1  12  23   2571.87   2236.07     65.69 o
   3  12  23    676.11    624.73     35.72 o
   5  12  23   1937.75   1852.08     56.57 o
   7  12  23   1074.57   1041.43     31.16 o
  -6  13  23    323.48    359.57     15.65 o
  -4  13  23   2170.05   2371.32     44.50 o
  -2  13  23    271.13    274.64     17.41 o
   0  13  23   1242.21   1193.94     44.99 o
   2  13  23    209.44    151.04     15.93 o
   4  13  23     20.92     17.48      7.93 <
   6  13  23    198.65    208.66     15.93 o
  -3  14  23      0.71     -1.26      8.28 <
  -1  14  23   1732.96   1613.17     43.31 o
   1  14  23    130.44    112.37     15.51 o
   3  14  23   1138.83   1000.58     53.27 o
   0   0  24    661.45    621.78     70.05 o
   1   1  24    131.96    127.25     18.95 o
   0   2  24     12.86    -16.77     20.63 <
   2   2  24    118.83    132.02     21.20 o
  -1   3  24    145.94    159.32     22.25 o
   1   3  24   8335.21   8015.59    155.53 o
   3   3  24   7276.37   7186.33    135.46 o
  -2   4  24   1757.27   1742.17     65.34 o
   0   4  24     87.57     77.63     26.32 <
   2   4  24     36.59     35.16     19.16 <
   4   4  24    167.40    155.74     24.92 o
  -3   5  24    703.96    603.96     36.92 o
  -1   5  24    943.62    814.59     40.57 o
   1   5  24    304.19    328.54     26.04 o
   3   5  24     42.27     34.32     12.91 <
   5   5  24   1240.75   1300.07     61.97 o
  -4   6  24   1590.01   1652.75     58.25 o
  -2   6  24    829.62    825.39     37.34 o
   0   6  24    420.17    388.48     27.23 o
   2   6  24   2131.11   2183.50     70.12 o
   4   6  24     21.04     36.92     18.18 <
   6   6  24    362.68    390.31     32.29 o
  -5   7  24   3018.75   3309.30     73.42 o
  -3   7  24    280.45    270.92     21.76 o
  -1   7  24   5332.11   5536.18     95.38 o
   1   7  24   1045.52   1023.39     44.92 o
   3   7  24   1308.52   1250.51     57.62 o
   5   7  24     21.48     31.93     14.74 <
   7   7  24    170.68    198.77     20.42 o
  -6   8  24   1538.09   1659.21     46.11 o
  -4   8  24    519.65    586.48     28.22 o
  -2   8  24    239.51    206.28     17.69 o
   0   8  24   2461.56   2530.51     72.29 o
   2   8  24   1507.85   1498.34     55.31 o
   4   8  24   1224.84   1153.38     57.20 o
   6   8  24     15.76     33.06     15.02 <
   8   8  24   1331.38   1408.93     39.73 o
  -7   9  24   3028.92   3370.85     68.92 o
  -5   9  24   1258.92   1499.19     42.95 o
  -3   9  24    528.86    590.76     30.95 o
  -1   9  24    628.44    681.86     33.97 o
   1   9  24    675.44    637.15     37.20 o
   3   9  24   1000.03    862.66     41.34 o
   5   9  24   1033.99    991.88     45.27 o
   7   9  24      4.61     10.67      8.63 <
   9   9  24     24.35     29.62      6.04 o
  -8  10  24   1232.61   1316.42     33.34 o
  -6  10  24   1582.73   1713.11     42.32 o
  -4  10  24    119.17    116.93     13.20 o
  -2  10  24    123.61    142.27     16.21 o
   0  10  24     30.47     40.78     13.76 <
   2  10  24     18.67     16.92     15.37 <
   4  10  24    354.88    351.00     30.88 o
   6  10  24    656.48    647.47     32.29 o
   8  10  24     14.13      5.19      5.33 <
  10  10  24    254.01    200.73     28.36 o
  -7  11  24   2542.34   2634.52     51.80 o
  -5  11  24    543.10    548.23     24.78 o
  -3  11  24   2097.88   2123.35     53.97 o
  -1  11  24   4373.82   4606.42     77.91 o
   1  11  24    264.92    267.97     27.86 o
   3  11  24    242.91    264.53     24.57 o
   5  11  24     21.60     18.18     10.74 <
   7  11  24   2196.80   2208.84     51.38 o
  -6  12  24     48.56     62.12      7.16 o
  -4  12  24     65.81     59.03      7.72 o
  -2  12  24    420.83    395.36     21.06 o
   0  12  24   1182.34   1088.59     44.50 o
   2  12  24     30.23     18.67     12.07 <
   4  12  24    648.58    659.54     34.32 o
   6  12  24    185.56    185.08     14.74 o
  -5  13  24    110.70    102.75      9.48 o
  -3  13  24    237.51    216.81     12.84 o
  -1  13  24   1217.55   1068.45     37.76 o
   1  13  24    553.09    486.11     28.99 o
   3  13  24   1352.07   1137.09     46.32 o
   5  13  24    893.61    739.21     37.20 o
  -2  14  24      0.42      4.91      5.47 <
   0  14  24     81.64     58.11     15.72 o
   2  14  24     68.65     57.55     12.42 o
   0   1  25   1695.45   1545.65     58.04 o
  -1   2  25      0.49     55.94     23.51 <
   1   2  25   2149.85   1891.11     66.47 o
  -2   3  25   4829.91   4584.73    108.23 o
   0   3  25   1127.83    907.44     57.48 o
   2   3  25    454.91    400.06     27.65 o
  -3   4  25   1380.07   1377.20     52.71 o
  -1   4  25   4379.90   4393.40     97.98 o
   1   4  25   1457.79   1445.84     55.03 o
   3   4  25   4062.38   4012.92    108.02 o
  -4   5  25      0.62      7.65     12.98 <
  -2   5  25    250.24    239.55     22.18 o
   0   5  25   1568.69   1555.90     57.06 o
   2   5  25    554.50    529.63     33.55 o
   4   5  25    508.00    460.00     37.34 o
  -5   6  25    270.11    264.39     24.21 o
  -3   6  25   1826.78   2055.13     62.12 o
  -1   6  25    122.90    119.74     15.79 o
   1   6  25   3251.94   3373.94     81.35 o
   3   6  25   1622.79   1627.00     62.04 o
   5   6  25   3412.06   3545.20     97.84 o
  -6   7  25   2412.27   2601.89     64.64 o
  -4   7  25    252.89    305.38     22.32 o
  -2   7  25    638.10    595.81     30.32 o
   0   7  25    273.83    289.66     23.65 o
   2   7  25    642.76    641.15     37.20 o
   4   7  25   4932.44   4878.18    113.98 o
   6   7  25     50.57     69.20     15.02 o
  -7   8  25    974.99   1081.01     37.76 o
  -5   8  25    869.04    994.47     34.81 o
  -3   8  25    479.41    507.45     26.04 o
  -1   8  25    968.21   1016.79     42.95 o
   1   8  25      0.71      4.56     15.09 <
   3   8  25    169.22    157.99     19.16 o
   5   8  25   2544.38   2600.27     68.99 o
   7   8  25    841.28    922.95     33.62 o
  -8   9  25      1.86      6.18      5.54 <
  -6   9  25    189.85    186.84     14.74 o
  -4   9  25    550.98    643.12     30.46 o
  -2   9  25    641.82    717.59     31.58 o
   0   9  25    113.20    128.79     18.46 o
   2   9  25    218.34    228.53     23.58 o
   4   9  25    267.84    250.85     25.55 o
   6   9  25    516.52    564.09     28.99 o
   8   9  25   2048.43   2019.48     45.48 o
  -9  10  25    859.38    842.31     34.88 o
  -7  10  25    436.90    471.23     22.04 o
  -5  10  25     20.62     22.11      7.44 <
  -3  10  25   2200.11   2382.41     55.10 o
  -1  10  25    197.68    177.36     16.77 o
   1  10  25   1904.17   1971.68     62.33 o
   3  10  25    346.22    300.05     24.57 o
   5  10  25   1105.26   1164.26     44.15 o
   7  10  25      2.05      8.42      6.39 <
   9  10  25    478.60    442.74     19.72 o
  -8  11  25    285.36    224.74     17.27 o
  -6  11  25      1.92      9.05      6.25 <
  -4  11  25    454.53    532.58     23.86 o
  -2  11  25    955.28   1042.13     32.36 o
   0  11  25   1805.34   1935.89     68.36 o
   2  11  25   2455.97   2397.64     62.75 o
   4  11  25     31.75      5.19      9.48 <
   6  11  25    166.10    169.99     13.83 o
   8  11  25    120.14    107.67     13.05 o
  -5  12  25   1263.58   1227.07     30.32 o
  -3  12  25    356.36    374.73     18.04 o
  -1  12  25     38.91     26.53     12.70 <
   1  12  25    749.30    703.13     36.01 o
   3  12  25    584.11    530.40     30.53 o
   5  12  25   2270.46   2402.56     51.24 o
  -4  13  25      2.46      5.12      5.40 <
  -2  13  25     75.93    104.79     13.05 o
   0  13  25    662.41    624.24     30.32 o
   2  13  25   2284.18   2222.60     70.26 o
   4  13  25   1074.17   1040.59     44.29 o
   1   1  26      6.20     40.22      7.93 o
   0   2  26   1647.77   1671.70     48.92 o
   2   2  26   3253.86   3240.66     80.64 o
  -1   3  26     16.23     24.42      9.33 <
   1   3  26     12.40      6.04      8.28 <
   3   3  26    105.82    173.15     24.99 o
  -2   4  26   1118.83   1107.12     46.74 o
   0   4  26    631.03    551.10     34.60 o
   2   4  26  10927.50  10823.10    155.96 o
   4   4  26   1233.56   1277.47     51.66 o
  -3   5  26    933.03    862.38     40.50 o
  -1   5  26    138.55    137.85     20.07 o
   1   5  26     46.65     48.99     18.25 <
   3   5  26     16.91     27.23     14.88 <
   5   5  26    136.63    162.41     23.23 o
  -4   6  26   8447.00   9316.08    123.95 o
  -2   6  26     36.40     28.78      9.83 <
   0   6  26   6000.52   6170.66    117.70 o
   2   6  26     29.43     20.21     10.81 <
   4   6  26      7.80      9.62     17.62 <
   6   6  26   4820.88   5245.32     94.75 o
  -5   7  26      2.98     -6.60     10.04 <
  -3   7  26      8.77     22.39     11.72 <
  -1   7  26     79.89     69.63     12.00 o
   1   7  26   1795.78   1748.91     60.01 o
   3   7  26     64.81     33.27     18.18 <
   5   7  26    126.86    158.55     21.55 o
   7   7  26     73.44     82.96     11.37 o
  -6   8  26      6.71     10.46      7.93 <
  -4   8  26    532.59    603.18     26.88 o
  -2   8  26   1655.43   1748.00     55.45 o
   0   8  26   5417.56   5721.61    115.95 o
   2   8  26    202.09    168.38     17.69 o
   4   8  26  11519.60  11713.30    151.67 o
   6   8  26    120.43    129.35     15.51 o
   8   8  26    585.74    542.75     22.67 o
  -7   9  26     22.88     37.06      8.07 o
  -5   9  26   1118.16   1113.72     37.41 o
  -3   9  26    207.91    248.11     18.39 o
  -1   9  26    658.64    618.70     31.79 o
   1   9  26    512.66    538.61     33.13 o
   3   9  26    736.85    731.48     39.51 o
   5   9  26     28.11     21.20      9.76 <
   7   9  26    196.20    187.82     12.63 o
   9   9  26     65.15     81.49      9.76 o
  -8  10  26   2195.19   2181.05     43.73 o
  -6  10  26  11574.60  13387.70    184.17 o
  -4  10  26      1.74      8.35      8.56 <
  -2  10  26   3300.03   3576.71     68.15 o
   0  10  26      1.31     16.00      8.84 <
   2  10  26    133.05    122.05     16.56 o
   4  10  26   1074.80   1216.26     46.11 o
   6  10  26    831.85    750.29     26.11 o
   8  10  26   3190.65   3274.06     66.96 o
  -7  11  26    162.65    155.53     10.95 o
  -5  11  26    200.80    235.69     13.76 o
  -3  11  26    250.73    281.38     17.20 o
  -1  11  26    607.27    504.92     30.74 o
   1  11  26     79.65     51.31     13.48 o
   3  11  26    221.58    210.84     20.78 o
   5  11  26     87.94     91.87      9.40 o
   7  11  26    446.92    406.52     21.83 o
  -4  12  26    115.45    166.97     13.12 o
  -2  12  26   3878.35   3984.84     66.26 o
   0  12  26     45.59     36.36     11.09 o
   2  12  26   4209.74   4271.35     86.68 o
   4  12  26     40.02     83.66     12.42 o
  -1  13  26    766.18    737.10     38.88 o
   1  13  26     34.81     34.18      9.55 o
   0   1  27    672.64    861.05     32.22 o
  -1   2  27    901.23    721.31     34.39 o
   1   2  27   1877.17   1814.95     50.11 o
  -2   3  27   7176.25   7165.84    120.02 o
   0   3  27   1036.64   1030.27     47.38 o
   2   3  27   2265.62   2122.30     72.57 o
  -3   4  27    670.60    853.05     42.11 o
  -1   4  27    698.19    930.11     46.04 o
   1   4  27     10.01      8.63      9.62 <
   3   4  27      8.04     10.88     14.60 <
  -4   5  27   3618.39   3889.88     80.93 o
  -2   5  27    618.24    593.92     33.27 o
   0   5  27   4533.09   4316.62     91.66 o
   2   5  27   1759.39   1856.86     59.80 o
   4   5  27    278.11    302.64     26.46 o
  -5   6  27    654.16    636.80     31.86 o
  -3   6  27    504.92    516.99     33.34 o
  -1   6  27     20.63     22.60      8.84 <
   1   6  27   1615.75   1625.52     57.76 o
   3   6  27   4013.73   4046.75    100.44 o
   5   6  27    475.85    521.84     32.71 o
  -6   7  27    284.34    301.80     18.81 o
  -4   7  27    317.98    406.73     24.85 o
  -2   7  27    239.58    230.42     22.53 o
   0   7  27   1117.13   1160.04     48.50 o
   2   7  27    181.81    163.11     17.90 o
   4   7  27   1642.40   1648.75     58.89 o
   6   7  27   1180.19   1225.46     40.22 o
  -7   8  27    196.72    239.06     16.42 o
  -5   8  27     27.91     15.79      9.62 <
  -3   8  27     17.60      3.09      9.33 <
  -1   8  27     26.33     31.65      9.19 o
   1   8  27    262.86    270.43     22.46 o
   3   8  27    126.99    147.46     21.69 o
   5   8  27    641.53    693.44     33.55 o
   7   8  27    534.99    570.34     24.14 o
  -8   9  27    738.88    717.17     22.81 o
  -6   9  27    596.59    783.14     30.67 o
  -4   9  27   1265.45   1414.12     39.80 o
  -2   9  27    883.02    894.46     35.16 o
   0   9  27    293.82    338.30     26.39 o
   2   9  27    242.50    242.49     24.78 o
   4   9  27    260.19    243.90     20.42 o
   6   9  27    460.11    446.11     19.93 o
   8   9  27    907.28    812.62     27.30 o
  -7  10  27     52.06     32.71      6.81 o
  -5  10  27    402.28    453.62     21.62 o
  -3  10  27    932.75   1133.79     33.90 o
  -1  10  27     54.85     67.94     14.67 o
   1  10  27   2592.11   2434.07     73.56 o
   3  10  27    396.01    352.13     22.67 o
   5  10  27    432.55    421.19     21.97 o
   7  10  27    171.02    191.61     13.27 o
  -6  11  27   1723.96   1778.25     38.18 o
  -4  11  27      4.31      6.88      6.81 <
  -2  11  27   1315.39   1387.10     37.69 o
   0  11  27    677.00    613.29     29.76 o
   2  11  27    123.95    116.02     14.32 o
   4  11  27    719.16    679.48     27.72 o
   6  11  27     57.85     41.20      8.63 o
  -3  12  27    489.43    489.62     23.58 o
  -1  12  27   1012.00   1089.86     42.46 o
   1  12  27   1021.58    994.33     42.32 o
   3  12  27    631.93    649.16     35.02 o
   0   0  28  10442.50   8449.06    200.80 o
   1   1  28    367.33    311.42     19.37 o
   0   2  28     90.56     43.87     10.60 o
   2   2  28     44.63     25.27      8.84 <
  -1   3  28    248.51    177.85     18.67 o
   1   3  28   4302.90   4339.29    109.35 o
   3   3  28   1581.60   1720.41     64.22 o
  -2   4  28    384.43    509.98     31.23 o
   0   4  28   1542.38   1110.84     45.27 o
   2   4  28    233.94    171.68     24.78 o
   4   4  28     50.45     66.26     15.65 o
  -3   5  28    663.40    679.48     37.62 o
  -1   5  28    865.08    836.77     38.60 o
   1   5  28    150.11    121.07     16.70 o
   3   5  28      7.04      4.63     16.14 <
   5   5  28   2958.97   3171.45     73.70 o
  -4   6  28    239.95    198.14     18.25 o
  -2   6  28    340.29    302.86     20.85 o
   0   6  28     64.79     43.52     12.07 o
   2   6  28   4963.20   4970.12     89.91 o
   4   6  28    851.06    815.50     40.57 o
   6   6  28   1049.81   1133.23     38.11 o
  -5   7  28    151.37    206.00     17.41 o
  -3   7  28    340.51    304.05     20.92 o
  -1   7  28    486.01    561.35     32.99 o
   1   7  28   2278.39   2199.30     61.06 o
   3   7  28      2.54      9.55     15.02 <
   5   7  28    441.59    465.20     26.32 o
   7   7  28     34.59     46.11      8.28 o
  -6   8  28    543.69    545.21     26.04 o
  -4   8  28    206.30    282.99     18.46 o
  -2   8  28    761.27    659.96     31.65 o
   0   8  28    349.98    331.28     25.27 o
   2   8  28     13.76     30.81     13.41 <
   4   8  28      7.44     -1.40     10.74 <
   6   8  28    283.00    290.22     17.34 o
   8   8  28   1609.04   1685.67     37.20 o
  -7   9  28   1848.91   1853.28     44.29 o
  -5   9  28     96.15     94.96     11.44 o
  -3   9  28    814.37    853.61     32.57 o
  -1   9  28    192.98    224.11     20.99 o
   1   9  28    509.26    407.71     27.86 o
   3   9  28   1070.82   1066.63     41.83 o
   5   9  28   2752.20   2799.88     58.18 o
   7   9  28    179.30    162.48     13.05 o
  -6  10  28      6.96     29.97      9.19 o
  -4  10  28    245.82    184.24     13.34 o
  -2  10  28     65.34     49.90      7.79 o
   0  10  28   1885.15   1679.64     45.83 o
   2  10  28    378.95    296.33     21.06 o
   4  10  28      2.19     -6.81      8.56 <
   6  10  28    375.75    363.50     20.56 o
  -5  11  28    347.12    341.81     25.06 o
  -3  11  28    484.23    484.36     23.72 o
  -1  11  28    672.44    536.23     24.42 o
   1  11  28     35.42     38.04      8.42 o
   3  11  28      1.50      3.79      8.70 <
   5  11  28     48.54     60.08     11.44 o
  -2  12  28   2595.59   1837.56    137.71 o
   0  12  28    192.43    214.63     21.97 o
   2  12  28     72.75     91.10     13.69 o
   0   1  29      9.49      6.18      4.70 <
  -1   2  29      0.19     16.99      8.07 <
   1   2  29   3372.39   3663.04     82.12 o
  -2   3  29    516.66    374.94     24.42 o
   0   3  29     79.05    111.74     18.04 o
   2   3  29   7406.59   7879.50    135.04 o
  -3   4  29   1119.37   1103.96     50.39 o
  -1   4  29   5821.72   5699.15     99.81 o
   1   4  29   2882.87   2832.03     78.47 o
   3   4  29    871.61    688.04     42.88 o
  -4   5  29   1554.17   1537.09     60.08 o
  -2   5  29    111.24     71.45     12.07 o
   0   5  29      1.12     -3.23     13.20 <
   2   5  29      2.04      6.74     11.37 <
   4   5  29   5845.40   5993.37    116.16 o
  -5   6  29   2238.84   2457.51     56.92 o
  -3   6  29    129.92    132.02     14.67 o
  -1   6  29   2730.98   2892.18     67.45 o
   1   6  29      0.03     -4.14     14.95 <
   3   6  29    574.52    598.27     34.74 o
   5   6  29   1661.97   1703.01     50.82 o
  -6   7  29   2370.37   2581.25     49.41 o
  -4   7  29     13.62     -2.25      8.98 <
  -2   7  29    151.89    191.26     16.77 o
   0   7  29    798.86    793.81     35.30 o
   2   7  29    845.83    798.44     35.72 o
   4   7  29    142.68    126.06     14.39 o
   6   7  29     45.74     54.61      8.84 o
  -7   8  29    699.04    735.28     27.02 o
  -5   8  29     53.62     42.95      7.86 o
  -3   8  29   2543.73   2431.90     53.41 o
  -1   8  29    247.38    320.89     23.65 o
   1   8  29    820.02    725.87     36.99 o
   3   8  29   1059.77   1147.83     44.15 o
   5   8  29      0.91     -2.04      7.37 <
   7   8  29    564.86    562.69     22.46 o
  -6   9  29   1197.48   1259.01     36.08 o
  -4   9  29     96.86     88.58     10.67 o
  -2   9  29    472.38    495.59     24.42 o
   0   9  29    267.26    227.62     19.65 o
   2   9  29   2935.61   2564.41     70.26 o
   4   9  29   1400.50   1418.75     46.18 o
   6   9  29     46.03     52.64      7.86 o
  -5  10  29    425.10    358.86     19.23 o
  -3  10  29    430.13    347.35     20.21 o
  -1  10  29     10.68      4.84     11.16 <
   1  10  29     29.16     11.58      8.84 <
   3  10  29    314.69    335.00     21.20 o
   5  10  29    486.88    426.10     22.32 o
  -2  11  29    415.73    439.58     24.21 o
   0  11  29    476.07    450.60     26.74 o
   2  11  29    556.60    484.08     27.44 o
   1   1  30   1364.12   1549.37     47.24 o
   0   2  30   1129.74   1203.42     41.55 o
   2   2  30   1751.47   1708.69     48.64 o
  -1   3  30    981.46   1054.34     44.50 o
   1   3  30    282.04    264.04     26.04 o
   3   3  30   3131.69   2930.71     89.91 o
  -2   4  30    127.36    118.83     14.11 o
   0   4  30     37.92     26.46      9.19 <
   2   4  30    634.22    616.73     35.23 o
   4   4  30    916.35    885.83     45.20 o
  -3   5  30   2607.70   2866.07     65.06 o
  -1   5  30   3098.35   3129.97     71.38 o
   1   5  30    247.84    223.82     22.60 o
   3   5  30   4210.52   4324.90    104.58 o
   5   5  30      1.32     -5.19     10.25 <
  -4   6  30   1086.19   1133.79     41.55 o
  -2   6  30    185.52    135.04     16.84 o
   0   6  30   1802.74   1704.55     50.39 o
   2   6  30      1.66     19.93     10.67 <
   4   6  30     17.81      4.91     11.51 <
   6   6  30     21.67     47.73      8.21 o
  -5   7  30    170.72    201.79     16.63 o
  -3   7  30     92.05    107.53     11.51 o
  -1   7  30     17.30     -4.21     12.49 <
   1   7  30   2904.10   2742.61     69.41 o
   3   7  30   6215.76   6288.86    101.56 o
   5   7  30    197.61    170.69     14.88 o
   7   7  30   1942.42   2100.47     46.11 o
  -6   8  30      9.29     24.92     10.32 <
  -4   8  30      7.37      9.33      7.65 <
  -2   8  30    128.51     98.61     11.58 o
   0   8  30    171.59    233.86     20.07 o
   2   8  30    128.68    122.69     16.63 o
   4   8  30   2334.15   2302.68     59.31 o
   6   8  30    233.10    238.85     13.48 o
  -5   9  30   2664.57   2770.33     53.06 o
  -3   9  30    584.23    538.12     21.62 o
  -1   9  30     11.52      3.02      9.83 <
   1   9  30    443.45    410.38     25.41 o
   3   9  30    556.66    587.67     26.53 o
   5   9  30    425.19    417.33     18.60 o
  -4  10  30    345.01    303.00     24.00 o
  -2  10  30      0.73      8.49      7.72 <
   0  10  30      4.22      0.98      7.16 <
   2  10  30    102.89     90.96     11.65 o
   4  10  30     50.93     62.54      9.62 o
  -1  11  30   1518.79   1525.51    126.27 o
   0   1  31   1067.31   1123.13     42.60 o
  -1   2  31     78.86     55.66      9.40 o
   1   2  31   1459.54   1474.83     48.36 o
  -2   3  31    560.70    670.28     32.36 o
   0   3  31   3644.70   3450.23     79.66 o
   2   3  31   4023.22   3783.69     85.84 o
  -3   4  31    172.78    201.29     19.65 o
  -1   4  31   2013.50   1945.50     59.24 o
   1   4  31   5719.11   5327.23     94.82 o
   3   4  31     19.46     18.88     13.34 <
  -4   5  31   4164.25   4412.70     91.10 o
  -2   5  31    428.79    485.83     30.25 o
   0   5  31    211.52    262.64     21.20 o
   2   5  31   1496.85   1328.14     49.90 o
   4   5  31    708.97    781.60     35.80 o
  -5   6  31   2222.09   2403.26     58.61 o
  -3   6  31    796.27    791.07     31.30 o
  -1   6  31   1981.84   2139.64     59.03 o
   1   6  31     62.15     40.78      9.69 o
   3   6  31    626.83    656.39     32.01 o
   5   6  31    413.69    339.91     18.25 o
  -6   7  31      0.41      7.09      5.83 <
  -4   7  31    369.04    428.77     23.51 o
  -2   7  31    317.69    290.08     18.67 o
   0   7  31   3741.86   3709.08     68.29 o
   2   7  31    126.59     92.65     16.35 o
   4   7  31    982.00   1051.54     35.80 o
   6   7  31    482.17    519.52     25.90 o
  -5   8  31     48.11     49.76      8.98 o
  -3   8  31   1070.64    931.59     28.64 o
  -1   8  31   4089.96   4179.47     68.29 o
   1   8  31    692.66    608.52     27.58 o
   3   8  31   1558.66   1648.68     48.64 o
   5   8  31    812.57    871.72     27.30 o
  -4   9  31    257.95    261.16     19.72 o
  -2   9  31     20.98     38.18      8.28 o
   0   9  31   2155.48   1710.87     52.92 o
   2   9  31      1.24     13.27      7.72 <
   4   9  31   1869.85   1945.92     46.81 o
  -1  10  31     17.95     21.13      8.77 <
   1  10  31    184.76    197.93     19.37 o
   0   0  32  16872.80  16556.50    356.55 o
   1   1  32     73.14     91.94     12.91 o
   0   2  32   1622.48   1546.84     53.48 o
   2   2  32    198.66    196.87     23.93 o
  -1   3  32      0.04     17.97      8.21 <
   1   3  32    710.43    645.16     30.74 o
   3   3  32      3.22      8.28     12.42 <
  -2   4  32  12441.80  12608.80    143.11 o
   0   4  32   3172.85   2828.38     60.99 o
   2   4  32    526.54    556.51     37.13 o
   4   4  32      1.10     -1.61      8.21 <
  -3   5  32    274.46    219.12     20.56 o
  -1   5  32      1.32     13.12      8.07 <
   1   5  32     16.59    -10.04     10.04 <
   3   5  32      0.34      0.49     10.11 <
   5   5  32      8.94      4.35      7.16 <
  -4   6  32     19.15     19.51     10.25 <
  -2   6  32     58.69     78.54     10.32 o
   0   6  32    453.77    483.30     26.53 o
   2   6  32   4872.49   5128.74     96.72 o
   4   6  32   3740.80   4296.40     67.94 o
   6   6  32   1866.24   2002.35     56.15 o
  -5   7  32    143.67    204.52     16.99 o
  -3   7  32     86.25     50.32      7.58 o
  -1   7  32      0.85      2.11      7.65 <
   1   7  32     27.34     43.66     12.49 o
   3   7  32      0.38     11.51      9.62 <
   5   7  32    123.63    136.51     11.86 o
  -4   8  32   3990.55   5032.03    110.68 o
  -2   8  32   1871.74   1705.53     39.23 o
   0   8  32      0.97      9.76      8.98 <
   2   8  32     44.56     49.90      9.26 o
   4   8  32    268.66    295.84     16.49 o
  -3   9  32     92.48     24.78     28.92 <
  -1   9  32      5.75     13.05      9.55 <
   1   9  32    289.28    273.87     20.21 o
   3   9  32    136.62    168.24     16.99 o
   0   1  33    687.42    643.75     32.50 o
  -1   2  33     29.91     33.90      9.40 o
   1   2  33   2229.69   2128.13     62.82 o
  -2   3  33   1789.97   1833.62     65.62 o
   0   3  33    594.44    550.26     27.93 o
   2   3  33   5565.56   6684.64    119.67 o
  -3   4  33     31.16      2.88     11.02 <
  -1   4  33      3.13      0.70     10.11 <
   1   4  33   2533.63   2657.33     63.03 o
   3   4  33     52.20     30.81     10.81 <
  -4   5  33   4448.92   5207.63    101.00 o
  -2   5  33    417.25    543.53     27.09 o
   0   5  33     58.16     91.10     11.93 o
   2   5  33   1401.67   1368.64     46.60 o
   4   5  33    709.96    755.98     29.06 o
  -5   6  33   2236.93   2536.96     58.47 o
  -3   6  33    223.53    245.65     17.76 o
  -1   6  33    514.73    513.13     23.16 o
   1   6  33    749.56    665.23     31.72 o
   3   6  33    330.80    334.37     21.76 o
   5   6  33    688.57    901.27     36.50 o
  -4   7  33    652.83    666.84     27.93 o
  -2   7  33    433.50    431.51     19.23 o
   0   7  33   3916.53   3714.13     70.40 o
   2   7  33      0.20     -7.44      7.30 <
   4   7  33    171.30    176.31     12.35 o
  -3   8  33    238.04    191.68     28.07 o
  -1   8  33   1068.25    849.89     42.04 o
   1   8  33     57.80     45.13      7.86 o
   3   8  33   1726.10   1906.76     54.18 o
   1   1  34   1011.81   1204.89     40.85 o
   0   2  34    105.31     96.16     14.53 o
   2   2  34    852.91    826.59     41.27 o
  -1   3  34   2469.99   2925.87     63.17 o
   1   3  34    416.11    464.64     31.44 o
   3   3  34   1698.92   1923.60     57.69 o
  -2   4  34     79.20     51.10     10.18 o
   0   4  34     14.65      2.18      4.56 <
   2   4  34    348.12    410.52     32.01 o
   4   4  34    246.06    339.56     21.90 o
  -3   5  34   2697.85   3379.06     83.24 o
  -1   5  34   4553.13   5030.69     73.13 o
   1   5  34   1513.77   1596.46     69.27 o
   3   5  34   8507.26  11459.20    131.04 o
   5   5  34      2.75      0.35      7.30 <
  -4   6  34   1123.53   1587.13     48.22 o
  -2   6  34      3.51      4.49      7.09 <
   0   6  34    733.24    780.61     36.64 o
   2   6  34     64.94     57.83      9.55 o
   4   6  34    192.83    242.85     18.04 o
  -3   7  34    139.56    141.50     37.97 o
  -1   7  34    171.79    170.98     24.14 o
   1   7  34   2675.86   3198.33     72.85 o
   3   7  34   6149.02   7405.18    198.63 o
   0   1  35    144.48     94.26     11.51 o
  -1   2  35     28.44     51.87     10.04 o
   1   2  35    475.92    501.98     34.88 o
  -2   3  35     33.60     16.84      8.21 <
   0   3  35    546.73    465.41     23.65 o
   2   3  35   2523.93   2820.66     63.38 o
  -3   4  35   1022.19   1296.70     40.99 o
  -1   4  35    683.77    672.25     32.43 o
   1   4  35   1876.36   2128.06     60.36 o
   3   4  35    678.11    850.17     35.44 o
  -4   5  35    309.64    236.04     28.22 o
  -2   5  35     16.81     84.01     11.72 o
   0   5  35    137.12    162.20     19.51 o
   2   5  35     53.60    112.72     15.30 o
   4   5  35   1686.31   2261.41     70.05 o
  -1   6  35   1255.69   1466.62     64.50 o
   1   6  35    628.78    788.05     52.78 o
   1   1  36    175.30    153.22     16.42 o
   0   2  36    691.19    750.29     54.46 o
   2   2  36    152.05    170.27     16.77 o
  -1   3  36     21.63     11.44      8.91 <
   1   3  36    785.61    731.63     51.10 o
   3   3  36    328.35    407.85     26.11 o
  -2   4  36   4436.71   6355.40    148.51 o
   0   4  36    404.87    531.94     37.48 o
   2   4  36     24.59     40.29      8.28 o
