# Supplementary material for: Photocrystallographic and spectroscopic studies of a model (N,N,O)-donor square-planar nickel(II) nitro complex: in search of high-conversion and stable photoswitchable materials
Source: IUCrJ. 2020 Oct 29;7(Pt 6):1188–98. doi: 10.1107/S205225252001307X (PMC7642791; doi:10.1107/S205225252001307X)
Supplement: Supplementary file 4 [file m-07-01188-sup4.hkl]

#=======================================================================
data_140K_dark
#=======================================================================

_cell_length_a                           14.8076(3)
_cell_length_b                           14.8076(3)
_cell_length_c                           29.8449(8)
_cell_angle_alpha                        90
_cell_angle_beta                         90
_cell_angle_gamma                        90

# STRUCTURE-FACTOR LIST

loop_
 _refln_index_h
 _refln_index_k
 _refln_index_l
 _refln_F_squared_calc
 _refln_F_squared_meas
 _refln_F_squared_sigma
 _refln_observed_status
   0   2   0  84398.70  81507.00    433.72 o
   2   2   0    775.68    726.52     33.51 o
  -2   4   0 831392.00 672949.00   2459.76 o
   0   4   0 663288.00 632211.00   2301.89 o
   2   4   0   3247.33   2678.20     91.92 o
   4   4   0  10357.10  11178.30    186.74 o
  -4   6   0   7439.96   8264.69    165.95 o
  -2   6   0  20982.20  17784.60    220.26 o
   0   6   0  17220.20  17628.70    185.13 o
   2   6   0  55461.60  54333.70    536.41 o
   4   6   0  39760.50  44073.90    587.55 o
   6   6   0     82.07    158.68     31.56 o
  -6   8   0   9750.16  11536.90    381.83 o
  -4   8   0 138934.00 128416.00   1221.13 o
  -2   8   0 215714.00 203150.00   1482.37 o
   0   8   0  10438.60  11418.30    181.49 o
   2   8   0   5856.56   5376.73    170.86 o
   4   8   0   1075.16   1071.27     93.47 o
   6   8   0  41145.40  47312.70    794.28 o
   8   8   0  20608.60  20921.90    301.28 o
  -8  10   0   1103.55    750.81     55.11 o
  -6  10   0      1.26     11.57     11.91 <
  -4  10   0  26209.10  23698.20    190.98 o
  -2  10   0   4065.84   3426.73    175.84 o
   0  10   0  23230.90  21183.70    470.39 o
   2  10   0  19320.30  19244.50    369.45 o
   4  10   0   8202.53   9398.07    174.43 o
   6  10   0     45.47     54.85     20.52 <
   8  10   0   1067.70   1124.30     69.99 o
  10  10   0   2540.63   2428.27    110.90 o
 -10  12   0   2521.45   2781.50    161.31 o
  -8  12   0    304.73    237.96     29.00 o
  -6  12   0    534.78    451.68     25.24 o
  -4  12   0  25761.30  23643.20    205.25 o
  -2  12   0  42855.20  44827.60    278.87 o
   0  12   0  25404.90  26271.70    310.23 o
   2  12   0   2366.97   2644.02     94.21 o
   4  12   0  19154.80  21453.20    293.47 o
   6  12   0  25347.30  28464.30    386.27 o
   8  12   0   4037.74   4568.85    154.78 o
  10  12   0    243.31    331.36     36.68 o
  12  12   0   3603.00   5132.85    209.35 o
 -12  14   0    114.91    156.46     31.22 o
 -10  14   0    122.71    157.47     37.48 o
  -8  14   0    693.20    833.25     84.05 o
  -6  14   0    309.66    327.59     23.15 o
  -4  14   0   4592.57   4768.38     96.10 o
  -2  14   0    597.75    629.61     36.34 o
   0  14   0     12.14     29.34     11.78 <
   2  14   0  14394.40  17489.70    314.87 o
   4  14   0   3408.32   3910.37    148.52 o
   6  14   0   2677.47   2541.39    106.86 o
   8  14   0    874.98    865.41     58.61 o
  10  14   0     10.32      5.65      9.22 <
  -8  16   0   1390.54   1412.45     66.22 o
  -6  16   0   4699.32   4549.21    167.09 o
  -4  16   0   3886.61   3760.51     95.49 o
  -2  16   0   6538.55   7657.63    147.78 o
   0  16   0   9453.09  10746.80    184.79 o
   2  16   0    500.94    640.24     56.33 o
   4  16   0   6147.23   7983.74    275.84 o
   6  16   0   3618.02   4060.24    174.97 o
  -2  18   0   1244.06   1663.40     90.11 o
   0  18   0    446.74    409.22     45.69 o
   2  18   0     12.77     39.64     16.96 <
   0   1   1  21025.80  20385.70     62.58 o
  -1   2   1   2668.95   2746.17     30.62 o
   1   2   1  41055.20  38148.30    132.84 o
  -2   3   1  64999.20  66377.90    213.32 o
   0   3   1  56235.50  58942.60    216.69 o
   2   3   1   6113.38   5622.69     66.82 o
  -3   4   1  19089.50  21958.50    158.01 o
  -1   4   1 395979.00 414214.00    913.93 o
   1   4   1  46870.70  45154.80    186.74 o
   3   4   1    494.80    674.29     28.47 o
  -4   5   1  21230.80  22080.50    218.30 o
  -2   5   1    518.04    467.09     19.52 o
   0   5   1 109762.00 109592.00    325.24 o
   2   5   1  17710.50  17012.60    138.02 o
   4   5   1     58.73     44.41     10.57 o
  -5   6   1  39249.60  42092.00    317.30 o
  -3   6   1    422.99    235.40     19.65 o
  -1   6   1  16673.10  16902.00    144.55 o
   1   6   1    295.42    211.78     16.69 o
   3   6   1    691.02    650.00     37.08 o
   5   6   1  11463.20  12161.00    169.99 o
  -6   7   1   2316.40   2254.04     72.95 o
  -4   7   1   7652.82   6448.74    115.07 o
  -2   7   1  32216.60  34385.80    265.75 o
   0   7   1  70923.10  68379.90    287.42 o
   2   7   1    930.73   1012.86     46.90 o
   4   7   1    163.95    152.56     21.60 o
   6   7   1   2970.53   2988.10     95.56 o
  -7   8   1   1955.18   1814.20     59.83 o
  -5   8   1   1111.93   1374.70     67.90 o
  -3   8   1  64783.90  62483.30    360.77 o
  -1   8   1  76012.90  75655.00    323.76 o
   1   8   1    630.87    405.65     29.21 o
   3   8   1  16822.50  17907.00    232.77 o
   5   8   1    258.63    213.93     25.50 o
   7   8   1   7542.95   8411.87    149.93 o
  -8   9   1   1116.96    941.52     46.37 o
  -6   9   1   4749.16   4329.82     85.06 o
  -4   9   1     18.31     19.65     17.70 <
  -2   9   1   5213.27   5284.40    104.71 o
   0   9   1  50949.20  51784.40    297.64 o
   2   9   1     69.33    125.84     17.16 o
   4   9   1  17717.70  18175.20    293.14 o
   6   9   1    391.29    401.41     28.26 o
   8   9   1   1809.46   1749.94     60.43 o
  -9  10   1   5855.44   5114.95    116.15 o
  -7  10   1  11887.90  10808.00    129.07 o
  -5  10   1     43.59     48.52      7.60 o
  -3  10   1   8572.02   8259.38    130.55 o
  -1  10   1    128.65    137.42     20.05 o
   1  10   1   1205.15   1180.62     57.67 o
   3  10   1   9358.62   9973.98    174.83 o
   5  10   1  15872.20  16916.30    156.80 o
   7  10   1   7189.05   7692.08    126.99 o
   9  10   1    816.87    692.60     43.07 o
 -10  11   1   2605.96   2558.69     79.07 o
  -8  11   1     50.51     37.95      8.61 o
  -6  11   1   1720.97   1538.16     38.36 o
  -4  11   1   1258.57   1307.61     32.97 o
  -2  11   1  10627.30  10649.10     96.30 o
   0  11   1    632.12    635.13     27.05 o
   2  11   1   3353.40   3730.90     74.50 o
   4  11   1   7390.85   8214.96    121.47 o
   6  11   1    297.15    325.10     24.50 o
   8  11   1  11393.20  11567.70    143.14 o
  10  11   1   2431.30   2241.26     73.28 o
 -11  12   1    136.72    249.06     36.27 o
  -9  12   1   2908.24   3141.93    100.67 o
  -7  12   1    387.22    337.28     17.36 o
  -5  12   1  22499.00  21358.90    125.24 o
  -3  12   1  65986.10  64874.80    251.68 o
  -1  12   1   1548.41   1370.33     42.26 o
   1  12   1  13690.40  15993.70    164.67 o
   3  12   1      8.51     34.99     17.83 <
   5  12   1    872.73    950.74     40.85 o
   7  12   1   5512.17   5960.31    126.18 o
   9  12   1   3197.44   3298.46    103.03 o
  11  12   1   1559.39   1851.96     91.39 o
 -12  13   1   7666.43  12370.60    217.63 o
 -10  13   1    155.70    248.12     34.86 o
  -8  13   1   2889.66   2579.89     71.60 o
  -6  13   1    728.49    699.87     23.28 o
  -4  13   1    398.64    383.18     19.11 o
  -2  13   1     45.53     58.61      8.61 o
   0  13   1   7021.22   7542.89    103.36 o
   2  13   1   1471.82   1732.84     63.26 o
   4  13   1   3203.30   3529.28     73.55 o
   6  13   1      1.30     18.57      9.83 <
   8  13   1    782.50    762.11     42.33 o
  10  13   1   1238.61   1489.51     77.46 o
  12  13   1     47.46     86.47     17.16 o
 -11  14   1    259.46    385.06     31.09 o
  -9  14   1    923.92   1024.63     65.14 o
  -7  14   1    156.17    179.95     13.93 o
  -5  14   1   1388.09   1365.75     34.86 o
  -3  14   1    565.14    534.19     23.55 o
  -1  14   1   2474.55   2585.54     64.33 o
   1  14   1   3363.27   3776.12     83.98 o
   3  14   1    145.11    160.77     19.85 o
   5  14   1   2709.82   2834.66     81.29 o
   7  14   1   1035.99    990.45     46.30 o
   9  14   1   4347.59   4573.90    123.69 o
  11  14   1   1006.81   1093.68     53.97 o
 -10  15   1      2.17     32.10     10.50 o
  -8  15   1   1783.02   2228.81     91.45 o
  -6  15   1   1269.88   1119.25     33.31 o
  -4  15   1   3270.06   3330.22     59.96 o
  -2  15   1   1150.97   1266.63     51.08 o
   0  15   1    483.91    553.91     34.66 o
   2  15   1    126.14    159.69     19.78 o
   4  15   1     26.11     35.40     12.92 <
   6  15   1     38.72     27.12      8.14 o
   8  15   1   1174.24   1206.26     42.26 o
  10  15   1    222.22    152.76     18.03 o
  -9  16   1     34.50     43.34      9.15 o
  -7  16   1    445.63    382.98     28.87 o
  -5  16   1  10022.90  10365.50    107.33 o
  -3  16   1   2542.12   2772.55     61.44 o
  -1  16   1    672.71    613.59     30.01 o
   1  16   1    151.22    151.62     17.77 o
   3  16   1    262.06    334.46     33.71 o
   5  16   1   1472.11   1814.47     88.90 o
   7  16   1     62.22     86.95     16.76 o
  -6  17   1     35.11     28.47      7.81 o
  -4  17   1   4256.89   5042.07     89.30 o
  -2  17   1    263.85    234.99     17.36 o
   0  17   1     49.98    110.57     16.96 o
   2  17   1     23.56     47.71     15.95 <
   4  17   1   1308.35   1563.40     74.56 o
   6  17   1      2.32    -15.68      9.56 <
  -1  18   1    395.37    457.67     33.51 o
   1  18   1   1530.55   1847.99     68.91 o
   3  18   1      5.64     23.69      9.22 <
   1   1   2 153261.00 147881.00    307.27 o
   0   2   2  15090.10  14560.00     77.05 o
   2   2   2  88178.10  83886.60    242.93 o
  -1   3   2  54019.60  55136.00    191.18 o
   1   3   2   5486.79   5093.62     59.22 o
   3   3   2  14606.10  14498.40    114.54 o
  -2   4   2  45229.10  46428.20    188.90 o
   0   4   2   5923.62   6144.50     63.19 o
   2   4   2  23056.30  21768.50    138.02 o
   4   4   2    479.85    557.14     27.52 o
  -3   5   2  62821.40  62349.50    261.44 o
  -1   5   2  82510.80  81132.90    257.00 o
   1   5   2  13952.20  12689.20    124.70 o
   3   5   2  35927.30  36422.80    256.39 o
   5   5   2   3805.47   4108.89     88.90 o
  -4   6   2   1985.15   1754.51     54.37 o
  -2   6   2    367.52    415.08     24.76 o
   0   6   2   7209.82   6837.84     90.71 o
   2   6   2   2554.50   2726.79     59.35 o
   4   6   2    235.34    270.26     24.36 o
   6   6   2    183.34    318.71     27.79 o
  -5   7   2   6405.44   6769.26    124.36 o
  -3   7   2  48136.30  47363.10    302.89 o
  -1   7   2  24674.40  25164.50    181.56 o
   1   7   2  12941.30  11664.40    134.99 o
   3   7   2  15381.30  15176.00    197.04 o
   5   7   2    771.22    858.21     52.29 o
   7   7   2  23728.50  25292.00    275.44 o
  -6   8   2     72.37     73.15     18.98 o
  -4   8   2    424.95    598.52     43.34 o
  -2   8   2   2648.82   2280.29     68.57 o
   0   8   2   1060.04   1261.51     42.93 o
   2   8   2   3380.79   3683.46     98.59 o
   4   8   2    171.72    136.74     21.94 o
   6   8   2   1804.88   1851.08     79.68 o
   8   8   2     78.34     83.78     12.85 o
  -7   9   2   8641.57   8112.07    109.22 o
  -5   9   2   6247.62   5449.48    156.66 o
  -3   9   2  42019.60  39625.50    392.40 o
  -1   9   2   4633.02   4814.08    101.01 o
   1   9   2  23757.50  23747.30    237.21 o
   3   9   2    923.03    948.12     53.97 o
   5   9   2   8889.43   9819.00    204.17 o
   7   9   2  17711.20  18470.40    193.88 o
   9   9   2    524.17    554.51     38.09 o
  -8  10   2   5010.17   5016.43    102.49 o
  -6  10   2   2234.56   2083.79     44.82 o
  -4  10   2   3778.52   3524.17     51.68 o
  -2  10   2    637.85    609.29     44.55 o
   0  10   2    785.79    873.62     55.59 o
   2  10   2   2195.64   2298.39     82.77 o
   4  10   2   1998.45   2235.87     58.61 o
   6  10   2    788.40    925.91     41.12 o
   8  10   2     21.39    -50.74     17.16 <
  10  10   2   4413.76   4103.51    103.23 o
  -9  11   2   3176.74   2975.71     88.16 o
  -7  11   2   1617.02   1414.00     40.04 o
  -5  11   2    616.18    582.24     22.01 o
  -3  11   2   6148.21   5842.01     69.72 o
  -1  11   2   1906.51   1832.51     42.33 o
   1  11   2  23265.40  25252.40    181.83 o
   3  11   2   2804.06   2838.50     69.18 o
   5  11   2  14581.50  16407.00    173.08 o
   7  11   2   7117.84   8013.48    147.04 o
   9  11   2     10.23     29.14     10.23 <
  11  11   2    817.04    805.59     50.47 o
 -10  12   2    153.55    152.42     23.01 o
  -8  12   2   3821.08   3410.57     66.35 o
  -6  12   2   1088.91    949.40     25.91 o
  -4  12   2   1502.78   1512.05     37.42 o
  -2  12   2    519.42    578.20     24.36 o
   0  12   2   1834.85   1787.96     52.36 o
   2  12   2     26.91     91.72     17.90 o
   4  12   2   5682.66   6124.58    107.13 o
   6  12   2    694.89    795.09     40.78 o
   8  12   2   2298.06   2489.17     80.62 o
  10  12   2   2433.18   2967.77    117.97 o
  12  12   2    253.16    368.64     39.57 o
 -11  13   2      6.47     25.71     11.10 <
  -9  13   2   1933.15   2158.22     96.90 o
  -7  13   2     90.32     92.53      9.83 o
  -5  13   2  11366.20  11077.30     97.85 o
  -3  13   2   7436.61   7453.59     84.52 o
  -1  13   2   1298.73   1245.70     37.21 o
   1  13   2    426.75    511.58     31.36 o
   3  13   2   5414.65   5922.16    104.24 o
   5  13   2   7688.44   9097.74    118.98 o
   7  13   2    827.97    830.96     45.42 o
   9  13   2   1311.74   1453.64     64.54 o
  11  13   2    853.37   1045.90     62.45 o
  13  13   2    241.88    267.43     26.25 o
 -12  14   2     65.78    129.88     20.05 o
 -10  14   2   2162.04   2725.71    107.20 o
  -8  14   2    773.86    791.93     45.29 o
  -6  14   2    655.72    536.07     21.94 o
  -4  14   2   1217.42   1110.43     33.04 o
  -2  14   2     17.76     20.12      6.80 <
   0  14   2    918.94    973.22     42.93 o
   2  14   2    658.37    596.17     37.28 o
   4  14   2   5140.64   5933.93    103.10 o
   6  14   2    142.27    147.58     17.63 o
   8  14   2    453.73    411.64     28.53 o
  10  14   2    318.81    294.82     29.48 o
  12  14   2     73.42     89.84     18.91 o
  -9  15   2     45.37     40.38     11.98 o
  -7  15   2   1363.75   1151.35     44.48 o
  -5  15   2    680.23    737.28     25.37 o
  -3  15   2     97.68    110.97     12.99 o
  -1  15   2   2218.62   2493.75     61.17 o
   1  15   2    786.01    971.07     46.16 o
   3  15   2    138.56    158.55     18.57 o
   5  15   2     64.06     83.58     14.13 o
   7  15   2   2420.39   2406.40     64.40 o
   9  15   2   3250.57   3129.75     86.07 o
  -8  16   2    232.24    290.78     24.09 o
  -6  16   2   1032.83    842.80     32.17 o
  -4  16   2   4186.31   4410.71     81.36 o
  -2  16   2   1106.92   1018.24     41.59 o
   0  16   2   4022.42   4531.51    102.62 o
   2  16   2     36.81     47.98     10.70 o
   4  16   2    344.43    350.00     41.25 o
   6  16   2    316.72    325.84     34.72 o
   8  16   2    346.75    202.29     25.50 o
  -7  17   2   2123.35   2368.11     75.10 o
  -5  17   2   1414.50   1560.64     68.91 o
  -3  17   2    196.97    183.24     15.68 o
  -1  17   2     55.65     82.17     12.52 o
   1  17   2    106.52     96.64     15.61 o
   3  17   2   4016.67   5071.01    138.63 o
   5  17   2   1339.41   1548.86     68.37 o
  -2  18   2    124.38    115.82     17.77 o
   0  18   2   2278.60   2460.64     78.47 o
   2  18   2    714.38    703.10     41.99 o
   4  18   2    163.23    146.97     26.31 o
   0   1   3  16150.80  16110.70     91.32 o
  -1   2   3  18738.50  19972.50    128.53 o
   1   2   3  19124.30  18616.70    122.61 o
  -2   3   3   7916.45   7657.42     76.51 o
   0   3   3   1216.54   1144.35     25.10 o
   2   3   3   7591.77   6969.47     85.87 o
  -3   4   3   4661.52   4715.36     68.44 o
  -1   4   3  15828.30  16136.00    120.12 o
   1   4   3    675.19    667.57     25.03 o
   3   4   3   4723.02   4416.77     74.97 o
  -4   5   3  29816.90  31177.20    232.91 o
  -2   5   3   3830.36   3505.73     62.52 o
   0   5   3   3751.04   3164.07     52.09 o
   2   5   3   9255.74   9142.69    107.40 o
   4   5   3  25774.00  27179.30    214.80 o
  -5   6   3  27837.80  27589.90    233.65 o
  -3   6   3     94.51     69.85     11.78 o
  -1   6   3  21799.70  20975.00    141.72 o
   1   6   3     38.66     43.07      9.08 o
   3   6   3   1343.38    985.47     43.94 o
   5   6   3     66.47    209.96     22.61 o
  -6   7   3   5574.67   5225.45    110.90 o
  -4   7   3     30.64     48.32     12.92 o
  -2   7   3     38.97    110.63     12.45 o
   0   7   3  23163.20  22228.20    181.83 o
   2   7   3   5558.35   5475.72    109.15 o
   4   7   3    679.72    949.87     48.45 o
   6   7   3   3718.39   4037.97    104.71 o
  -7   8   3  17685.50  18115.30    196.64 o
  -5   8   3      6.35     28.33     11.84 <
  -3   8   3  25150.40  25326.90    294.15 o
  -1   8   3    475.15    376.31     26.38 o
   1   8   3  12491.50  11745.70    182.24 o
   3   8   3  19498.50  20100.50    231.43 o
   5   8   3    135.38    155.59     23.69 o
   7   8   3    744.17    664.27     35.60 o
  -8   9   3   2614.45   2464.34     69.92 o
  -6   9   3   4174.68   3464.34     65.48 o
  -4   9   3   8788.97   7988.04    169.65 o
  -2   9   3   8001.86   7011.73    154.17 o
   0   9   3   5768.10   5832.45    121.06 o
   2   9   3  30495.40  31900.30    321.54 o
   4   9   3   9485.30  10094.40    171.67 o
   6   9   3   3038.90   3150.88     76.18 o
   8   9   3   1152.11   1258.89     53.36 o
  -9  10   3    313.82    325.24     25.64 o
  -7  10   3   1496.58   1240.85     41.05 o
  -5  10   3     95.26     99.93      9.76 o
  -3  10   3   3432.23   3032.11     57.54 o
  -1  10   3    691.89    679.01     59.69 o
   1  10   3   2257.69   2103.44     83.04 o
   3  10   3   4121.83   4391.80     90.65 o
   5  10   3   6763.76   6585.68    107.40 o
   7  10   3  10332.80  11173.00    154.24 o
   9  10   3   3775.70   3910.71     92.26 o
 -10  11   3   1561.05   1409.09     87.35 o
  -8  11   3   7530.74   6924.38    102.22 o
  -6  11   3   2816.63   2659.90     52.49 o
  -4  11   3  11237.20  10648.90     94.55 o
  -2  11   3   8502.67   7821.56     86.88 o
   0  11   3     48.02    109.15     12.05 o
   2  11   3      6.99     25.57      9.96 <
   4  11   3     56.43     94.75     13.86 o
   6  11   3   6491.14   7239.12    121.33 o
   8  11   3   5382.96   5905.20    146.37 o
  10  11   3      1.91     19.78     11.91 <
 -11  12   3    460.08    510.70     40.11 o
  -9  12   3   4997.14   5249.41    132.44 o
  -7  12   3    258.31    204.78     16.29 o
  -5  12   3  10213.90   9645.99     91.12 o
  -3  12   3   1158.41   1150.61     35.40 o
  -1  12   3   5634.32   5306.95     79.41 o
   1  12   3   1810.88   1925.44     55.38 o
   3  12   3   8358.17   9268.73    140.85 o
   5  12   3    944.41   1049.60     43.47 o
   7  12   3      5.05     19.78      9.35 <
   9  12   3   3746.12   4095.64    117.36 o
  11  12   3    543.66    591.46     41.79 o
 -12  13   3    227.27    386.81     37.08 o
 -10  13   3     38.70     31.29     14.47 <
  -8  13   3    417.36    358.82     20.86 o
  -6  13   3     42.60     31.09      5.79 o
  -4  13   3  10051.60  10433.50     96.10 o
  -2  13   3   2093.77   2220.67     49.66 o
   0  13   3  20082.10  22266.00    205.72 o
   2  13   3  15246.70  18116.10    187.96 o
   4  13   3    625.94    681.09     38.63 o
   6  13   3    394.49    437.42     30.55 o
   8  13   3    159.71    151.62     21.67 o
  10  13   3    970.88   1208.62     69.65 o
  12  13   3   3545.42   4915.09    125.84 o
 -11  14   3    700.81    984.59     60.90 o
  -9  14   3   5123.14   6568.52    164.20 o
  -7  14   3     98.69    112.32     12.25 o
  -5  14   3   2349.34   2115.01     46.10 o
  -3  14   3    178.57    205.79     15.88 o
  -1  14   3   3253.18   3626.05     75.64 o
   1  14   3   1342.60   1485.94     45.56 o
   3  14   3   3295.29   3870.67    103.63 o
   5  14   3   2612.22   2708.96     94.41 o
   7  14   3   3371.25   3552.57     86.74 o
   9  14   3    347.30    302.56     25.64 o
  11  14   3    138.71    182.37     22.34 o
 -10  15   3    999.76   1479.55     70.26 o
  -8  15   3    152.34    214.54     27.86 o
  -6  15   3     44.47     13.53      5.65 <
  -4  15   3    740.02    725.10     28.20 o
  -2  15   3      3.34     11.24      7.67 <
   0  15   3    322.77    409.83     26.78 o
   2  15   3   3409.35   3950.62    102.29 o
   4  15   3   8384.69   9501.04    180.55 o
   6  15   3   6798.60   7284.88    141.18 o
   8  15   3    112.32     93.27     13.86 o
  10  15   3   3023.73   3104.79    112.32 o
  -9  16   3    110.17    123.08     17.03 o
  -7  16   3   1099.50    994.48     45.83 o
  -5  16   3   2226.31   2384.53     64.33 o
  -3  16   3   1678.34   1775.51     48.92 o
  -1  16   3   2134.82   2076.72     54.31 o
   1  16   3   2843.46   3108.08     84.86 o
   3  16   3    987.84   1265.48     62.85 o
   5  16   3      2.70      0.81     12.85 <
   7  16   3   3901.51   3644.29     89.37 o
  -6  17   3    884.52   1050.34     53.43 o
  -4  17   3   1457.74   1513.26     53.57 o
  -2  17   3    118.77     72.07      8.88 o
   0  17   3   3650.02   3625.18     92.67 o
   2  17   3   3914.27   4445.71    104.51 o
   4  17   3    156.28    248.59     29.34 o
   6  17   3      0.83     12.92     10.83 <
  -3  18   3   1130.06   1379.68     83.65 o
  -1  18   3    182.91    179.61     20.59 o
   1  18   3   2656.62   3017.03     86.27 o
   3  18   3    198.01    204.78     21.87 o
   0   0   4     90.57     69.58      9.96 o
   1   1   4  21425.60  21740.60    126.04 o
   0   2   4  12271.50  12691.00     98.39 o
   2   2   4    650.73    719.72     27.39 o
  -1   3   4    791.30    870.93     28.26 o
   1   3   4  58404.10  54428.30    205.32 o
   3   3   4    101.89     86.07     10.16 o
  -2   4   4   3936.39   3446.38     51.68 o
   0   4   4  18481.10  20147.80    152.56 o
   2   4   4    467.47    477.19     25.57 o
   4   4   4   1999.63   1707.14     47.98 o
  -3   5   4   4917.16   5033.12     75.98 o
  -1   5   4  13415.20  13970.60    126.04 o
   1   5   4   2415.15   2104.99     51.62 o
   3   5   4    766.41    788.70     37.95 o
   5   5   4  29256.80  30259.40    232.98 o
  -4   6   4  12295.40  13100.80    162.38 o
  -2   6   4   9348.23   8648.14    101.41 o
   0   6   4  14400.90  14146.50    141.12 o
   2   6   4  44498.00  44179.00    259.42 o
   4   6   4   8910.52   8340.13    129.27 o
   6   6   4     70.97    115.54     18.17 o
  -5   7   4  12820.40  12496.80    185.53 o
  -3   7   4   7676.00   7675.59    133.51 o
  -1   7   4  17798.10  16959.10    160.23 o
   1   7   4  13421.80  12955.90    170.93 o
   3   7   4   9724.29  10691.80    167.70 o
   5   7   4   1031.13   1042.06     51.28 o
   7   7   4    103.36     98.25     22.54 o
  -6   8   4   2793.50   2891.73    105.05 o
  -4   8   4  12867.50  12426.40    187.42 o
  -2   8   4   1620.20   1247.85     60.57 o
   0   8   4   6123.59   6948.88    135.73 o
   2   8   4    130.04    239.23     25.10 o
   4   8   4    345.91    346.57     29.95 o
   6   8   4   7640.51   7955.47    166.29 o
   8   8   4  14403.60  13895.30    152.49 o
  -7   9   4   3637.06   3232.98     69.04 o
  -5   9   4   1728.30   1663.53     63.32 o
  -3   9   4   1566.49   1430.22     70.79 o
  -1   9   4   5479.49   4671.48    140.51 o
   1   9   4   8305.69   8463.95    146.84 o
   3   9   4  13952.20  14402.90    213.19 o
   5   9   4  17093.50  18211.80    252.15 o
   7   9   4    682.45    813.80     44.08 o
   9   9   4   5464.32   5424.98    100.61 o
  -8  10   4    112.46    107.81     13.32 o
  -6  10   4   3685.92   3557.55     65.68 o
  -4  10   4   8576.82   7851.10     81.63 o
  -2  10   4   1299.59   1216.36     48.92 o
   0  10   4  10159.90   9471.16    222.48 o
   2  10   4   8201.77   8404.40    133.78 o
   4  10   4   2390.13   2612.93     60.43 o
   6  10   4   1291.93   1333.05     56.86 o
   8  10   4    316.20    463.73     42.60 o
  10  10   4   2274.11   2176.52    112.92 o
  -9  11   4    204.19    204.17     21.87 o
  -7  11   4   2101.56   1884.86     50.27 o
  -5  11   4  12178.50  11236.80    106.33 o
  -3  11   4   2394.36   2169.39     46.23 o
  -1  11   4   4476.38   4422.08     69.25 o
   1  11   4   1010.08   1051.62     37.48 o
   3  11   4      0.09     10.16     11.04 <
   5  11   4   1784.60   1916.56     57.47 o
   7  11   4   2670.91   2846.71     87.48 o
   9  11   4   4044.85   4532.65    128.26 o
  11  11   4    522.43    616.49     46.10 o
 -10  12   4   9797.55  10307.40    225.57 o
  -8  12   4     50.02     49.80      9.15 o
  -6  12   4   4206.18   3863.60     63.53 o
  -4  12   4    560.30    463.60     21.20 o
  -2  12   4   7587.46   7738.92     95.56 o
   0  12   4     10.25     27.52     11.31 <
   2  12   4   2768.18   3009.97     74.56 o
   4  12   4     90.59    113.46     18.30 o
   6  12   4   9729.14  10119.70    161.98 o
   8  12   4   4882.95   5713.34    141.72 o
  10  12   4    604.60    608.28     37.89 o
  12  12   4   2870.20   3708.15    124.23 o
 -11  13   4   2367.27   3622.35    124.56 o
  -9  13   4    226.01    210.50     21.94 o
  -7  13   4   1365.29   1241.86     38.22 o
  -5  13   4    419.60    426.11     19.99 o
  -3  13   4   1614.24   1734.12     44.28 o
  -1  13   4   5306.37   5854.19     86.27 o
   1  13   4   2043.85   2312.25     61.44 o
   3  13   4   5447.96   6091.47     99.26 o
   5  13   4    124.77    136.27     18.17 o
   7  13   4    218.11    266.96     25.50 o
   9  13   4    116.96    142.19     17.97 o
  11  13   4    948.19   1126.65     64.94 o
  13  13   4   1596.99   2274.30    103.03 o
 -10  14   4    227.65    188.96     26.38 o
  -8  14   4   2639.12   2487.22     59.15 o
  -6  14   4    403.71    414.13     22.34 o
  -4  14   4   2252.84   2294.15     49.93 o
  -2  14   4   3135.73   3276.79     67.09 o
   0  14   4    177.40    174.16     16.15 o
   2  14   4      0.24     -8.41      9.29 <
   4  14   4   1892.76   2107.68     73.01 o
   6  14   4    400.07    416.49     32.03 o
   8  14   4   2224.22   2330.49     76.58 o
  10  14   4   3855.04   4468.38    115.68 o
  -9  15   4    993.25   1252.96     52.56 o
  -7  15   4   3733.82   3830.43     71.06 o
  -5  15   4     10.94      5.72      5.72 <
  -3  15   4   3286.05   3484.73     68.44 o
  -1  15   4     80.72     94.55     11.44 o
   1  15   4     55.58     70.93     12.58 o
   3  15   4    423.06    511.04     35.94 o
   5  15   4    486.72    529.95     34.59 o
   7  15   4    918.08    966.49     47.44 o
   9  15   4     17.93     15.75      6.66 <
  -8  16   4    534.16    551.28     41.05 o
  -6  16   4     28.11     34.12      8.88 o
  -4  16   4    532.00    502.76     24.83 o
  -2  16   4    295.97    215.07     19.52 o
   0  16   4   1143.27   1404.24     64.47 o
   2  16   4    727.51    782.57     41.79 o
   4  16   4    899.23   1034.79     53.70 o
   6  16   4    214.15    185.80     19.45 o
   8  16   4   3430.92   2848.19     73.96 o
  -7  17   4    115.75    148.12     25.64 o
  -5  17   4   1357.44   1502.70     65.48 o
  -3  17   4   1432.16   1595.50     44.01 o
  -1  17   4   1692.52   1994.49     57.60 o
   1  17   4   2968.07   3371.95     89.37 o
   3  17   4     78.15     96.77     20.39 o
   5  17   4     87.72    113.80     18.57 o
  -2  18   4    229.40    337.15     41.66 o
   0  18   4     44.28     28.47      8.01 o
   2  18   4      0.44    -10.90      8.34 <
   0   1   5   9175.85   8976.81     79.54 o
  -1   2   5  24614.50  24903.80    183.18 o
   1   2   5  29197.00  29163.30    146.84 o
  -2   3   5  11639.30  12053.70    136.14 o
   0   3   5   3227.88   3404.92     55.11 o
   2   3   5     16.10     39.70      9.56 o
  -3   4   5   3273.54   2905.93     66.08 o
  -1   4   5  32349.20  31124.00    198.92 o
   1   4   5   9316.99   8428.29     89.91 o
   3   4   5   1965.75   2020.73     48.92 o
  -4   5   5  15165.50  16166.00    172.68 o
  -2   5   5  40541.70  39656.20    241.99 o
   0   5   5  16885.20  17256.40    189.37 o
   2   5   5   9712.59   9031.79    114.87 o
   4   5   5  10555.80  10437.60    137.28 o
  -5   6   5  10209.70   9668.26    160.43 o
  -3   6   5   1722.57   2167.50     60.63 o
  -1   6   5    739.34    727.66     39.03 o
   1   6   5     42.63     35.94     10.30 o
   3   6   5  15756.70  15460.70    167.63 o
   5   6   5   6390.08   6032.65    117.50 o
  -6   7   5      7.35     16.62     14.94 <
  -4   7   5    424.62    241.12     25.30 o
  -2   7   5   2308.95   2295.90     70.46 o
   0   7   5  14043.90  13735.90    195.83 o
   2   7   5   5631.19   5609.57    113.46 o
   4   7   5   3950.05   3610.64     91.72 o
   6   7   5  11236.30  12011.10    183.71 o
  -7   8   5    462.17    443.61     24.76 o
  -5   8   5   1429.95   1257.27     62.79 o
  -3   8   5   5670.97   5094.77    125.71 o
  -1   8   5   3149.85   2487.02     77.39 o
   1   8   5   1256.10    979.81     46.70 o
   3   8   5   5366.33   5800.29    125.03 o
   5   8   5     10.14     25.91     15.61 <
   7   8   5  13153.20  13036.00    163.32 o
  -8   9   5   3063.87   2933.45     69.04 o
  -6   9   5   1035.74    895.56     32.64 o
  -4   9   5   6530.78   5428.95    142.93 o
  -2   9   5    892.99    826.72     60.03 o
   0   9   5   1819.65   1517.03     67.16 o
   2   9   5      9.02     40.24     17.23 <
   4   9   5   4062.28   3848.26    115.14 o
   6   9   5   3580.33   3901.29     99.19 o
   8   9   5   7452.13   7274.18    113.59 o
  -9  10   5   9093.76   8595.72    128.60 o
  -7  10   5   2085.22   1843.34     54.78 o
  -5  10   5    418.30    382.44     20.66 o
  -3  10   5    668.83    591.93     24.09 o
  -1  10   5    599.62    566.29     51.75 o
   1  10   5   9568.43   9470.15    181.83 o
   3  10   5   2094.44   2107.68     54.51 o
   5  10   5    183.18    189.64     19.25 o
   7  10   5   1487.38   1688.50     67.70 o
   9  10   5    135.75    164.67     22.88 o
 -10  11   5   1271.73   1056.13     74.23 o
  -8  11   5    479.13    426.31     26.38 o
  -6  11   5   1560.36   1385.60     41.66 o
  -4  11   5  11068.50  10521.60    102.36 o
  -2  11   5   3925.54   3624.91     63.06 o
   0  11   5   5368.90   5556.14     79.48 o
   2  11   5   1606.00   1481.90     46.97 o
   4  11   5  11109.30  12010.40    156.19 o
   6  11   5   1198.86   1214.94     57.87 o
   8  11   5   6081.79   7012.74    162.18 o
  10  11   5      6.70    -10.70      9.96 <
 -11  12   5   1007.93   1280.35     78.33 o
  -9  12   5   2963.58   2767.50     72.01 o
  -7  12   5     33.08     13.53      6.12 <
  -5  12   5    245.72    234.32     15.48 o
  -3  12   5   2928.03   2735.34     57.47 o
  -1  12   5     36.58     24.76      8.08 o
   1  12   5    702.43    696.97     31.76 o
   3  12   5   3607.13   4176.73     98.79 o
   5  12   5   6979.98   6697.53    145.02 o
   7  12   5    207.19    220.26     22.88 o
   9  12   5    234.90    216.08     24.83 o
  11  12   5    138.96    147.31     22.68 o
 -12  13   5    357.60    596.77     44.41 o
 -10  13   5   2372.72   2657.54    106.73 o
  -8  13   5   1433.18   1436.61     42.46 o
  -6  13   5   4165.81   3815.08     67.36 o
  -4  13   5      3.46      8.75      6.26 <
  -2  13   5   3381.73   3579.82     67.70 o
   0  13   5   2321.35   2463.53     55.85 o
   2  13   5   1883.52   2050.54     57.94 o
   4  13   5   1040.64   1126.18     54.04 o
   6  13   5   3642.31   3888.97     97.31 o
   8  13   5   2934.29   3275.38    101.08 o
  10  13   5   2905.15   3336.08     79.81 o
  12  13   5   1046.51   1281.36     61.91 o
 -11  14   5    323.26    421.13     37.42 o
  -9  14   5   1300.47   1310.64     48.59 o
  -7  14   5      8.10     18.17      5.05 o
  -5  14   5   1785.20   1785.07     43.54 o
  -3  14   5     46.57     53.50     10.16 o
  -1  14   5   2069.31   2215.95     52.22 o
   1  14   5   1976.32   2071.27     57.00 o
   3  14   5     62.47     82.77     16.22 o
   5  14   5     14.53     -0.34     10.03 <
   7  14   5    173.61    184.32     18.44 o
   9  14   5   1521.47   1621.34     60.36 o
  11  14   5    228.86    267.50     25.77 o
 -10  15   5     25.19     25.98      7.74 o
  -8  15   5   2416.33   2662.86     65.88 o
  -6  15   5   1103.87   1107.54     34.46 o
  -4  15   5   6996.04   7290.26    106.46 o
  -2  15   5    297.19    295.49     19.31 o
   0  15   5    851.33    885.74     36.00 o
   2  15   5   6529.48   7384.54    156.12 o
   4  15   5     67.37     68.84     12.52 o
   6  15   5   2871.35   3018.38     88.90 o
   8  15   5     15.20     30.75     12.45 <
  10  15   5    814.57    878.27     58.08 o
  -7  16   5     15.74     38.69      9.56 o
  -5  16   5      5.48      5.25      6.66 <
  -3  16   5     40.32     61.91      9.02 o
  -1  16   5     40.33     76.04     11.84 o
   1  16   5    123.35    179.54     23.35 o
   3  16   5   1996.71   2387.49     83.18 o
   5  16   5    662.11    698.12     40.24 o
   7  16   5     26.68     16.55      8.08 <
  -6  17   5     26.87     50.34     11.51 o
  -4  17   5   2969.90   3038.77     74.02 o
  -2  17   5    559.18    647.51     28.20 o
   0  17   5   7070.34   7800.96    114.13 o
   2  17   5      1.91     18.03      9.62 <
   4  17   5   6230.25   7183.20    150.47 o
   6  17   5    789.35    902.83     67.70 o
  -1  18   5     46.78     41.86     10.90 o
   1  18   5    203.67    213.80     21.87 o
   3  18   5    184.46    318.24     37.48 o
   1   1   6  59803.20  66320.60    220.05 o
   0   2   6  16183.10  16337.40     99.53 o
   2   2   6  25381.70  24944.70    198.12 o
  -1   3   6  15862.90  16192.00    139.10 o
   1   3   6  26070.60  26113.00    161.84 o
   3   3   6     61.72     65.61     11.44 o
  -2   4   6   4185.83   4062.73     69.31 o
   0   4   6  12403.00  12100.20    139.37 o
   2   4   6  16990.00  16459.30    140.92 o
   4   4   6  26577.60  28715.90    234.39 o
  -3   5   6  65986.00  72615.20    317.63 o
  -1   5   6  48431.90  50546.50    321.40 o
   1   5   6   8464.03   8450.63    104.17 o
   3   5   6  32884.00  34299.20    207.94 o
   5   5   6   4485.10   4513.47    104.31 o
  -4   6   6  62794.30  65204.30    372.55 o
  -2   6   6   6137.57   5668.05    107.07 o
   0   6   6  40593.10  40048.20    290.11 o
   2   6   6   1446.55   1451.22     50.88 o
   4   6   6   1358.24   1619.92     59.49 o
   6   6   6  11617.20  11176.90    172.34 o
  -5   7   6   3801.76   3737.29    103.30 o
  -3   7   6   2052.51   1330.82     56.66 o
  -1   7   6   1288.16   1233.31     50.74 o
   1   7   6  51653.00  57107.20    376.04 o
   3   7   6   7655.45   8005.41    126.04 o
   5   7   6   2311.04   2439.98     80.62 o
   7   7   6   3507.99   3279.89    102.09 o
  -6   8   6     22.51     53.57     16.55 o
  -4   8   6   2294.58   2211.78     80.48 o
  -2   8   6      7.65      9.62     11.31 <
   0   8   6  43055.40  43472.30    413.66 o
   2   8   6   3775.00   3985.07    114.60 o
   4   8   6  37265.40  40137.80    348.25 o
   6   8   6   2264.12   2167.10     88.69 o
   8   8   6    796.43    800.88     34.86 o
  -7   9   6      3.46      4.78      9.96 <
  -5   9   6    904.37    855.18     32.71 o
  -3   9   6   3412.62   2989.31    114.47 o
  -1   9   6   2458.86   2186.68     96.37 o
   1   9   6   3083.57   2754.72     98.72 o
   3   9   6    471.60    454.24     42.53 o
   5   9   6  11281.40  12695.90    187.82 o
   7   9   6   3628.43   3553.44     90.04 o
   9   9   6   1934.18   1838.50     57.47 o
  -8  10   6   2997.42   2598.26     62.18 o
  -6  10   6  12864.00  12068.50    131.09 o
  -4  10   6    368.45    365.34     18.64 o
  -2  10   6   3885.43   3693.15     62.79 o
   0  10   6   2621.25   2574.37     58.88 o
   2  10   6    332.89    413.46     25.30 o
   4  10   6  14015.20  15088.10    162.52 o
   6  10   6   2099.42   2060.10     75.10 o
   8  10   6   9762.30   9755.34    161.57 o
  10  10   6   2919.21   2966.43     75.17 o
  -9  11   6    163.63    153.43     16.96 o
  -7  11   6     30.95     47.91     10.57 o
  -5  11   6   1891.85   1684.86     43.67 o
  -3  11   6    105.01    125.57     12.85 o
  -1  11   6   3108.74   3268.85     62.58 o
   1  11   6   4831.84   5158.83     88.43 o
   3  11   6   5810.82   6556.34    105.11 o
   5  11   6    130.19    139.70     22.81 o
   7  11   6    450.81    447.92     37.62 o
   9  11   6     31.70     16.22     12.31 <
  11  11   6   1687.94   2265.55    108.01 o
 -10  12   6    495.70    461.71     31.97 o
  -8  12   6      8.53     22.75      8.08 <
  -6  12   6   3617.56   3513.40     66.02 o
  -4  12   6     91.12     91.99     10.09 o
  -2  12   6  12556.60  13004.30    131.43 o
   0  12   6      2.73     27.52     11.10 <
   2  12   6   7886.52   8866.65    129.00 o
   4  12   6    558.45    652.83     43.81 o
   6  12   6     23.69     16.08      7.67 <
   8  12   6   2926.77   3223.90    107.67 o
  10  12   6   1269.27   1408.42     58.88 o
  12  12   6   5409.72   7819.87    176.11 o
 -11  13   6    123.15     76.85     16.29 o
  -9  13   6     91.62    100.00     12.38 o
  -7  13   6   1144.11   1095.83     36.27 o
  -5  13   6    209.36    193.07     15.01 o
  -3  13   6     44.61     43.47      8.01 o
  -1  13   6    434.91    484.12     25.10 o
   1  13   6    238.16    273.15     21.00 o
   3  13   6   1075.02   1176.18     47.64 o
   5  13   6    562.42    549.73     43.41 o
   7  13   6    175.38    167.90     18.03 o
   9  13   6     57.35     65.81     12.92 o
  11  13   6    166.83    173.89     19.65 o
 -10  14   6      6.68     20.05      9.29 <
  -8  14   6  10032.60  10245.90     98.05 o
  -6  14   6   1188.40   1166.62     36.20 o
  -4  14   6   1400.33   1385.74     40.24 o
  -2  14   6    258.57    291.52     18.91 o
   0  14   6    462.99    450.34     26.85 o
   2  14   6   5029.10   5506.88     89.30 o
   4  14   6    357.52    367.43     30.28 o
   6  14   6    467.69    545.42     35.87 o
   8  14   6    329.24    336.95     29.00 o
  10  14   6     80.22     51.82      9.08 o
  -9  15   6      3.68      0.00      5.72 <
  -7  15   6     19.99     16.96      6.26 <
  -5  15   6    892.41    910.30     36.00 o
  -3  15   6    918.88    951.55     36.20 o
  -1  15   6    187.19    168.84     17.50 o
   1  15   6   1250.89   1236.41     44.48 o
   3  15   6    527.95    539.03     34.39 o
   5  15   6    176.36    225.51     22.14 o
   7  15   6     56.33     47.64     12.45 o
   9  15   6    790.61    747.78     42.26 o
  -8  16   6   1174.66   1524.30     65.07 o
  -6  16   6      0.94     23.49      6.39 o
  -4  16   6   5204.12   5991.87     85.33 o
  -2  16   6     74.40     70.73     10.90 o
   0  16   6   4198.91   4471.28    110.97 o
   2  16   6      9.41     26.72      9.42 <
   4  16   6     47.73     68.98     12.18 o
   6  16   6   2677.46   2529.95     78.26 o
   8  16   6    643.06    625.17     34.39 o
  -5  17   6    221.05    189.37     17.29 o
  -3  17   6    375.95    309.56     20.59 o
  -1  17   6    641.53    683.99     28.87 o
   1  17   6    348.64    412.99     30.01 o
   3  17   6   1986.55   2360.77     87.75 o
   5  17   6    212.79    182.98     21.33 o
  -2  18   6     83.94    227.73     34.05 o
   0  18   6   1712.91   2141.73     67.97 o
   2  18   6     97.41     98.32     13.93 o
   0   1   7  20333.50  21268.20    116.29 o
  -1   2   7  23909.40  24837.60    169.58 o
   1   2   7  18565.30  19058.70    158.95 o
  -2   3   7   2688.12   2668.38     76.11 o
   0   3   7   8158.47   7828.35     85.94 o
   2   3   7   4606.30   4910.92    118.51 o
  -3   4   7  29242.00  30987.60    257.40 o
  -1   4   7   4660.15   3943.89     77.73 o
   1   4   7   2353.37   2434.46     52.62 o
   3   4   7  13188.10  12635.90    156.53 o
  -4   5   7     49.47     11.10      8.08 <
  -2   5   7   6688.58   8419.40    119.72 o
   0   5   7  14547.30  14252.80    174.97 o
   2   5   7   2962.79   2328.74     61.37 o
   4   5   7   3656.67   3447.79     82.44 o
  -5   6   7   9919.47  10091.40    146.90 o
  -3   6   7  21755.60  25530.20    275.71 o
  -1   6   7  24875.10  24192.20    238.96 o
   1   6   7  24871.90  25898.30    222.88 o
   3   6   7  13223.20  12936.60    171.54 o
   5   6   7   9427.99  11651.20    195.69 o
  -6   7   7  21460.60  21977.40    273.42 o
  -4   7   7  10182.80  10788.90    197.98 o
  -2   7   7  14396.90  16625.60    210.97 o
   0   7   7   7409.39   8676.67    162.18 o
   2   7   7   3496.49   5194.43    146.64 o
   4   7   7  45800.80  50288.30    387.01 o
   6   7   7   3651.62   4987.36    116.89 o
  -7   8   7  10448.40   9814.63    114.81 o
  -5   8   7   3015.66   2804.38    102.76 o
  -3   8   7   6194.28   5060.58    153.16 o
  -1   8   7    740.23    670.80     44.68 o
   1   8   7   1366.49   1916.83     84.19 o
   3   8   7    868.96    690.31     48.05 o
   5   8   7  36842.60  43916.60    448.65 o
   7   8   7  12316.80  12129.00    149.66 o
  -8   9   7    778.54    707.34     33.38 o
  -6   9   7    341.47    319.92     20.52 o
  -4   9   7   8750.94   8311.13    127.52 o
  -2   9   7   1922.73   1388.43     77.19 o
   0   9   7   3409.36   3629.96    120.86 o
   2   9   7  17459.60  19321.20    313.06 o
   4   9   7   2209.07   2436.55     89.70 o
   6   9   7    488.64    374.83     31.49 o
   8   9   7   2890.30   2910.98     73.35 o
  -9  10   7    153.19    119.45     14.94 o
  -7  10   7    782.97    727.12     33.11 o
  -5  10   7     39.44     35.40      8.95 o
  -3  10   7   2656.16   2430.76     50.54 o
  -1  10   7    503.99    513.80     25.98 o
   1  10   7   8067.49   8104.53    108.21 o
   3  10   7    396.15    525.17     27.99 o
   5  10   7  10091.70  10484.60    155.79 o
   7  10   7    610.62    588.09     35.73 o
   9  10   7    506.75    487.01     33.18 o
 -10  11   7   4726.25   4360.91    124.09 o
  -8  11   7   2231.78   2060.97     58.75 o
  -6  11   7      8.78     14.33      9.02 <
  -4  11   7    374.50    374.23     21.13 o
  -2  11   7    415.66    378.47     21.67 o
   0  11   7   1118.84   1037.96     36.47 o
   2  11   7   4822.94   4949.07     85.20 o
   4  11   7    661.16    789.17     39.70 o
   6  11   7   3822.08   3552.97    118.64 o
   8  11   7    380.79    425.98     34.39 o
  10  11   7    111.79    142.33     20.52 o
 -11  12   7   2073.31   1994.69     87.89 o
  -9  12   7   2690.83   2795.43     67.90 o
  -7  12   7    785.85    741.12     32.30 o
  -5  12   7   4924.38   4720.54     73.01 o
  -3  12   7   1001.92   1024.57     39.17 o
  -1  12   7      2.83     31.29      9.22 o
   1  12   7    155.34    170.73     14.54 o
   3  12   7    406.84    440.51     29.95 o
   5  12   7   9470.89   8543.23    246.77 o
   7  12   7   2718.34   2799.13     90.24 o
   9  12   7    598.94    703.50     43.47 o
  11  12   7    883.66   1177.32     72.14 o
 -12  13   7    365.70    383.85     33.38 o
 -10  13   7    160.42    109.35     13.39 o
  -8  13   7    171.02    194.89     15.75 o
  -6  13   7   1026.72   1021.54     36.34 o
  -4  13   7   4344.10   4348.60     79.21 o
  -2  13   7    902.39    950.00     35.20 o
   0  13   7    867.88    833.52     32.50 o
   2  13   7     82.08    102.09     13.46 o
   4  13   7   1940.65   2076.32     72.88 o
   6  13   7    827.54    829.75     47.11 o
   8  13   7    240.02    271.40     25.30 o
  10  13   7    488.76    617.84     34.12 o
  12  13   7    270.26    344.01     29.88 o
 -11  14   7    408.57    601.08     41.92 o
  -9  14   7   3502.36   3238.91     67.09 o
  -7  14   7    368.90    309.96     16.76 o
  -5  14   7   1260.14   1322.68     43.47 o
  -3  14   7      2.21      8.34      8.14 <
  -1  14   7   1968.60   1986.01     49.33 o
   1  14   7    481.39    516.22     30.22 o
   3  14   7    917.98    899.06     46.90 o
   5  14   7     51.07     48.52     11.37 o
   7  14   7      0.88      7.67     13.19 <
   9  14   7   1855.09   1990.45     65.07 o
  11  14   7    259.46    382.23     41.72 o
 -10  15   7    369.33    489.91     55.38 o
  -8  15   7     51.29     35.06      6.93 o
  -6  15   7    638.48    672.14     26.78 o
  -4  15   7   1021.01   1002.02     35.80 o
  -2  15   7    952.76   1043.81     38.29 o
   0  15   7   2458.07   2519.79     63.26 o
   2  15   7    582.40    606.06     36.68 o
   4  15   7   1521.99   1635.74     52.69 o
   6  15   7    455.39    408.28     31.43 o
   8  15   7      4.63      5.65      5.65 <
  10  15   7    558.30    543.21     43.34 o
  -7  16   7   1565.24   1649.13     46.30 o
  -5  16   7   1321.41   1361.71     38.22 o
  -3  16   7    276.69    270.46     18.37 o
  -1  16   7   3759.93   4217.51     90.65 o
   1  16   7    317.61    284.32     23.55 o
   3  16   7   6688.45   7471.82    141.05 o
   5  16   7     92.68    108.35     14.80 o
   7  16   7    458.19    488.23     34.32 o
  -6  17   7    724.67    676.25     55.11 o
  -4  17   7    125.06     77.99      9.83 o
  -2  17   7    812.39    702.09     30.75 o
   0  17   7    220.43    241.39     16.89 o
   2  17   7     94.18     86.20     12.92 o
   4  17   7    890.61    992.47     52.56 o
   6  17   7    170.03    218.10     32.03 o
  -1  18   7    151.23    168.57     18.71 o
   1  18   7   1564.45   1480.22     53.84 o
   0   0   8   6242.86   7146.66    231.23 o
   1   1   8  16884.70  18104.20    125.10 o
   0   2   8  41609.70  44456.20    220.93 o
   2   2   8  10204.20  10421.00    137.68 o
  -1   3   8    757.59    803.57     37.75 o
   1   3   8  15047.80  14517.00    128.80 o
   3   3   8   5324.28   5298.06    117.90 o
  -2   4   8      0.11     28.53      9.96 <
   0   4   8    681.61    642.53     25.71 o
   2   4   8   3813.91   3794.16     99.39 o
   4   4   8     82.43     71.53     14.67 o
  -3   5   8      5.76      7.47      8.14 <
  -1   5   8    318.39    417.77     28.40 o
   1   5   8   3469.10   3106.20     71.13 o
   3   5   8   2021.54   2024.90     66.22 o
   5   5   8   5933.16   5024.98    114.00 o
  -4   6   8  13860.30  16227.90    191.45 o
  -2   6   8  31402.40  35526.70    306.93 o
   0   6   8   1798.50   2000.41     59.96 o
   2   6   8  26536.10  29450.00    266.22 o
   4   6   8   9600.73  10948.90    187.62 o
   6   6   8   1952.25   2377.66     81.36 o
  -5   7   8   5738.65   5126.12    133.92 o
  -3   7   8   8534.80   8602.18    174.29 o
  -1   7   8  18606.00  17207.70    232.98 o
   1   7   8   6398.47   5699.95    123.89 o
   3   7   8      7.72     48.65     14.47 o
   5   7   8      9.82     22.54     13.86 <
   7   7   8   8637.13   8914.02    128.33 o
  -6   8   8   2103.09   2183.05     54.71 o
  -4   8   8   2539.04   2713.06     98.99 o
  -2   8   8    733.41    775.04     53.77 o
   0   8   8   5198.38   5811.32    129.95 o
   2   8   8   3049.01   3741.80    114.00 o
   4   8   8    473.49    517.09     42.40 o
   6   8   8   1672.53   1630.22     59.02 o
   8   8   8    689.93    744.35     35.06 o
  -7   9   8   3298.99   3268.85     70.26 o
  -5   9   8   2959.30   2703.51     57.54 o
  -3   9   8   2314.84   2493.48    115.07 o
  -1   9   8   1209.65   1082.37     72.68 o
   1   9   8   3417.71   3291.80    110.36 o
   3   9   8   8552.34   8494.98    195.69 o
   5   9   8   2376.01   1970.80     69.78 o
   7   9   8    237.17    212.65     19.85 o
   9   9   8    325.49    332.64     26.18 o
  -8  10   8   5862.84   5624.91     95.36 o
  -6  10   8     42.14     52.49     13.19 o
  -4  10   8   1392.25   1291.79     37.62 o
  -2  10   8      3.56     35.73      9.02 o
   0  10   8     47.31     65.14     10.57 o
   2  10   8   3923.09   4173.03     68.44 o
   4  10   8   2944.04   3547.39     83.24 o
   6  10   8   3608.39   3992.54    111.10 o
   8  10   8   3829.89   3650.41    120.39 o
  10  10   8    500.76    470.05     30.48 o
  -9  11   8     48.94     61.64     11.71 o
  -7  11   8   2087.63   1840.31     53.16 o
  -5  11   8   2148.04   2201.15     60.70 o
  -3  11   8  10457.70  10406.60    117.50 o
  -1  11   8   4792.60   4756.00     74.97 o
   1  11   8   4076.14   4520.00     79.81 o
   3  11   8    402.23    449.93     28.60 o
   5  11   8   2699.18   2725.78     91.79 o
   7  11   8   5453.80   5580.03    127.66 o
   9  11   8   5194.11   5264.08    129.74 o
  11  11   8    502.52    531.83     30.89 o
 -10  12   8     18.00     37.21      8.41 o
  -8  12   8    671.55    621.80     30.62 o
  -6  12   8    475.26    448.92     26.04 o
  -4  12   8     27.14     27.86      8.88 o
  -2  12   8    764.21    810.10     32.10 o
   0  12   8   1345.33   1363.06     42.19 o
   2  12   8   1568.05   1702.16     51.88 o
   4  12   8   2194.94   2527.46     82.37 o
   6  12   8   1108.78   1065.14     57.60 o
   8  12   8    292.71    278.74     28.60 o
  10  12   8     44.28     53.30     11.51 o
  12  12   8    539.49    663.73     48.92 o
 -11  13   8   1670.06   2506.06     94.48 o
  -9  13   8   4597.59   4558.02     72.61 o
  -7  13   8     24.59     25.50      5.92 o
  -5  13   8    471.28    433.58     24.29 o
  -3  13   8    724.74    737.01     33.31 o
  -1  13   8   2153.33   2196.84     50.20 o
   1  13   8   1131.84   1137.76     42.46 o
   3  13   8   3924.08   4303.98     87.01 o
   5  13   8    169.06    177.05     23.28 o
   7  13   8     24.12     17.50     11.44 <
   9  13   8    500.61    538.83     33.45 o
  11  13   8    883.67   1061.64     57.60 o
 -10  14   8    543.79    677.73     46.90 o
  -8  14   8      0.26      0.94      4.64 <
  -6  14   8    396.93    367.03     19.38 o
  -4  14   8    198.65    185.13     16.02 o
  -2  14   8    266.66    236.81     18.44 o
   0  14   8     22.09     20.32      8.95 <
   2  14   8   1366.99   1386.14     48.18 o
   4  14   8    259.61    244.82     24.16 o
   6  14   8     19.44      5.79      9.69 <
   8  14   8     10.65     21.00      7.60 <
  10  14   8     58.75     44.41     10.09 o
  -9  15   8   1248.78   1106.26     48.59 o
  -7  15   8   2116.17   2316.16     48.79 o
  -5  15   8   3873.33   3679.82     65.14 o
  -3  15   8   2167.70   2263.06     51.08 o
  -1  15   8   1830.41   1805.86     53.10 o
   1  15   8   1211.79   1309.16     40.24 o
   3  15   8   2917.62   2934.93     77.59 o
   5  15   8   2903.07   3172.62     78.06 o
   7  15   8   4860.49   4982.18    126.18 o
   9  15   8     23.80     43.61     10.83 o
  -8  16   8     33.36     34.72      9.69 o
  -6  16   8    792.63    693.95     25.10 o
  -4  16   8     41.94     49.06      8.41 o
  -2  16   8      5.49      2.29      4.98 <
   0  16   8    198.15    200.47     17.36 o
   2  16   8     34.37     41.99     11.37 o
   4  16   8      0.07      4.17      8.08 <
   6  16   8   1061.43   1017.97     52.15 o
  -5  17   8     16.45      2.09      5.11 <
  -3  17   8   4213.44   4465.69     86.88 o
  -1  17   8    348.46    265.82     18.57 o
   1  17   8   3813.06   4155.60     76.51 o
   3  17   8     73.73     51.48     10.70 o
   5  17   8    222.26    180.96     31.02 o
   0  18   8    238.98    212.18     29.48 o
   0   1   9  11109.10  11043.10     84.79 o
  -1   2   9   5243.95   5336.76     85.06 o
   1   2   9   4651.15   4818.18     79.21 o
  -2   3   9      7.24     20.73     14.06 <
   0   3   9  16560.00  17710.20    168.24 o
   2   3   9    232.68    261.91     22.07 o
  -3   4   9   5249.26   5325.12     97.31 o
  -1   4   9   2401.65   1751.42     51.95 o
   1   4   9   6041.98   6276.46    108.41 o
   3   4   9    404.27    359.56     29.68 o
  -4   5   9   9071.78   9615.57    129.95 o
  -2   5   9  27890.00  27355.10    231.56 o
   0   5   9   2050.84   2480.29     59.69 o
   2   5   9      8.02     25.10     12.25 <
   4   5   9    936.02    685.20     41.05 o
  -5   6   9    579.46    499.53     34.39 o
  -3   6   9     53.03     42.33     10.23 o
  -1   6   9     67.54     33.85      9.89 o
   1   6   9   2488.14   2509.63     76.45 o
   3   6   9   5167.76   4499.54    118.17 o
   5   6   9    393.22    416.69     38.63 o
  -6   7   9   1700.22   1562.99     72.01 o
  -4   7   9   4244.94   3994.02    112.85 o
  -2   7   9   3947.25   3941.53     98.59 o
   0   7   9     45.92     83.92     15.61 o
   2   7   9  10616.00  11034.40    224.83 o
   4   7   9   2279.69   2081.10     81.90 o
   6   7   9   2572.57   2573.76     91.12 o
  -7   8   9  10544.20  10293.30    121.87 o
  -5   8   9   1705.53   1674.90     60.09 o
  -3   8   9   7091.51   6577.81    164.87 o
  -1   8   9   1585.60   1772.48     80.28 o
   1   8   9   1739.58   1745.09     82.84 o
   3   8   9   1309.47   1229.88     65.75 o
   5   8   9   3734.01   4060.64    113.66 o
   7   8   9  13844.20  13158.80    150.40 o
  -8   9   9    617.95    593.68     33.98 o
  -6   9   9   1145.38   1255.12     42.33 o
  -4   9   9   6197.35   5674.58     89.91 o
  -2   9   9   6067.47   6202.44    204.51 o
   0   9   9    696.23    707.20     54.71 o
   2   9   9     14.35      6.39     15.34 <
   4   9   9    954.63    995.76     53.03 o
   6   9   9   8258.80   8264.63    134.99 o
   8   9   9    293.85    293.74     25.37 o
  -9  10   9   2987.78   2775.78     71.27 o
  -7  10   9   4677.25   4538.17     81.63 o
  -5  10   9    106.25    110.63     14.40 o
  -3  10   9  11845.20  11558.40    124.97 o
  -1  10   9    445.20    449.80     22.54 o
   1  10   9  13156.50  13915.40    129.81 o
   3  10   9     25.63     51.55     13.80 o
   5  10   9   2280.16   2358.89     93.00 o
   7  10   9   1007.91   1074.23     50.94 o
   9  10   9    238.49    244.68     21.53 o
 -10  11   9   1316.98   1385.60     42.06 o
  -8  11   9    397.11    395.02     23.35 o
  -6  11   9   2321.89   2091.06     57.94 o
  -4  11   9    478.39    442.26     27.12 o
  -2  11   9   1424.81   1393.14     44.68 o
   0  11   9   4686.81   4602.03     80.42 o
   2  11   9  15766.30  16921.80    168.64 o
   4  11   9   3156.47   3352.57     87.69 o
   6  11   9  11303.40  11022.60    225.10 o
   8  11   9   1231.16   1443.75     63.93 o
  10  11   9    223.83    242.53     23.22 o
 -11  12   9     15.04     45.22     11.44 o
  -9  12   9   3545.04   3657.01     66.22 o
  -7  12   9    165.72    146.77     14.87 o
  -5  12   9    446.58    341.18     23.49 o
  -3  12   9      3.95     18.03      9.15 <
  -1  12   9    385.56    423.42     24.16 o
   1  12   9   5236.28   5492.34    100.07 o
   3  12   9   1264.31   1296.64     50.54 o
   5  12   9   6668.86   6161.32    208.08 o
   7  12   9    676.83    726.45     43.61 o
   9  12   9   3396.74   3459.90    139.10 o
  11  12   9    101.15     71.67     13.53 o
 -12  13   9    166.35    168.78     19.92 o
 -10  13   9    303.76    351.35     20.32 o
  -8  13   9    340.14    349.80     19.92 o
  -6  13   9   1689.71   1688.03     44.15 o
  -4  13   9   3405.36   3559.77     72.41 o
  -2  13   9    752.43    761.24     31.70 o
   0  13   9    459.24    470.19     26.04 o
   2  13   9     18.38     18.17      8.61 <
   4  13   9     82.07    111.44     20.39 o
   6  13   9   1612.68   1640.85     72.54 o
   8  13   9     72.20     62.79     11.84 o
  10  13   9   1341.46   1435.06     50.40 o
  12  13   9    479.28    510.84     47.11 o
 -11  14   9   1140.25   1610.77     94.41 o
  -9  14   9     26.13     21.40      5.59 o
  -7  14   9   1034.36    879.34     27.59 o
  -5  14   9   6326.04   6473.97     94.41 o
  -3  14   9    179.19    199.66     16.22 o
  -1  14   9   2753.83   3022.55     67.56 o
   1  14   9     43.41     40.24      9.42 o
   3  14   9     56.15     53.43     14.54 o
   5  14   9     11.38     29.74     10.03 <
   7  14   9    120.24     96.16     16.08 o
   9  14   9   2897.78   2702.30     91.72 o
  11  14   9    361.71    393.95     38.56 o
  -8  15   9    531.26    454.91     21.67 o
  -6  15   9     19.36     13.06      5.25 <
  -4  15   9    122.63    117.83     12.25 o
  -2  15   9   1497.26   1532.91     48.12 o
   0  15   9   2851.64   2824.71     64.81 o
   2  15   9   1519.78   1391.79     47.38 o
   4  15   9    615.84    629.95     31.16 o
   6  15   9    158.66    139.97     22.34 o
   8  15   9    182.84    178.40     21.80 o
  -7  16   9   1500.12   1556.06     60.50 o
  -5  16   9    103.57    155.52     13.86 o
  -3  16   9    694.67    624.16     29.14 o
  -1  16   9   1005.42    942.73     33.24 o
   1  16   9   1592.94   1486.07     59.56 o
   3  16   9   1037.29   1022.68     36.07 o
   5  16   9    282.14    288.70     23.22 o
   7  16   9    121.86    122.28     15.95 o
  -4  17   9    265.11    245.49     19.11 o
  -2  17   9    341.81    343.81     23.76 o
   0  17   9    724.51    689.50     26.72 o
   2  17   9      7.53     -0.61      4.58 <
   4  17   9   1521.24   1852.16    100.81 o
   1   1  10    762.86   1004.85     32.64 o
   0   2  10     23.51     46.37      8.61 o
   2   2  10  18754.30  18627.30    189.17 o
  -1   3  10    464.74    520.53     33.71 o
   1   3  10   6287.85   6600.09     93.47 o
   3   3  10  17173.30  18084.20    216.76 o
  -2   4  10    799.95    794.48     39.97 o
   0   4  10  13431.20  13252.10    143.41 o
   2   4  10   4337.63   3902.97    110.43 o
   4   4  10    164.62    202.56     23.15 o
  -3   5  10    847.08    893.88     41.92 o
  -1   5  10   3672.80   3494.49     80.01 o
   1   5  10  10326.70  11952.70    156.60 o
   3   5  10    339.82    266.35     25.17 o
   5   5  10    189.59    150.88     22.61 o
  -4   6  10  19646.10  18461.20    218.78 o
  -2   6  10    761.62    616.42     39.23 o
   0   6  10   3545.99   2872.35     83.92 o
   2   6  10    687.49    833.72     46.77 o
   4   6  10    166.24    145.96     22.01 o
   6   6  10   4715.22   4087.02    102.49 o
  -5   7  10   1257.34   1278.33     67.56 o
  -3   7  10   4991.47   5606.14    132.44 o
  -1   7  10    398.42    472.61     37.89 o
   1   7  10   4202.48   4512.87    116.02 o
   3   7  10   8143.24   9203.93    184.25 o
   5   7  10   6294.84   6976.40    170.39 o
   7   7  10      3.51     15.61     11.24 <
  -6   8  10   1768.70   1770.73     52.22 o
  -4   8  10   2984.52   3235.27    109.29 o
  -2   8  10    165.40    158.75     26.38 o
   0   8  10  23228.40  22132.90    265.41 o
   2   8  10    611.75    649.33     57.34 o
   4   8  10    854.46    663.06     54.51 o
   6   8  10   2502.65   2332.44     64.81 o
   8   8  10   1494.03   1625.11     55.52 o
  -7   9  10    238.79    281.36     21.06 o
  -5   9  10    720.41    632.37     29.95 o
  -3   9  10   6366.55   6667.99    110.30 o
  -1   9  10   4423.01   4734.00    155.65 o
   1   9  10     11.20      9.76     12.11 <
   3   9  10    153.11    146.57     21.47 o
   5   9  10   1612.17   1755.59     70.59 o
   7   9  10      9.39     21.33     15.41 <
   9   9  10    355.14    277.12     22.88 o
  -8  10  10    606.61    555.32     28.33 o
  -6  10  10   9163.94   9078.56    122.28 o
  -4  10  10    224.92    233.58     20.79 o
  -2  10  10   6194.96   6323.91     86.20 o
   0  10  10    373.30    373.62     22.61 o
   2  10  10     92.50    125.91     13.66 o
   4  10  10  11202.40  11087.90    163.93 o
   6  10  10      0.62     55.72     19.72 <
   8  10  10  11917.50  11004.50    226.65 o
  10  10  10    977.91    978.60     41.12 o
  -9  11  10     33.75     35.60      9.08 o
  -7  11  10      0.71      8.61      7.34 <
  -5  11  10     46.18     30.62      8.21 o
  -3  11  10   1088.87   1050.74     46.10 o
  -1  11  10    193.61    217.23     18.37 o
   1  11  10   6246.07   6690.40    100.88 o
   3  11  10    481.18    492.33     28.60 o
   5  11  10    126.93     96.84     20.79 o
   7  11  10    548.86    552.69     42.67 o
   9  11  10   1573.50   1548.59     71.67 o
  11  11  10     69.11     87.48     11.71 o
 -10  12  10    155.90    124.63     12.25 o
  -8  12  10    493.30    388.83     21.20 o
  -6  12  10   3386.72   3345.97     65.88 o
  -4  12  10     54.73     72.21     11.24 o
  -2  12  10  11491.60  11983.70    127.39 o
   0  12  10    335.70    281.83     21.53 o
   2  12  10   2962.63   3074.97     76.51 o
   4  12  10    130.59    121.67     21.06 o
   6  12  10      9.74     11.44     16.49 <
   8  12  10   1661.52   1698.59     63.93 o
  10  12  10     33.24     62.05     12.45 o
  12  12  10   2351.44   3090.18     96.50 o
 -11  13  10     91.77     84.19     13.39 o
  -9  13  10     30.35     47.38      7.67 o
  -7  13  10   1390.26   1358.21     37.82 o
  -5  13  10   1394.45   1356.06     43.67 o
  -3  13  10    749.99    720.39     30.89 o
  -1  13  10      7.18     16.08      7.74 <
   1  13  10    860.28    842.47     36.47 o
   3  13  10     70.74     98.65     19.45 o
   5  13  10   6678.77   6343.42    153.77 o
   7  13  10    267.89    239.91     29.88 o
   9  13  10    292.89    322.68     25.84 o
  11  13  10    396.01    388.43     26.18 o
 -10  14  10     87.11     83.78     10.90 o
  -8  14  10   3484.77   3556.60     54.44 o
  -6  14  10      1.40     11.91      6.73 <
  -4  14  10    419.30    380.55     22.07 o
  -2  14  10     82.37     67.70     10.16 o
   0  14  10    186.13    162.72     16.22 o
   2  14  10   5007.03   5323.23     91.45 o
   4  14  10     71.56     85.26     12.72 o
   6  14  10   3206.45   3413.13    117.56 o
   8  14  10    837.15    792.47     54.24 o
  10  14  10      0.65     -5.65      5.45 <
  -9  15  10      0.18     21.87      8.88 <
  -7  15  10     86.54     82.44      8.41 o
  -5  15  10    170.43    148.92     12.85 o
  -3  15  10    622.12    556.06     28.06 o
  -1  15  10   1642.21   1700.54     49.66 o
   1  15  10    138.87    122.75     11.98 o
   3  15  10     27.98     29.41      8.08 o
   5  15  10    243.89    238.43     20.32 o
   7  15  10     89.78    119.18     19.18 o
   9  15  10    748.31    761.91     38.09 o
  -6  16  10    206.01    232.44     14.94 o
  -4  16  10   4077.13   4170.13     71.27 o
  -2  16  10    116.11    117.36     10.97 o
   0  16  10    819.85    784.99     32.30 o
   2  16  10    547.02    513.39     27.93 o
   4  16  10     75.55     72.27     10.57 o
   6  16  10   2678.20   2683.65     80.89 o
  -5  17  10     70.64     89.43     13.06 o
  -3  17  10    238.51    213.46     18.17 o
  -1  17  10      2.13      4.98      6.73 <
   1  17  10    145.67    171.87     14.47 o
   3  17  10    768.13    747.45     33.31 o
   5  17  10    381.83    319.05     38.02 o
   0   1  11  25112.30  26735.10    169.25 o
  -1   2  11   4456.57   5175.18    100.81 o
   1   2  11    105.34     70.39     11.57 o
  -2   3  11  11666.90  12635.00    196.70 o
   0   3  11   5936.38   6667.58     98.59 o
   2   3  11  11356.00  11022.10    158.75 o
  -3   4  11   3247.39   3032.24     86.68 o
  -1   4  11   3223.97   2606.13     73.15 o
   1   4  11   5882.78   5801.03    118.64 o
   3   4  11   1404.24   1403.91     63.06 o
  -4   5  11     16.09    102.15     15.88 o
  -2   5  11   7684.40   7330.44    133.18 o
   0   5  11   1816.49   1619.92     71.53 o
   2   5  11  39285.60  42745.10    500.61 o
   4   5  11    400.28    375.57     31.56 o
  -5   6  11   4921.85   4967.17    116.02 o
  -3   6  11    624.05    871.20     46.90 o
  -1   6  11   9511.99   9665.77    151.21 o
   1   6  11   5438.65   5101.29    127.66 o
   3   6  11   8019.80   7833.27    178.40 o
   5   6  11  17816.70  18515.60    242.46 o
  -6   7  11    582.82    458.41     29.74 o
  -4   7  11   6121.92   6238.24    162.05 o
  -2   7  11   1777.90   1854.24     79.27 o
   0   7  11    108.25     74.16     19.45 o
   2   7  11    722.70    694.22     65.41 o
   4   7  11    314.55    577.12     47.85 o
   6   7  11  10459.90  10545.10    139.43 o
  -7   8  11    410.15    349.53     24.43 o
  -5   8  11    282.08    386.00     25.37 o
  -3   8  11  10871.50  10552.40    242.06 o
  -1   8  11   2594.15   2290.65     94.95 o
   1   8  11   1217.73   1729.55     94.68 o
   3   8  11    748.51    921.40     65.07 o
   5   8  11   3410.85   3007.34     83.31 o
   7   8  11   5479.32   5365.43    105.05 o
  -8   9  11   3137.92   2875.24     74.36 o
  -6   9  11   5405.04   5261.79     90.71 o
  -4   9  11   9696.78   9413.15    128.47 o
  -2   9  11   1069.70   1043.61     42.53 o
   0   9  11   9549.03  10134.60    132.17 o
   2   9  11   1133.41   1158.01     46.64 o
   4   9  11  11359.70  11715.80    164.40 o
   6   9  11   1594.09   1527.80     60.16 o
   8   9  11     31.21     43.81     13.80 o
  -9  10  11   2110.82   2016.29     56.66 o
  -7  10  11   7817.58   7242.82    104.91 o
  -5  10  11    333.76    288.43     20.79 o
  -3  10  11    362.29    432.57     27.79 o
  -1  10  11    113.39    201.01     16.29 o
   1  10  11   8098.36   8100.76    108.08 o
   3  10  11   2461.84   2633.59     68.30 o
   5  10  11      1.92     31.97     17.09 <
   7  10  11      6.67      9.42     16.42 <
   9  10  11    275.71    276.11     25.57 o
 -10  11  11   3819.20   4144.22     72.27 o
  -8  11  11   1368.05   1234.59     37.89 o
  -6  11  11   2059.59   1966.09     49.66 o
  -4  11  11    658.09    642.80     32.03 o
  -2  11  11   1355.56   1295.36     45.09 o
   0  11  11   1165.84   1340.52     47.98 o
   2  11  11    794.97    753.64     35.13 o
   4  11  11   2142.67   2357.88     74.43 o
   6  11  11   1556.20   1450.07     92.67 o
   8  11  11   2553.50   2410.44     75.44 o
  10  11  11    268.36    346.57     23.28 o
 -11  12  11    800.74    937.82     41.39 o
  -9  12  11    270.29    299.93     17.36 o
  -7  12  11    192.71    219.25     17.50 o
  -5  12  11   2465.35   2314.88     60.09 o
  -3  12  11   3435.79   2973.36     68.44 o
  -1  12  11    294.59    297.58     19.92 o
   1  12  11    277.22    210.90     19.11 o
   3  12  11    114.53    118.10     20.12 o
   5  12  11   1884.68   1904.04     96.57 o
   7  12  11   3634.32   3378.88    134.32 o
   9  12  11      1.54     -9.42     11.51 <
  11  12  11   2031.02   2281.97     64.13 o
 -10  13  11   1309.07   1183.25     33.85 o
  -8  13  11   2717.31   2720.06     49.73 o
  -6  13  11   1459.84   1418.24     42.80 o
  -4  13  11   5524.88   5332.92     87.15 o
  -2  13  11   5612.59   5741.40     84.99 o
   0  13  11    309.35    279.88     21.67 o
   2  13  11   5361.86   5378.68    101.68 o
   4  13  11    135.05    107.47     16.49 o
   6  13  11   2490.67   2415.01     89.30 o
   8  13  11    612.59    652.83     45.69 o
  10  13  11   1426.70   1384.46     68.78 o
  -9  14  11      1.89      2.29      4.98 <
  -7  14  11   1021.38    981.29     30.35 o
  -5  14  11   1300.14   1367.23     39.57 o
  -3  14  11   1510.28   1573.02     44.41 o
  -1  14  11   2156.21   2247.65     56.80 o
   1  14  11   3573.11   3524.30     74.50 o
   3  14  11    276.59    241.32     22.61 o
   5  14  11    445.93    393.74     26.18 o
   7  14  11    133.35    170.79     21.60 o
   9  14  11     78.34     67.56     11.37 o
  -8  15  11    836.40    734.86     27.99 o
  -6  15  11     91.78    109.42     10.30 o
  -4  15  11   1386.30   1326.45     41.12 o
  -2  15  11   1344.36   1391.79     47.78 o
   0  15  11   1233.82   1217.50     40.78 o
   2  15  11    556.84    552.22     28.80 o
   4  15  11   1378.75   1369.59     49.13 o
   6  15  11   1457.91   1473.96     68.17 o
   8  15  11      9.38     36.27     10.97 o
  -7  16  11    149.43    121.94     15.61 o
  -5  16  11     19.00     31.83      6.46 o
  -3  16  11    463.53    499.67     24.36 o
  -1  16  11    531.78    548.52     24.02 o
   1  16  11      1.28     13.19      6.53 <
   3  16  11   2411.99   2256.26     53.97 o
   5  16  11   1203.17   1175.10     55.25 o
   7  16  11     31.80     17.97      6.86 <
  -4  17  11   1018.62    977.73     34.99 o
  -2  17  11    643.52    514.60     26.92 o
   0  17  11   2050.91   2030.09     47.85 o
   2  17  11     75.85     75.10     10.70 o
   4  17  11   1184.78   1431.57     80.82 o
   0   0  12  10931.50  12347.50    303.64 o
   1   1  12  47246.30  52568.50    256.53 o
   0   2  12  54369.30  63680.10    290.31 o
   2   2  12  10474.90  12097.50    173.42 o
  -1   3  12    406.53    629.07     44.28 o
   1   3  12  10070.10  10476.70    147.85 o
   3   3  12   1048.06   1032.64     65.07 o
  -2   4  12  33892.50  34521.10    292.80 o
   0   4  12   7747.19   8676.40    125.44 o
   2   4  12     73.97     48.25     19.52 <
   4   4  12   1329.48   1349.40     66.22 o
  -3   5  12   6867.02   7516.24    152.15 o
  -1   5  12      5.81     21.33     13.53 <
   1   5  12   2502.07   2842.27     90.11 o
   3   5  12   2155.26   2133.52     90.44 o
   5   5  12   9225.39   9182.66    167.50 o
  -4   6  12   1537.77   1645.77     75.57 o
  -2   6  12   2905.14   3035.74    109.96 o
   0   6  12    181.51    146.64     23.89 o
   2   6  12  11366.90  11500.90    203.30 o
   4   6  12    716.11    512.99     43.54 o
   6   6  12    977.71    972.14     55.65 o
  -5   7  12  12852.60  12394.30    171.06 o
  -3   7  12    549.44    526.78     48.05 o
  -1   7  12  10385.30  11162.20    212.72 o
   1   7  12  12576.70  13475.70    259.76 o
   3   7  12   4217.65   4643.69    134.52 o
   5   7  12    264.32    378.94     32.84 o
   7   7  12      4.31    -12.45     11.24 <
  -6   8  12     18.76     17.03     11.71 <
  -4   8  12  17515.40  17477.80    168.51 o
  -2   8  12   4542.01   4428.14    173.89 o
   0   8  12    852.60    914.81     60.63 o
   2   8  12   3150.70   3145.63    129.14 o
   4   8  12    507.07    453.43     34.93 o
   6   8  12   5443.47   5294.43    103.84 o
   8   8  12   4889.73   4655.46     88.90 o
  -7   9  12   1704.76   1602.36     49.46 o
  -5   9  12   3295.66   3178.00     73.01 o
  -3   9  12   2014.27   2043.01     55.32 o
  -1   9  12     10.70     17.43      9.15 <
   1   9  12    205.31    283.65     19.25 o
   3   9  12   7782.71   8386.03    126.51 o
   5   9  12   9311.59   9121.76    153.03 o
   7   9  12   1444.44   1439.24     58.21 o
   9   9  12   2134.28   2141.19     62.52 o
  -8  10  12    819.55    709.96     30.69 o
  -6  10  12      0.01      2.76      7.87 <
  -4  10  12   3603.45   3314.95     73.15 o
  -2  10  12   3698.01   3456.40     69.11 o
   0  10  12  10403.60  10521.40    126.18 o
   2  10  12    646.82    547.11     28.47 o
   4  10  12    447.78    522.21     38.29 o
   6  10  12      0.04      2.22     22.14 <
   8  10  12    717.85    628.60     42.06 o
  10  10  12   2276.11   2393.55     64.27 o
  -9  11  12    158.87    149.26     13.66 o
  -7  11  12     10.81     27.93      7.54 o
  -5  11  12   3147.60   2964.21     66.08 o
  -3  11  12   2255.15   2482.58     62.18 o
  -1  11  12   3492.68   3270.87     66.62 o
   1  11  12      6.42     80.62     17.43 o
   3  11  12   1904.50   1985.13     61.51 o
   5  11  12    663.13    654.31     69.92 o
   7  11  12   1257.46   1250.07     58.88 o
   9  11  12    595.00    636.48     33.18 o
  11  11  12    761.78    706.33     30.69 o
 -10  12  12    273.49    294.01     17.63 o
  -8  12  12   1186.14   1176.38     33.98 o
  -6  12  12   3234.95   3141.06     59.15 o
  -4  12  12    773.05    832.17     36.47 o
  -2  12  12      1.73      6.33      8.68 <
   0  12  12   5057.93   4938.91     89.77 o
   2  12  12   1677.92   1672.21     55.92 o
   4  12  12   6095.76   6500.76    123.69 o
   6  12  12   1422.58   1445.97     97.64 o
   8  12  12    356.20    339.37     32.77 o
  10  12  12     59.58     87.82     12.58 o
  12  12  12     69.23     76.11     11.24 o
 -11  13  12    254.10    312.92     23.42 o
  -9  13  12   3504.73   3361.58     56.93 o
  -7  13  12    357.16    309.15     17.43 o
  -5  13  12    259.07    243.94     18.51 o
  -3  13  12      9.31     26.72      8.21 o
  -1  13  12    202.13    208.75     18.64 o
   1  13  12     38.03     74.63     13.06 o
   3  13  12   6397.54   6190.53    116.89 o
   5  13  12   1001.05    805.39     57.94 o
   7  13  12   2155.91   1897.85     87.62 o
   9  13  12    127.67    143.00     19.92 o
  11  13  12    218.22    206.26     22.41 o
  -8  14  12     17.53     30.82      6.12 o
  -6  14  12    305.44    331.09     18.24 o
  -4  14  12    502.24    510.57     24.56 o
  -2  14  12     59.04     80.89     12.11 o
   0  14  12   1023.04    943.14     37.48 o
   2  14  12    763.16    729.48     35.73 o
   4  14  12   1255.20   1154.11     51.35 o
   6  14  12   1313.18   1190.31     58.48 o
   8  14  12   2496.35   2564.88     88.56 o
  10  14  12   1035.09   1063.80     62.85 o
  -7  15  12    313.41    331.76     16.69 o
  -5  15  12   1383.88   1233.11     37.28 o
  -3  15  12    536.00    499.87     25.17 o
  -1  15  12   1949.84   1746.98     52.02 o
   1  15  12     27.90     21.67      5.79 o
   3  15  12    576.80    581.63     31.22 o
   5  15  12      3.41     -6.59     10.63 <
   7  15  12    965.84    981.77     50.67 o
   9  15  12     79.76     68.10     14.60 o
  -6  16  12    901.29    808.62     25.77 o
  -4  16  12     64.92     53.10      7.87 o
  -2  16  12    475.17    467.03     23.62 o
   0  16  12    716.85    697.04     28.33 o
   2  16  12      3.41      7.87      4.85 <
   4  16  12   1077.37    967.10     36.07 o
   6  16  12    717.51    737.69     39.23 o
  -3  17  12    357.97    390.38     22.01 o
  -1  17  12   1957.69   1719.39     47.51 o
   1  17  12   1131.33   1049.26     38.02 o
   3  17  12    367.79    371.27     39.37 o
   0   1  13  13630.20  15789.10    191.72 o
  -1   2  13   6253.12   8212.54    135.53 o
   1   2  13   1666.23   1290.11     51.62 o
  -2   3  13   3985.76   5706.61    175.10 o
   0   3  13  88355.50 106287.00    542.80 o
   2   3  13  11416.10  10969.80    186.74 o
  -3   4  13    713.40    952.22     60.36 o
  -1   4  13     99.15    209.02     27.12 o
   1   4  13  35339.70  39786.80    397.85 o
   3   4  13   4430.06   4512.53    132.03 o
  -4   5  13   5767.29   5308.63    132.17 o
  -2   5  13  50443.50  53150.60    399.46 o
   0   5  13   1624.98   2002.29     89.43 o
   2   5  13   2384.26   2642.87    107.94 o
   4   5  13  14023.70  15015.20    228.26 o
  -5   6  13   5863.51   5685.01    148.45 o
  -3   6  13    727.41    819.85     54.64 o
  -1   6  13  12373.00  13347.30    278.87 o
   1   6  13   2566.91   2833.45     98.99 o
   3   6  13   7525.98   8119.40    211.71 o
   5   6  13   1626.91   1593.01     79.61 o
  -6   7  13   6183.62   5972.09     94.41 o
  -4   7  13    489.07    618.98     55.05 o
  -2   7  13  22767.80  24555.30    344.95 o
   0   7  13   6887.17   6801.63    193.88 o
   2   7  13   3200.34   3066.50    124.63 o
   4   7  13   1303.97   1555.52     80.82 o
   6   7  13     71.49     99.13     13.80 o
  -7   8  13   6091.70   5866.64    100.34 o
  -5   8  13    739.16    757.34     34.66 o
  -3   8  13   1966.76   1788.97     53.10 o
  -1   8  13  20306.90  21864.40    347.58 o
   1   8  13  14062.60  16111.00    302.02 o
   3   8  13   2028.78   1860.44     71.94 o
   5   8  13   3207.91   3025.85     77.25 o
   7   8  13   2524.80   2328.54     68.64 o
  -8   9  13   4808.50   4441.40     86.61 o
  -6   9  13     21.08     20.93     12.85 <
  -4   9  13   1015.68    937.62     39.23 o
  -2   9  13  15146.00  16015.90    154.78 o
   0   9  13    682.67    723.08     31.76 o
   2   9  13   1739.02   1731.09     56.33 o
   4   9  13   5128.52   4935.34    114.87 o
   6   9  13   2829.61   2815.55     79.07 o
   8   9  13    151.91    166.22     19.52 o
  -9  10  13      1.18     -2.09      9.29 <
  -7  10  13   1699.56   1770.66     48.86 o
  -5  10  13     57.45     25.50     10.90 <
  -3  10  13   7287.57   7315.97    106.73 o
  -1  10  13    377.42    384.86     24.16 o
   1  10  13   9549.57   9850.03    128.06 o
   3  10  13   2783.45   2874.77     73.96 o
   5  10  13   3293.42   3185.14    104.91 o
   7  10  13    345.70    261.24     30.89 o
   9  10  13   2702.40   2658.76     90.24 o
 -10  11  13    661.01    725.57     32.30 o
  -8  11  13   3407.59   3563.40     63.66 o
  -6  11  13   1202.42   1102.09     37.21 o
  -4  11  13  10362.60   9240.94    116.29 o
  -2  11  13   3960.96   3725.99     70.66 o
   0  11  13    169.48    121.74     17.16 o
   2  11  13   2377.01   2285.54     66.55 o
   4  11  13    322.64    269.99     35.87 o
   6  11  13   2407.92   2405.05    105.79 o
   8  11  13   4627.44   4519.39    103.03 o
  10  11  13     63.04     59.56     10.57 o
 -11  12  13    127.00    148.32     16.22 o
  -9  12  13   1145.37   1242.33     34.59 o
  -7  12  13    251.12    175.84     13.86 o
  -5  12  13    276.52    210.84     17.23 o
  -3  12  13    170.50    247.91     18.37 o
  -1  12  13   7690.30   8294.91    109.29 o
   1  12  13    663.01    766.89     36.47 o
   3  12  13    707.68    739.17     44.08 o
   5  12  13   1800.51   1723.49    121.20 o
   7  12  13    586.93    570.86     47.44 o
   9  12  13   4378.80   5072.15     98.92 o
  11  12  13     15.31     12.05      6.46 <
 -10  13  13   1603.64   1536.01     40.04 o
  -8  13  13      1.30     -3.03      4.71 <
  -6  13  13   2021.66   1973.22     49.19 o
  -4  13  13   9023.96   9421.29    113.26 o
  -2  13  13    579.60    687.55     28.80 o
   0  13  13   2915.53   2649.74     64.54 o
   2  13  13   1437.29   1457.94     53.90 o
   4  13  13    603.18    492.67     41.86 o
   6  13  13    392.82    369.45     35.60 o
   8  13  13   1814.02   1590.52     71.87 o
  10  13  13    199.90    175.10     17.83 o
  -9  14  13    415.95    413.39     19.78 o
  -7  14  13    105.06    117.16     10.50 o
  -5  14  13   3132.10   3190.99     58.34 o
  -3  14  13      3.79     -3.70      7.00 <
  -1  14  13    545.83    561.84     27.39 o
   1  14  13    243.73    149.73     14.33 o
   3  14  13      4.35      8.55     12.99 <
   5  14  13     44.49     65.61     14.47 o
   7  14  13     97.13     91.05     15.88 o
   9  14  13    348.74    329.81     23.01 o
  -8  15  13    394.01    453.90     23.89 o
  -6  15  13      0.55      0.94      5.59 <
  -4  15  13   2050.40   1823.02     46.03 o
  -2  15  13   1836.63   1781.03     51.55 o
   0  15  13    568.12    544.42     25.50 o
   2  15  13    241.36    205.25     17.03 o
   4  15  13    139.20    154.04     15.68 o
   6  15  13    738.24    844.55     48.79 o
   8  15  13      2.03     -6.46      6.59 <
  -5  16  13   1147.81   1129.21     31.90 o
  -3  16  13   1124.61   1000.07     32.50 o
  -1  16  13    133.07    138.76     11.17 o
   1  16  13    377.07    345.76     18.84 o
   3  16  13   1497.85   1524.50     42.53 o
   5  16  13     87.91     88.36     13.80 o
  -2  17  13     12.20      0.47      6.26 <
   0  17  13     84.64     84.79     10.43 o
   2  17  13    371.18    292.80     31.83 o
   1   1  14 180130.00 231181.00    821.81 o
   0   2  14     23.98     57.34     15.21 o
   2   2  14  19895.80  20805.80    301.68 o
  -1   3  14  79392.80  89736.20    554.04 o
   1   3  14    356.94    472.01     46.23 o
   3   3  14  22021.90  25546.50    359.49 o
  -2   4  14   2812.08   2931.57     88.96 o
   0   4  14   2714.75   2462.73     94.75 o
   2   4  14    159.76    106.33     27.79 o
   4   4  14   2167.29   2369.45     92.46 o
  -3   5  14  22356.40  22451.30    285.60 o
  -1   5  14 100915.00 115798.00    938.02 o
   1   5  14      3.00     60.16     22.14 <
   3   5  14  21137.90  21203.00    302.49 o
   5   5  14    789.67    831.29     52.49 o
  -4   6  14   9144.03   9549.15    193.94 o
  -2   6  14   1628.08   1689.78     94.75 o
   0   6  14   1875.86   2139.24    110.03 o
   2   6  14    212.58    190.65     28.60 o
   4   6  14    131.00    140.78     25.10 o
   6   6  14   5739.29   5098.80     89.64 o
  -5   7  14   4245.01   4343.48     80.42 o
  -3   7  14  10278.00  12243.50    277.19 o
  -1   7  14   8738.70  10606.80    254.31 o
   1   7  14   3601.07   3313.33    158.55 o
   3   7  14  27692.00  28919.50    382.64 o
   5   7  14   1168.77   1208.28     50.07 o
   7   7  14  14676.10  14396.70    153.63 o
  -6   8  14   1066.36   1018.24     39.77 o
  -4   8  14      1.32     -0.54      9.08 <
  -2   8  14     13.82     25.10     10.43 <
   0   8  14   4628.19   4416.90     90.24 o
   2   8  14     58.83     58.68     14.47 o
   4   8  14    500.75    523.02     36.74 o
   6   8  14   1439.69   1449.80     48.12 o
   8   8  14     47.14     45.49     14.80 o
  -7   9  14   1059.95   1038.16     39.77 o
  -5   9  14   8233.72   7866.31    111.98 o
  -3   9  14  46316.30  45873.50    272.81 o
  -1   9  14    138.55    146.23     15.07 o
   1   9  14   2349.34   2151.42     63.06 o
   3   9  14    567.26    574.09     40.85 o
   5   9  14    566.33    608.89     40.31 o
   7   9  14   6702.61   6456.68    142.40 o
   9   9  14    800.62    724.43     36.88 o
  -8  10  14     82.17     85.06     11.71 o
  -6  10  14   1927.03   1890.92     50.74 o
  -4  10  14    387.20    315.88     22.61 o
  -2  10  14   1936.62   1815.01     53.70 o
   0  10  14    409.23    384.05     28.67 o
   2  10  14    172.26    182.03     19.99 o
   4  10  14   6040.74   6073.23    131.23 o
   6  10  14      4.21     26.85     22.81 <
   8  10  14  10199.30  10421.40    156.87 o
  10  10  14      6.84     -1.75      8.61 <
  -9  11  14   1652.26   1839.44     48.65 o
  -7  11  14     68.84     55.92      9.76 o
  -5  11  14    662.57    770.93     33.58 o
  -3  11  14   1069.40   1010.43     38.49 o
  -1  11  14   5822.73   5484.00     95.83 o
   1  11  14  16660.30  15503.70    172.68 o
   3  11  14    363.05    297.65     23.69 o
   5  11  14   6029.26   5961.66    158.55 o
   7  11  14    188.21    204.98     26.25 o
   9  11  14     49.43     76.58     12.58 o
  11  11  14    611.23    650.47     28.33 o
 -10  12  14     31.63     55.92      8.48 o
  -8  12  14     37.97     37.42      6.66 o
  -6  12  14   1550.08   1601.35     44.55 o
  -4  12  14    366.98    317.50     20.73 o
  -2  12  14   2786.60   2884.93     60.70 o
   0  12  14    305.86    286.68     21.53 o
   2  12  14   1417.77   1462.45     53.23 o
   4  12  14   3170.36   3186.15    106.86 o
   6  12  14   1086.62   1009.02     71.06 o
   8  12  14     38.73     29.41      9.76 o
  10  12  14    319.62    286.61     24.02 o
  12  12  14    256.12    193.00     29.61 o
 -11  13  14    129.98    177.26     30.15 o
  -9  13  14     71.21    100.00      9.35 o
  -7  13  14    253.86    304.98     18.30 o
  -5  13  14   3874.17   4285.75     73.69 o
  -3  13  14   2912.94   2679.68     63.86 o
  -1  13  14   1853.69   1635.33     49.13 o
   1  13  14     10.13     15.48      8.88 <
   3  13  14   1943.41   1607.27     59.42 o
   5  13  14   6578.12   6433.40    196.43 o
   7  13  14     19.34     37.89     11.04 o
   9  13  14   1967.56   1928.13     57.54 o
  11  13  14    102.55     62.99     15.61 o
  -8  14  14    216.03    219.04     14.60 o
  -6  14  14     11.23     10.83      5.79 <
  -4  14  14     24.75     41.79      8.68 o
  -2  14  14    102.33     75.03     11.17 o
   0  14  14    130.46    133.45     15.48 o
   2  14  14    751.93    738.09     37.82 o
   4  14  14    119.40    109.62     14.27 o
   6  14  14   1742.98   1663.53     59.83 o
   8  14  14    219.28    213.93     20.66 o
  -7  15  14    284.57    204.31     12.25 o
  -5  15  14     77.84     47.78      7.94 o
  -3  15  14    297.53    325.44     19.58 o
  -1  15  14   3811.38   3972.15     73.89 o
   1  15  14   1171.80   1012.92     34.93 o
   3  15  14     91.91    111.24     11.04 o
   5  15  14   1132.37   1135.40     57.20 o
   7  15  14    620.48    531.29     34.59 o
  -6  16  14    276.40    316.89     19.11 o
  -4  16  14    761.36    727.73     25.84 o
  -2  16  14     13.81     10.77      4.44 <
   0  16  14    283.26    262.38     18.10 o
   2  16  14     27.24     38.56      6.12 o
   4  16  14     29.76     30.96      7.67 o
   6  16  14      2.57     12.18      7.34 <
  -1  17  14    476.18    381.70     24.63 o
   0   1  15   9592.48  11351.00    179.41 o
  -1   2  15   2371.15   3068.25    103.57 o
   1   2  15  20129.20  22501.90    354.04 o
  -2   3  15    154.97      2.22      9.56 <
   0   3  15  15561.20  16823.50    247.65 o
   2   3  15  20594.40  18946.00    496.70 o
  -3   4  15   1595.44   1662.39     80.08 o
  -1   4  15   8524.00  10292.20    191.45 o
   1   4  15  31791.50  35151.80    508.01 o
   3   4  15     16.50     31.02     27.79 <
  -4   5  15   8895.71   9266.11    204.78 o
  -2   5  15     82.77     23.01     24.83 <
   0   5  15   1127.41   1251.75     83.65 o
   2   5  15   7744.84   8407.02    230.22 o
   4   5  15   5164.45   5250.82    156.46 o
  -5   6  15  11849.90  11001.20    140.31 o
  -3   6  15    393.25    356.66     37.95 o
  -1   6  15    700.58    739.37     67.63 o
   1   6  15   3314.60   2875.71    139.03 o
   3   6  15    438.48    461.11     59.49 o
   5   6  15  20734.70  20357.30    206.80 o
  -6   7  15     72.22     88.90     13.19 o
  -4   7  15   5032.62   4376.12     80.42 o
  -2   7  15  22115.40  23396.60    311.91 o
   0   7  15  15077.00  18004.80    369.79 o
   2   7  15   2937.20   3101.69    151.55 o
   4   7  15    285.12    343.94     30.69 o
   6   7  15   1029.37   1017.36     44.15 o
  -7   8  15      0.78     20.39     12.79 <
  -5   8  15   2482.45   2388.57     64.00 o
  -3   8  15   5499.54   5846.72     89.64 o
  -1   8  15  29040.10  29243.40    198.65 o
   1   8  15    703.74    608.55     29.95 o
   3   8  15   3115.36   3031.70     91.45 o
   5   8  15   3323.88   3375.04     87.28 o
   7   8  15     10.79     27.32     17.43 <
  -8   9  15    656.93    598.59     30.75 o
  -6   9  15  10823.00  10413.20    126.58 o
  -4   9  15    649.91    629.54     34.19 o
  -2   9  15      0.02     13.86     10.50 <
   0   9  15   4921.63   4896.25     89.43 o
   2   9  15   1904.82   2041.53     64.94 o
   4   9  15  15682.20  15640.90    239.57 o
   6   9  15    141.67    161.57     28.60 o
   8   9  15    102.48     90.24     14.40 o
  -9  10  15     97.46     92.46     10.70 o
  -7  10  15   2456.44   2501.49     57.87 o
  -5  10  15   2667.26   2570.53     64.00 o
  -3  10  15    191.62    212.32     19.18 o
  -1  10  15     61.01     56.53     11.98 o
   1  10  15     34.12     73.08     16.42 o
   3  10  15   4713.55   4812.06    112.65 o
   5  10  15   1422.27   1422.75     86.47 o
   7  10  15   1386.01   1464.34     73.76 o
   9  10  15    275.39    288.76     21.87 o
 -10  11  15    168.82    196.03     15.07 o
  -8  11  15   2318.53   2244.15     49.53 o
  -6  11  15    372.47    386.21     23.15 o
  -4  11  15   5878.92   5378.28     87.69 o
  -2  11  15  11245.30  11273.10    133.92 o
   0  11  15    365.33    297.11     26.92 o
   2  11  15   2126.82   1967.10     62.05 o
   4  11  15   2873.24   2788.50    101.48 o
   6  11  15    380.80    326.38     39.43 o
   8  11  15   3024.86   2865.96     93.61 o
  10  11  15    279.35    336.61     20.93 o
 -11  12  15   2539.75   2300.41     69.18 o
  -9  12  15     57.97     67.70      8.21 o
  -7  12  15     79.25     43.88      7.34 o
  -5  12  15    892.10    773.83     31.49 o
  -3  12  15   2192.89   2385.00     55.32 o
  -1  12  15   1831.51   1966.29     55.85 o
   1  12  15    140.46     83.31     12.58 o
   3  12  15      4.15      6.73     13.39 <
   5  12  15    178.54    144.15     25.98 o
   7  12  15   2473.37   2415.69     82.71 o
   9  12  15   1071.60   1076.18     43.67 o
  11  12  15     67.86     77.32     10.03 o
 -10  13  15    275.61    221.06     16.29 o
  -8  13  15    206.85    276.58     16.15 o
  -6  13  15   1091.00    942.06     32.97 o
  -4  13  15   1287.01   1078.00     39.17 o
  -2  13  15   1485.39   1757.47     54.58 o
   0  13  15   2028.49   1822.95     51.82 o
   2  13  15   5564.61   5596.72    112.72 o
   4  13  15    213.16    153.84     20.86 o
   6  13  15     14.24     43.41     15.07 <
   8  13  15   1283.69   1132.64     48.52 o
  10  13  15    162.50    146.50     15.21 o
  -9  14  15    832.92    755.86     30.69 o
  -7  14  15   1427.91   1426.45     35.20 o
  -5  14  15     38.28     48.72      7.87 o
  -3  14  15    164.32    114.54     13.53 o
  -1  14  15     13.64     23.76      7.40 o
   1  14  15      5.49      3.03      9.89 <
   3  14  15   3166.51   3109.09     77.25 o
   5  14  15     87.92    108.28     19.11 o
   7  14  15    808.90    802.22     41.72 o
   9  14  15    332.68    340.85     25.44 o
  -6  15  15    874.66    770.73     25.24 o
  -4  15  15   1946.83   1864.68     43.81 o
  -2  15  15      0.03      8.08      6.80 <
   0  15  15      1.73      2.42      4.10 <
   2  15  15    216.94    287.95     21.53 o
   4  15  15      1.25     -9.22      6.39 <
   6  15  15   1224.60   1266.42     54.98 o
  -5  16  15   1479.25   1356.26     31.63 o
  -3  16  15   1545.50   1494.96     36.61 o
  -1  16  15    264.72    287.55     16.35 o
   1  16  15      8.00      6.46      3.84 <
   3  16  15    946.23    746.91     34.25 o
   5  16  15     62.93    107.33     13.53 o
   0   0  16  66558.60  80776.80    944.62 o
   1   1  16   2638.30   2623.09     89.64 o
   0   2  16  10546.20  11595.70    213.86 o
   2   2  16   2240.55   2187.09    124.03 o
  -1   3  16     25.59     27.32     25.37 <
   1   3  16    325.13    431.29     59.35 o
   3   3  16    297.12    386.81     84.32 o
  -2   4  16  54510.10  55137.20    504.31 o
   0   4  16  19730.70  22870.00    492.46 o
   2   4  16   9451.50   9531.32    255.65 o
   4   4  16    613.19    482.71     56.06 o
  -3   5  16    936.00    930.28     62.72 o
  -1   5  16    132.64    206.46     45.63 o
   1   5  16   2009.97   2050.27    123.01 o
   3   5  16   1928.68   1940.99    124.03 o
   5   5  16   1917.81   1740.11     63.12 o
  -4   6  16     21.61     48.18     13.66 o
  -2   6  16  12064.90  12549.70    287.48 o
   0   6  16     17.13     59.15     35.67 <
   2   6  16  27636.40  29587.60    544.48 o
   4   6  16  22790.00  23291.90    244.28 o
   6   6  16    298.41    312.92     22.48 o
  -5   7  16   2180.65   2118.11     59.22 o
  -3   7  16    998.19   1055.99     41.59 o
  -1   7  16    427.80    460.43     28.20 o
   1   7  16   3917.54   3530.16     98.18 o
   3   7  16   1127.02   1219.72     60.90 o
   5   7  16      5.34      6.80     14.74 <
   7   7  16     15.05      3.97     12.11 <
  -6   8  16    553.01    552.83     32.77 o
  -4   8  16  25869.50  25626.70    197.44 o
  -2   8  16   6531.36   6415.70     95.83 o
   0   8  16    990.54   1078.20     39.30 o
   2   8  16   2492.58   2439.51     75.17 o
   4   8  16    937.00    939.64     53.50 o
   6   8  16  22728.10  23766.10    217.70 o
   8   8  16   8197.07   7805.67    138.16 o
  -7   9  16    826.39    731.29     33.92 o
  -5   9  16    532.69    441.45     28.26 o
  -3   9  16      4.57      5.25     12.25 <
  -1   9  16    115.45    145.76     15.68 o
   1   9  16    763.10    854.38     40.85 o
   3   9  16     93.69    135.13     23.42 o
   5   9  16   1157.32   1091.12     69.25 o
   7   9  16    733.68    691.25     44.62 o
   9   9  16    686.08    682.98     33.45 o
  -8  10  16     87.25     84.99     10.50 o
  -6  10  16    424.11    359.83     21.94 o
  -4  10  16   4906.86   4481.17     83.98 o
  -2  10  16   3929.08   3625.72     74.56 o
   0  10  16  10083.80  10244.40    145.42 o
   2  10  16  15659.40  15656.30    183.11 o
   4  10  16   1150.73   1103.50     63.73 o
   6  10  16    570.50    567.09     44.62 o
   8  10  16     21.89     22.88     11.57 <
  10  10  16   5514.50   5653.45     91.92 o
  -9  11  16    903.12    905.32     30.35 o
  -7  11  16   1812.37   1590.11     42.53 o
  -5  11  16    622.79    598.32     29.21 o
  -3  11  16   2231.71   1813.60     50.47 o
  -1  11  16    459.19    471.40     30.69 o
   1  11  16    398.68    360.77     24.29 o
   3  11  16   1826.77   1809.29     73.96 o
   5  11  16   1277.43   1168.51     71.94 o
   7  11  16    118.13     73.62     21.94 o
   9  11  16   2242.73   2196.91     63.66 o
  11  11  16    546.80    527.19     23.49 o
 -10  12  16    858.38    929.88     30.35 o
  -8  12  16   1537.40   1700.07     39.70 o
  -6  12  16   5360.41   5659.50     81.90 o
  -4  12  16   2575.43   2593.61     56.86 o
  -2  12  16      4.56      7.34     11.71 <
   0  12  16    983.26    929.54     38.69 o
   2  12  16    484.00    397.98     31.09 o
   4  12  16   6442.44   6673.03    154.91 o
   6  12  16   6807.00   6786.36    179.81 o
   8  12  16      4.45    -10.16     10.23 <
  10  12  16    270.41    285.33     21.74 o
  -9  13  16     16.02     33.92      6.46 o
  -7  13  16    236.94    215.07     14.80 o
  -5  13  16     52.80     45.42      9.29 o
  -3  13  16    564.35    404.38     26.31 o
  -1  13  16    173.52    106.93     14.54 o
   1  13  16      6.72     -3.84     11.24 <
   3  13  16     10.24      6.26     17.63 <
   5  13  16    281.52    317.50     43.67 o
   7  13  16    219.72    221.40     23.82 o
   9  13  16     96.61     69.11     10.09 o
  -8  14  16    499.65    407.54     17.83 o
  -6  14  16   1209.45   1284.12     34.72 o
  -4  14  16   2216.38   2209.16     52.36 o
  -2  14  16   1167.30   1185.80     39.43 o
   0  14  16   4549.23   4260.31     88.76 o
   2  14  16    388.26    351.35     24.90 o
   4  14  16     33.27     32.64      8.55 o
   6  14  16    180.26    146.03     16.22 o
   8  14  16    911.23    878.80     37.35 o
  -7  15  16    326.64    236.95     16.89 o
  -5  15  16    602.20    485.13     20.73 o
  -3  15  16     10.37      6.66      5.18 <
  -1  15  16      6.95      3.90      9.96 <
   1  15  16    289.14    216.42     17.23 o
   3  15  16    309.35    216.55     17.36 o
   5  15  16    857.24    837.42     45.29 o
   7  15  16     21.42     42.19      9.08 o
  -4  16  16      4.58      9.29      3.70 <
  -2  16  16    385.67    436.41     19.04 o
   0  16  16    161.72    150.88     14.40 o
   2  16  16    727.26    614.81     31.16 o
   4  16  16   1543.04   1523.42     50.34 o
   0   1  17    298.22    427.26     38.09 o
  -1   2  17   1258.15   1466.56     90.85 o
   1   2  17   5945.82   5551.50    176.04 o
  -2   3  17  15312.80  18327.60    441.39 o
   0   3  17  16658.60  15668.10    315.88 o
   2   3  17  18428.00  17941.60    358.01 o
  -3   4  17   1137.07   1093.07     85.60 o
  -1   4  17     94.21     42.67     37.28 <
   1   4  17  16233.50  15391.90    333.85 o
   3   4  17     42.61     65.88     45.15 <
  -4   5  17  14493.00  13621.60    190.11 o
  -2   5  17    325.50    356.39     60.23 o
   0   5  17   2352.84   2461.78    160.10 o
   2   5  17     70.77    107.61     31.16 o
   4   5  17   6278.64   6535.68    127.73 o
  -5   6  17   4249.21   3874.24     84.72 o
  -3   6  17  13336.20  12650.70    155.45 o
  -1   6  17  11785.90  12639.60    281.90 o
   1   6  17   8343.28   8328.76    220.39 o
   3   6  17    863.66    779.81     48.72 o
   5   6  17   2474.69   2293.88     73.49 o
  -6   7  17    105.80    129.41     14.94 o
  -4   7  17   7252.99   7047.66    115.95 o
  -2   7  17   2232.01   1960.44     55.59 o
   0   7  17  12636.60  12026.50    141.45 o
   2   7  17    171.33    259.76     25.77 o
   4   7  17   5365.43   5703.38    126.58 o
   6   7  17     41.12     54.98     15.07 o
  -7   8  17    272.50    261.10     22.88 o
  -5   8  17   1390.65   1252.83     45.36 o
  -3   8  17    158.76    114.60     13.66 o
  -1   8  17   5095.38   4631.51     82.30 o
   1   8  17   1231.52   1100.41     40.85 o
   3   8  17   6442.48   6474.24    142.06 o
   5   8  17  10942.20  10993.50    178.33 o
   7   8  17     43.47     74.83     17.03 o
  -8   9  17    329.34    289.64     19.92 o
  -6   9  17   1480.57   1305.99     42.67 o
  -4   9  17    178.10    171.94     17.77 o
  -2   9  17    248.24    251.41     18.78 o
   0   9  17   4372.18   4096.58     82.77 o
   2   9  17   2860.38   2899.27     86.95 o
   4   9  17   7995.17   7580.10    200.94 o
   6   9  17     18.21     32.44     17.90 <
   8   9  17   2544.94   2656.67     70.26 o
  -9  10  17    108.50     90.44     11.37 o
  -7  10  17   3869.74   3632.98     69.04 o
  -5  10  17   1786.19   1716.83     52.29 o
  -3  10  17   1287.71   1112.39     41.45 o
  -1  10  17   1587.64   1404.11     47.04 o
   1  10  17    485.10    456.66     28.87 o
   3  10  17   5992.72   5945.98    175.64 o
   5  10  17    274.38    273.69     37.42 o
   7  10  17   1758.86   1745.63     80.69 o
   9  10  17   3257.88   3409.63     72.27 o
 -10  11  17      0.35      5.92      5.72 <
  -8  11  17      5.70     36.61      7.47 o
  -6  11  17   1773.80   1682.04     47.51 o
  -4  11  17    306.94    274.97     20.26 o
  -2  11  17   4376.94   4079.89     84.93 o
   0  11  17    170.05    103.50     18.57 o
   2  11  17     33.56     34.79     10.97 o
   4  11  17    105.21    158.82     31.63 o
   6  11  17   1709.56   1719.86     78.26 o
   8  11  17   3328.30   3451.29     87.35 o
  10  11  17    333.03    289.37     20.12 o
 -11  12  17     70.89     94.55     23.35 o
  -9  12  17     94.49     72.48      8.61 o
  -7  12  17   1405.36   1373.29     40.31 o
  -5  12  17   1120.01    992.53     37.35 o
  -3  12  17   5208.46   4743.08     86.61 o
  -1  12  17   1509.83   1552.02     48.18 o
   1  12  17   4307.21   4187.23     75.03 o
   3  12  17   2817.80   2627.13     88.22 o
   5  12  17    396.62    397.38     36.61 o
   7  12  17    274.34    300.81     26.11 o
   9  12  17    263.70    251.68     20.19 o
  11  12  17    796.43    818.17     66.02 o
 -10  13  17     25.11     17.97      9.02 <
  -8  13  17    904.54    821.74     26.78 o
  -6  13  17    145.66    153.70     13.59 o
  -4  13  17     73.60     80.89     10.09 o
  -2  13  17   1477.48   1364.54     48.99 o
   0  13  17    107.27    117.70     16.35 o
   2  13  17   8242.68   7828.62    127.59 o
   4  13  17     69.76     67.90     15.07 o
   6  13  17    711.92    664.13     43.81 o
   8  13  17     77.53     81.97     13.19 o
  10  13  17     63.08     34.66     15.14 <
  -7  14  17    953.18   1006.13     27.12 o
  -5  14  17    727.04    711.17     26.11 o
  -3  14  17    132.94    134.72     13.12 o
  -1  14  17     49.45     39.10      7.27 o
   1  14  17   7099.96   6544.63    118.71 o
   3  14  17   1339.23   1214.88     52.83 o
   5  14  17   1460.50   1309.02     54.24 o
   7  14  17   1595.61   1590.92     53.84 o
  -6  15  17    101.60     89.77      8.01 o
  -4  15  17   1958.15   1931.36     40.98 o
  -2  15  17     67.30     73.69     10.97 o
   0  15  17     73.41     60.63      7.40 o
   2  15  17    205.80    191.66     15.07 o
   4  15  17     76.91     64.81     11.91 o
   6  15  17   3712.34   3628.88     83.51 o
  -3  16  17    778.59    802.22     27.19 o
  -1  16  17    441.59    367.09     21.67 o
   1  16  17    848.04    667.63     47.91 o
   1   1  18   4467.53   3669.32    120.46 o
   0   2  18   6286.16   7003.32    208.28 o
   2   2  18   2298.83   2243.34    127.93 o
  -1   3  18   3688.15   3163.60    185.40 o
   1   3  18    522.15    607.07     65.28 o
   3   3  18   7077.01   7914.09    309.36 o
  -2   4  18      5.55     73.62     46.30 <
   0   4  18    348.27    318.64     69.31 o
   2   4  18   8044.61   8422.10    291.12 o
   4   4  18   3207.42   3190.86     88.56 o
  -3   5  18   2358.26   2029.48     76.92 o
  -1   5  18  23884.30  25067.00    633.92 o
   1   5  18    657.21    854.51    103.63 o
   3   5  18  21957.10  22650.60    261.31 o
   5   5  18   1130.72   1184.79     46.64 o
  -4   6  18   4597.26   4521.41     98.72 o
  -2   6  18      7.76     46.57     15.48 o
   0   6  18   4932.94   5040.32    119.31 o
   2   6  18   1409.76   1480.29     74.97 o
   4   6  18    360.19    358.14     32.77 o
   6   6  18   4138.88   4117.91     84.86 o
  -5   7  18   1520.97   1581.09     53.84 o
  -3   7  18   4439.75   4326.93     86.54 o
  -1   7  18    135.90    210.43     20.79 o
   1   7  18     22.09     38.02     14.74 <
   3   7  18  25223.00  25873.40    284.19 o
   5   7  18      6.06     54.98     17.36 o
   7   7  18  19207.00  20234.20    199.87 o
  -6   8  18    235.53    221.60     19.85 o
  -4   8  18   1471.93   1409.22     49.53 o
  -2   8  18   2467.38   2299.13     66.69 o
   0   8  18   3133.49   3068.58     67.03 o
   2   8  18    114.47    127.52     19.65 o
   4   8  18  12399.20  12955.70    219.58 o
   6   8  18    277.65    288.56     30.48 o
   8   8  18    864.20    904.11     44.21 o
  -7   9  18   3102.86   3255.12     66.96 o
  -5   9  18   2429.30   2291.66     60.16 o
  -3   9  18  10373.10   9843.03    120.79 o
  -1   9  18    403.57    517.03     31.70 o
   1   9  18   7224.37   7443.76    122.21 o
   3   9  18   2664.09   2625.18     91.32 o
   5   9  18    164.03    175.57     30.01 o
   7   9  18   7602.81   7646.72    145.49 o
   9   9  18    739.83    755.39     33.51 o
  -8  10  18      2.14     18.24      6.66 <
  -6  10  18   4373.56   4487.43     83.71 o
  -4  10  18    140.32    118.04     13.66 o
  -2  10  18     72.26     82.30     13.32 o
   0  10  18    377.86    321.20     25.37 o
   2  10  18    529.22    496.30     42.19 o
   4  10  18   1895.12   1732.31     87.48 o
   6  10  18    290.15    260.77     30.89 o
   8  10  18    392.29    386.54     29.88 o
  10  10  18    781.62    782.98     32.17 o
  -9  11  18   8836.04   9210.52     98.79 o
  -7  11  18   1064.88   1013.80     35.87 o
  -5  11  18   1738.48   1748.39     52.09 o
  -3  11  18    457.28    373.35     24.29 o
  -1  11  18    125.54     99.80     20.26 o
   1  11  18   6174.74   6245.04     94.75 o
   3  11  18    175.88    109.02     25.03 o
   5  11  18   3229.35   3390.12    116.89 o
   7  11  18   2075.92   2207.95     77.19 o
   9  11  18   1867.39   1765.01     53.77 o
  11  11  18   1932.12   1719.18     37.55 o
 -10  12  18    379.60    363.66     19.11 o
  -8  12  18     29.92     23.89      5.99 o
  -6  12  18    234.59    246.97     19.11 o
  -4  12  18    540.99    412.72     25.10 o
  -2  12  18   1007.83   1063.06     43.41 o
   0  12  18    505.20    484.25     27.46 o
   2  12  18   1181.01   1111.51     52.96 o
   4  12  18    289.15    318.10     30.96 o
   6  12  18     31.70     16.96     15.75 <
   8  12  18    117.96    100.20     12.79 o
  10  12  18    330.69    260.77     18.30 o
  -9  13  18   2430.21   2475.18     53.84 o
  -7  13  18      5.95     13.19      5.72 <
  -5  13  18   4178.46   4247.05     70.73 o
  -3  13  18    376.16    307.67     23.35 o
  -1  13  18   2156.20   1825.64     53.43 o
   1  13  18    597.47    629.81     36.41 o
   3  13  18      0.34     -2.29     16.42 <
   5  13  18   1082.37   1100.74     63.93 o
   7  13  18    815.19    696.30     37.75 o
   9  13  18    694.82    625.51     26.72 o
  -8  14  18    583.39    562.18     26.31 o
  -6  14  18   1136.74   1108.01     32.10 o
  -4  14  18    153.02    169.04     13.86 o
  -2  14  18    372.59    378.27     21.20 o
   0  14  18     24.58     40.44      6.73 o
   2  14  18    524.80    478.80     30.01 o
   4  14  18    863.41    830.55     38.63 o
   6  14  18     98.21     96.77     12.99 o
   8  14  18     88.67    103.63     13.59 o
  -5  15  18    175.35    175.57     12.25 o
  -3  15  18      8.40     10.09      4.04 <
  -1  15  18   2310.78   2152.63     45.90 o
   1  15  18     21.88     40.85      9.42 o
   3  15  18    802.47    651.82     30.55 o
   5  15  18     30.33     49.87     10.90 o
  -2  16  18    344.02    260.36     20.66 o
   0  16  18    471.62    450.67     30.35 o
   0   1  19     34.12    160.36     30.96 o
  -1   2  19   1282.66   1346.24     85.87 o
   1   2  19  17439.80  16939.00    330.62 o
  -2   3  19      1.99     -3.30     37.28 <
   0   3  19   3518.12   3127.73    150.34 o
   2   3  19  20321.20  20684.50    405.79 o
  -3   4  19    488.33    588.90     48.25 o
  -1   4  19  16283.60  14151.20    544.28 o
   1   4  19  10489.20   9470.35    314.67 o
   3   4  19   1236.65   1091.52     52.29 o
  -4   5  19    218.20    197.11     25.77 o
  -2   5  19     64.54     30.96     19.18 <
   0   5  19   1834.44   1654.31     68.44 o
   2   5  19      2.25    -13.66     18.51 <
   4   5  19  25665.70  26124.20    245.63 o
  -5   6  19   6774.03   6585.15    121.54 o
  -3   6  19    213.31    175.98     21.40 o
  -1   6  19  18449.30  18071.70    203.63 o
   1   6  19   2605.94   2625.85     86.81 o
   3   6  19  12171.60  12741.50    212.52 o
   5   6  19   8609.67   8360.05    138.96 o
  -6   7  19   3226.56   3324.37     75.37 o
  -4   7  19    641.95    619.18     35.33 o
  -2   7  19   2222.24   2055.12     64.20 o
   0   7  19   3686.77   3562.59     77.19 o
   2   7  19    100.84    105.65     16.96 o
   4   7  19    206.65    219.38     27.39 o
   6   7  19      6.09     52.62     20.12 <
  -7   8  19     46.24     27.99     10.23 <
  -5   8  19     18.63     33.38     13.39 <
  -3   8  19    180.04    230.89     19.11 o
  -1   8  19   4504.56   4233.52     81.76 o
   1   8  19    276.26    212.65     19.38 o
   3   8  19   4262.94   4220.81    104.04 o
   5   8  19     29.72     24.63     19.58 <
   7   8  19   5973.66   6284.27    127.79 o
  -8   9  19    189.72    152.89     17.50 o
  -6   9  19   4461.26   4678.14     86.07 o
  -4   9  19    505.23    424.56     26.85 o
  -2   9  19    311.27    302.49     24.16 o
   0   9  19     76.99     53.43     11.71 o
   2   9  19   5326.46   5430.16    115.48 o
   4   9  19   6196.32   5933.26    180.75 o
   6   9  19    689.08    716.96     45.42 o
   8   9  19    320.71    325.24     25.24 o
  -9  10  19    442.13    430.08     23.89 o
  -7  10  19   1888.86   1852.50     55.45 o
  -5  10  19      1.46     -4.51      9.83 <
  -3  10  19   2052.05   1884.26     56.86 o
  -1  10  19     22.83     20.73      9.49 <
   1  10  19     75.18    107.74     14.13 o
   3  10  19   3959.46   3887.36    130.62 o
   5  10  19    546.45    501.89     46.23 o
   7  10  19   3214.87   3351.29    104.31 o
   9  10  19    848.91    833.78     36.47 o
 -10  11  19   1168.34   1053.03     33.11 o
  -8  11  19   6347.41   6710.58     89.30 o
  -6  11  19   2988.99   3276.25     68.64 o
  -4  11  19    231.63    198.12     17.63 o
  -2  11  19   1578.29   1531.43     59.29 o
   0  11  19   1196.11   1171.13     47.31 o
   2  11  19     63.43     47.64     22.01 <
   4  11  19    942.31    884.12     64.67 o
   6  11  19    715.36    722.28     47.71 o
   8  11  19      7.24      9.76      8.48 <
  10  11  19    736.83    714.27     27.52 o
  -9  12  19    634.05    664.27     25.77 o
  -7  12  19    780.54    765.08     27.99 o
  -5  12  19    195.29    234.05     17.97 o
  -3  12  19   5066.67   5144.02     93.88 o
  -1  12  19    398.38    341.99     26.85 o
   1  12  19   2174.27   1997.92     62.05 o
   3  12  19   1070.52   1061.64     56.46 o
   5  12  19   1500.33   1563.67     67.29 o
   7  12  19   1313.29   1230.89     46.84 o
   9  12  19   1616.95   1545.76     43.67 o
  -8  13  19    500.84    457.47     17.77 o
  -6  13  19    687.36    727.79     27.05 o
  -4  13  19      6.20     17.23      9.96 <
  -2  13  19    828.31    763.19     34.79 o
   0  13  19    701.98    666.42     32.71 o
   2  13  19   2805.33   2719.52     79.81 o
   4  13  19    946.00    889.64     51.28 o
   6  13  19    233.97    237.75     21.33 o
   8  13  19    354.48    317.16     21.53 o
  -7  14  19     20.57     30.69      5.99 o
  -5  14  19   1534.82   1594.15     38.83 o
  -3  14  19      0.85      4.85      5.18 <
  -1  14  19    283.02    269.72     19.72 o
   1  14  19   4141.36   3760.51     83.92 o
   3  14  19   3366.70   3121.54     93.41 o
   5  14  19   3118.11   2911.25     74.50 o
   7  14  19    956.66    919.59     35.94 o
  -4  15  19      1.57     -0.47      5.85 <
  -2  15  19     82.51     81.83     11.64 o
   0  15  19    735.73    740.38     32.71 o
   2  15  19     19.13     30.22      7.60 o
   4  15  19     35.90     58.08     10.50 o
   0   0  20  26396.60  32673.00    700.94 o
   1   1  20   2192.12   2405.73    118.91 o
   0   2  20   5293.78   5674.11    182.50 o
   2   2  20   1639.20   1677.86    105.52 o
  -1   3  20    628.44    641.32     58.14 o
   1   3  20  22471.70  22707.70    365.82 o
   3   3  20   3578.22   3445.10     86.88 o
  -2   4  20  46969.80  47782.80    339.23 o
   0   4  20  16090.00  16201.70    207.67 o
   2   4  20   8225.69   8504.73    145.63 o
   4   4  20    471.50    462.72     35.13 o
  -3   5  20  14801.90  14155.00    183.98 o
  -1   5  20   8971.39   8903.59    152.42 o
   1   5  20    247.94    289.70     28.53 o
   3   5  20    499.73    441.39     31.97 o
   5   5  20  21516.10  22058.50    225.77 o
  -4   6  20   7589.31   7434.54    137.21 o
  -2   6  20  31999.90  31360.20    272.88 o
   0   6  20    848.76    923.35     47.38 o
   2   6  20  67860.50  69870.50    520.19 o
   4   6  20  32883.90  34240.10    299.87 o
   6   6  20    916.68    954.04     52.15 o
  -5   7  20   2596.57   2606.87     71.00 o
  -3   7  20   1248.27   1304.45     50.94 o
  -1   7  20   6324.26   6182.52    105.72 o
   1   7  20  12327.00  12254.70    176.85 o
   3   7  20   7691.54   8266.58    159.02 o
   5   7  20   7193.60   7338.85    176.85 o
   7   7  20   7081.14   7321.55    139.97 o
  -6   8  20   1155.23   1174.03     44.41 o
  -4   8  20    273.39    255.59     21.53 o
  -2   8  20   1213.65   1158.82     47.58 o
   0   8  20   5019.86   4904.66     89.17 o
   2   8  20   7191.67   7471.35    133.11 o
   4   8  20     31.46     72.81     21.94 o
   6   8  20  10569.30  11166.80    182.57 o
   8   8  20    237.98    238.49     22.48 o
  -7   9  20   2850.81   2970.40     66.35 o
  -5   9  20   1516.71   1670.39     51.35 o
  -3   9  20     43.73     57.60     10.50 o
  -1   9  20    900.02    862.45     38.96 o
   1   9  20   1159.72   1172.95     52.42 o
   3   9  20   5832.75   6015.16    134.32 o
   5   9  20  15787.10  16871.50    239.03 o
   7   9  20    602.65    644.48     38.63 o
   9   9  20   2544.03   2706.40     64.33 o
  -8  10  20   2595.47   2804.38     58.08 o
  -6  10  20   2219.92   2228.34     61.64 o
  -4  10  20   2901.53   2778.00     68.98 o
  -2  10  20    601.80    623.76     33.85 o
   0  10  20   4468.66   4588.17     94.35 o
   2  10  20  11976.50  11951.30    203.63 o
   4  10  20   8451.89   8505.68    187.96 o
   6  10  20   1501.17   1568.24     70.79 o
   8  10  20    193.44    218.30     20.39 o
  10  10  20   5452.65   5609.23     77.46 o
  -9  11  20    448.43    480.89     24.97 o
  -7  11  20   5597.80   5943.29     86.47 o
  -5  11  20   1241.04   1267.23     42.60 o
  -3  11  20    487.75    477.05     31.22 o
  -1  11  20   1748.71   1761.92     60.90 o
   1  11  20     24.06     23.76      6.26 o
   3  11  20   1279.15   1226.32     61.98 o
   5  11  20     54.06     52.83     19.11 <
   7  11  20      3.35     14.54     13.93 <
   9  11  20   4262.02   4268.05     75.03 o
  11  11  20    508.96    460.43     47.04 o
  -8  12  20    270.18    315.21     16.42 o
  -6  12  20    475.98    488.63     26.25 o
  -4  12  20     20.55     38.49     10.57 o
  -2  12  20      0.13     10.97     10.77 <
   0  12  20    757.20    663.39     31.97 o
   2  12  20   1504.99   1500.14     61.51 o
   4  12  20    113.62     94.28     20.26 o
   6  12  20    560.66    588.02     36.34 o
   8  12  20    175.37    160.70     13.80 o
  10  12  20     15.32     53.90     17.83 o
  -7  13  20   2818.74   2849.94     46.50 o
  -5  13  20    422.71    393.20     18.51 o
  -3  13  20    381.18    367.57     22.01 o
  -1  13  20   1767.62   1707.61     51.48 o
   1  13  20   4024.11   3926.93     95.90 o
   3  13  20   2907.88   3081.17     86.74 o
   5  13  20     43.01     47.44     10.23 o
   7  13  20     65.35     89.84     12.52 o
  -6  14  20   2134.53   2154.92     38.90 o
  -4  14  20    173.54    228.20     14.54 o
  -2  14  20    892.95    827.86     30.69 o
   0  14  20   2385.32   2263.94     62.65 o
   2  14  20    807.36    720.73     39.03 o
   4  14  20   1302.42   1266.76     50.61 o
   6  14  20   1310.18   1243.95     39.43 o
  -3  15  20    695.84    689.10     26.04 o
  -1  15  20     24.84      7.20      3.77 <
   1  15  20   1485.23   1269.65     41.66 o
   3  15  20     29.96     40.58     12.31 o
   0   1  21   1424.26   1329.08     80.82 o
  -1   2  21   1168.15   1058.21     59.22 o
   1   2  21    223.05    303.77     29.74 o
  -2   3  21  21285.80  22014.20    212.65 o
   0   3  21   4681.74   4714.41    106.46 o
   2   3  21    638.20    744.62     43.94 o
  -3   4  21    513.81    586.81     37.55 o
  -1   4  21   3755.18   3517.10     95.29 o
   1   4  21    950.37    903.10     48.05 o
   3   4  21    344.51    380.62     33.38 o
  -4   5  21     60.56     24.50     13.93 <
  -2   5  21  15373.00  14579.90    176.58 o
   0   5  21   1600.43   1466.63     60.30 o
   2   5  21  18738.80  19116.50    227.79 o
   4   5  21    100.26    133.18     27.39 o
  -5   6  21  11699.90  12603.30    176.24 o
  -3   6  21  18744.90  19458.20    204.91 o
  -1   6  21   2154.84   2090.45     68.10 o
   1   6  21   5786.15   5911.05    128.74 o
   3   6  21   6462.82   6460.85    138.96 o
   5   6  21  19783.60  20078.70    288.22 o
  -6   7  21   1945.50   2178.74     65.48 o
  -4   7  21    310.37    286.20     24.16 o
  -2   7  21   6705.75   6988.18    113.32 o
   0   7  21   1056.02   1018.71     44.62 o
   2   7  21  11895.20  12310.10    176.18 o
   4   7  21  13028.00  13776.90    264.07 o
   6   7  21  46509.50  51067.20    421.40 o
  -7   8  21     50.44     62.79     12.58 o
  -5   8  21     13.90     26.31     11.71 <
  -3   8  21   7481.57   7250.22    118.37 o
  -1   8  21   1916.40   1864.00     52.29 o
   1   8  21  12952.20  14016.30    189.70 o
   3   8  21      0.50    -16.76     21.67 <
   5   8  21  13788.10  15002.10    249.06 o
   7   8  21    349.88    414.13     33.65 o
  -8   9  21   9331.38  10364.70    131.90 o
  -6   9  21    693.84    720.59     31.36 o
  -4   9  21   1078.78   1119.65     41.39 o
  -2   9  21    634.90    572.41     32.10 o
   0   9  21    266.54    250.07     25.77 o
   2   9  21      0.17    -14.80     22.07 <
   4   9  21      3.58     -6.66     20.59 <
   6   9  21     17.84     43.88     18.44 <
   8   9  21     53.76     60.43     11.64 o
  -9  10  21   3361.00   3361.18     59.08 o
  -7  10  21   3605.94   3749.81     74.90 o
  -5  10  21   1389.33   1461.78     46.90 o
  -3  10  21      1.93      2.22      8.01 <
  -1  10  21     33.85     36.74     10.77 o
   1  10  21   3554.15   3559.90     97.91 o
   3  10  21   8621.30   8672.30    185.80 o
   5  10  21      5.13    -10.83     21.20 <
   7  10  21     55.74     56.60     12.25 o
   9  10  21    839.21    762.32     31.56 o
 -10  11  21    301.64    305.45     17.03 o
  -8  11  21     10.13     12.11      6.39 <
  -6  11  21   5339.00   5902.30     86.27 o
  -4  11  21     63.97     76.58     11.44 o
  -2  11  21   2535.82   2532.38     66.82 o
   0  11  21   1601.15   1542.20     49.13 o
   2  11  21    675.78    749.73     48.39 o
   4  11  21   8640.68   8994.91    151.88 o
   6  11  21   1428.93   1504.38     57.00 o
   8  11  21    244.56    233.38     19.78 o
  10  11  21    281.55    232.77     15.21 o
  -9  12  21    436.25    399.80     21.20 o
  -7  12  21    476.89    506.53     22.27 o
  -5  12  21   1365.30   1366.63     40.44 o
  -3  12  21    200.96    180.82     16.62 o
  -1  12  21    213.12    209.83     19.18 o
   1  12  21     95.63    110.90     19.04 o
   3  12  21      0.96      5.79     13.53 <
   5  12  21     55.93     48.18     15.34 o
   7  12  21      9.33      4.71      9.42 <
   9  12  21      0.80      6.86      8.28 <
  -8  13  21   1557.64   1513.40     43.14 o
  -6  13  21    881.56    927.12     26.92 o
  -4  13  21     73.23     80.89     10.50 o
  -2  13  21    783.55    805.18     32.71 o
   0  13  21     30.77     20.93     13.53 <
   2  13  21   1971.71   1920.66     69.38 o
   4  13  21    101.13     95.15     16.96 o
   6  13  21    550.52    476.92     26.18 o
   8  13  21     64.17     51.41     11.71 o
  -5  14  21    546.90    522.21     19.25 o
  -3  14  21    578.84    582.37     22.07 o
  -1  14  21   2990.26   2660.64     56.73 o
   1  14  21   4301.07   4048.53     89.03 o
   3  14  21    110.41    121.00     14.40 o
   5  14  21    362.40    315.28     21.20 o
  -2  15  21    446.19    439.64     28.06 o
   0  15  21    215.01    207.40     14.87 o
   2  15  21   4204.92   3850.95    102.02 o
   1   1  22   2258.50   1999.87     56.93 o
   0   2  22   1609.96   1579.14     59.89 o
   2   2  22   2057.60   2197.85     67.83 o
  -1   3  22   3295.92   3248.46     84.79 o
   1   3  22    849.25    731.29     40.85 o
   3   3  22      4.78     25.71     19.58 <
  -2   4  22    861.94    861.71     44.55 o
   0   4  22   1240.06   1102.90     52.76 o
   2   4  22   8734.67   9097.80    153.03 o
   4   4  22    219.76    249.53     26.92 o
  -3   5  22  21011.30  20673.90    212.32 o
  -1   5  22   9369.14   8964.29    144.48 o
   1   5  22   7660.41   7654.66    144.82 o
   3   5  22   7885.13   8269.40    151.14 o
   5   5  22   1553.54   1572.68     63.66 o
  -4   6  22    703.88    790.04     44.21 o
  -2   6  22   1658.58   1528.27     54.44 o
   0   6  22    430.23    426.72     30.15 o
   2   6  22   2534.44   2500.41     79.07 o
   4   6  22   3529.19   3522.22    130.28 o
   6   6  22    305.28    355.45     32.71 o
  -5   7  22    629.11    633.31     35.46 o
  -3   7  22   7887.17   8410.86    118.10 o
  -1   7  22     62.41     68.64     14.80 o
   1   7  22  19430.60  20144.90    215.07 o
   3   7  22  11797.40  12620.00    175.71 o
   5   7  22    240.82    261.58     33.92 o
   7   7  22   1246.41   1335.54     54.04 o
  -6   8  22   2434.13   2757.01     65.95 o
  -4   8  22    146.41    141.86     16.02 o
  -2   8  22    292.14    231.16     20.19 o
   0   8  22   1857.86   1798.59     60.83 o
   2   8  22   3157.18   3062.66     86.20 o
   4   8  22   1403.05   1416.15     68.24 o
   6   8  22    792.33    850.88     43.81 o
   8   8  22    813.85    889.17     36.68 o
  -7   9  22      0.73     12.85     10.43 <
  -5   9  22     46.11     19.04      9.35 <
  -3   9  22   5677.40   5822.09    109.89 o
  -1   9  22    181.88    212.92     20.52 o
   1   9  22     27.18     33.98     13.86 <
   3   9  22    145.21    116.69     21.27 o
   5   9  22   9055.51   9545.32    159.56 o
   7   9  22    430.98    514.60     31.16 o
   9   9  22   4045.62   4068.85     71.33 o
  -8  10  22    298.87    309.83     20.12 o
  -6  10  22   2792.88   3108.69     68.24 o
  -4  10  22    830.17    875.84     32.77 o
  -2  10  22   2028.99   2080.49     59.42 o
   0  10  22    126.87    122.28     20.46 o
   2  10  22   1160.19   1137.62     57.27 o
   4  10  22     71.20     58.88     20.26 <
   6  10  22    559.56    639.57     37.28 o
   8  10  22    748.01    786.68     34.66 o
  10  10  22   1806.65   1738.30     41.05 o
  -9  11  22    470.48    450.47     20.46 o
  -7  11  22    264.27    265.95     16.22 o
  -5  11  22    405.57    452.15     22.68 o
  -3  11  22      0.31     -8.55      9.08 <
  -1  11  22    156.22    141.18     16.49 o
   1  11  22   5618.34   5336.42    122.75 o
   3  11  22   5555.34   5624.78    111.91 o
   5  11  22    524.36    577.59     38.36 o
   7  11  22    183.31    188.16     17.09 o
   9  11  22   1549.80   1350.14     35.53 o
  -8  12  22    745.37    653.43     22.54 o
  -6  12  22     41.30     52.89      7.54 o
  -4  12  22    106.11    101.68     12.31 o
  -2  12  22   2649.17   2520.26     63.86 o
   0  12  22    264.57    253.50     24.50 o
   2  12  22   1498.88   1519.72     57.20 o
   4  12  22    129.70    130.42     20.39 o
   6  12  22     53.99     53.10      9.56 o
   8  12  22   1740.08   1649.53     41.66 o
  -7  13  22    422.47    400.81     19.92 o
  -5  13  22    284.45    288.02     16.02 o
  -3  13  22     33.24     39.37      8.88 o
  -1  13  22    192.92    161.51     14.67 o
   1  13  22     23.08     35.53     14.67 <
   3  13  22      4.37      1.82     14.33 <
   5  13  22   1262.36   1240.85     45.49 o
   7  13  22     38.57     35.87      6.59 o
  -4  14  22   1810.66   1765.28     37.89 o
  -2  14  22    564.10    495.69     23.42 o
   0  14  22     23.56     16.76      5.92 <
   2  14  22   2403.25   2278.54     86.34 o
   4  14  22    136.49    153.50     16.22 o
   0   1  23   1711.81   1569.92     54.04 o
  -1   2  23   1068.00   1045.90     44.15 o
   1   2  23   3168.02   2959.50     76.38 o
  -2   3  23   5177.66   5006.21    115.07 o
   0   3  23      4.72     20.66     16.42 <
   2   3  23    182.65    189.70     22.81 o
  -3   4  23   3529.05   3413.60     89.43 o
  -1   4  23   2772.80   2783.59     83.85 o
   1   4  23    313.14    379.14     33.78 o
   3   4  23    561.19    630.02     40.85 o
  -4   5  23    192.55    140.98     23.76 o
  -2   5  23   2217.74   2042.40     64.67 o
   0   5  23   1503.27   1403.84     64.74 o
   2   5  23   3554.34   3668.79    100.81 o
   4   5  23   1157.90   1143.74     71.60 o
  -5   6  23     14.83      3.77     13.46 <
  -3   6  23    967.64   1044.62     44.89 o
  -1   6  23    420.83    429.88     32.71 o
   1   6  23    884.76    971.34     48.72 o
   3   6  23   2607.32   2784.26     87.55 o
   5   6  23   1507.08   1589.37     80.69 o
  -6   7  23     94.76     87.08     16.22 o
  -4   7  23    814.72    823.96     38.16 o
  -2   7  23   2419.96   2400.28     59.69 o
   0   7  23     61.81     34.66     11.71 <
   2   7  23    588.27    586.21     37.08 o
   4   7  23   3019.35   3182.31    101.08 o
   6   7  23   1652.78   1930.22     67.56 o
  -7   8  23   3909.24   4416.77     88.36 o
  -5   8  23   1211.33   1400.74     45.83 o
  -3   8  23   4599.82   4944.43     86.74 o
  -1   8  23    410.65    461.11     27.73 o
   1   8  23    569.42    582.91     34.19 o
   3   8  23   1500.99   1523.02     59.08 o
   5   8  23    740.68    806.87     47.91 o
   7   8  23   1747.96   1926.79     61.64 o
  -8   9  23    184.63    215.88     17.83 o
  -6   9  23    382.45    409.15     22.54 o
  -4   9  23   2828.07   2945.97     63.73 o
  -2   9  23    881.49    863.53     38.02 o
   0   9  23   2413.77   2304.92     72.88 o
   2   9  23    550.58    542.40     35.80 o
   4   9  23      7.48     -5.18     21.74 <
   6   9  23    625.72    616.02     36.20 o
   8   9  23     95.08     93.41     11.04 o
  -9  10  23     83.77     79.61      8.88 o
  -7  10  23    449.36    437.89     23.01 o
  -5  10  23    832.84    864.60     31.29 o
  -3  10  23   4131.49   4252.91     91.32 o
  -1  10  23    148.07    128.06     18.17 o
   1  10  23   4464.00   4675.92     96.64 o
   3  10  23     71.87     62.11     17.63 o
   5  10  23    547.82    492.80     33.38 o
   7  10  23     20.82     29.81      9.42 o
   9  10  23   1201.93   1146.77     32.71 o
  -8  11  23   1422.65   1466.76     38.49 o
  -6  11  23    934.37    924.77     33.18 o
  -4  11  23    879.05    861.51     38.63 o
  -2  11  23    174.44    149.66     16.49 o
   0  11  23   1586.42   1463.73     57.40 o
   2  11  23   4294.70   4039.45     92.87 o
   4  11  23     10.00     12.85     14.06 <
   6  11  23   3054.39   3086.68     63.93 o
   8  11  23   2216.81   2010.77     46.97 o
  -7  12  23     49.97     39.57      6.86 o
  -5  12  23   2692.74   2769.19     55.79 o
  -3  12  23     36.81     31.90      9.22 o
  -1  12  23    172.68    142.87     13.53 o
   1  12  23   2380.29   2132.91     65.88 o
   3  12  23    624.52    627.86     37.15 o
   5  12  23   1761.38   1732.31     55.11 o
   7  12  23    998.51    960.16     30.96 o
  -6  13  23    277.61    290.98     15.28 o
  -4  13  23   1974.09   2070.46     42.06 o
  -2  13  23    231.87    251.01     16.42 o
   0  13  23   1038.63   1013.33     41.25 o
   2  13  23    185.31    143.81     16.22 o
   4  13  23     21.94     18.91      5.92 o
   6  13  23    181.42    231.43     17.63 o
  -3  14  23      0.86     21.27      6.53 o
  -1  14  23   1569.57   1416.42     47.04 o
   1  14  23    103.89     92.73     13.12 o
   3  14  23   1046.64    863.26     49.26 o
   0   0  24    600.11    586.34     73.08 o
   1   1  24     87.10     97.51     13.73 o
   0   2  24     20.00     18.91     19.52 <
   2   2  24    101.47    118.78     19.45 o
  -1   3  24    127.45    164.80     27.66 o
   1   3  24   8510.76   8400.43    162.45 o
   3   3  24   7150.67   7248.54    138.96 o
  -2   4  24   1596.33   1571.47     59.29 o
   0   4  24     84.45     87.95     23.35 o
   2   4  24     39.74     46.64     16.76 <
   4   4  24    177.83    167.09     21.94 o
  -3   5  24    676.72    601.35     38.43 o
  -1   5  24    886.08    762.52     42.19 o
   1   5  24    325.74    363.73     25.98 o
   3   5  24     48.37      6.53     16.96 <
   5   5  24   1222.21   1233.31     65.34 o
  -4   6  24   1486.92   1509.09     55.45 o
  -2   6  24    782.42    811.78     36.54 o
   0   6  24    395.98    371.80     28.67 o
   2   6  24   1977.59   2088.36     69.92 o
   4   6  24     15.20     -1.95     19.45 <
   6   6  24    313.92    362.99     31.70 o
  -5   7  24   2888.88   3261.52     74.09 o
  -3   7  24    289.58    319.52     24.29 o
  -1   7  24   5037.96   5259.37     93.81 o
   1   7  24   1124.63   1026.92     46.50 o
   3   7  24   1226.18   1180.29     55.45 o
   5   7  24     20.03     17.03     18.44 <
   7   7  24    175.38    154.71     17.16 o
  -6   8  24   1439.13   1503.77     47.51 o
  -4   8  24    515.16    586.88     28.73 o
  -2   8  24    250.58    220.73     19.31 o
   0   8  24   2350.87   2302.56     68.24 o
   2   8  24   1436.30   1459.02     58.08 o
   4   8  24   1131.22   1064.20     56.19 o
   6   8  24     15.54     33.78     12.25 <
   8   8  24   1230.25   1332.17     39.43 o
  -7   9  24   2765.33   2988.10     71.27 o
  -5   9  24   1116.85   1311.04     43.00 o
  -3   9  24    496.52    548.79     29.95 o
  -1   9  24    631.09    649.53     36.27 o
   1   9  24    665.07    597.78     37.15 o
   3   9  24    919.80    864.74     43.47 o
   5   9  24    934.43    907.61     45.22 o
   7   9  24      3.35     14.80      8.14 <
   9   9  24     26.26     22.34      6.46 o
  -8  10  24   1033.07   1096.64     33.65 o
  -6  10  24   1432.66   1522.41     42.60 o
  -4  10  24    107.93    110.43     13.86 o
  -2  10  24    128.17    131.02     13.53 o
   0  10  24     24.97     36.27      8.34 o
   2  10  24     13.28      7.54     16.29 <
   4  10  24    306.68    285.67     28.94 o
   6  10  24    598.35    592.94     31.29 o
   8  10  24      8.88      4.91      6.12 <
  10  10  24    221.28    184.66     27.05 o
  -7  11  24   2266.17   2363.60     46.10 o
  -5  11  24    562.69    563.66     27.73 o
  -3  11  24   2016.42   1975.51     52.49 o
  -1  11  24   3978.01   4034.20     82.17 o
   1  11  24    221.45    218.91     26.92 o
   3  11  24    200.79    235.87     25.17 o
   5  11  24     28.65     46.10     11.84 o
   7  11  24   1922.17   1902.70     48.39 o
  -6  12  24     39.97     60.03      7.94 o
  -4  12  24     69.17     47.85      9.76 o
  -2  12  24    378.32    334.66     21.06 o
   0  12  24   1084.00   1024.70     43.20 o
   2  12  24     34.19     29.41     12.72 <
   4  12  24    587.58    626.45     34.59 o
   6  12  24    169.16    193.00     14.94 o
  -5  13  24    126.55    103.77     10.23 o
  -3  13  24    232.43    200.20     12.92 o
  -1  13  24   1145.70   1003.37     42.67 o
   1  13  24    500.75    451.68     27.86 o
   3  13  24   1164.67   1081.90     44.15 o
   5  13  24    793.38    703.03     37.62 o
  -2  14  24      0.96     20.26      9.83 <
   0  14  24     71.30     80.35     15.55 o
   2  14  24     57.35     44.68     10.70 o
   0   1  25   1779.95   1673.69     62.99 o
  -1   2  25      0.68     21.94     20.86 <
   1   2  25   2050.84   1850.54     66.02 o
  -2   3  25   4614.69   4690.73    113.53 o
   0   3  25   1116.04    914.27     56.06 o
   2   3  25    426.50    345.76     32.91 o
  -3   4  25   1478.24   1542.67     63.53 o
  -1   4  25   4202.15   4170.13    106.26 o
   1   4  25   1411.00   1402.29     65.34 o
   3   4  25   3823.43   3943.62    111.17 o
  -4   5  25      1.04     14.67     13.53 <
  -2   5  25    278.31    289.30     25.64 o
   0   5  25   1540.55   1470.06     62.11 o
   2   5  25    572.80    642.47     40.78 o
   4   5  25    488.03    417.30     35.20 o
  -5   6  25    215.22    245.83     22.75 o
  -3   6  25   1717.11   1899.87     64.67 o
  -1   6  25    139.75    138.16     17.03 o
   1   6  25   3198.42   3392.94     91.18 o
   3   6  25   1587.66   1687.49     74.02 o
   5   6  25   3170.63   3388.64     96.23 o
  -6   7  25   2237.29   2333.45     66.82 o
  -4   7  25    261.32    322.61     22.01 o
  -2   7  25    613.78    541.46     29.48 o
   0   7  25    277.34    295.09     24.29 o
   2   7  25    670.64    686.41     38.83 o
   4   7  25   4701.34   4754.19    114.74 o
   6   7  25     50.71     45.76     14.00 o
  -7   8  25    923.34   1078.27     38.83 o
  -5   8  25    773.10    884.93     35.13 o
  -3   8  25    472.52    511.37     27.39 o
  -1   8  25    853.63    949.13     42.73 o
   1   8  25      0.18    -14.20     15.07 <
   3   8  25    165.52    139.30     18.24 o
   5   8  25   2391.27   2420.80     67.43 o
   7   8  25    836.58    917.16     33.98 o
  -8   9  25      2.07     -2.69      6.80 <
  -6   9  25    181.74    192.87     15.88 o
  -4   9  25    569.60    707.40     33.11 o
  -2   9  25    557.14    634.26     30.28 o
   0   9  25    129.68    128.20     18.10 o
   2   9  25    185.30    196.16     24.43 o
   4   9  25    319.20    298.39     28.80 o
   6   9  25    477.58    520.53     27.86 o
   8   9  25   1831.98   1730.29     42.46 o
  -9  10  25    780.37    738.36     33.38 o
  -7  10  25    382.76    404.38     21.47 o
  -5  10  25     14.23     31.97      8.14 o
  -3  10  25   2036.42   2179.28     52.69 o
  -1  10  25    181.12    183.11     18.57 o
   1  10  25   1827.61   1889.37     61.31 o
   3  10  25    321.97    326.78     26.51 o
   5  10  25   1013.13   1013.39     41.59 o
   7  10  25      2.11     -2.69      6.19 <
   9  10  25    396.98    354.98     17.97 o
  -8  11  25    229.77    194.28     13.80 o
  -6  11  25      6.38     10.43      5.59 <
  -4  11  25    413.00    454.11     23.49 o
  -2  11  25    937.46    991.79     34.86 o
   0  11  25   1657.85   1743.88     63.06 o
   2  11  25   2374.87   2379.75     63.66 o
   4  11  25     19.50      4.37      9.35 <
   6  11  25    175.27    188.83     14.60 o
   8  11  25    105.80     87.15     10.30 o
  -5  12  25   1134.40   1085.27     29.14 o
  -3  12  25    291.43    329.27     17.09 o
  -1  12  25     42.63     41.86     10.57 o
   1  12  25    712.52    698.92     37.15 o
   3  12  25    518.55    497.11     31.29 o
   5  12  25   2054.55   2109.76     44.21 o
  -4  13  25      2.06     -4.10      8.82 <
  -2  13  25    100.02    135.46     13.93 o
   0  13  25    573.60    536.95     32.77 o
   2  13  25   2093.03   2104.85     69.45 o
   4  13  25    875.77    878.33     41.79 o
   1   1  26      3.05     29.34      9.02 o
   0   2  26   1656.08   1719.12     51.95 o
   2   2  26   3407.97   3613.27     81.49 o
  -1   3  26     14.93     20.19      8.95 <
   1   3  26     10.54     25.57      9.89 <
   3   3  26     95.39    125.77     17.90 o
  -2   4  26   1135.16   1151.48     48.32 o
   0   4  26    670.45    697.45     41.99 o
   2   4  26  10937.70  11160.70    164.20 o
   4   4  26   1208.33   1251.82     51.28 o
  -3   5  26    898.21    826.65     44.41 o
  -1   5  26    145.51    133.65     17.63 o
   1   5  26     72.88     51.68     13.86 o
   3   5  26     19.48     48.52     16.08 o
   5   5  26    150.79    164.27     24.76 o
  -4   6  26   8513.33   8887.78    145.63 o
  -2   6  26     23.59      9.69     13.39 <
   0   6  26   5809.73   6053.92    142.46 o
   2   6  26     20.75     18.91     14.13 <
   4   6  26      5.34      8.95     17.70 <
   6   6  26   4616.14   4937.23     94.01 o
  -5   7  26      3.77     13.32      9.96 <
  -3   7  26      6.51     27.99     10.50 <
  -1   7  26     80.15     68.10     10.43 o
   1   7  26   1655.54   1618.11     65.81 o
   3   7  26     66.33     49.93     14.60 o
   5   7  26    129.21    169.58     22.07 o
   7   7  26     58.72     64.00     10.90 o
  -6   8  26      8.51      5.99      8.82 <
  -4   8  26    504.67    557.47     26.58 o
  -2   8  26   1488.23   1529.21     56.86 o
   0   8  26   5351.25   5743.22    117.70 o
   2   8  26    172.37    138.56     17.43 o
   4   8  26  10630.90  10595.50    145.56 o
   6   8  26    137.77    130.75     14.40 o
   8   8  26    530.61    498.65     22.41 o
  -7   9  26     23.31     42.06      7.94 o
  -5   9  26   1029.44    998.99     37.82 o
  -3   9  26    185.58    226.38     17.70 o
  -1   9  26    624.38    618.64     32.44 o
   1   9  26    472.41    531.90     34.72 o
   3   9  26    656.01    638.76     39.64 o
   5   9  26     18.70     23.35     11.24 <
   7   9  26    183.66    183.98     12.65 o
   9   9  26     73.93     80.15      9.49 o
  -8  10  26   1925.13   1868.71     40.98 o
  -6  10  26  10572.40  11800.70    121.26 o
  -4  10  26      1.02      9.49     10.63 <
  -2  10  26   3007.25   3204.05     65.61 o
   0  10  26      3.80     -1.88     15.28 <
   2  10  26    121.20    122.34     16.49 o
   4  10  26   1081.28   1118.04     44.01 o
   6  10  26    760.14    689.77     25.30 o
   8  10  26   2877.36   2866.23     63.46 o
  -7  11  26    140.77    136.74     10.30 o
  -5  11  26    175.79    191.99     13.39 o
  -3  11  26    219.23    245.29     16.62 o
  -1  11  26    557.67    464.47     28.20 o
   1  11  26     72.88     42.26     13.66 o
   3  11  26    205.45    210.30     20.73 o
   5  11  26     64.76     51.68      7.81 o
   7  11  26    391.59    367.97     21.33 o
  -4  12  26     98.51    138.02     13.06 o
  -2  12  26   3579.18   3477.06     69.78 o
   0  12  26     39.08     30.75     12.05 <
   2  12  26   3683.65   3906.34     83.71 o
   4  12  26     30.11     39.17      7.00 o
  -1  13  26    710.10    500.47     53.36 o
   1  13  26     21.50      5.99     10.83 <
   0   1  27    643.38    880.76     34.19 o
  -1   2  27    890.81    774.36     37.69 o
   1   2  27   1784.53   1847.58     53.30 o
  -2   3  27   7113.76   7286.70    126.72 o
   0   3  27    960.63    949.53     44.68 o
   2   3  27   2175.06   2122.08     77.46 o
  -3   4  27    674.59    876.05     44.62 o
  -1   4  27    657.56    957.07     46.77 o
   1   4  27      6.00     10.63     13.73 <
   3   4  27      1.69     13.46     14.67 <
  -4   5  27   3312.34   3635.47     79.68 o
  -2   5  27    605.11    634.73     36.27 o
   0   5  27   4424.15   4360.11     96.90 o
   2   5  27   1729.96   1846.84     61.24 o
   4   5  27    297.70    367.09     34.32 o
  -5   6  27    627.43    609.42     32.44 o
  -3   6  27    479.25    480.96     33.71 o
  -1   6  27      9.73     18.24     11.51 <
   1   6  27   1595.19   1532.31     62.99 o
   3   6  27   3947.37   4032.45    103.50 o
   5   6  27    411.77    447.92     29.88 o
  -6   7  27    291.55    328.60     21.13 o
  -4   7  27    326.48    443.00     26.99 o
  -2   7  27    225.07    239.30     23.76 o
   0   7  27   1077.24   1069.59     52.02 o
   2   7  27    190.29    202.69     20.26 o
   4   7  27   1532.65   1503.03     57.27 o
   6   7  27   1063.58   1097.92     39.17 o
  -7   8  27    190.75    248.25     17.16 o
  -5   8  27     20.36     33.85      8.01 o
  -3   8  27     15.17     11.31      9.69 <
  -1   8  27     17.97     31.97     10.43 o
   1   8  27    227.68    244.21     24.43 o
   3   8  27    119.72    105.25     18.84 o
   5   8  27    607.29    609.02     31.16 o
   7   8  27    512.86    551.35     24.02 o
  -8   9  27    659.81    633.52     23.62 o
  -6   9  27    502.21    596.37     28.80 o
  -4   9  27   1126.54   1239.57     39.70 o
  -2   9  27    808.71    806.73     37.28 o
   0   9  27    266.53    337.62     27.12 o
   2   9  27    219.45    210.77     20.52 o
   4   9  27    238.71    211.64     19.31 o
   6   9  27    340.56    369.38     18.51 o
   8   9  27    786.91    730.35     23.82 o
  -7  10  27     39.35     28.80      5.52 o
  -5  10  27    398.76    441.52     21.13 o
  -3  10  27    874.95   1033.45     35.06 o
  -1  10  27     55.64     57.67     13.39 o
   1  10  27   2486.59   2435.74     72.68 o
   3  10  27    371.03    332.17     22.27 o
   5  10  27    414.05    402.89     21.60 o
   7  10  27    139.33    146.23     11.37 o
  -6  11  27   1541.06   1567.64     35.60 o
  -4  11  27      6.16     12.05      8.41 <
  -2  11  27   1142.03   1130.35     36.81 o
   0  11  27    607.33    553.77     30.75 o
   2  11  27    115.49    133.38     17.03 o
   4  11  27    675.15    632.10     27.32 o
   6  11  27     52.13     33.04      9.49 o
  -3  12  27    457.97    406.13     22.81 o
  -1  12  27    848.45    807.61     41.18 o
   1  12  27    923.09    975.98     39.23 o
   3  12  27    565.75    552.90     33.04 o
   0   0  28  10184.70   8303.79    207.67 o
   1   1  28    325.46    258.88     18.51 o
   0   2  28     82.79     37.08      8.61 o
   2   2  28     51.36     49.06     12.58 o
  -1   3  28    243.65    211.31     21.74 o
   1   3  28   4291.05   4643.49    113.26 o
   3   3  28   1608.95   1814.41     69.78 o
  -2   4  28    366.23    547.71     33.58 o
   0   4  28   1459.58   1144.15     47.98 o
   2   4  28    249.74    194.08     25.50 o
   4   4  28     49.67     79.34     17.36 o
  -3   5  28    633.91    655.12     39.23 o
  -1   5  28    914.83    865.88     40.38 o
   1   5  28    165.73    145.42     18.98 o
   3   5  28      6.77     -0.54     15.81 <
   5   5  28   3017.90   3240.25     76.78 o
  -4   6  28    203.55    185.40     17.97 o
  -2   6  28    324.48    325.51     23.15 o
   0   6  28     53.95     41.39     12.92 o
   2   6  28   4717.16   4947.59     93.27 o
   4   6  28    813.63    783.18     40.65 o
   6   6  28    965.66   1004.92     36.61 o
  -5   7  28    184.93    209.89     16.89 o
  -3   7  28    327.89    310.63     22.21 o
  -1   7  28    511.64    586.34     33.78 o
   1   7  28   2249.94   2259.97     63.80 o
   3   7  28      2.99      2.15     12.65 <
   5   7  28    421.82    448.39     25.10 o
   7   7  28     32.92     27.93      7.00 o
  -6   8  28    467.00    488.90     25.17 o
  -4   8  28    204.56    270.93     18.57 o
  -2   8  28    714.47    625.51     33.98 o
   0   8  28    361.40    312.05     24.23 o
   2   8  28     11.76     17.43     13.06 <
   4   8  28      7.20      1.88     11.84 <
   6   8  28    276.63    273.96     17.36 o
   8   8  28   1398.55   1321.74     36.00 o
  -7   9  28   1688.85   1652.23     42.13 o
  -5   9  28    104.27     94.82     10.43 o
  -3   9  28    775.84    831.36     32.30 o
  -1   9  28    184.23    179.88     17.56 o
   1   9  28    474.68    397.24     27.05 o
   3   9  28   1095.91   1067.57     42.80 o
   5   9  28   2558.77   2509.83     55.32 o
   7   9  28    152.18    126.99     11.51 o
  -6  10  28      4.82     32.03      8.61 o
  -4  10  28    217.81    190.45     15.21 o
  -2  10  28     68.45     47.85     10.30 o
   0  10  28   1672.26   1509.02     43.88 o
   2  10  28    333.71    272.61     19.45 o
   4  10  28      2.85     18.84      7.47 <
   6  10  28    348.27    359.83     21.33 o
  -5  11  28    334.73    321.00     24.83 o
  -3  11  28    502.38    480.69     27.05 o
  -1  11  28    616.98    433.92     24.02 o
   1  11  28     26.92      8.75     10.09 <
   3  11  28      2.11    -15.75      9.69 <
   5  11  28     31.19     10.57      7.07 <
  -2  12  28   2405.66   2700.48     97.71 o
   0  12  28    181.46    208.88     22.88 o
   2  12  28     65.87     94.28     15.75 o
   0   1  29      7.38      9.56      7.07 <
  -1   2  29      0.09      5.18      8.55 <
   1   2  29   3219.75   3624.30     86.00 o
  -2   3  29    471.43    357.67     26.31 o
   0   3  29     83.79    140.04     17.83 o
   2   3  29   7081.92   6979.36    130.89 o
  -3   4  29   1137.86   1168.71     51.41 o
  -1   4  29   5482.61   6010.45    109.82 o
   1   4  29   2855.38   2847.45     81.49 o
   3   4  29    799.73    659.63     44.41 o
  -4   5  29   1540.19   1497.18     60.70 o
  -2   5  29    111.42     58.28     11.51 o
   0   5  29      0.98    -34.46     15.81 <
   2   5  29      2.51      1.88     12.11 <
   4   5  29   5518.17   5762.94    116.29 o
  -5   6  29   2138.22   2261.04     55.72 o
  -3   6  29    133.51    142.93     15.34 o
  -1   6  29   2695.34   2896.85     68.44 o
   1   6  29      0.12     -7.34      9.62 <
   3   6  29    600.01    660.77     36.61 o
   5   6  29   1549.58   1564.47     49.06 o
  -6   7  29   2207.20   2420.20     48.59 o
  -4   7  29      9.49      1.95      9.69 <
  -2   7  29    154.38    187.89     15.68 o
   0   7  29    759.44    741.79     34.93 o
   2   7  29    827.53    762.11     34.72 o
   4   7  29    140.40    140.78     16.08 o
   6   7  29     36.57     38.02      9.08 o
  -7   8  29    644.29    612.72     26.92 o
  -5   8  29     57.80     51.41      8.41 o
  -3   8  29   2269.04   2186.75     52.09 o
  -1   8  29    229.54    300.40     24.83 o
   1   8  29    743.49    635.47     33.78 o
   3   8  29   1026.67   1024.16     41.59 o
   5   8  29      0.83      1.21      7.60 <
   7   8  29    541.35    506.12     21.13 o
  -6   9  29   1030.09    996.30     32.10 o
  -4   9  29    103.84    103.30     11.71 o
  -2   9  29    413.16    450.81     24.70 o
   0   9  29    227.33    202.42     18.57 o
   2   9  29   2732.23   2462.79     69.52 o
   4   9  29   1305.69   1244.82     43.61 o
   6   9  29     30.55     13.32      5.52 <
  -5  10  29    361.21    301.89     22.81 o
  -3  10  29    418.29    351.62     23.28 o
  -1  10  29      6.86     13.53      9.83 <
   1  10  29     35.93     29.81      9.96 <
   3  10  29    291.64    307.47     20.93 o
   5  10  29    433.89    375.77     21.27 o
  -2  11  29    378.47    421.33     23.76 o
   0  11  29    446.25    422.28     26.18 o
   2  11  29    521.73    455.79     27.46 o
   1   1  30   1374.39   1576.25     50.13 o
   0   2  30   1122.47   1193.07     43.54 o
   2   2  30   1782.35   1763.19     52.02 o
  -1   3  30    921.77    972.61     41.25 o
   1   3  30    258.23    222.54     22.88 o
   3   3  30   3092.14   2866.36     90.92 o
  -2   4  30    115.75    105.32     12.85 o
   0   4  30     19.98     12.31      9.62 <
   2   4  30    697.45    650.74     36.88 o
   4   4  30    872.59    872.21     46.16 o
  -3   5  30   2558.52   2878.00     69.18 o
  -1   5  30   3070.20   3039.31     70.46 o
   1   5  30    259.88    259.36     22.61 o
   3   5  30   4013.67   4022.08    102.29 o
   5   5  30      2.72     14.13      9.08 <
  -4   6  30   1125.12   1189.98     43.61 o
  -2   6  30    164.42    138.22     16.82 o
   0   6  30   1732.88   1618.78     50.47 o
   2   6  30      6.78      4.98     11.31 <
   4   6  30     20.08     20.52     10.23 <
   6   6  30     24.86     39.50      7.74 o
  -5   7  30    150.33    185.67     17.16 o
  -3   7  30     98.58    110.10     13.39 o
  -1   7  30     22.35     31.70      9.56 o
   1   7  30   2762.14   2567.10     68.84 o
   3   7  30   5860.56   5795.71     98.65 o
   5   7  30    174.48    172.41     16.15 o
   7   7  30   1776.27   1717.57     46.43 o
  -6   8  30      9.37     29.81      9.42 o
  -4   8  30      5.89     -2.36      7.87 <
  -2   8  30    108.89     88.63     11.17 o
   0   8  30    220.06    248.12     19.78 o
   2   8  30    122.22    119.79     15.61 o
   4   8  30   2120.35   2044.89     56.19 o
   6   8  30    235.30    235.46     13.32 o
  -5   9  30   2434.81   2392.94     53.16 o
  -3   9  30    557.42    534.86     22.81 o
  -1   9  30     17.14     10.83      7.74 <
   1   9  30    385.63    350.94     23.62 o
   3   9  30    478.95    456.26     23.49 o
   5   9  30    390.37    344.01     17.23 o
  -4  10  30    308.71    277.39     23.42 o
  -2  10  30      0.51     -6.53      8.01 <
   0  10  30      5.11      7.07      7.27 <
   2  10  30     92.25     89.10     12.05 o
   4  10  30     58.70     47.85      9.22 o
  -1  11  30   1290.12   1325.84    119.18 o
   1  11  30   2660.70   2514.48     85.80 o
   0   1  31   1095.17   1207.27     46.43 o
  -1   2  31     70.46     64.27     10.90 o
   1   2  31   1421.88   1490.31     50.81 o
  -2   3  31    573.66    702.76     34.39 o
   0   3  31   3520.07   3316.90     79.81 o
   2   3  31   3900.42   3667.24     86.00 o
  -3   4  31    190.15    221.40     22.61 o
  -1   4  31   1914.80   1947.92     62.18 o
   1   4  31   5612.61   5222.15     96.70 o
   3   4  31     17.32     19.72     10.77 <
  -4   5  31   3874.43   4104.92     80.55 o
  -2   5  31    443.87    505.52     30.75 o
   0   5  31    216.65    257.34     20.12 o
   2   5  31   1497.53   1333.65     50.47 o
   4   5  31    648.14    741.05     36.34 o
  -5   6  31   2187.71   2294.69     58.34 o
  -3   6  31    722.05    707.74     30.08 o
  -1   6  31   1805.20   1846.84     56.86 o
   1   6  31     68.14     64.81     10.90 o
   3   6  31    585.59    597.78     30.62 o
   5   6  31    439.58    360.77     19.18 o
  -6   7  31      0.31     12.45      8.82 <
  -4   7  31    364.82    404.04     22.68 o
  -2   7  31    298.01    248.72     17.63 o
   0   7  31   3557.98   3460.64     67.03 o
   2   7  31    111.15     65.75     13.80 o
   4   7  31    915.67    921.40     33.65 o
   6   7  31    440.41    424.97     23.42 o
  -5   8  31     43.62     59.22      8.68 o
  -3   8  31    999.59    840.31     27.32 o
  -1   8  31   3809.64   3754.65     66.29 o
   1   8  31    684.43    556.66     25.98 o
   3   8  31   1446.48   1502.43     47.11 o
   5   8  31    726.79    662.32     23.96 o
  -4   9  31    240.12    190.31     19.92 o
  -2   9  31     24.40     37.89      8.61 o
   0   9  31   1981.29   1679.95     42.06 o
   2   9  31      0.66     -0.07      7.87 <
   4   9  31   1820.71   1773.15     45.36 o
  -1  10  31     14.26     15.68      9.96 <
   1  10  31    179.40    192.53     18.78 o
   0   0  32  16145.70  16308.70    369.79 o
   1   1  32     55.43     79.81     11.57 o
   0   2  32   1588.66   1565.55     56.19 o
   2   2  32    197.25    192.46     22.61 o
  -1   3  32      0.01     -6.06     10.43 <
   1   3  32    729.09    681.43     32.97 o
   3   3  32      0.58     -5.99     13.93 <
  -2   4  32  11866.50  12312.10    152.42 o
   0   4  32   3053.80   2707.07     60.50 o
   2   4  32    518.80    539.91     35.73 o
   4   4  32      0.41    -12.31     10.70 <
  -3   5  32    272.68    240.31     22.34 o
  -1   5  32      2.69     12.65      7.13 <
   1   5  32      9.71     13.46     10.43 <
   3   5  32      0.01     -3.10     10.03 <
   5   5  32      2.76     11.71      6.86 <
  -4   6  32     23.01     34.59      7.60 o
  -2   6  32     75.77    101.35     13.06 o
   0   6  32    464.07    472.28     28.87 o
   2   6  32   4701.34   4879.42     95.36 o
   4   6  32   3595.07   3973.03     66.22 o
   6   6  32   1681.11   1643.01     51.01 o
  -5   7  32    108.19    134.72     14.80 o
  -3   7  32     92.86     73.89     10.16 o
  -1   7  32      0.98     11.57      8.41 <
   1   7  32     48.44     45.63     10.70 o
   3   7  32      0.42     21.67     10.30 <
   5   7  32    121.56    118.51     10.63 o
  -4   8  32   3703.80   3727.33     92.80 o
  -2   8  32   1737.75   1573.83     38.90 o
   0   8  32      2.78     13.46      8.21 <
   2   8  32     39.73     44.68      9.76 o
   4   8  32    246.90    229.74     16.55 o
  -3   9  32     75.88     90.04     26.51 o
  -1   9  32      9.26     37.95     12.18 o
   1   9  32    285.49    263.73     20.32 o
   3   9  32    105.65    123.75     15.07 o
   0   1  33    642.20    603.16     33.11 o
  -1   2  33     22.80     31.02      9.15 o
   1   2  33   2156.92   2099.67     62.45 o
  -2   3  33   1706.71   1691.19     64.74 o
   0   3  33    575.41    576.31     29.81 o
   2   3  33   5304.93   6411.86    122.95 o
  -3   4  33     25.04     31.16     11.10 <
  -1   4  33      1.27      2.22      6.46 <
   1   4  33   2433.08   2449.54     56.46 o
   3   4  33     51.23     22.48      9.35 <
  -4   5  33   4260.07   4995.57     87.35 o
  -2   5  33    382.81    443.34     24.83 o
   0   5  33     57.44     90.11     12.11 o
   2   5  33   1284.38   1262.99     45.83 o
   4   5  33    733.97    767.63     29.81 o
  -5   6  33   2098.14   2159.23     63.66 o
  -3   6  33    232.24    216.89     17.56 o
  -1   6  33    550.60    535.13     24.76 o
   1   6  33    713.25    602.36     31.16 o
   3   6  33    261.92    244.15     18.78 o
   5   6  33    632.13    712.52     38.96 o
  -4   7  33    616.03    576.58     25.50 o
  -2   7  33    400.70    383.11     18.03 o
   0   7  33   3713.67   3300.28     67.09 o
   2   7  33      0.43     16.76      7.20 <
   4   7  33    185.04    177.79     12.79 o
  -3   8  33    214.57    156.93     23.96 o
  -1   8  33    981.66    739.44     39.23 o
   1   8  33     55.70     34.79      7.07 o
   3   8  33   1624.63   1716.09     52.42 o
   1   1  34   1016.30   1159.02     41.72 o
   0   2  34     97.81     87.21     14.47 o
   2   2  34    790.17    766.76     41.72 o
  -1   3  34   2355.67   2652.09     61.17 o
   1   3  34    384.30    384.25     27.19 o
   3   3  34   1655.71   1812.66     57.07 o
  -2   4  34     73.73     74.56     12.52 o
   0   4  34     15.87      3.97      4.91 <
   2   4  34    292.70    322.75     27.32 o
   4   4  34    235.09    289.44     19.92 o
  -3   5  34   2568.32   3210.64     69.45 o
  -1   5  34   4608.36   4696.04     71.06 o
   1   5  34   1438.03   1496.24     67.03 o
   3   5  34   8350.24  10540.70    127.19 o
   5   5  34      6.85     19.45      7.87 <
  -4   6  34   1036.49   1376.11     44.48 o
  -2   6  34      2.74     -1.14      9.29 <
   0   6  34    704.95    587.75     35.87 o
   2   6  34     50.24     62.85      8.88 o
   4   6  34    161.28    198.25     16.49 o
  -3   7  34    122.29    116.29     39.57 <
  -1   7  34    182.34    189.37     25.37 o
   1   7  34   2509.15   2697.25     85.87 o
   3   7  34   5883.97   6500.15    189.64 o
   0   1  35    133.47     94.15     11.51 o
  -1   2  35     28.38     15.48      7.74 <
   1   2  35    456.45    467.23     33.31 o
  -2   3  35     39.12     41.79     10.77 o
   0   3  35    549.89    508.14     25.44 o
   2   3  35   2448.12   2580.02     61.51 o
  -3   4  35    952.44   1104.65     38.36 o
  -1   4  35    694.54    645.09     39.57 o
   1   4  35   1923.47   1904.58     71.13 o
   3   4  35    670.98    796.84     34.52 o
  -4   5  35    292.90    285.46     32.84 o
  -2   5  35     24.83     80.15      9.96 o
   0   5  35    148.97    200.61     24.09 o
   2   5  35     58.05     47.91     11.24 o
   4   5  35   1607.07   2089.44     67.56 o
  -1   6  35   1212.22   1309.83     61.71 o
   1   6  35    575.37    651.62     47.64 o
   0   0  36   3552.80   4181.91    122.81 o
   1   1  36    138.52    115.14     14.13 o
   0   2  36    693.10    754.04     57.07 o
   2   2  36    158.65    156.73     16.29 o
  -1   3  36     16.67      1.21      8.82 <
   1   3  36    733.42    635.67     47.11 o
   3   3  36    312.04    352.76     25.44 o
  -2   4  36   4442.26   5940.19    148.92 o
   0   4  36    424.50    476.31     34.52 o
   2   4  36     38.29     71.87     15.21 o
