# Supplementary material for: Photocrystallographic and spectroscopic studies of a model (N,N,O)-donor square-planar nickel(II) nitro complex: in search of high-conversion and stable photoswitchable materials
Source: IUCrJ. 2020 Oct 29;7(Pt 6):1188–98. doi: 10.1107/S205225252001307X (PMC7642791; doi:10.1107/S205225252001307X)
Supplement: Supplementary file 5 [file m-07-01188-sup5.hkl]

#=======================================================================
data_160K_dark
#=======================================================================

_cell_length_a                           14.8239(4)
_cell_length_b                           14.8239(4)
_cell_length_c                           29.8395(8)
_cell_angle_alpha                        90
_cell_angle_beta                         90
_cell_angle_gamma                        90

# STRUCTURE-FACTOR LIST

loop_
 _refln_index_h
 _refln_index_k
 _refln_index_l
 _refln_F_squared_calc
 _refln_F_squared_meas
 _refln_F_squared_sigma
 _refln_observed_status
   0   2   0  85052.50  83840.10    443.46 o
   2   2   0    827.03    770.65     33.90 o
  -2   4   0 817863.00 664753.00   2433.13 o
   0   4   0 663160.00 616197.00   2234.30 o
   2   4   0   2912.00   2430.67     87.55 o
   4   4   0  10172.10  11213.90    185.73 o
  -4   6   0   7294.95   8037.94    162.33 o
  -2   6   0  21182.70  17984.60    221.56 o
   0   6   0  17124.60  17264.80    182.21 o
   2   6   0  53855.80  52630.20    431.29 o
   4   6   0  39170.00  43716.50    581.26 o
   6   6   0     95.27    112.68     27.12 o
  -6   8   0   9035.61  10418.40    356.31 o
  -4   8   0 133235.00 123708.00   1192.10 o
  -2   8   0 206938.00 195556.00   1446.57 o
   0   8   0  10518.90  11482.50    179.88 o
   2   8   0   6082.93   5627.47    175.83 o
   4   8   0    983.78   1057.02     92.73 o
   6   8   0  38748.30  43988.50    756.82 o
   8   8   0  19859.70  19933.00    288.24 o
  -8  10   0    946.19    750.37     54.71 o
  -6  10   0      0.30      5.65      9.84 <
  -4  10   0  24540.90  22259.30    184.14 o
  -2  10   0   4247.43   3543.40    177.76 o
   0  10   0  21973.00  19481.80    439.14 o
   2  10   0  18172.80  18590.80    327.26 o
   4  10   0   7663.10   8551.06    164.13 o
   6  10   0     61.24     87.75     20.41 o
   8  10   0    926.28    995.07     66.81 o
  10  10   0   2211.57   2179.33    108.75 o
 -10  12   0   2089.37   2737.92    169.05 o
  -8  12   0    278.91    214.78     28.58 o
  -6  12   0    486.75    442.13     25.53 o
  -4  12   0  22483.40  20742.40    192.05 o
  -2  12   0  40012.00  42046.70    269.76 o
   0  12   0  24869.70  27707.70    276.80 o
   2  12   0   2396.04   2543.81     91.80 o
   4  12   0  18223.90  20049.80    280.06 o
   6  12   0  23191.10  25111.00    357.24 o
   8  12   0   3526.85   3802.92    138.20 o
  10  12   0    232.84    293.22     34.77 o
  12  12   0   3111.42   4372.35    193.04 o
 -12  14   0    108.47    107.96     26.46 o
 -10  14   0     75.66    126.57     34.23 o
  -8  14   0    652.13    751.57     57.30 o
  -6  14   0    235.18    274.21     21.54 o
  -4  14   0   4279.66   4473.19     94.00 o
  -2  14   0    733.06    720.79     39.22 o
   0  14   0      9.32     33.30     12.30 <
   2  14   0  12771.80  15299.20    294.55 o
   4  14   0   3334.51   3810.63    146.11 o
   6  14   0   2313.24   2263.49    101.57 o
   8  14   0    925.43    878.60     58.30 o
  10  14   0      9.24      7.78      7.84 <
  12  14   0   1303.42   1400.44     76.91 o
  -8  16   0   1354.63   1492.11     70.13 o
  -6  16   0   3882.95   3922.58    161.80 o
  -4  16   0   3118.44   2713.39     96.46 o
  -2  16   0   6081.47   7529.53    151.63 o
   0  16   0   8749.38  10072.60    180.35 o
   2  16   0    377.35    509.87     51.85 o
   4  16   0   5611.43   7131.68    260.52 o
   6  16   0   3180.52   3600.37    165.39 o
  -2  18   0   1017.11   1899.00    110.02 o
   0  18   0    462.58    499.10     55.44 o
   2  18   0      4.56     47.20     15.29 o
   4  18   0   1050.18   1032.96     65.81 o
   0   1   1  21038.60  20243.10     60.69 o
  -1   2   1   2738.23   2864.96     31.31 o
   1   2   1  40892.70  38115.40    131.75 o
  -2   3   1  64430.00  65949.90    212.19 o
   0   3   1  56805.80  58216.10    181.74 o
   2   3   1   5959.16   5569.71     66.01 o
  -3   4   1  18648.50  21318.50    154.62 o
  -1   4   1 391933.00 389968.00    789.06 o
   1   4   1  47313.60  46723.60    191.12 o
   3   4   1    508.11    692.54     28.72 o
  -4   5   1  20486.30  21188.60    188.32 o
  -2   5   1    515.46    433.95     18.81 o
   0   5   1 108442.00 108990.00    323.73 o
   2   5   1  18224.30  17851.80    142.19 o
   4   5   1     43.82     34.83      9.51 o
  -5   6   1  38056.80  39371.20    289.23 o
  -3   6   1    396.25    207.00     17.68 o
  -1   6   1  16344.40  16620.80    140.66 o
   1   6   1    242.90    180.61     14.96 o
   3   6   1    667.53    616.89     36.49 o
   5   6   1  11181.50  12125.60    168.98 o
  -6   7   1   2319.71   2244.74     71.79 o
  -4   7   1   7637.86   6664.95    117.33 o
  -2   7   1  32175.70  34115.90    262.58 o
   0   7   1  69091.80  67107.70    282.12 o
   2   7   1    893.66   1028.91     47.86 o
   4   7   1    213.27    201.29     23.00 o
   6   7   1   2990.68   2918.73     93.73 o
  -7   8   1   1798.46   1635.69     55.31 o
  -5   8   1   1012.25   1275.40     64.48 o
  -3   8   1  61488.50  59903.80    352.79 o
  -1   8   1  74832.10  74096.70    328.59 o
   1   8   1    720.67    478.09     30.51 o
   3   8   1  16460.50  17631.90    230.60 o
   5   8   1    269.63    220.76     25.53 o
   7   8   1   7012.89   7670.26    140.99 o
  -8   9   1   1135.90    953.79     45.60 o
  -6   9   1   4626.34   4230.69     82.56 o
  -4   9   1      5.84     21.54     16.69 <
  -2   9   1   4850.90   4747.14     98.25 o
   0   9   1  50058.90  50893.10    290.56 o
   2   9   1     44.48     95.33     15.69 o
   4   9   1  16832.40  16920.20    280.73 o
   6   9   1    404.57    447.31     29.58 o
   8   9   1   1656.27   1625.32     56.70 o
  -9  10   1   5201.51   4639.71    133.95 o
  -7  10   1  11312.30  10487.80    126.04 o
  -5  10   1     38.53     23.40      6.71 o
  -3  10   1   8016.17   7658.29    125.44 o
  -1  10   1    104.53    101.31     16.69 o
   1  10   1   1155.42   1163.72     56.97 o
   3  10   1   8895.59   9516.81    169.18 o
   5  10   1  14998.50  16103.10    150.83 o
   7  10   1   6490.30   6912.17    118.26 o
   9  10   1    896.17    803.89     46.80 o
 -10  11   1   2345.03   2449.22     80.50 o
  -8  11   1     48.60     43.74      9.24 o
  -6  11   1   1493.12   1331.04     35.43 o
  -4  11   1   1298.96   1362.94     33.44 o
  -2  11   1  10203.70  10114.00     92.93 o
   0  11   1    524.69    518.24     24.13 o
   2  11   1   3297.24   3630.29     72.79 o
   4  11   1   6877.97   7556.92    115.80 o
   6  11   1    332.75    312.97     24.33 o
   8  11   1  10419.80  10648.40    136.54 o
  10  11   1   2208.61   2156.39     73.32 o
 -11  12   1    114.10    209.53     32.77 o
  -9  12   1   2702.85   2971.52     87.35 o
  -7  12   1    353.54    331.25     17.42 o
  -5  12   1  20675.10  19839.90    121.65 o
  -3  12   1  61270.60  59783.30    241.71 o
  -1  12   1   1249.70   1066.00     36.83 o
   1  12   1  13116.30  15271.80    160.27 o
   3  12   1      6.05     27.32     14.49 <
   5  12   1    893.58    966.15     40.95 o
   7  12   1   5032.90   5152.71    115.07 o
   9  12   1   3061.84   2919.73     82.30 o
  11  12   1   1372.82   1552.13     83.69 o
 -12  13   1   6719.12  10635.80    201.35 o
 -10  13   1    111.07    190.72     33.84 o
  -8  13   1   2601.33   2555.25     70.86 o
  -6  13   1    695.26    709.76     23.67 o
  -4  13   1    316.49    313.03     17.22 o
  -2  13   1     30.31     46.80      7.84 o
   0  13   1   6457.67   6876.54     98.98 o
   2  13   1   1440.87   1623.20     61.09 o
   4  13   1   2790.30   2858.31     65.74 o
   6  13   1      0.99     12.30      7.91 <
   8  13   1    716.72    644.54     38.36 o
  10  13   1   1136.81   1285.23     71.39 o
  12  13   1     39.33     88.01     18.48 o
 -11  14   1    246.92    406.36     32.57 o
  -9  14   1    805.98   1113.33     74.52 o
  -7  14   1    160.96    187.33     14.76 o
  -5  14   1   1161.28   1241.49     33.84 o
  -3  14   1    461.35    445.72     21.80 o
  -1  14   1   2303.44   2448.49     62.69 o
   1  14   1   2991.44   3370.37     79.31 o
   3  14   1    139.26    130.89     17.28 o
   5  14   1   2382.69   2491.10     76.51 o
   7  14   1    864.46    838.52     42.61 o
   9  14   1   3765.56   3765.56     91.14 o
  11  14   1    807.41    879.54     48.66 o
 -10  15   1      2.11     -2.79      7.64 <
  -8  15   1   1673.12   2419.77    103.37 o
  -6  15   1   1134.60   1030.83     33.10 o
  -4  15   1   3146.74   3185.03     59.30 o
  -2  15   1   1053.55   1143.64     48.46 o
   0  15   1    491.14    537.05     33.84 o
   2  15   1    163.39    172.24     19.28 o
   4  15   1     27.74     51.85     16.35 o
   6  15   1     43.32     18.35     11.50 <
   8  15   1    953.50    986.36     38.16 o
  10  15   1    202.54    151.03     17.95 o
  -9  16   1     28.64     43.14      9.71 o
  -7  16   1    358.90    294.02     25.86 o
  -5  16   1   8625.31   9458.45    107.56 o
  -3  16   1   2395.47   2637.41     61.22 o
  -1  16   1    577.59    544.77     26.46 o
   1  16   1    161.75    158.01     18.01 o
   3  16   1    222.44    277.47     29.38 o
   5  16   1   1229.73   1547.88     82.43 o
   7  16   1     50.49     92.07     17.55 o
  -6  17   1     22.72     20.87      7.91 <
  -4  17   1   3837.01   4964.71     94.66 o
  -2  17   1    245.03    241.70     18.81 o
   0  17   1     58.44    181.28     22.80 o
   2  17   1     10.94     27.32     14.03 <
   4  17   1   1189.34   1345.66     69.67 o
   6  17   1      0.52     -6.38      6.71 <
  -1  18   1    340.01    486.47     39.29 o
   1  18   1   1348.18   1735.87     71.00 o
   3  18   1      4.02     23.73      9.37 <
   1   1   2 153290.00 148135.00    300.27 o
   0   2   2  14928.10  14484.20     75.72 o
   2   2   2  88208.20  85304.40    242.97 o
  -1   3   2  54096.70  55576.10    190.05 o
   1   3   2   5589.38   5243.64     59.89 o
   3   3   2  14200.10  14027.20    111.68 o
  -2   4   2  44761.80  45690.20    185.87 o
   0   4   2   5932.28   6059.23     62.55 o
   2   4   2  22783.50  22058.90    142.66 o
   4   4   2    539.94    567.10     27.65 o
  -3   5   2  61951.00  61586.80    258.86 o
  -1   5   2  81364.70  78805.60    249.82 o
   1   5   2  13426.10  12449.00    124.51 o
   3   5   2  35395.10  35920.40    254.73 o
   5   5   2   3815.85   4032.93     87.88 o
  -4   6   2   1872.06   1684.09     53.38 o
  -2   6   2    366.13    432.55     24.73 o
   0   6   2   7031.54   6718.67     89.94 o
   2   6   2   2596.60   2826.93     60.63 o
   4   6   2    227.08    261.91     24.20 o
   6   6   2    157.30    266.17     25.73 o
  -5   7   2   6285.75   6701.45    123.58 o
  -3   7   2  47023.40  45722.10    295.02 o
  -1   7   2  24057.00  24253.10    175.36 o
   1   7   2  12269.20  11212.30    131.82 o
   3   7   2  15481.90  15620.00    199.96 o
   5   7   2    670.07    705.70     47.06 o
   7   7   2  22512.90  23511.30    262.51 o
  -6   8   2    106.28    117.00     19.81 o
  -4   8   2    370.56    572.09     42.28 o
  -2   8   2   2474.57   2087.26     64.41 o
   0   8   2   1011.57   1098.31     39.55 o
   2   8   2   3327.05   3468.49     95.19 o
   4   8   2    177.65    182.48     25.73 o
   6   8   2   1684.93   1760.73     77.11 o
   8   8   2     81.57     76.25     14.09 o
  -7   9   2   8516.27   8010.61    106.63 o
  -5   9   2   5858.14   5172.38    151.30 o
  -3   9   2  40610.20  37959.50    360.56 o
  -1   9   2   4499.71   4659.52     98.05 o
   1   9   2  22337.30  22518.10    228.68 o
   3   9   2    821.21    822.03     50.85 o
   5   9   2   8115.31   8940.34    193.38 o
   7   9   2  17039.40  17328.10    184.87 o
   9   9   2    441.10    477.23     36.56 o
  -8  10   2   4491.01   4509.02     95.46 o
  -6  10   2   2024.41   1900.33     43.08 o
  -4  10   2   3419.37   3216.94     51.19 o
  -2  10   2    597.70    545.30     40.22 o
   0  10   2    684.99    722.39     49.52 o
   2  10   2   2154.56   2242.61     81.37 o
   4  10   2   1931.40   2272.99     62.42 o
   6  10   2    740.52    826.82     38.95 o
   8  10   2     24.52     -3.66     14.96 <
  10  10   2   3937.30   3914.14    104.23 o
  -9  11   2   2805.54   2656.69     84.82 o
  -7  11   2   1482.01   1313.35     39.35 o
  -5  11   2    576.49    542.37     21.47 o
  -3  11   2   5888.04   5600.02     67.54 o
  -1  11   2   1773.70   1716.06     40.62 o
   1  11   2  22424.10  23826.90    173.77 o
   3  11   2   2506.47   2498.21     64.08 o
   5  11   2  13669.80  15105.20    163.20 o
   7  11   2   6569.17   7007.70    134.81 o
   9  11   2      4.00     25.86     10.04 <
  11  11   2    727.10    750.91     50.52 o
 -10  12   2    121.96    123.38     22.73 o
  -8  12   2   3563.87   3346.17     68.80 o
  -6  12   2   1092.02    947.87     26.06 o
  -4  12   2   1552.02   1506.86     37.36 o
  -2  12   2    490.51    550.08     25.59 o
   0  12   2   1744.61   1683.95     50.12 o
   2  12   2     16.62     35.10     13.89 <
   4  12   2   5087.49   5416.41     98.78 o
   6  12   2    666.14    765.07     39.75 o
   8  12   2   2020.83   2135.45     73.19 o
  10  12   2   2203.73   2586.42    109.82 o
  12  12   2    235.38    369.80     40.75 o
 -11  13   2      4.41     -0.13     18.08 <
  -9  13   2   1845.57   2352.16    111.08 o
  -7  13   2     81.72     87.81      9.64 o
  -5  13   2  10079.40  10076.80     94.86 o
  -3  13   2   6792.97   6790.86     80.70 o
  -1  13   2   1029.11   1005.57     33.57 o
   1  13   2    428.62    476.49     27.92 o
   3  13   2   4787.55   5171.58     96.46 o
   5  13   2   7407.72   8479.40    114.07 o
   7  13   2    741.28    659.64     40.08 o
   9  13   2   1194.46   1310.83     60.49 o
  11  13   2    728.23    867.44     56.24 o
  13  13   2    206.35    212.06     23.47 o
 -12  14   2     67.58     78.97     14.76 o
 -10  14   2   1965.60   2713.86    113.27 o
  -8  14   2    756.82    842.58     50.52 o
  -6  14   2    608.76    514.98     21.07 o
  -4  14   2   1123.75   1030.37     32.04 o
  -2  14   2     17.11     12.56      7.05 <
   0  14   2    878.72    958.11     42.68 o
   2  14   2    640.64    570.36     36.23 o
   4  14   2   4726.61   5729.78    113.01 o
   6  14   2    123.68    139.40     17.55 o
   8  14   2    406.59    400.98     28.12 o
  10  14   2    250.69    245.03     27.12 o
  12  14   2     52.14     63.15     16.69 o
  -9  15   2     56.67     16.02     10.24 <
  -7  15   2   1264.73   1148.69     47.06 o
  -5  15   2    628.21    697.53     25.19 o
  -3  15   2     60.85     71.86      9.64 o
  -1  15   2   2053.07   2263.55     58.30 o
   1  15   2    691.37    817.58     42.48 o
   3  15   2    108.04    112.34     15.42 o
   5  15   2     58.78     76.58     14.09 o
   7  15   2   2194.70   2072.83     59.76 o
   9  15   2   2917.48   2791.90     81.90 o
  -8  16   2    210.63    323.07     26.79 o
  -6  16   2    904.63    755.56     31.31 o
  -4  16   2   3667.98   3767.03     85.29 o
  -2  16   2    920.64    850.62     39.02 o
   0  16   2   3724.13   4171.06     99.18 o
   2  16   2     42.71     46.67     14.03 o
   4  16   2    383.10    391.01     41.95 o
   6  16   2    253.75    257.13     31.44 o
   8  16   2    322.24    210.59     20.14 o
  -7  17   2   1790.60   1991.27     67.34 o
  -5  17   2   1128.47   1246.68     61.02 o
  -3  17   2    157.36    157.15     15.16 o
  -1  17   2     87.54    125.31     15.82 o
   1  17   2    125.79    127.23     18.88 o
   3  17   2   3585.35   4347.09    128.90 o
   5  17   2   1234.37   1383.42     64.95 o
  -2  18   2     99.54    116.66     18.41 o
   0  18   2   2035.70   2414.32     84.96 o
   2  18   2    647.25    663.49     42.48 o
   4  18   2    147.29    116.53     22.20 o
   0   1   3  16244.00  16129.50     90.47 o
  -1   2   3  18683.50  19181.90    114.21 o
   1   2   3  19138.80  18625.20    120.65 o
  -2   3   3   7793.06   7641.61     75.78 o
   0   3   3   1139.43   1132.81     24.73 o
   2   3   3   7645.33   7038.35     85.35 o
  -3   4   3   4664.58   4778.18     68.47 o
  -1   4   3  15533.70  15399.70    118.13 o
   1   4   3    694.66    692.01     25.39 o
   3   4   3   4703.37   4350.35     73.32 o
  -4   5   3  28644.10  29880.80    226.08 o
  -2   5   3   3729.41   3537.62     62.09 o
   0   5   3   3865.43   3272.78     52.98 o
   2   5   3   8940.69   8817.03    105.10 o
   4   5   3  25426.20  27059.30    213.12 o
  -5   6   3  27197.70  26938.90    229.94 o
  -3   6   3    101.60     76.31     11.57 o
  -1   6   3  22063.80  21011.90    139.86 o
   1   6   3     24.13     28.25      8.44 o
   3   6   3   1333.62    995.73     44.21 o
   5   6   3     62.56    144.72     18.75 o
  -6   7   3   5312.25   5131.23    109.62 o
  -4   7   3     11.53     33.90      9.64 o
  -2   7   3     28.33     63.28     10.77 o
   0   7   3  22388.20  21568.30    178.15 o
   2   7   3   5555.89   5518.79    109.15 o
   4   7   3    690.56    948.67     48.46 o
   6   7   3   3607.54   3948.11    103.57 o
  -7   8   3  16708.10  17081.90    188.39 o
  -5   8   3      1.11      7.45     11.17 <
  -3   8   3  24259.50  24064.10    267.63 o
  -1   8   3    500.71    409.29     27.52 o
   1   8   3  12151.50  11594.50    172.90 o
   3   8   3  18689.60  19386.60    226.41 o
   5   8   3    160.63    189.72     26.52 o
   7   8   3    766.76    715.28     39.15 o
  -8   9   3   2456.74   2309.15     66.08 o
  -6   9   3   3892.86   3236.62     62.55 o
  -4   9   3   8368.30   7417.26    179.55 o
  -2   9   3   7701.34   6831.34    151.30 o
   0   9   3   5283.48   5289.18    106.23 o
   2   9   3  29288.40  30546.70    310.24 o
   4   9   3   9279.20   9901.77    168.91 o
   6   9   3   2902.02   3057.73     74.32 o
   8   9   3    960.46   1053.77     48.19 o
  -9  10   3    327.07    332.24     27.59 o
  -7  10   3   1460.53   1272.74     42.15 o
  -5  10   3     88.81     94.73      8.84 o
  -3  10   3   3460.67   3004.82     56.90 o
  -1  10   3    687.32    677.92     58.43 o
   1  10   3   2322.59   2137.98     76.85 o
   3  10   3   3986.53   4218.00     87.88 o
   5  10   3   6342.78   6384.56    104.83 o
   7  10   3   9548.31  10142.30    149.37 o
   9  10   3   3562.16   3853.78    105.16 o
 -10  11   3   1411.02   1373.45     87.61 o
  -8  11   3   7183.07   6954.39    105.23 o
  -6  11   3   2685.58   2614.88     52.25 o
  -4  11   3  10791.80  10280.50     93.46 o
  -2  11   3   8043.87   7369.33     84.16 o
   0  11   3     54.75     85.62      9.84 o
   2  11   3     10.96     36.49      9.04 o
   4  11   3     42.50     62.75     10.97 o
   6  11   3   5876.47   6387.48    112.14 o
   8  11   3   5177.03   5511.41    139.07 o
  10  11   3      1.74     -4.52     15.16 <
 -11  12   3    437.15    457.35     38.76 o
  -9  12   3   4466.48   4972.89    114.74 o
  -7  12   3    206.34    160.34     14.76 o
  -5  12   3   9357.98   8971.45     88.28 o
  -3  12   3   1140.62   1070.25     34.43 o
  -1  12   3   5271.85   5113.62     78.11 o
   1  12   3   1753.28   1876.60     53.98 o
   3  12   3   7624.96   8258.17    131.49 o
   5  12   3    880.43    982.11     42.15 o
   7  12   3      4.69     31.24     10.44 <
   9  12   3   3498.36   3698.96    109.75 o
  11  12   3    503.11    542.71     40.02 o
 -12  13   3    187.16    342.42     35.17 o
 -10  13   3     39.72     56.50     19.28 <
  -8  13   3    317.70    286.64     19.68 o
  -6  13   3     37.54     44.34      6.98 o
  -4  13   3   9246.12   9599.31     92.20 o
  -2  13   3   2101.48   2260.36     50.06 o
   0  13   3  18746.40  20654.50    198.70 o
   2  13   3  14297.80  16631.70    179.42 o
   4  13   3    562.69    588.97     35.83 o
   6  13   3    357.24    406.43     29.71 o
   8  13   3    121.40    116.86     19.81 o
  10  13   3    788.71    946.14     60.83 o
  12  13   3   3200.94   4232.35    116.40 o
 -11  14   3    635.43    968.28     61.02 o
  -9  14   3   4621.69   6767.19    181.68 o
  -7  14   3    107.60    117.79     13.56 o
  -5  14   3   2382.37   2200.87     45.40 o
  -3  14   3    157.22    174.96     15.02 o
  -1  14   3   3102.77   3433.72     73.65 o
   1  14   3   1157.44   1269.75     42.15 o
   3  14   3   3038.92   3557.03     99.11 o
   5  14   3   2353.41   2358.08     87.68 o
   7  14   3   3123.59   3234.36     82.23 o
   9  14   3    313.79    276.47     24.60 o
  11  14   3    126.52    146.65     19.34 o
 -10  15   3    864.44   1365.27     70.86 o
  -8  15   3    164.93    297.81     35.63 o
  -6  15   3     49.15     24.26      7.31 o
  -4  15   3    667.74    656.78     27.32 o
  -2  15   3      2.96     16.15      6.18 <
   0  15   3    281.77    401.24     25.46 o
   2  15   3   2996.74   3580.23     97.65 o
   4  15   3   7383.06   8360.94    169.78 o
   6  15   3   6107.06   6784.61    176.23 o
   8  15   3    105.40     72.66     12.63 o
  10  15   3   2556.66   2628.83    104.96 o
  -9  16   3    129.64    132.35     17.35 o
  -7  16   3   1036.01    945.41     53.98 o
  -5  16   3   2113.42   2284.76     57.50 o
  -3  16   3   1622.30   1679.43     48.39 o
  -1  16   3   2036.40   2009.48     54.24 o
   1  16   3   2470.47   2722.10     79.97 o
   3  16   3    895.10   1124.70     58.90 o
   5  16   3      2.08    -14.82     12.83 <
   7  16   3   3359.40   3036.13     82.16 o
  -6  17   3    731.57    828.82     46.87 o
  -4  17   3   1261.18   1374.38     51.32 o
  -2  17   3     85.92     59.96      9.37 o
   0  17   3   3235.62   3344.77     92.67 o
   2  17   3   3426.44   3905.29     99.51 o
   4  17   3    148.87    249.81     29.78 o
   6  17   3      0.68     34.70     15.75 <
  -3  18   3   1039.39   1502.68     96.52 o
  -1  18   3    175.79    204.08     24.40 o
   1  18   3   2341.52   2934.42     90.34 o
   3  18   3    213.79    184.34     21.07 o
   0   0   4     96.16     68.40      9.77 o
   1   1   4  21053.40  21684.40    123.64 o
   0   2   4  12195.60  13027.20     95.39 o
   2   2   4    623.24    679.18     27.19 o
  -1   3   4    788.30    856.34     27.25 o
   1   3   4  57919.70  54606.60    204.54 o
   3   3   4    109.39     91.60     10.77 o
  -2   4   4   3871.05   3373.56     50.59 o
   0   4   4  18314.20  19555.90    141.46 o
   2   4   4    435.20    487.86     25.13 o
   4   4   4   1943.78   1635.16     46.33 o
  -3   5   4   4929.86   4845.72     70.00 o
  -1   5   4  13140.00  13691.70    124.04 o
   1   5   4   2368.96   2038.47     47.73 o
   3   5   4    791.02    805.68     37.82 o
   5   5   4  28551.20  29244.80    227.01 o
  -4   6   4  12023.60  12775.60    159.41 o
  -2   6   4   9357.01   8596.53     99.98 o
   0   6   4  14254.90  13947.00    140.26 o
   2   6   4  43729.40  43553.90    256.26 o
   4   6   4   8949.05   8392.71    129.23 o
   6   6   4     71.21    110.28     18.08 o
  -5   7   4  12585.00  12256.10    182.94 o
  -3   7   4   7410.00   7350.25    129.29 o
  -1   7   4  17554.70  16663.60    157.21 o
   1   7   4  13062.80  12206.50    157.08 o
   3   7   4   9543.43  10498.30    165.46 o
   5   7   4   1027.20   1046.26     50.79 o
   7   7   4     86.10    115.40     20.08 o
  -6   8   4   2702.85   2762.45    101.18 o
  -4   8   4  12339.20  11941.80    182.87 o
  -2   8   4   1646.04   1239.57     59.56 o
   0   8   4   6284.24   6943.35    129.23 o
   2   8   4    106.97    213.39     23.40 o
   4   8   4    325.73    305.72     26.59 o
   6   8   4   7289.76   7462.79    159.27 o
   8   8   4  13788.70  13447.00    148.37 o
  -7   9   4   3347.16   3014.79     65.81 o
  -5   9   4   1565.20   1524.08     60.83 o
  -3   9   4   1533.72   1442.58     71.26 o
  -1   9   4   5294.41   4500.45    136.21 o
   1   9   4   8130.64   8211.44    138.00 o
   3   9   4  13424.00  13787.60    207.67 o
   5   9   4  16420.70  17403.80    245.10 o
   7   9   4    599.57    696.59     39.89 o
   9   9   4   4941.46   4902.23     93.66 o
  -8  10   4    124.12    125.57     14.96 o
  -6  10   4   3460.65   3418.70     64.28 o
  -4  10   4   8126.49   7446.30     79.37 o
  -2  10   4   1274.52   1168.37     54.18 o
   0  10   4   9572.20   9015.59    214.25 o
   2  10   4   7878.24   8087.86    141.33 o
   4  10   4   2255.23   2390.59     57.50 o
   6  10   4   1239.58   1223.55     54.24 o
   8  10   4    282.35    388.81     37.03 o
  10  10   4   2238.60   2096.97    112.54 o
  -9  11   4    210.56    249.08     24.80 o
  -7  11   4   1935.57   1785.53     46.47 o
  -5  11   4  11335.60  10463.00    103.17 o
  -3  11   4   2127.76   1958.90     42.01 o
  -1  11   4   4207.70   4113.16     65.74 o
   1  11   4    971.29   1018.80     35.96 o
   3  11   4      0.12     26.99     11.97 <
   5  11   4   1640.50   1758.27     54.31 o
   7  11   4   2395.11   2570.40     81.23 o
   9  11   4   3572.10   3921.18    117.99 o
  11  11   4    469.53    504.48     41.81 o
 -10  12   4   8522.33  11284.30    247.02 o
  -8  12   4     68.96     53.51     10.04 o
  -6  12   4   3945.89   3706.07     62.95 o
  -4  12   4    445.12    370.27     18.81 o
  -2  12   4   7135.18   7150.16     91.20 o
   0  12   4     11.44     27.59     11.90 <
   2  12   4   2725.08   2868.35     72.06 o
   4  12   4     88.34    125.71     20.08 o
   6  12   4   9160.84   9054.48    150.83 o
   8  12   4   4398.89   4882.48    128.50 o
  10  12   4    516.86    518.51     35.17 o
  12  12   4   2438.84   3092.43    113.41 o
 -11  13   4   2045.79   3219.27    120.45 o
  -9  13   4    231.33    253.07     26.19 o
  -7  13   4   1202.05   1130.75     37.29 o
  -5  13   4    439.16    468.19     21.27 o
  -3  13   4   1427.07   1532.32     41.48 o
  -1  13   4   5119.15   5706.71     85.35 o
   1  13   4   1819.76   2024.57     57.37 o
   3  13   4   5193.74   5820.52     96.46 o
   5  13   4    128.40    142.19     15.95 o
   7  13   4    170.32    216.64     23.27 o
   9  13   4    110.36    124.04     16.09 o
  11  13   4    873.81    923.28     57.37 o
  13  13   4   1407.37   1935.56     94.39 o
 -10  14   4    165.26    163.93     20.21 o
  -8  14   4   2386.00   2344.45     54.71 o
  -6  14   4    398.02    405.30     23.00 o
  -4  14   4   2078.47   2157.39     48.66 o
  -2  14   4   2867.66   2948.65     63.68 o
   0  14   4    153.89    161.20     15.56 o
   2  14   4      0.32     11.37      9.17 <
   4  14   4   1814.67   1888.03     68.67 o
   6  14   4    391.55    346.34     32.11 o
   8  14   4   1963.49   1996.32     70.86 o
  10  14   4   3521.13   3990.25    109.62 o
  -9  15   4    944.82   1162.26     62.22 o
  -7  15   4   3363.94   3625.77     72.19 o
  -5  15   4      6.32     -0.60      6.32 <
  -3  15   4   2856.89   3073.09     65.01 o
  -1  15   4     83.37     75.52     10.57 o
   1  15   4     41.94     49.26     10.90 o
   3  15   4    432.28    454.96     29.45 o
   5  15   4    413.79    509.40     34.23 o
   7  15   4    789.75    849.02     44.74 o
   9  15   4     14.62     14.62      5.92 <
  -8  16   4    455.50    575.48     44.80 o
  -6  16   4     26.23     18.08      8.11 <
  -4  16   4    534.31    511.13     25.79 o
  -2  16   4    254.65    179.55     17.62 o
   0  16   4    995.91   1239.43     61.49 o
   2  16   4    624.15    689.48     39.82 o
   4  16   4    790.94    922.48     51.19 o
   6  16   4    174.96    169.65     19.68 o
   8  16   4   2971.79   2435.33     69.13 o
  -7  17   4     85.41    101.97     15.02 o
  -5  17   4   1221.65   1375.04     48.46 o
  -3  17   4   1289.30   1529.27     41.08 o
  -1  17   4   1508.83   1904.39     58.83 o
   1  17   4   2700.08   3174.66     88.74 o
   3  17   4     74.00     86.15     16.95 o
   5  17   4     65.26     58.17     12.76 o
  -2  18   4    175.34    265.77     39.89 o
   0  18   4     18.67     38.82     12.10 o
   2  18   4      2.68     15.02      9.04 <
   0   1   5   9043.32   9045.50     73.12 o
  -1   2   5  24637.50  24895.10    178.29 o
   1   2   5  28979.60  29019.00    142.72 o
  -2   3   5  11374.50  11158.80    135.54 o
   0   3   5   3348.32   3608.75     56.04 o
   2   3   5     12.23     24.06      9.97 <
  -3   4   5   3129.63   2704.88     62.82 o
  -1   4   5  32058.60  31530.90    204.61 o
   1   4   5   9127.67   8482.19     90.21 o
   3   4   5   1874.32   1896.08     46.87 o
  -4   5   5  15027.20  15817.50    169.58 o
  -2   5   5  39593.20  38731.60    251.88 o
   0   5   5  16820.70  16308.10    155.68 o
   2   5   5   9614.88   9058.53    113.67 o
   4   5   5  10323.40  10137.20    141.79 o
  -5   6   5   9923.22   9384.53    157.21 o
  -3   6   5   1672.04   2029.43     57.90 o
  -1   6   5    661.79    606.06     35.03 o
   1   6   5     23.37     16.75      9.77 <
   3   6   5  15256.60  15082.10    164.79 o
   5   6   5   6376.03   5828.76    115.00 o
  -6   7   5      1.70     15.49     14.82 <
  -4   7   5    490.84    320.68     28.85 o
  -2   7   5   2519.84   2381.41     70.73 o
   0   7   5  13683.10  13012.70    178.42 o
   2   7   5   5497.45   5561.99    112.21 o
   4   7   5   3915.60   3594.39     91.67 o
   6   7   5  11026.70  11748.40    182.27 o
  -7   8   5    478.11    464.20     24.60 o
  -5   8   5   1296.58   1133.41     59.16 o
  -3   8   5   5486.78   4972.09    123.64 o
  -1   8   5   2963.69   2384.21     75.45 o
   1   8   5   1169.99    941.56     46.00 o
   3   8   5   5094.68   5669.42    123.71 o
   5   8   5     13.55     14.89     16.49 <
   7   8   5  12239.20  12187.20    156.28 o
  -8   9   5   2914.79   2837.24     67.34 o
  -6   9   5   1015.47    893.63     31.71 o
  -4   9   5   6211.83   5405.51    141.93 o
  -2   9   5    921.86    899.61     61.96 o
   0   9   5   1846.24   1623.20     68.80 o
   2   9   5     17.95     50.85     13.89 o
   4   9   5   3903.19   3669.04    111.41 o
   6   9   5   3411.33   3585.48     94.53 o
   8   9   5   6963.41   6689.48    108.29 o
  -9  10   5   8192.29   7724.24    122.85 o
  -7  10   5   2064.02   1924.00     56.17 o
  -5  10   5    434.78    374.79     19.88 o
  -3  10   5    640.90    567.50     23.80 o
  -1  10   5    583.70    547.96     51.58 o
   1  10   5   8992.99   9161.04    178.22 o
   3  10   5   2065.38   2032.22     53.25 o
   5  10   5    163.93    160.74     15.16 o
   7  10   5   1252.57   1422.77     61.29 o
   9  10   5    133.26    171.37     23.67 o
 -10  11   5   1197.55   1236.77     58.10 o
  -8  11   5    434.72    411.95     26.52 o
  -6  11   5   1548.81   1415.46     42.41 o
  -4  11   5  10247.60   9749.41     98.85 o
  -2  11   5   3763.49   3430.26     60.63 o
   0  11   5   5115.99   5215.72     76.45 o
   2  11   5   1556.99   1418.12     45.27 o
   4  11   5  10468.10  11328.20    150.43 o
   6  11   5   1161.68   1182.73     56.70 o
   8  11   5   5653.65   6330.38    151.43 o
  10  11   5      5.05      3.66      9.71 <
 -11  12   5    837.40   1114.13     73.85 o
  -9  12   5   2753.00   2518.02     78.24 o
  -7  12   5     18.00     19.01      6.91 <
  -5  12   5    252.77    250.01     16.09 o
  -3  12   5   2606.94   2429.67     53.18 o
  -1  12   5     33.24     46.00     10.97 o
   1  12   5    588.91    593.09     29.18 o
   3  12   5   3303.05   3588.21     90.54 o
   5  12   5   6446.46   6525.42    109.35 o
   7  12   5    181.84    205.34     21.74 o
   9  12   5    241.78    212.92     24.13 o
  11  12   5    130.91     86.55     18.61 o
 -12  13   5    305.64    529.14     42.48 o
 -10  13   5   2158.58   2523.67     74.78 o
  -8  13   5   1295.42   1350.38     42.34 o
  -6  13   5   3936.14   3789.30     65.88 o
  -4  13   5      4.81      1.66      6.51 <
  -2  13   5   3417.30   3622.97     67.94 o
   0  13   5   2142.11   2213.56     53.11 o
   2  13   5   1952.63   2187.37     59.23 o
   4  13   5    939.57    994.21     50.72 o
   6  13   5   3482.20   3511.23     91.67 o
   8  13   5   2462.36   2660.41     89.48 o
  10  13   5   2721.70   3060.92     75.91 o
  12  13   5    892.36   1010.96     54.91 o
 -11  14   5    292.96    361.43     34.70 o
  -9  14   5   1188.66   1263.16     50.32 o
  -7  14   5     10.15     17.82      6.78 <
  -5  14   5   1589.02   1637.29     42.01 o
  -3  14   5     34.98     33.64      7.78 o
  -1  14   5   1949.30   2089.65     50.59 o
   1  14   5   1762.86   1894.28     54.78 o
   3  14   5     42.85     40.15     11.57 o
   5  14   5     11.21     26.52     12.63 <
   7  14   5    144.30    117.93     14.69 o
   9  14   5   1314.69   1378.10     55.31 o
  11  14   5    199.99    236.59     23.80 o
 -10  15   5     24.81     26.46      8.31 o
  -8  15   5   2314.44   2441.97     88.15 o
  -6  15   5    936.81    946.88     32.51 o
  -4  15   5   6355.33   6689.62    102.64 o
  -2  15   5    273.80    267.10     18.61 o
   0  15   5    792.02    812.66     34.63 o
   2  15   5   5921.62   6628.99    148.64 o
   4  15   5     44.47     56.90     10.64 o
   6  15   5   2684.21   2680.89     83.83 o
   8  15   5     16.34     28.85     10.90 <
  10  15   5    720.72    742.07     54.18 o
  -7  16   5     14.39     31.11      9.77 o
  -5  16   5      8.30     17.48      6.85 <
  -3  16   5     20.63     35.03      7.38 o
  -1  16   5     36.77     59.96     11.70 o
   1  16   5     96.45    174.03     23.80 o
   3  16   5   1752.78   1999.11     76.18 o
   5  16   5    614.60    660.23     39.35 o
   7  16   5     38.67     48.33     12.23 o
  -6  17   5     20.18     34.04      8.31 o
  -4  17   5   2805.56   2679.95     59.63 o
  -2  17   5    459.78    473.70     30.84 o
   0  17   5   6548.71   7533.85    115.40 o
   2  17   5      0.76      0.73      8.44 <
   4  17   5   5463.09   6387.29    142.86 o
   6  17   5    621.75    711.89     59.56 o
  -1  18   5     36.97     35.63     10.90 o
   1  18   5    175.50    240.44     24.73 o
   3  18   5    172.84    280.06     36.30 o
   1   1   6  59906.30  66306.30    218.24 o
   0   2   6  15987.90  16417.30     98.85 o
   2   2   6  24935.90  24103.20    204.68 o
  -1   3   6  15693.20  16300.20    138.20 o
   1   3   6  25865.00  25368.90    150.63 o
   3   3   6     69.21     50.19      9.64 o
  -2   4   6   4134.57   3839.09     67.74 o
   0   4   6  11963.60  11880.70    137.87 o
   2   4   6  17074.50  16923.90    142.86 o
   4   4   6  26097.80  27487.30    211.32 o
  -3   5   6  64626.50  70825.50    312.23 o
  -1   5   6  47702.40  48806.10    295.08 o
   1   5   6   8142.94   7930.84    107.96 o
   3   5   6  32196.40  33541.60    203.68 o
   5   5   6   4508.25   4584.21    104.23 o
  -4   6   6  61037.90  63227.20    365.42 o
  -2   6   6   5884.51   5343.36    102.90 o
   0   6   6  40023.50  38847.70    266.30 o
   2   6   6   1409.20   1438.46     50.19 o
   4   6   6   1288.15   1535.45     57.10 o
   6   6   6  11248.10  10741.80    168.05 o
  -5   7   6   3592.34   3555.10     99.91 o
  -3   7   6   1730.13   1117.65     51.58 o
  -1   7   6   1358.51   1293.94     51.65 o
   1   7   6  50136.00  55492.20    367.01 o
   3   7   6   7844.02   8170.35    127.23 o
   5   7   6   2139.25   2239.09     77.31 o
   7   7   6   3180.42   2988.13     97.19 o
  -6   8   6     22.05     68.80     17.28 o
  -4   8   6   2370.79   2272.53     81.50 o
  -2   8   6      6.71      7.11     15.49 <
   0   8   6  41657.40  41660.40    444.32 o
   2   8   6   3478.72   3710.39    117.26 o
   4   8   6  36071.90  40022.70    366.15 o
   6   8   6   2192.24   2066.99     85.89 o
   8   8   6    680.11    743.46     34.04 o
  -7   9   6      6.07      7.91     10.10 <
  -5   9   6    819.67    806.95     31.71 o
  -3   9   6   3237.67   2846.94    111.28 o
  -1   9   6   2376.14   2047.31     92.27 o
   1   9   6   2679.84   2513.50     94.33 o
   3   9   6    373.22    383.70     39.49 o
   5   9   6  10686.70  11814.10    179.88 o
   7   9   6   3564.98   3473.01     88.61 o
   9   9   6   1890.74   1667.07     60.56 o
  -8  10   6   2705.34   2398.70     60.49 o
  -6  10   6  12197.00  11665.60    129.43 o
  -4  10   6    346.77    320.81     17.75 o
  -2  10   6   3788.65   3581.23     62.49 o
   0  10   6   2530.14   2470.62     57.83 o
   2  10   6    351.33    443.32     25.13 o
   4  10   6  13578.30  14598.70    159.34 o
   6  10   6   2001.13   1909.84     71.93 o
   8  10   6   9028.98   8616.47    175.03 o
  10  10   6   2795.31   2647.38     77.58 o
  -9  11   6    159.97    160.07     18.68 o
  -7  11   6     37.18     42.88      8.97 o
  -5  11   6   1793.58   1618.28     43.14 o
  -3  11   6     65.56     83.56     10.70 o
  -1  11   6   2920.18   3084.66     60.09 o
   1  11   6   4625.15   4849.44     84.09 o
   3  11   6   5381.27   5814.27     98.45 o
   5  11   6     77.40     98.32     17.68 o
   7  11   6    418.11    407.76     34.70 o
   9  11   6     45.05     50.26     13.76 o
  11  11   6   1466.56   1506.86     87.08 o
 -10  12   6    369.64    369.07     26.86 o
  -8  12   6     10.66     18.61      8.24 <
  -6  12   6   3538.50   3497.00     66.08 o
  -4  12   6     79.87     78.24     10.84 o
  -2  12   6  11775.10  11785.60    124.04 o
   0  12   6      2.91     18.88      9.64 <
   2  12   6   7424.69   8002.84    119.72 o
   4  12   6    488.03    549.75     39.82 o
   6  12   6     23.17     25.19      7.51 o
   8  12   6   2752.40   3017.12    101.97 o
  10  12   6   1109.89   1121.84     58.63 o
  12  12   6   4716.67   6681.51    161.47 o
 -11  13   6    115.86    104.70     16.88 o
  -9  13   6     81.87     98.05     12.10 o
  -7  13   6   1089.98   1049.38     36.30 o
  -5  13   6    193.25    179.55     14.43 o
  -3  13   6     24.41     21.60      7.64 <
  -1  13   6    385.30    418.33     23.07 o
   1  13   6    221.64    290.03     22.47 o
   3  13   6    907.82    987.76     43.74 o
   5  13   6    604.50    630.12     40.82 o
   7  13   6    169.84    187.59     19.68 o
   9  13   6     36.13     11.10      9.44 <
  11  13   6    157.22    180.21     20.08 o
 -10  14   6      2.48     -2.73      7.31 <
  -8  14   6   8945.83   9540.35     96.99 o
  -6  14   6   1065.50   1055.36     34.83 o
  -4  14   6   1279.90   1252.20     38.22 o
  -2  14   6    262.95    302.33     19.61 o
   0  14   6    428.84    409.75     25.13 o
   2  14   6   4690.72   5118.27     86.42 o
   4  14   6    371.12    395.53     31.58 o
   6  14   6    460.64    503.48     33.70 o
   8  14   6    301.49    268.76     25.79 o
  10  14   6     78.65     58.96     10.50 o
  -9  15   6      2.59     -6.91      8.71 <
  -7  15   6     17.90     19.54      6.05 o
  -5  15   6    872.55    897.02     36.03 o
  -3  15   6    752.75    808.54     33.57 o
  -1  15   6    192.81    183.74     16.88 o
   1  15   6   1022.73   1014.68     40.75 o
   3  15   6    540.11    530.67     33.90 o
   5  15   6    171.91    167.92     18.21 o
   7  15   6     40.86     19.94      8.24 <
   9  15   6    706.64    677.78     40.08 o
  -8  16   6   1122.30   1728.03     75.25 o
  -6  16   6      0.05     12.36      5.05 <
  -4  16   6   4688.59   5355.32     88.15 o
  -2  16   6     71.11     56.17      9.37 o
   0  16   6   3761.14   4244.12    109.75 o
   2  16   6      5.27     -7.25      8.71 <
   4  16   6     44.10     56.97      9.51 o
   6  16   6   2385.48   2190.43     72.92 o
   8  16   6    539.88    538.52     31.97 o
  -5  17   6    207.89    163.13     15.69 o
  -3  17   6    361.98    310.44     20.61 o
  -1  17   6    601.65    589.44     34.43 o
   1  17   6    311.46    371.53     29.18 o
   3  17   6   1770.62   2130.20     84.22 o
   5  17   6    202.11    184.27     22.34 o
  -2  18   6     65.21    209.73     34.90 o
   0  18   6   1599.26   2205.92     73.79 o
   2  18   6     95.91    124.38     16.95 o
   0   1   7  20077.30  21160.90    114.40 o
  -1   2   7  23781.40  24407.90    163.60 o
   1   2   7  18649.90  18919.20    142.79 o
  -2   3   7   2680.58   2644.39     74.25 o
   0   3   7   7944.24   7692.86     83.43 o
   2   3   7   4447.10   4652.48    101.77 o
  -3   4   7  28521.20  30798.80    255.07 o
  -1   4   7   4527.31   3890.54     77.38 o
   1   4   7   2296.77   2392.78     52.32 o
   3   4   7  13041.40  12819.50    160.07 o
  -4   5   7     43.57     12.76      9.71 <
  -2   5   7   6426.62   7920.47    114.80 o
   0   5   7  14226.50  13863.40    172.04 o
   2   5   7   2709.60   2082.01     57.90 o
   4   5   7   3728.05   3593.26     83.29 o
  -5   6   7   9793.53   9931.35    144.45 o
  -3   6   7  21529.90  23992.30    227.74 o
  -1   6   7  24592.10  24128.20    237.32 o
   1   6   7  24354.40  25982.80    221.43 o
   3   6   7  13065.30  12912.60    170.11 o
   5   6   7   9181.66  11412.10    191.65 o
  -6   7   7  20737.20  21288.00    268.10 o
  -4   7   7   9696.27   9998.03    175.10 o
  -2   7   7  14224.40  16658.70    210.06 o
   0   7   7   7250.67   8633.09    160.67 o
   2   7   7   3408.85   4867.79    127.83 o
   4   7   7  43750.40  47863.00    376.18 o
   6   7   7   3730.35   5154.17    118.59 o
  -7   8   7   9907.70   9386.79    111.55 o
  -5   8   7   2902.28   2735.20    100.91 o
  -3   8   7   6028.61   5026.07    152.29 o
  -1   8   7    635.18    581.66     41.21 o
   1   8   7   1316.87   1832.93     82.10 o
   3   8   7    871.72    699.25     48.86 o
   5   8   7  34626.10  41298.90    431.82 o
   7   8   7  12043.60  11829.60    147.18 o
  -8   9   7    686.41    671.93     33.64 o
  -6   9   7    318.81    295.88     20.27 o
  -4   9   7   8589.67   8130.14    126.10 o
  -2   9   7   1832.53   1462.66     79.31 o
   0   9   7   3363.69   3609.08    119.99 o
   2   9   7  16510.50  18488.50    307.05 o
   4   9   7   2031.43   2247.40     86.15 o
   6   9   7    427.39    306.32     28.85 o
   8   9   7   2779.90   2850.13     72.13 o
  -9  10   7    128.11    116.13     15.95 o
  -7  10   7    815.58    828.55     35.70 o
  -5  10   7     29.70     20.08      9.71 <
  -3  10   7   2714.18   2567.88     52.45 o
  -1  10   7    475.93    496.30     24.86 o
   1  10   7   7762.94   7889.63    106.56 o
   3  10   7    350.70    493.58     27.32 o
   5  10   7   9285.52   9574.78    147.84 o
   7  10   7    475.24    489.46     34.17 o
   9  10   7    447.02    427.97     30.84 o
 -10  11   7   4292.58   4054.80    120.85 o
  -8  11   7   2065.02   1956.44     58.10 o
  -6  11   7      5.87     33.50      9.17 o
  -4  11   7    368.34    335.30     18.95 o
  -2  11   7    328.50    300.20     20.01 o
   0  11   7   1167.10   1123.50     37.89 o
   2  11   7   4500.83   4678.27     84.49 o
   4  11   7    591.49    683.10     37.09 o
   6  11   7   3392.86   3305.16     99.18 o
   8  11   7    337.29    336.03     30.11 o
  10  11   7     90.50    134.41     20.47 o
 -11  12   7   1939.02   2272.46     69.87 o
  -9  12   7   2349.82   2318.26     76.18 o
  -7  12   7    774.62    741.20     32.51 o
  -5  12   7   4527.83   4373.48     70.00 o
  -3  12   7    966.99    947.14     36.83 o
  -1  12   7     10.78     17.08     10.50 <
   1  12   7    222.12    243.03     18.55 o
   3  12   7    355.99    380.44     24.53 o
   5  12   7   8962.34   8267.87    248.75 o
   7  12   7   2526.53   2673.77     95.26 o
   9  12   7    523.77    572.15     38.42 o
  11  12   7    775.02    996.07     65.94 o
 -12  13   7    308.10    311.30     30.11 o
 -10  13   7    129.56     91.80     12.36 o
  -8  13   7    163.17    194.64     16.62 o
  -6  13   7   1025.46   1018.60     36.69 o
  -4  13   7   3826.73   3808.44     73.79 o
  -2  13   7    833.66    858.26     31.31 o
   0  13   7    773.91    810.07     32.24 o
   2  13   7     61.05     89.87     12.90 o
   4  13   7   1845.58   1924.73     70.46 o
   6  13   7    778.58    750.31     45.00 o
   8  13   7    244.87    263.97     24.66 o
  10  13   7    434.79    550.15     31.97 o
  12  13   7    206.18    247.82     25.19 o
 -11  14   7    363.31    540.31     40.35 o
  -9  14   7   3248.01   3426.07     61.56 o
  -7  14   7    332.30    297.28     16.82 o
  -5  14   7   1222.46   1274.40     42.88 o
  -3  14   7      0.68      5.58      7.38 <
  -1  14   7   1839.75   1783.07     46.67 o
   1  14   7    413.34    460.54     28.98 o
   3  14   7    874.39    880.93     41.68 o
   5  14   7     36.50     47.00     11.10 o
   7  14   7      0.53      7.58      8.18 <
   9  14   7   1651.01   1700.44     59.96 o
  11  14   7    250.79    343.35     39.89 o
 -10  15   7    324.13    389.35     49.99 o
  -8  15   7     46.70     35.76      6.38 o
  -6  15   7    559.45    598.21     25.46 o
  -4  15   7   1032.73    993.14     35.90 o
  -2  15   7    926.73    986.76     37.29 o
   0  15   7   2288.75   2313.68     60.49 o
   2  15   7    458.01    474.10     32.17 o
   4  15   7   1269.15   1344.26     47.60 o
   6  15   7    410.73    364.48     30.11 o
   8  15   7      2.88      1.06      7.84 <
  10  15   7    542.15    596.48     46.07 o
  -7  16   7   1444.14   1498.29     62.89 o
  -5  16   7   1213.99   1265.89     37.49 o
  -3  16   7    292.33    290.63     19.14 o
  -1  16   7   3409.33   3638.13     84.09 o
   1  16   7    235.76    235.85     21.41 o
   3  16   7   5959.28   6705.17    114.34 o
   5  16   7     93.27    106.10     15.89 o
   7  16   7    407.18    450.50     33.24 o
  -6  17   7    633.90    554.60     48.66 o
  -4  17   7    133.15    100.11     11.17 o
  -2  17   7    695.07    610.91     33.37 o
   0  17   7    206.72    209.80     16.22 o
   2  17   7     77.23     60.09     11.10 o
   4  17   7    801.33    888.91     50.32 o
   6  17   7    126.89    174.50     27.52 o
  -1  18   7    139.23    133.55     17.28 o
   1  18   7   1407.41   1460.73     56.84 o
   0   0   8   6402.31   7187.98    228.14 o
   1   1   8  16190.90  17508.10    121.32 o
   0   2   8  41033.30  42913.70    194.64 o
   2   2   8   9873.04  10388.60    133.42 o
  -1   3   8    689.03    703.24     32.77 o
   1   3   8  15071.90  14575.40    126.90 o
   3   3   8   5134.25   5278.21    117.26 o
  -2   4   8      0.25     14.03      7.45 <
   0   4   8    625.26    613.04     25.13 o
   2   4   8   3776.38   3718.63     97.92 o
   4   4   8     71.98     43.74     12.96 o
  -3   5   8      5.70     18.95     11.17 <
  -1   5   8    291.27    412.88     28.98 o
   1   5   8   3371.90   3176.46     72.19 o
   3   5   8   1951.46   2010.48     65.48 o
   5   5   8   5862.39   5010.51    112.61 o
  -4   6   8  13401.40  15707.10    188.19 o
  -2   6   8  31036.50  35736.70    305.59 o
   0   6   8   1809.01   2052.76     60.29 o
   2   6   8  25966.80  29626.90    282.52 o
   4   6   8   9405.62  10618.00    182.67 o
   6   6   8   1808.47   2196.28     77.31 o
  -5   7   8   5506.96   4897.17    129.36 o
  -3   7   8   8230.21   8169.16    169.11 o
  -1   7   8  18055.70  17005.30    231.07 o
   1   7   8   6350.64   5761.55    123.25 o
   3   7   8      4.21     32.44     12.03 <
   5   7   8      9.41     29.25     16.88 <
   7   7   8   8081.09   8362.33    124.44 o
  -6   8   8   1986.58   2011.88     52.05 o
  -4   8   8   2456.46   2642.26     97.45 o
  -2   8   8    666.22    766.13     53.65 o
   0   8   8   5095.77   5660.98    127.77 o
   2   8   8   3007.70   3688.32    112.21 o
   4   8   8    520.88    569.49     45.34 o
   6   8   8   1487.64   1517.90     55.04 o
   8   8   8    609.76    645.01     31.91 o
  -7   9   8   3281.28   3338.39     70.46 o
  -5   9   8   2745.76   2503.79     55.37 o
  -3   9   8   2271.82   2552.12    117.79 o
  -1   9   8   1163.60   1173.76     77.31 o
   1   9   8   3356.66   3269.79    109.09 o
   3   9   8   8163.18   8287.55    192.78 o
   5   9   8   2395.15   2069.91     72.26 o
   7   9   8    213.59    199.09     19.14 o
   9   9   8    311.85    363.15     28.45 o
  -8  10   8   5398.80   5142.67     99.31 o
  -6  10   8     32.03     22.27     11.57 <
  -4  10   8   1245.39   1190.97     36.30 o
  -2  10   8      8.78     32.51      9.97 o
   0  10   8     40.14     56.70      9.24 o
   2  10   8   3746.39   3833.10     65.68 o
   4  10   8   2863.05   3489.29     82.50 o
   6  10   8   3319.27   3665.19    105.23 o
   8  10   8   3490.24   3378.88     90.54 o
  10  10   8    467.78    434.48     29.71 o
  -9  11   8     28.25     29.12      9.11 o
  -7  11   8   2018.41   1831.93     53.38 o
  -5  11   8   2005.54   2077.49     60.63 o
  -3  11   8   9816.21   9753.40    120.52 o
  -1  11   8   4644.23   4724.27     75.32 o
   1  11   8   3950.95   4302.35     76.11 o
   3  11   8    375.12    408.69     25.53 o
   5  11   8   2562.87   2645.19     91.34 o
   7  11   8   5043.45   4711.51    134.55 o
   9  11   8   4874.10   4321.43    179.35 o
  11  11   8    443.75    437.94     27.45 o
 -10  12   8      9.62     17.48      7.58 <
  -8  12   8    577.78    542.11     29.38 o
  -6  12   8    396.27    402.24     24.40 o
  -4  12   8     15.89     22.00      9.71 <
  -2  12   8    657.60    671.07     28.92 o
   0  12   8   1156.30   1213.77     39.29 o
   2  12   8   1417.07   1533.25     49.39 o
   4  12   8   1995.93   2271.06     76.98 o
   6  12   8    986.55    914.17     46.40 o
   8  12   8    236.63    220.30     25.13 o
  10  12   8     47.79     66.48     14.03 o
  12  12   8    423.23    434.88     31.31 o
 -11  13   8   1437.91   2101.75     86.22 o
  -9  13   8   4088.80   4091.36     69.73 o
  -7  13   8     20.82     14.76      6.25 <
  -5  13   8    474.74    446.85     24.93 o
  -3  13   8    721.58    737.41     30.65 o
  -1  13   8   2053.96   2083.74     48.86 o
   1  13   8   1086.25   1079.56     41.68 o
   3  13   8   3684.69   4139.49     85.75 o
   5  13   8    162.51    178.22     22.87 o
   7  13   8     21.56     42.08     10.70 o
   9  13   8    446.30    476.16     31.58 o
  11  13   8    789.15    837.99     41.21 o
 -10  14   8    446.62    477.03     31.64 o
  -8  14   8      1.98     -0.07      5.32 <
  -6  14   8    336.11    334.84     18.61 o
  -4  14   8    170.05    170.98     15.22 o
  -2  14   8    227.61    222.63     17.95 o
   0  14   8     15.90      3.26      8.38 <
   2  14   8   1215.23   1224.54     45.54 o
   4  14   8    249.03    236.79     23.67 o
   6  14   8     20.86      6.18      9.57 <
   8  14   8      7.13     -8.18      9.57 <
  10  14   8     48.89     41.48      7.11 o
  -9  15   8   1156.72   1063.27     47.66 o
  -7  15   8   1971.07   2048.70     49.66 o
  -5  15   8   3635.82   3427.67     63.62 o
  -3  15   8   1951.39   2068.18     49.13 o
  -1  15   8   1669.17   1659.16     50.99 o
   1  15   8   1036.15   1129.28     37.43 o
   3  15   8   2750.12   2755.94     75.25 o
   5  15   8   2531.39   2711.86     72.19 o
   7  15   8   4425.63   4445.27    119.32 o
   9  15   8     22.39     23.07      6.91 o
  -8  16   8     21.01      0.27      4.79 <
  -6  16   8    680.30    578.73     24.73 o
  -4  16   8     47.60     52.45      8.58 o
  -2  16   8      0.77      1.06      5.38 <
   0  16   8    163.75    177.16     16.69 o
   2  16   8     31.36     31.24      8.71 o
   4  16   8      0.17     -2.13      6.05 <
   6  16   8    916.11    771.25     44.74 o
  -5  17   8     16.30     14.56      4.25 o
  -3  17   8   3803.42   3951.43     81.50 o
  -1  17   8    337.97    274.01     19.68 o
   1  17   8   3341.56   3731.79     74.45 o
   3  17   8     70.36     40.95      9.37 o
   5  17   8    182.48    217.57     35.17 o
   0  18   8    182.26    182.74     29.18 o
   0   1   9  10856.10  10774.00     97.98 o
  -1   2   9   5337.89   5366.62     74.19 o
   1   2   9   4495.05   4709.38     77.51 o
  -2   3   9     13.90     18.15      8.58 <
   0   3   9  16001.10  17114.00    160.47 o
   2   3   9    248.97    277.60     23.60 o
  -3   4   9   5062.95   5149.98     94.66 o
  -1   4   9   2429.68   1851.80     53.85 o
   1   4   9   5823.98   6144.05    109.09 o
   3   4   9    402.58    331.25     28.65 o
  -4   5   9   8898.54   9571.46    128.83 o
  -2   5   9  27115.90  25435.70    208.07 o
   0   5   9   1941.53   2348.57     58.96 o
   2   5   9      9.09     24.26     12.30 <
   4   5   9    865.25    611.17     38.29 o
  -5   6   9    596.63    542.71     35.10 o
  -3   6   9     57.32     34.83     11.97 <
  -1   6   9     61.04     27.59      9.57 <
   1   6   9   2334.48   2383.08     73.79 o
   3   6   9   5126.61   4223.65    104.10 o
   5   6   9    327.78    363.89     34.70 o
  -6   7   9   1631.47   1485.26     69.67 o
  -4   7   9   4174.64   3937.27    111.28 o
  -2   7   9   3620.74   3679.68     95.26 o
   0   7   9     49.11    116.80     18.75 o
   2   7   9  10178.20  10474.50    216.04 o
   4   7   9   2260.64   2054.62     80.90 o
   6   7   9   2593.25   2602.11     90.54 o
  -7   8   9   9904.63   9790.29    118.06 o
  -5   8   9   1703.91   1610.96     58.90 o
  -3   8   9   6874.68   6680.77    165.92 o
  -1   8   9   1618.23   1823.69     81.37 o
   1   8   9   1560.27   1609.10     79.50 o
   3   8   9   1267.17   1224.68     65.48 o
   5   8   9   3530.88   3813.69    109.35 o
   7   8   9  12969.50  12329.40    145.51 o
  -8   9   9    467.79    406.56     26.79 o
  -6   9   9   1082.89   1170.17     40.55 o
  -4   9   9   5956.21   5542.72     89.34 o
  -2   9   9   6038.00   6413.61    210.06 o
   0   9   9    721.77    717.34     55.17 o
   2   9   9     12.91      3.72     14.43 <
   4   9   9    892.98    951.59     52.58 o
   6   9   9   7746.34   7706.49    128.83 o
   8   9   9    288.49    283.32     24.00 o
  -9  10   9   2630.63   2415.12     65.81 o
  -7  10   9   4172.57   4179.97     79.04 o
  -5  10   9     84.37     84.82     11.30 o
  -3  10   9  11260.40  11454.20    126.04 o
  -1  10   9    447.52    453.03     23.00 o
   1  10   9  12413.70  13397.20    127.63 o
   3  10   9     25.53     41.48     13.23 o
   5  10   9   2095.74   2136.65     87.55 o
   7  10   9    868.72    870.43     44.07 o
   9  10   9    224.25    233.59     22.14 o
 -10  11   9   1245.38   1265.56     40.02 o
  -8  11   9    395.30    386.42     22.60 o
  -6  11   9   2194.83   1991.27     56.84 o
  -4  11   9    452.48    438.87     26.86 o
  -2  11   9   1363.43   1333.70     44.34 o
   0  11   9   4374.24   4237.07     76.98 o
   2  11   9  14900.80  16091.60    164.86 o
   4  11   9   2952.65   3131.85     85.09 o
   6  11   9  10536.70   9968.31    211.06 o
   8  11   9   1076.01   1090.13     61.29 o
  10  11   9    207.41    218.90     22.00 o
 -11  12   9     13.83     17.28      7.98 <
  -9  12   9   3267.93   3397.22     64.08 o
  -7  12   9    151.58    140.26     15.02 o
  -5  12   9    465.75    366.61     24.20 o
  -3  12   9      8.28     28.39      8.58 o
  -1  12   9    339.77    349.33     20.87 o
   1  12   9   4899.39   5157.96     97.85 o
   3  12   9   1129.63   1227.87     51.25 o
   5  12   9   5962.19   5544.05    196.50 o
   7  12   9    633.53    693.27     42.28 o
   9  12   9   2866.04   2708.27     98.45 o
  11  12   9     79.49     81.03     13.69 o
 -12  13   9    146.71    152.96     19.21 o
 -10  13   9    294.82    354.65     20.41 o
  -8  13   9    297.13    300.07     18.48 o
  -6  13   9   1613.40   1591.29     42.88 o
  -4  13   9   3098.77   3189.35     68.27 o
  -2  13   9    726.60    726.51     30.65 o
   0  13   9    454.69    452.90     25.59 o
   2  13   9      7.37      5.78      8.24 <
   4  13   9     80.56     87.28     16.62 o
   6  13   9   1501.96   1379.96     60.49 o
   8  13   9     53.54     35.63     11.10 o
  10  13   9   1207.53   1240.96     46.80 o
  12  13   9    431.54    456.69     45.27 o
 -11  14   9    957.04   1399.51     88.88 o
  -9  14   9     36.05     34.23      6.12 o
  -7  14   9    849.64    767.86     26.06 o
  -5  14   9   5616.40   5936.92     85.62 o
  -3  14   9    140.79    167.78     14.62 o
  -1  14   9   2642.78   2859.77     65.61 o
   1  14   9     30.36     32.51      9.84 o
   3  14   9     60.28     41.61     10.44 o
   5  14   9     22.47     32.91     10.97 <
   7  14   9     92.37     74.05     14.16 o
   9  14   9   2541.36   2790.77     93.20 o
  11  14   9    344.05    387.48     38.56 o
  -8  15   9    525.82    418.20     22.20 o
  -6  15   9     15.73     15.75      6.18 <
  -4  15   9    124.56    136.94     13.10 o
  -2  15   9   1354.74   1342.94     45.00 o
   0  15   9   2601.66   2552.39     61.69 o
   2  15   9   1370.69   1275.73     41.55 o
   4  15   9    611.14    620.28     30.84 o
   6  15   9    121.79     94.46     18.35 o
   8  15   9    154.40    161.80     21.54 o
  -7  16   9   1373.08   1305.31     43.14 o
  -5  16   9     70.99     80.10      9.71 o
  -3  16   9    599.57    555.07     27.32 o
  -1  16   9    967.70    914.37     33.30 o
   1  16   9   1364.73   1136.60     49.92 o
   3  16   9    908.80    927.46     34.43 o
   5  16   9    244.64    241.57     21.21 o
   7  16   9    105.04    124.77     17.35 o
  -4  17   9    252.35    223.22     18.08 o
  -2  17   9    294.58    271.55     21.01 o
   0  17   9    655.99    627.99     40.15 o
   2  17   9      5.63     10.50      6.51 <
   4  17   9   1351.09   1384.15     58.30 o
   1   1  10    764.96   1047.52     32.91 o
   0   2  10     29.09     58.90      9.97 o
   2   2  10  18207.40  18260.50    183.21 o
  -1   3  10    452.52    507.27     32.84 o
   1   3  10   6367.90   6641.35     91.54 o
   3   3  10  16965.10  17915.60    212.32 o
  -2   4  10    809.72    773.97     37.03 o
   0   4  10  12969.70  12718.20    137.60 o
   2   4  10   4465.75   4046.55    112.81 o
   4   4  10    141.91    194.57     22.87 o
  -3   5  10    803.43    802.96     40.15 o
  -1   5  10   3650.59   3473.27     80.24 o
   1   5  10   9952.89  11651.10    159.01 o
   3   5  10    362.09    289.57     29.12 o
   5   5  10    143.71    145.25     22.60 o
  -4   6  10  18656.90  17761.70    232.40 o
  -2   6  10    749.20    594.89     39.22 o
   0   6  10   3405.22   2859.84     85.22 o
   2   6  10    648.45    787.47     45.54 o
   4   6  10    175.72    126.90     18.21 o
   6   6  10   4606.73   3947.57     99.78 o
  -5   7  10   1234.84   1235.64     66.41 o
  -3   7  10   4748.78   5356.32    128.83 o
  -1   7  10    370.11    429.36     34.77 o
   1   7  10   4072.80   4601.16    127.23 o
   3   7  10   7677.27   8563.89    175.56 o
   5   7  10   5859.40   6425.31    161.67 o
   7   7  10      2.42      9.17     10.90 <
  -6   8  10   1660.81   1718.79     51.52 o
  -4   8  10   3025.47   3343.91    111.15 o
  -2   8  10    181.95    181.21     29.45 o
   0   8  10  22376.60  22444.90    289.83 o
   2   8  10    542.72    573.82     54.18 o
   4   8  10    902.56    679.31     55.04 o
   6   8  10   2294.66   2159.25     61.69 o
   8   8  10   1409.21   1515.51     52.45 o
  -7   9  10    245.93    293.29     22.34 o
  -5   9  10    730.62    654.58     30.78 o
  -3   9  10   5798.15   6188.66    107.22 o
  -1   9  10   4138.76   4670.63    155.15 o
   1   9  10      5.97     -7.78     17.02 <
   3   9  10     94.88    109.22     17.75 o
   5   9  10   1583.10   1711.14     68.20 o
   7   9  10     12.71     -5.58     12.30 <
   9   9  10    335.64    288.70     23.80 o
  -8  10  10    587.88    568.96     29.32 o
  -6  10  10   8618.64   8410.06    116.66 o
  -4  10  10    188.29    181.68     18.08 o
  -2  10  10   5865.12   6169.31     86.29 o
   0  10  10    382.37    402.77     23.86 o
   2  10  10     82.39    129.23     15.29 o
   4  10  10  10566.40  10317.80    157.55 o
   6  10  10      0.07     -7.78     16.62 <
   8  10  10  10782.80   9921.85    214.32 o
  10  10  10    927.00    882.13     38.62 o
  -9  11  10     28.51     28.45      8.04 o
  -7  11  10      3.31    -11.23      8.04 <
  -5  11  10     56.21     35.10      8.91 o
  -3  11  10    991.01    979.71     44.74 o
  -1  11  10    158.54    151.43     14.23 o
   1  11  10   5566.76   6156.62     97.25 o
   3  11  10    426.55    443.66     27.32 o
   5  11  10     97.31     98.05     24.13 o
   7  11  10    537.60    555.00     41.95 o
   9  11  10   1384.98   1265.16     55.31 o
  11  11  10     67.55     78.97     10.70 o
 -10  12  10    153.91    122.71     12.50 o
  -8  12  10    435.00    339.42     19.74 o
  -6  12  10   3114.61   3082.66     63.02 o
  -4  12  10     46.73     37.89      9.04 o
  -2  12  10  10771.70  11310.10    122.91 o
   0  12  10    332.64    294.49     22.27 o
   2  12  10   2812.88   2933.09     74.05 o
   4  12  10    118.96    111.01     22.54 o
   6  12  10      7.96     27.45     18.21 <
   8  12  10   1565.84   1448.90     66.01 o
  10  12  10     29.90     50.32      9.77 o
  12  12  10   2079.65   2641.13     88.88 o
 -11  13  10     81.12     81.90     13.23 o
  -9  13  10     32.45     41.35      7.11 o
  -7  13  10   1189.52   1142.11     34.63 o
  -5  13  10   1272.78   1259.18     41.95 o
  -3  13  10    666.45    666.28     29.25 o
  -1  13  10      6.45     23.47      6.91 o
   1  13  10    847.96    846.96     36.10 o
   3  13  10     67.24     65.54     15.22 o
   5  13  10   5981.80   5676.46    146.11 o
   7  13  10    251.02    241.64     30.51 o
   9  13  10    249.91    290.10     24.46 o
  11  13  10    327.51    389.35     26.99 o
 -10  14  10     85.25     45.80      7.38 o
  -8  14  10   3215.52   3128.66     53.91 o
  -6  14  10      6.11      8.44      6.25 <
  -4  14  10    441.81    388.88     22.20 o
  -2  14  10    112.54    127.23     13.76 o
   0  14  10    167.04    168.58     15.89 o
   2  14  10   4601.37   5012.31     98.25 o
   4  14  10     86.32     93.73     14.62 o
   6  14  10   2885.40   2744.10    115.33 o
   8  14  10    745.84    775.04     43.14 o
  10  14  10      0.61      1.99      6.05 <
  -9  15  10      0.20     19.81      6.18 o
  -7  15  10     66.21     58.56      6.98 o
  -5  15  10    157.43    139.13     13.03 o
  -3  15  10    490.69    433.89     24.73 o
  -1  15  10   1399.26   1395.58     45.14 o
   1  15  10    121.77    106.76     10.64 o
   3  15  10     32.94     40.28      9.57 o
   5  15  10    228.08    235.19     19.81 o
   7  15  10     71.64     96.46     17.55 o
   9  15  10    648.16    611.71     34.37 o
  -6  16  10    184.42    213.32     14.16 o
  -4  16  10   3657.54   3757.85     67.61 o
  -2  16  10    103.92    111.15     11.17 o
   0  16  10    762.54    771.71     32.57 o
   2  16  10    488.17    497.97     27.65 o
   4  16  10     76.15     80.57     11.43 o
   6  16  10   2356.13   2325.04     74.52 o
  -5  17  10     64.70     78.44     11.30 o
  -3  17  10    215.39    190.98     16.88 o
  -1  17  10      2.21     13.16      5.52 <
   1  17  10    111.90    150.70     14.03 o
   3  17  10    646.20    627.20     30.98 o
   5  17  10    333.36    286.24     35.23 o
   0   1  11  24536.70  26161.60    200.76 o
  -1   2  11   4429.48   5191.99     99.18 o
   1   2  11     71.17     36.76      7.51 o
  -2   3  11  11549.00  12217.30    173.17 o
   0   3  11   5588.55   6419.73    106.89 o
   2   3  11  10951.30  10988.70    157.28 o
  -3   4  11   3055.04   2887.16     83.09 o
  -1   4  11   3189.28   2632.16     71.20 o
   1   4  11   5851.18   5616.30    115.07 o
   3   4  11   1277.73   1325.45     61.56 o
  -4   5  11     11.60     69.93     12.43 o
  -2   5  11   7739.13   7435.54    133.62 o
   0   5  11   1725.10   1506.20     69.93 o
   2   5  11  38105.90  40902.40    433.89 o
   4   5  11    413.41    379.64     31.18 o
  -5   6  11   4750.85   4799.19    113.14 o
  -3   6  11    585.98    856.34     47.46 o
  -1   6  11   9196.60   9168.68    147.24 o
   1   6  11   5037.20   4823.85    125.97 o
   3   6  11   8036.13   8048.17    179.28 o
   5   6  11  16902.00  17350.10    232.93 o
  -6   7  11    477.98    409.75     28.32 o
  -4   7  11   5808.79   5941.90    157.41 o
  -2   7  11   1766.04   1709.55     75.58 o
   0   7  11    102.43     63.55     16.15 o
   2   7  11    806.25    801.43     69.27 o
   4   7  11    315.16    521.03     44.74 o
   6   7  11   9957.73   9852.18    133.35 o
  -7   8  11    408.02    365.75     25.66 o
  -5   8  11    249.38    341.95     24.06 o
  -3   8  11  10447.00  10816.40    273.81 o
  -1   8  11   2487.49   2177.07     92.00 o
   1   8  11   1197.71   1738.07     95.06 o
   3   8  11    774.58    919.42     63.88 o
   5   8  11   3103.79   2744.70     79.24 o
   7   8  11   5318.17   5039.83    101.04 o
  -8   9  11   2957.20   2762.72     73.32 o
  -6   9  11   5107.65   5055.52     88.28 o
  -4   9  11   9307.51   8985.28    128.43 o
  -2   9  11   1020.05    994.14     39.55 o
   0   9  11   9307.27   9934.08    131.02 o
   2   9  11   1071.97   1142.71     45.87 o
   4   9  11  10494.40  10875.60    156.48 o
   6   9  11   1416.68   1320.73     54.98 o
   8   9  11     42.08     54.64     12.50 o
  -9  10  11   2028.29   2020.19     52.65 o
  -7  10  11   7073.19   6657.51    101.31 o
  -5  10  11    285.95    260.78     22.00 o
  -3  10  11    340.78    416.40     26.99 o
  -1  10  11    130.65    238.98     18.35 o
   1  10  11   7590.32   7809.66    107.29 o
   3  10  11   2379.03   2584.83     67.61 o
   5  10  11      1.95      6.71     15.16 <
   7  10  11      9.07      4.32     12.16 <
   9  10  11    254.62    242.57     23.40 o
 -10  11  11   3414.18   3507.37     65.35 o
  -8  11  11   1153.53   1040.07     34.63 o
  -6  11  11   1925.61   1834.06     48.00 o
  -4  11  11    645.93    653.05     32.57 o
  -2  11  11   1398.30   1390.20     46.67 o
   0  11  11   1213.48   1419.78     49.26 o
   2  11  11    788.07    779.03     36.30 o
   4  11  11   2037.73   2114.98     76.05 o
   6  11  11   1405.93   1362.21     89.14 o
   8  11  11   2178.75   1904.85     74.05 o
  10  11  11    233.35    281.86     20.01 o
 -11  12  11    680.30    789.66     37.82 o
  -9  12  11    255.88    275.87     16.82 o
  -7  12  11    166.59    171.24     14.82 o
  -5  12  11   2264.41   2133.73     57.37 o
  -3  12  11   3128.31   2701.76     65.35 o
  -1  12  11    284.44    281.66     19.34 o
   1  12  11    229.04    171.57     18.55 o
   3  12  11    122.71    122.71     19.68 o
   5  12  11   1746.76   1779.94     92.67 o
   7  12  11   3274.90   2973.97    124.31 o
   9  12  11      0.01    -13.03      9.71 <
  11  12  11   1721.23   1891.76     57.50 o
 -10  13  11   1151.70   1014.95     30.91 o
  -8  13  11   2529.77   2381.35     48.66 o
  -6  13  11   1373.39   1342.27     41.75 o
  -4  13  11   4854.95   4725.47     81.63 o
  -2  13  11   5035.57   5025.60     79.17 o
   0  13  11    305.02    285.18     21.21 o
   2  13  11   4941.87   4960.46     97.65 o
   4  13  11    139.03    177.09     28.52 o
   6  13  11   2286.69   2205.12     84.56 o
   8  13  11    571.45    533.86     41.15 o
  10  13  11   1317.69   1262.17     65.21 o
  -9  14  11      1.16      0.27      4.39 <
  -7  14  11    884.41    841.51     28.39 o
  -5  14  11   1187.07   1259.77     38.09 o
  -3  14  11   1334.67   1405.82     41.95 o
  -1  14  11   1891.98   1945.07     52.72 o
   1  14  11   3290.99   3244.60     75.72 o
   3  14  11    214.54    192.31     20.41 o
   5  14  11    376.82    381.24     26.06 o
   7  14  11     90.26     97.12     15.36 o
   9  14  11     75.82     71.39     11.50 o
  -8  15  11    733.36    624.87     25.73 o
  -6  15  11     82.64     99.65     10.10 o
  -4  15  11   1344.00   1282.97     40.68 o
  -2  15  11   1229.89   1275.26     45.67 o
   0  15  11   1201.45   1181.53     40.22 o
   2  15  11    511.54    482.81     24.13 o
   4  15  11   1188.43   1176.15     45.47 o
   6  15  11   1236.39   1265.43     63.09 o
   8  15  11      6.53      6.78      6.78 <
  -7  16  11    134.92     89.08     13.30 o
  -5  16  11     15.09     24.40      5.45 o
  -3  16  11    372.66    415.14     22.73 o
  -1  16  11    507.25    550.35     24.40 o
   1  16  11      1.10     10.37      7.31 <
   3  16  11   2075.65   1982.89     47.13 o
   5  16  11   1031.74   1024.12     50.79 o
   7  16  11     22.23      0.47      4.99 <
  -4  17  11    929.90    854.21     32.64 o
  -2  17  11    556.52    463.47     25.93 o
   0  17  11   1760.33   1695.79     60.69 o
   2  17  11     66.17     72.92     11.10 o
   4  17  11   1085.64   1346.66     79.50 o
   0   0  12  10578.90  11553.60    361.09 o
   1   1  12  45321.70  51471.40    250.28 o
   0   2  12  52940.20  62220.60    283.52 o
   2   2  12  10081.60  10977.50    180.61 o
  -1   3  12    418.57    668.41     45.14 o
   1   3  12  10300.00  10507.30    132.62 o
   3   3  12   1069.47   1078.10     63.15 o
  -2   4  12  33224.30  33900.40    288.97 o
   0   4  12   7367.89   8139.64    127.70 o
   2   4  12     74.25     80.10     21.21 o
   4   4  12   1335.96   1380.36     64.75 o
  -3   5  12   6703.79   7405.09    149.37 o
  -1   5  12      6.65      3.52     14.16 <
   1   5  12   2376.76   2666.26     85.89 o
   3   5  12   2006.25   2069.58     91.14 o
   5   5  12   8957.28   9035.86    165.26 o
  -4   6  12   1423.06   1474.16     71.20 o
  -2   6  12   2666.54   2635.42     97.59 o
   0   6  12    191.27    164.66     27.45 o
   2   6  12  11074.70  11485.50    206.34 o
   4   6  12    668.85    523.83     43.34 o
   6   6  12    935.48    951.59     57.57 o
  -5   7  12  12358.60  11635.50    169.58 o
  -3   7  12    560.27    558.39     48.93 o
  -1   7  12  10232.90  11610.70    233.99 o
   1   7  12  12001.50  12658.40    225.22 o
   3   7  12   3972.20   4218.13    126.64 o
   5   7  12    259.17    373.46     32.71 o
   7   7  12      6.64     17.28      9.37 <
  -6   8  12     25.77     49.32     11.03 o
  -4   8  12  16364.40  15930.30    162.27 o
  -2   8  12   4214.59   4474.26    176.96 o
   0   8  12    745.80    832.07     58.37 o
   2   8  12   2997.58   3007.15    126.90 o
   4   8  12    503.61    503.62     36.83 o
   6   8  12   5230.83   5037.04    100.04 o
   8   8  12   4415.01   4319.37     85.69 o
  -7   9  12   1734.37   1640.94     50.32 o
  -5   9  12   3148.27   3049.09     71.46 o
  -3   9  12   1726.64   1780.28     52.38 o
  -1   9  12     22.81     28.19     10.30 <
   1   9  12    159.40    232.80     17.48 o
   3   9  12   7435.77   8218.15    124.97 o
   5   9  12   8902.49   8572.80    146.84 o
   7   9  12   1297.51   1265.76     52.52 o
   9   9  12   2011.32   2001.17     59.63 o
  -8  10  12    778.40    673.73     29.91 o
  -6  10  12      0.01     15.22      8.04 <
  -4  10  12   3497.66   3272.38     73.06 o
  -2  10  12   3391.09   3247.72     67.21 o
   0  10  12   9661.28  10143.30    125.57 o
   2  10  12    647.50    588.24     31.11 o
   4  10  12    429.14    499.63     35.17 o
   6  10  12      0.03      9.51     18.75 <
   8  10  12    645.35    670.34     39.75 o
  10  10  12   2000.06   2036.87     58.43 o
  -9  11  12    125.75    105.56     11.77 o
  -7  11  12     20.37     45.20      9.24 o
  -5  11  12   2923.24   2768.17     64.15 o
  -3  11  12   2108.35   2381.08     62.09 o
  -1  11  12   3368.41   3222.99     67.27 o
   1  11  12     12.36     86.48     16.49 o
   3  11  12   1633.70   1653.71     56.37 o
   5  11  12    608.15    497.50     57.90 o
   7  11  12   1126.45   1132.34     49.66 o
   9  11  12    641.51    618.89     32.37 o
  11  11  12    664.68    608.85     26.19 o
 -10  12  12    248.08    320.94     17.62 o
  -8  12  12    991.91    988.29     30.84 o
  -6  12  12   2872.94   2732.80     54.98 o
  -4  12  12    667.60    698.79     33.24 o
  -2  12  12      1.11      0.40      7.18 <
   0  12  12   4768.73   4651.35     87.15 o
   2  12  12   1574.27   1615.68     54.71 o
   4  12  12   5632.57   5677.53    128.63 o
   6  12  12   1325.17   1323.39     93.66 o
   8  12  12    289.87    253.21     28.25 o
  10  12  12     44.09     63.48     10.30 o
  12  12  12     47.58     65.08     12.43 o
 -11  13  12    222.95    211.66     22.54 o
  -9  13  12   3058.64   2850.73     51.78 o
  -7  13  12    356.62    291.03     17.22 o
  -5  13  12    259.07    249.95     18.88 o
  -3  13  12     11.11     38.76      7.91 o
  -1  13  12    236.68    248.55     20.27 o
   1  13  12     53.19     64.41     11.63 o
   3  13  12   5892.76   5703.25    111.94 o
   5  13  12    853.36    672.07     50.99 o
   7  13  12   1888.79   1832.39     71.59 o
   9  13  12    108.82    120.19     18.41 o
  11  13  12    185.96    173.83     20.08 o
  -8  14  12      9.79     23.80      5.92 o
  -6  14  12    288.79    314.23     17.95 o
  -4  14  12    446.45    417.46     22.14 o
  -2  14  12     54.50     80.04     11.43 o
   0  14  12    838.24    737.48     32.11 o
   2  14  12    646.54    612.57     33.70 o
   4  14  12   1105.26   1075.57     44.80 o
   6  14  12   1201.71   1090.73     55.37 o
   8  14  12   2200.70   2269.20     83.23 o
  10  14  12    901.58    967.68     60.49 o
  -7  15  12    296.80    300.07     15.89 o
  -5  15  12   1274.35   1137.59     35.76 o
  -3  15  12    465.07    446.05     23.80 o
  -1  15  12   1690.99   1551.67     49.13 o
   1  15  12     28.51     26.79      7.45 o
   3  15  12    551.93    591.83     31.31 o
   5  15  12      3.19      4.32      8.31 <
   7  15  12    881.03    915.77     48.73 o
   9  15  12     54.50     68.93     14.82 o
  -6  16  12    767.92    703.31     23.86 o
  -4  16  12     66.37     48.26      7.31 o
  -2  16  12    416.06    382.90     21.27 o
   0  16  12    698.86    662.03     27.92 o
   2  16  12      1.65     -0.47      5.98 <
   4  16  12    940.50    823.30     33.77 o
   6  16  12    606.99    586.78     34.63 o
  -3  17  12    359.26    385.02     21.87 o
  -1  17  12   1722.85   1445.44     43.74 o
   1  17  12   1035.57    933.85     31.44 o
   3  17  12    338.78    394.86     41.88 o
   0   1  13  13611.50  15617.30    187.79 o
  -1   2  13   6392.62   8067.92    128.63 o
   1   2  13   1742.92   1394.12     53.18 o
  -2   3  13   4100.53   5756.24    165.72 o
   0   3  13  85659.10 101046.00    482.74 o
   2   3  13  11311.20  10580.40    179.68 o
  -3   4  13    676.05    905.59     57.70 o
  -1   4  13     45.26    145.38     23.80 o
   1   4  13  34223.10  38412.10    379.51 o
   3   4  13   4468.58   4542.40    130.76 o
  -4   5  13   5636.32   5166.20    129.29 o
  -2   5  13  47984.10  53641.70    428.77 o
   0   5  13   1867.86   2046.05     83.16 o
   2   5  13   2328.40   2648.25    110.88 o
   4   5  13  13494.70  14637.30    224.22 o
  -5   6  13   5693.25   5656.92    146.91 o
  -3   6  13    619.71    689.28     47.53 o
  -1   6  13  11992.20  12968.70    270.69 o
   1   6  13   2437.31   2828.19    100.91 o
   3   6  13   7436.95   7850.41    207.67 o
   5   6  13   1591.21   1453.02     74.92 o
  -6   7  13   5767.06   5591.64     90.67 o
  -4   7  13    461.86    605.06     53.45 o
  -2   7  13  21265.80  23007.60    334.37 o
   0   7  13   6724.73   7261.04    223.02 o
   2   7  13   3051.59   2922.59    120.72 o
   4   7  13   1086.28   1232.92     70.73 o
   6   7  13     76.71    124.24     15.02 o
  -7   8  13   5715.83   5468.73     96.26 o
  -5   8  13    620.77    589.44     30.11 o
  -3   8  13   1924.31   1679.70     51.32 o
  -1   8  13  19140.00  21491.00    449.51 o
   1   8  13  13321.70  15014.30    287.31 o
   3   8  13   1965.45   1817.84     70.33 o
   5   8  13   2960.87   2746.63     72.99 o
   7   8  13   2383.68   2164.84     65.01 o
  -8   9  13   4281.96   3937.34     81.57 o
  -6   9  13     21.16     22.73     10.57 <
  -4   9  13    897.51    855.87     37.69 o
  -2   9  13  14648.60  15648.20    154.16 o
   0   9  13    691.81    748.98     31.71 o
   2   9  13   1660.82   1767.18     57.50 o
   4   9  13   4785.97   4371.55    116.86 o
   6   9  13   2644.31   2554.32     74.65 o
   8   9  13    114.27    132.42     17.68 o
  -9  10  13      1.22      0.13      8.51 <
  -7  10  13   1692.37   1754.35     49.19 o
  -5  10  13     49.72     38.36      9.17 o
  -3  10  13   7214.74   7447.17    109.29 o
  -1  10  13    347.15    356.84     24.06 o
   1  10  13   9198.67   9945.71    131.09 o
   3  10  13   2509.54   2701.49     73.65 o
   5  10  13   3154.08   3129.66     95.33 o
   7  10  13    326.95    241.84     28.39 o
   9  10  13   2316.81   2286.42     72.72 o
 -10  11  13    547.98    567.90     27.72 o
  -8  11  13   3080.65   3215.35     60.09 o
  -6  11  13   1095.07   1025.18     35.43 o
  -4  11  13   9280.89   8459.52    117.53 o
  -2  11  13   3646.26   3565.21     70.73 o
   0  11  13    157.52     68.00     19.61 o
   2  11  13   2234.33   2223.07     65.68 o
   4  11  13    310.17    233.66     35.03 o
   6  11  13   2141.24   2069.51     94.99 o
   8  11  13   4143.02   3859.56    107.89 o
  10  11  13     26.99     26.99      6.12 o
 -11  12  13    118.00    104.10     10.17 o
  -9  12  13   1063.55   1064.54     33.04 o
  -7  12  13    211.95    140.33     12.90 o
  -5  12  13    224.01    166.72     15.42 o
  -3  12  13    191.50    268.10     19.41 o
  -1  12  13   6815.00   7520.96    104.23 o
   1  12  13    652.96    732.43     33.84 o
   3  12  13    651.89    670.34     42.41 o
   5  12  13   1757.61   1698.38    118.33 o
   7  12  13    500.70    463.53     42.01 o
   9  12  13   3955.05   4398.74     90.74 o
  11  12  13     11.77      4.19      5.38 <
 -10  13  13   1407.99   1352.64     37.29 o
  -8  13  13      1.63      5.58      4.52 <
  -6  13  13   1844.17   1782.27     46.80 o
  -4  13  13   7899.15   8329.03    106.29 o
  -2  13  13    574.00    652.85     27.92 o
   0  13  13   2583.92   2442.97     59.96 o
   2  13  13   1242.18   1241.36     49.66 o
   4  13  13    529.98    397.26     38.02 o
   6  13  13    371.47    356.71     35.70 o
   8  13  13   1625.48   1519.56     58.70 o
  10  13  13    184.61    155.62     16.82 o
  -9  14  13    403.38    378.31     18.68 o
  -7  14  13     90.13     97.12      9.44 o
  -5  14  13   2841.11   2816.16     54.98 o
  -3  14  13     10.94      9.71      6.12 <
  -1  14  13    541.64    544.90     26.72 o
   1  14  13    204.01    133.42     13.49 o
   3  14  13      3.73     14.16      9.84 <
   5  14  13     58.33     62.02     14.96 o
   7  14  13     74.14     57.70     11.77 o
   9  14  13    333.93    308.91     22.27 o
  -8  15  13    333.98    359.77     21.01 o
  -6  15  13      0.21     10.10      4.92 <
  -4  15  13   1707.13   1532.72     42.15 o
  -2  15  13   1633.26   1507.33     49.72 o
   0  15  13    499.03    485.27     24.99 o
   2  15  13    199.12    165.19     14.96 o
   4  15  13    118.40    100.84     12.50 o
   6  15  13    595.67    671.40     42.54 o
   8  15  13      2.21      2.13      5.85 <
  -5  16  13   1050.00   1008.70     29.98 o
  -3  16  13    984.78    901.74     30.98 o
  -1  16  13    157.78    175.63     13.10 o
   1  16  13    351.61    316.95     18.08 o
   3  16  13   1327.90   1299.13     43.81 o
   5  16  13    102.95     93.33     14.96 o
  -2  17  13     22.02     22.40      6.18 o
   0  17  13     65.43     68.47      9.37 o
   2  17  13    333.80    339.89     37.36 o
   1   1  14 173695.00 223142.00    796.51 o
   0   2  14     11.62     33.84     14.16 <
   2   2  14  19450.70  20409.50    295.42 o
  -1   3  14  75916.10  85869.00    528.08 o
   1   3  14    323.79    473.44     49.13 o
   3   3  14  21331.80  24707.00    344.41 o
  -2   4  14   2709.94   2938.14    103.64 o
   0   4  14   2710.59   2412.66     90.94 o
   2   4  14    210.64     97.32     25.19 o
   4   4  14   1995.64   2252.58     89.21 o
  -3   5  14  21117.40  21396.20    272.88 o
  -1   5  14  96391.80 111540.00    759.68 o
   1   5  14      7.02     80.44     22.67 o
   3   5  14  20319.70  20760.10    300.60 o
   5   5  14    721.80    756.89     49.79 o
  -4   6  14   8832.96   9398.55    191.58 o
  -2   6  14   1489.97   1427.43     87.02 o
   0   6  14   1801.70   1990.60    104.90 o
   2   6  14    208.77    178.75     28.65 o
   4   6  14    126.34    153.69     25.66 o
   6   6  14   5502.05   4941.91     88.21 o
  -5   7  14   4063.68   4030.14     77.11 o
  -3   7  14   9491.47  10845.00    271.82 o
  -1   7  14   8084.52  10015.20    249.55 o
   1   7  14   3559.09   3341.45    160.74 o
   3   7  14  25793.10  27184.20    368.07 o
   5   7  14   1010.42   1065.07     46.27 o
   7   7  14  13671.00  13335.40    146.18 o
  -6   8  14   1000.42    939.03     37.49 o
  -4   8  14      1.34     18.88     11.30 <
  -2   8  14     36.00      0.13     12.43 <
   0   8  14   4585.05   4489.55     91.54 o
   2   8  14     62.93     49.19     14.36 o
   4   8  14    531.61    575.41     39.42 o
   6   8  14   1401.25   1319.80     45.07 o
   8   8  14     32.10     44.07     11.50 o
  -7   9  14    989.96    955.58     38.69 o
  -5   9  14   7706.52   7222.88    104.30 o
  -3   9  14  42705.90  41911.10    262.91 o
  -1   9  14    129.98    128.43     13.43 o
   1   9  14   2200.28   2002.11     61.89 o
   3   9  14    450.62    482.15     38.09 o
   5   9  14    568.87    563.05     37.96 o
   7   9  14   6134.68   5751.85    131.62 o
   9   9  14    762.45    674.06     35.36 o
  -8  10  14     69.26     74.98     11.97 o
  -6  10  14   1952.33   1877.13     51.19 o
  -4  10  14    396.90    345.87     24.80 o
  -2  10  14   1868.06   1743.98     52.98 o
   0  10  14    340.18    341.22     26.59 o
   2  10  14    156.15    188.92     19.68 o
   4  10  14   5497.55   5543.18    124.84 o
   6  10  14     10.32      0.86     25.53 <
   8  10  14   9140.54   8946.12    142.32 o
  10  10  14     15.70     25.79      8.18 o
  -9  11  14   1505.95   1558.38     44.07 o
  -7  11  14     43.92     30.05      7.45 o
  -5  11  14    598.18    744.46     33.30 o
  -3  11  14    842.38    842.58     35.76 o
  -1  11  14   5382.00   5356.58     96.72 o
   1  11  14  15384.80  14965.70    175.03 o
   3  11  14    316.34    345.21     30.05 o
   5  11  14   5528.90   5241.52    144.78 o
   7  11  14    169.79    206.60     26.46 o
   9  11  14     34.47     48.06     10.70 o
  11  11  14    522.02    547.82     25.33 o
 -10  12  14     22.72     30.18      6.18 o
  -8  12  14     25.34     26.06      5.19 o
  -6  12  14   1320.43   1345.20     40.95 o
  -4  12  14    318.87    260.65     19.08 o
  -2  12  14   2741.50   2800.94     59.89 o
   0  12  14    295.99    279.33     23.40 o
   2  12  14   1353.57   1375.71     50.26 o
   4  12  14   2792.83   2774.88     97.72 o
   6  12  14    925.14    817.25     64.88 o
   8  12  14     30.96     32.77     10.10 o
  10  12  14    290.09    287.04     23.73 o
  12  12  14    231.84    229.27     33.44 o
 -11  13  14    102.11    133.62     24.60 o
  -9  13  14     68.48     93.20      8.97 o
  -7  13  14    203.26    242.77     16.55 o
  -5  13  14   3398.47   3755.33     68.67 o
  -3  13  14   2600.25   2472.88     57.24 o
  -1  13  14   1674.70   1486.12     46.87 o
   1  13  14      1.83     -5.05     11.97 <
   3  13  14   1794.21   1548.74     58.96 o
   5  13  14   5888.07   5607.53    181.21 o
   7  13  14     18.08     41.02     12.16 o
   9  13  14   1726.36   1693.86     53.91 o
  11  13  14     74.66     29.91      5.52 o
  -8  14  14    207.03    204.35     13.49 o
  -6  14  14     11.59     20.14      5.98 o
  -4  14  14     19.83     28.52      6.65 o
  -2  14  14     69.31     54.31      9.97 o
   0  14  14    114.98     97.32     14.29 o
   2  14  14    655.85    700.45     37.16 o
   4  14  14     92.40     81.03     15.75 o
   6  14  14   1507.52   1504.47     58.03 o
   8  14  14    193.83    188.06     19.48 o
  -7  15  14    256.57    183.94     11.57 o
  -5  15  14     47.61     25.79      6.32 o
  -3  15  14    234.12    250.88     16.82 o
  -1  15  14   3379.22   3443.36     69.13 o
   1  15  14   1081.52    887.91     32.71 o
   3  15  14    101.44    112.81     11.50 o
   5  15  14    938.73    890.44     49.72 o
   7  15  14    543.24    420.26     29.85 o
  -6  16  14    224.24    258.99     17.28 o
  -4  16  14    664.50    612.77     23.73 o
  -2  16  14      8.88     -2.66      4.65 <
   0  16  14    256.98    249.22     17.88 o
   2  16  14     24.13     19.68      4.25 o
   4  16  14     26.98     29.18      8.38 o
   6  16  14      3.83     10.77      7.11 <
  -1  17  14    453.17    369.14     24.53 o
   0   1  15   9545.44  11277.40    175.69 o
  -1   2  15   2220.82   3093.90    102.57 o
   1   2  15  19215.60  21453.10    272.15 o
  -2   3  15    228.93     30.71     23.47 <
   0   3  15  14971.80  16253.40    239.18 o
   2   3  15  20271.10  19368.00    398.32 o
  -3   4  15   1560.03   1786.46     93.00 o
  -1   4  15   8247.63   9988.06    182.01 o
   1   4  15  30980.00  33171.90    462.73 o
   3   4  15     17.84    -15.62     23.47 <
  -4   5  15   8581.88   9646.91    214.78 o
  -2   5  15    106.45     34.04     22.40 <
   0   5  15    984.66   1153.68     80.04 o
   2   5  15   7520.27   8254.38    225.95 o
   4   5  15   4863.17   5053.39    152.16 o
  -5   6  15  11177.60  10518.60    137.01 o
  -3   6  15    432.88    391.61     46.60 o
  -1   6  15    651.46    739.94     67.14 o
   1   6  15   3185.39   3113.11    142.26 o
   3   6  15    474.66    475.43     62.82 o
   5   6  15  19175.70  19153.10    200.42 o
  -6   7  15     46.24     59.50     12.36 o
  -4   7  15   4743.33   4163.49     79.70 o
  -2   7  15  20443.80  20405.90    287.57 o
   0   7  15  14530.80  16743.90    383.36 o
   2   7  15   2811.79   3038.59    148.04 o
   4   7  15    203.85    257.66     25.46 o
   6   7  15   1028.78   1011.76     43.21 o
  -7   8  15      0.56     18.55     11.90 <
  -5   8  15   2262.82   2181.26     60.56 o
  -3   8  15   5152.91   5556.21     87.28 o
  -1   8  15  27418.60  27924.40    194.57 o
   1   8  15    679.45    615.76     30.25 o
   3   8  15   2862.95   2819.15     97.45 o
   5   8  15   3078.02   3086.58     82.76 o
   7   8  15      2.15     44.94     15.82 <
  -8   9  15    606.53    535.59     28.58 o
  -6   9  15   9920.71   9612.94    121.58 o
  -4   9  15    509.83    494.91     29.52 o
  -2   9  15      0.04     -6.85     10.04 <
   0   9  15   4728.78   4798.79     88.28 o
   2   9  15   1775.13   1920.14     62.95 o
   4   9  15  14632.90  14379.80    227.21 o
   6   9  15    120.31    116.13     23.86 o
   8   9  15     62.48     34.83     10.50 o
  -9  10  15     88.71     64.22      9.17 o
  -7  10  15   2235.22   2297.46     55.77 o
  -5  10  15   2349.80   2223.20     59.89 o
  -3  10  15    165.20    175.16     17.22 o
  -1  10  15     44.28     62.75     12.30 o
   1  10  15     31.21     63.62     16.35 o
   3  10  15   4300.98   4469.40    107.62 o
   5  10  15   1307.31   1190.64     77.24 o
   7  10  15   1218.97   1231.72     65.41 o
   9  10  15    265.21    280.92     21.74 o
 -10  11  15    159.10    171.11     13.43 o
  -8  11  15   2024.72   1984.36     43.81 o
  -6  11  15    351.07    356.84     22.87 o
  -4  11  15   5186.25   4746.08     87.02 o
  -2  11  15  10393.70  10331.90    135.81 o
   0  11  15    325.72    270.22     26.52 o
   2  11  15   2059.94   1961.89     64.55 o
   4  11  15   2615.89   2557.04     96.92 o
   6  11  15    349.05    289.57     35.76 o
   8  11  15   2720.13   2634.95     77.51 o
  10  11  15    248.03    311.84     19.94 o
 -11  12  15   2225.02   2061.27     58.63 o
  -9  12  15     51.71     65.35      7.45 o
  -7  12  15     74.75     45.87      8.71 o
  -5  12  15    745.49    670.47     29.45 o
  -3  12  15   1985.68   2179.66     54.78 o
  -1  12  15   1687.67   1831.73     54.11 o
   1  12  15    135.70     78.64     16.62 o
   3  12  15      6.04     -0.93     17.28 <
   5  12  15    186.56    158.94     30.38 o
   7  12  15   2211.51   2115.98     76.71 o
   9  12  15    902.32    929.59     40.28 o
  11  12  15     57.53     57.90      8.97 o
 -10  13  15    241.21    188.46     14.62 o
  -8  13  15    187.86    244.43     14.96 o
  -6  13  15    835.04    688.15     26.12 o
  -4  13  15   1165.73    976.99     34.90 o
  -2  13  15   1321.24   1544.42     51.32 o
   0  13  15   1757.20   1623.99     47.20 o
   2  13  15   5128.78   5126.58    108.69 o
   4  13  15    200.50    156.55     23.53 o
   6  13  15     25.65     29.38     14.76 <
   8  13  15   1162.30    994.60     45.54 o
  10  13  15    141.10    123.44     13.63 o
  -9  14  15    666.93    566.84     26.32 o
  -7  14  15   1275.89   1204.93     32.04 o
  -5  14  15     37.95     63.88      9.17 o
  -3  14  15    149.16     96.59     12.30 o
  -1  14  15      8.01      6.98      5.72 <
   1  14  15      5.75      1.86     10.04 <
   3  14  15   2638.49   2662.80     72.13 o
   5  14  15     87.04     75.65     14.16 o
   7  14  15    664.86    600.67     31.84 o
   9  14  15    292.50    256.93     18.01 o
  -6  15  15    757.47    695.86     22.60 o
  -4  15  15   1751.41   1701.84     41.75 o
  -2  15  15      0.17      4.45      4.79 <
   0  15  15      0.53      6.58      6.18 <
   2  15  15    184.71    253.87     19.14 o
   4  15  15      1.99      5.38      7.18 <
   6  15  15   1046.90   1058.15     49.59 o
  -5  16  15   1310.42   1201.81     29.52 o
  -3  16  15   1346.58   1300.06     34.23 o
  -1  16  15    241.67    249.28     14.96 o
   1  16  15     10.22      3.99      3.72 <
   3  16  15    775.02    609.78     30.91 o
   5  16  15     60.28     81.57     12.63 o
   0   0  16  63456.60  77368.40    908.12 o
   1   1  16   2370.21   2370.25     84.22 o
   0   2  16  10111.60  11201.70    206.74 o
   2   2  16   2138.59   1998.78    115.00 o
  -1   3  16     17.01     24.66     18.68 <
   1   3  16    252.01    277.93     41.81 o
   3   3  16    323.86    401.98     73.46 o
  -2   4  16  52642.30  52743.40    481.21 o
   0   4  16  18613.00  19720.70    449.11 o
   2   4  16   9072.63   9109.12    246.82 o
   4   4  16    565.01    508.07     58.70 o
  -3   5  16    861.16    934.18     66.28 o
  -1   5  16    123.29    162.66     39.89 o
   1   5  16   1918.41   1976.71    120.72 o
   3   5  16   1796.08   1780.88    118.13 o
   5   5  16   1800.57   1688.34     62.62 o
  -4   6  16     26.13     40.82     11.03 o
  -2   6  16  11501.60  11930.50    275.61 o
   0   6  16     17.68     21.34     31.24 <
   2   6  16  26507.30  29843.40    622.94 o
   4   6  16  21469.70  21843.20    234.33 o
   6   6  16    284.30    266.37     21.01 o
  -5   7  16   2123.79   2076.42     58.17 o
  -3   7  16    997.10   1023.26     41.08 o
  -1   7  16    468.65    486.07     28.52 o
   1   7  16   3635.84   3260.95     93.40 o
   3   7  16    990.51   1027.11     53.45 o
   5   7  16      7.33     -0.20     15.69 <
   7   7  16     12.33      5.85     11.90 <
  -6   8  16    520.39    530.27     30.84 o
  -4   8  16  24315.70  23914.80    188.86 o
  -2   8  16   5976.30   5746.66     88.01 o
   0   8  16    929.00    997.26     37.43 o
   2   8  16   2351.26   2294.86     72.26 o
   4   8  16    906.46    837.52     49.99 o
   6   8  16  20905.70  21176.10    202.29 o
   8   8  16   7755.49   7322.59    132.09 o
  -7   9  16    726.43    651.59     31.64 o
  -5   9  16    508.52    426.17     27.39 o
  -3   9  16      5.20     24.13      9.97 <
  -1   9  16     94.37    120.06     14.16 o
   1   9  16    746.78    858.53     42.15 o
   3   9  16     88.90    104.30     18.35 o
   5   9  16   1136.05   1022.59     67.01 o
   7   9  16    645.84    581.66     39.22 o
   9   9  16    633.61    622.54     31.91 o
  -8  10  16     85.87     92.07     11.43 o
  -6  10  16    402.51    361.89     22.20 o
  -4  10  16   4631.85   4243.85     82.36 o
  -2  10  16   3726.89   3509.04     72.99 o
   0  10  16   9552.63   9683.33    153.76 o
   2  10  16  14221.10  14609.00    177.62 o
   4  10  16   1011.80    877.81     56.70 o
   6  10  16    504.62    456.15     37.96 o
   8  10  16     21.36      5.52      9.77 <
  10  10  16   4760.99   4735.11     83.36 o
  -9  11  16    738.18    732.36     26.92 o
  -7  11  16   1666.93   1473.56     40.88 o
  -5  11  16    567.17    610.31     30.18 o
  -3  11  16   1974.99   1715.26     49.79 o
  -1  11  16    458.20    499.30     33.10 o
   1  11  16    365.89    344.94     28.39 o
   3  11  16   1552.45   1580.85     69.40 o
   5  11  16   1087.94    972.80     63.02 o
   7  11  16     95.35     71.00     20.34 o
   9  11  16   2019.44   1879.99     57.83 o
  11  11  16    474.73    435.55     21.07 o
 -10  12  16    846.21    870.29     28.78 o
  -8  12  16   1365.38   1495.23     34.83 o
  -6  12  16   4772.20   4822.92     79.97 o
  -4  12  16   2387.22   2397.77     54.51 o
  -2  12  16      7.35     10.84      9.77 <
   0  12  16    919.71    883.12     39.42 o
   2  12  16    463.23    366.41     28.78 o
   4  12  16   5860.45   5865.72    143.79 o
   6  12  16   6041.02   5791.27    141.46 o
   8  12  16      4.75      2.13      8.31 <
  10  12  16    227.31    235.92     19.81 o
  -9  13  16      8.10     16.88      4.19 o
  -7  13  16    224.66    203.88     14.36 o
  -5  13  16     47.16     47.46      7.84 o
  -3  13  16    542.85    408.36     23.86 o
  -1  13  16    139.04     90.94     11.37 o
   1  13  16      8.40      1.53     10.64 <
   3  13  16      6.83      2.92     14.62 <
   5  13  16    239.20    264.84     42.21 o
   7  13  16    195.93    204.15     22.73 o
   9  13  16     92.27     70.73      9.44 o
  -8  14  16    458.32    386.29     17.08 o
  -6  14  16   1043.46   1085.68     31.71 o
  -4  14  16   1953.91   2026.97     46.67 o
  -2  14  16   1023.35   1039.54     36.83 o
   0  14  16   3987.27   3833.37     84.89 o
   2  14  16    303.45    273.88     21.21 o
   4  14  16     30.07     47.53     10.70 o
   6  14  16    175.61    132.55     15.95 o
   8  14  16    808.23    747.12     34.50 o
  -7  15  16    286.17    226.22     16.15 o
  -5  15  16    477.39    385.62     18.21 o
  -3  15  16      5.20      1.46      7.91 <
  -1  15  16      7.36      8.04      5.45 <
   1  15  16    260.17    197.57     14.76 o
   3  15  16    250.27    165.19     15.49 o
   5  15  16    752.86    675.52     40.15 o
   7  15  16     21.28     23.13      6.12 o
  -4  16  16      6.41     -6.71      3.46 <
  -2  16  16    342.33    374.39     17.48 o
   0  16  16    158.54    169.71     15.02 o
   2  16  16    625.53    539.25     29.18 o
   4  16  16   1311.94   1352.51     47.93 o
   0   1  17    313.71    381.10     35.30 o
  -1   2  17   1159.92   1362.08     85.82 o
   1   2  17   5869.85   5346.41    167.98 o
  -2   3  17  14401.00  17219.20    421.99 o
   0   3  17  15789.50  14812.00    303.19 o
   2   3  17  18004.50  17531.30    345.94 o
  -3   4  17   1060.65    974.59     79.31 o
  -1   4  17     63.44     12.96     30.31 <
   1   4  17  15784.00  14985.20    323.87 o
   3   4  17     20.31     45.93     42.74 <
  -4   5  17  13878.60  13010.80    183.47 o
  -2   5  17    320.75    369.27     57.90 o
   0   5  17   2172.17   2150.08    144.98 o
   2   5  17     54.79     89.54     34.17 <
   4   5  17   5939.83   6181.74    119.26 o
  -5   6  17   4146.27   3832.77     83.76 o
  -3   6  17  12198.10  11751.00    148.57 o
  -1   6  17  10894.30  11505.40    264.11 o
   1   6  17   7878.14   7975.32    215.25 o
   3   6  17    764.84    724.18     46.47 o
   5   6  17   2362.31   2166.17     70.93 o
  -6   7  17     81.42    103.70     15.75 o
  -4   7  17   6728.74   6640.76    111.68 o
  -2   7  17   2038.53   1799.95     53.05 o
   0   7  17  11998.40  11431.60    137.54 o
   2   7  17    155.04    242.63     22.60 o
   4   7  17   4755.11   5013.31    117.33 o
   6   7  17     32.76     57.43     13.36 o
  -7   8  17    267.11    242.10     22.80 o
  -5   8  17   1192.23   1084.81     42.34 o
  -3   8  17    119.26     87.08     10.17 o
  -1   8  17   4938.70   4470.67     80.90 o
   1   8  17   1238.90   1095.51     43.34 o
   3   8  17   6114.95   5962.24    133.75 o
   5   8  17  10025.20  10192.10    157.28 o
   7   8  17     33.79     57.90     12.50 o
  -8   9  17    280.72    241.17     18.41 o
  -6   9  17   1344.77   1130.35     39.42 o
  -4   9  17    186.00    173.24     16.15 o
  -2   9  17    192.30    186.07     16.15 o
   0   9  17   4007.49   3831.24     79.57 o
   2   9  17   2550.76   2678.16     83.49 o
   4   9  17   7599.17   7296.40    194.71 o
   6   9  17     14.79     11.97     20.61 <
   8   9  17   2229.45   2339.27     65.35 o
  -9  10  17    105.26     98.18     10.97 o
  -7  10  17   3579.96   3350.49     66.28 o
  -5  10  17   1579.52   1551.87     50.19 o
  -3  10  17   1193.17   1046.92     40.42 o
  -1  10  17   1410.69   1274.33     45.27 o
   1  10  17    396.00    389.21     25.53 o
   3  10  17   5411.20   5116.41    177.22 o
   5  10  17    312.92    295.75     36.43 o
   7  10  17   1616.24   1498.62     71.86 o
   9  10  17   2836.56   2872.67     64.75 o
 -10  11  17      0.53     -6.71      6.58 <
  -8  11  17      4.68     19.68      6.25 o
  -6  11  17   1639.25   1577.26     46.47 o
  -4  11  17    262.51    218.70     18.35 o
  -2  11  17   3963.55   3696.43     86.35 o
   0  11  17    135.84     83.83     13.30 o
   2  11  17     23.84     19.94     12.36 <
   4  11  17    126.87    143.45     29.52 o
   6  11  17   1539.48   1509.06     72.86 o
   8  11  17   3036.02   3084.12     81.90 o
  10  11  17    331.80    307.38     19.88 o
 -11  12  17     56.74     81.96     19.81 o
  -9  12  17     70.21     68.27      7.91 o
  -7  12  17   1337.48   1355.96     35.70 o
  -5  12  17    917.65    822.03     34.70 o
  -3  12  17   4791.47   4562.94     85.82 o
  -1  12  17   1349.90   1341.87     47.40 o
   1  12  17   3876.95   3808.77     71.59 o
   3  12  17   2527.49   2342.26     81.63 o
   5  12  17    304.89    308.51     29.18 o
   7  12  17    261.43    268.69     24.53 o
   9  12  17    244.74    229.01     18.68 o
  11  12  17    702.85    680.91     59.63 o
 -10  13  17     21.89     28.12     11.90 <
  -8  13  17    751.60    653.45     23.47 o
  -6  13  17    128.24    146.18     13.23 o
  -4  13  17     53.00     89.01     11.57 o
  -2  13  17   1364.68   1363.48     45.60 o
   0  13  17     97.72     91.40     14.43 o
   2  13  17   7171.47   6946.28    120.79 o
   4  13  17     79.65     58.96     11.63 o
   6  13  17    628.98    599.81     41.15 o
   8  13  17     78.41     65.68     11.10 o
  10  13  17     42.04      6.45      7.64 <
  -7  14  17    781.99    833.80     23.07 o
  -5  14  17    640.53    593.49     23.60 o
  -3  14  17    127.45    119.46     12.30 o
  -1  14  17     27.85     18.15      6.51 <
   1  14  17   6155.66   5751.32    111.01 o
   3  14  17   1245.61   1071.85     49.46 o
   5  14  17   1259.38   1100.03     50.06 o
   7  14  17   1378.14   1252.20     42.34 o
  -6  15  17     90.61     72.52      6.98 o
  -4  15  17   1695.14   1659.76     37.89 o
  -2  15  17     49.88     72.33      9.31 o
   0  15  17     63.16     45.40      9.17 o
   2  15  17    208.58    193.58     15.42 o
   4  15  17     70.07     42.41     10.04 o
   6  15  17   3171.32   2976.37     74.45 o
  -3  16  17    671.11    681.57     24.80 o
  -1  16  17    396.34    307.98     19.48 o
   1  16  17    703.71    588.91     44.94 o
   1   1  18   4505.12   3636.87    119.06 o
   0   2  18   5756.05   5937.05    219.37 o
   2   2  18   2109.36   2031.29    120.45 o
  -1   3  18   3607.45   3032.07    175.43 o
   1   3  18    523.85    624.40     69.87 o
   3   3  18   7003.99   7822.95    303.59 o
  -2   4  18      3.68      9.24     30.25 <
   0   4  18    312.04    262.31     54.91 o
   2   4  18   7305.26   7313.49    250.01 o
   4   4  18   2863.49   2814.30     81.50 o
  -3   5  18   2287.30   1965.48     83.09 o
  -1   5  18  23022.80  25552.20    809.94 o
   1   5  18    587.55    772.11     90.27 o
   3   5  18  21056.00  22000.40    258.26 o
   5   5  18   1151.11   1202.01     46.87 o
  -4   6  18   4285.28   4241.19     94.93 o
  -2   6  18      7.73     21.27     12.23 <
   0   6  18   4499.47   4470.87    112.01 o
   2   6  18   1292.36   1391.73     62.29 o
   4   6  18    283.66    272.35     25.99 o
   6   6  18   3743.01   3714.44     80.83 o
  -5   7  18   1384.06   1424.10     51.12 o
  -3   7  18   4174.66   3966.39     82.30 o
  -1   7  18    154.15    218.97     21.60 o
   1   7  18     10.43     35.10     12.96 <
   3   7  18  23579.80  24455.60    250.94 o
   5   7  18      3.25     15.49     18.61 <
   7   7  18  17843.20  18296.90    186.20 o
  -6   8  18    240.42    228.94     20.08 o
  -4   8  18   1292.18   1237.77     46.13 o
  -2   8  18   2141.72   2038.47     60.83 o
   0   8  18   2868.11   2839.83     64.22 o
   2   8  18     93.95    117.53     20.08 o
   4   8  18  10962.20  11183.40    177.76 o
   6   8  18    271.55    277.00     27.65 o
   8   8  18    760.84    796.04     40.95 o
  -7   9  18   2817.16   2966.93     63.68 o
  -5   9  18   2222.09   2093.84     57.70 o
  -3   9  18   9717.07   9398.82    111.94 o
  -1   9  18    377.58    437.14     28.45 o
   1   9  18   6764.56   7364.14    125.64 o
   3   9  18   2328.50   2189.43    105.96 o
   5   9  18    107.84    115.40     26.79 o
   7   9  18   6767.05   6673.79    120.39 o
   9   9  18    660.54    686.62     29.52 o
  -8  10  18      2.41     13.43      6.98 <
  -6  10  18   3808.83   3916.86     78.44 o
  -4  10  18    118.95    112.14     14.03 o
  -2  10  18     53.12     36.43      9.24 o
   0  10  18    355.27    328.52     30.31 o
   2  10  18    456.89    483.34     44.87 o
   4  10  18   1664.56   1433.14     79.24 o
   6  10  18    256.59    204.15     29.65 o
   8  10  18    329.54    338.03     27.39 o
  10  10  18    648.70    635.70     28.52 o
  -9  11  18   7751.79   7852.40     89.41 o
  -7  11  18    893.90    839.58     30.38 o
  -5  11  18   1521.68   1597.67     50.99 o
  -3  11  18    445.15    398.05     25.26 o
  -1  11  18    125.44     92.20     18.28 o
   1  11  18   5676.73   5815.00    102.77 o
   3  11  18    177.75    111.48     25.39 o
   5  11  18   2954.89   2991.99    108.49 o
   7  11  18   1769.58   1944.27     71.39 o
   9  11  18   1588.89   1491.77     48.73 o
  11  11  18   1719.60   1470.10     34.30 o
 -10  12  18    316.51    296.15     17.15 o
  -8  12  18     37.91     24.86      5.72 o
  -6  12  18    225.04    227.88     16.42 o
  -4  12  18    530.29    398.19     26.19 o
  -2  12  18    871.53    904.26     45.34 o
   0  12  18    452.67    448.84     27.19 o
   2  12  18   1018.54    905.40     46.33 o
   4  12  18    258.07    263.44     27.32 o
   6  12  18     32.57     44.94     18.28 <
   8  12  18     83.29     77.98     11.30 o
  10  12  18    304.26    251.61     18.01 o
  -9  13  18   2079.00   2058.54     48.39 o
  -7  13  18      5.19      0.33      4.45 <
  -5  13  18   3723.89   3748.88     66.21 o
  -3  13  18    344.49    253.21     18.41 o
  -1  13  18   1954.11   1700.04     52.78 o
   1  13  18    462.15    493.58     32.51 o
   3  13  18      3.10     25.59     14.76 <
   5  13  18   1008.21    925.27     50.12 o
   7  13  18    701.59    653.45     37.63 o
   9  13  18    641.78    618.75     31.18 o
  -8  14  18    482.50    473.97     23.86 o
  -6  14  18    978.99    914.30     28.72 o
  -4  14  18    116.91    134.55     12.63 o
  -2  14  18    300.10    307.05     18.75 o
   0  14  18     12.36     20.21     10.10 <
   2  14  18    457.87    422.18     28.05 o
   4  14  18    707.15    677.52     35.96 o
   6  14  18     69.20     83.43     12.23 o
   8  14  18     65.04     86.22     12.30 o
  -5  15  18    167.36    205.74     12.43 o
  -3  15  18      8.57      0.40      8.31 <
  -1  15  18   2009.09   1832.86     47.00 o
   1  15  18     22.45     45.27     10.17 o
   3  15  18    688.95    534.13     23.73 o
   5  15  18     19.27     46.87     10.37 o
  -2  16  18    281.36    207.00     14.82 o
   0  16  18    399.83    384.96     27.59 o
   0   1  19     39.55    159.61     31.24 o
  -1   2  19   1248.73   1285.17     81.43 o
   1   2  19  16440.40  16050.60    315.89 o
  -2   3  19      3.21     50.99     35.30 <
   0   3  19   3481.81   2857.44    164.53 o
   2   3  19  19416.70  20178.10    394.33 o
  -3   4  19    467.54    475.83     38.89 o
  -1   4  19  14987.50  13757.90    623.41 o
   1   4  19  10220.50   8960.88    299.07 o
   3   4  19   1248.05   1080.76     51.39 o
  -4   5  19    258.49    230.40     25.26 o
  -2   5  19     47.69     17.28     12.96 <
   0   5  19   1661.32   1511.98     68.80 o
   2   5  19      0.17     16.42     18.95 <
   4   5  19  23728.50  24050.20    235.19 o
  -5   6  19   6536.88   6484.47    120.39 o
  -3   6  19    258.13    231.47     24.93 o
  -1   6  19  17646.60  17350.70    198.63 o
   1   6  19   2454.81   2388.26     80.44 o
   3   6  19  11211.70  11394.10    185.00 o
   5   6  19   8051.46   7867.76    134.41 o
  -6   7  19   3240.61   3324.03     74.12 o
  -4   7  19    571.56    488.86     29.32 o
  -2   7  19   2229.17   2026.70     64.15 o
   0   7  19   3439.93   3366.05     74.45 o
   2   7  19     73.27     55.71     13.49 o
   4   7  19    211.69    207.67     24.60 o
   6   7  19     13.22     27.12     18.95 <
  -7   8  19     51.33     63.28     12.96 o
  -5   8  19     23.48     50.12     11.43 o
  -3   8  19    177.83    208.13     17.75 o
  -1   8  19   4320.36   4095.95     80.44 o
   1   8  19    315.50    258.86     23.07 o
   3   8  19   4011.70   3960.87     99.85 o
   5   8  19     23.66    -13.63     21.94 <
   7   8  19   5358.52   5451.45    106.49 o
  -8   9  19    195.10    148.51     16.09 o
  -6   9  19   3971.04   4193.20     80.83 o
  -4   9  19    425.64    349.26     24.60 o
  -2   9  19    279.81    291.89     23.73 o
   0   9  19     62.00     69.07     11.83 o
   2   9  19   4902.33   4921.24    122.05 o
   4   9  19   5690.92   5515.66    152.16 o
   6   9  19    537.09    521.90     36.30 o
   8   9  19    257.45    235.06     19.81 o
  -9  10  19    368.89    332.98     20.61 o
  -7  10  19   1799.30   1810.79     51.32 o
  -5  10  19      1.32    -14.82     10.64 <
  -3  10  19   1842.59   1715.20     54.64 o
  -1  10  19     23.23     26.92     10.24 <
   1  10  19     52.16    126.57     20.27 o
   3  10  19   3708.69   3558.36    147.77 o
   5  10  19    598.20    523.76     47.06 o
   7  10  19   2831.82   2882.57     96.12 o
   9  10  19    731.93    699.79     33.17 o
 -10  11  19    927.74    794.51     28.32 o
  -8  11  19   5624.42   5722.93     80.97 o
  -6  11  19   2719.84   3096.89     63.09 o
  -4  11  19    206.09    199.56     18.41 o
  -2  11  19   1439.03   1532.52     60.89 o
   0  11  19    989.67    984.37     42.48 o
   2  11  19     55.84     63.75     23.73 <
   4  11  19    783.97    719.60     58.63 o
   6  11  19    594.12    582.46     42.68 o
   8  11  19      8.38     13.96      9.11 <
  10  11  19    644.67    629.26     25.59 o
  -9  12  19    576.58    591.43     23.73 o
  -7  12  19    753.98    749.78     25.93 o
  -5  12  19    211.62    251.48     18.21 o
  -3  12  19   4550.86   4550.77     95.72 o
  -1  12  19    417.03    397.92     30.18 o
   1  12  19   1881.93   1722.04     56.64 o
   3  12  19    853.35    862.92     53.11 o
   5  12  19   1368.07   1421.78     64.22 o
   7  12  19   1101.83   1040.27     43.47 o
   9  12  19   1477.52   1419.98     41.68 o
  -8  13  19    417.73    365.68     15.75 o
  -6  13  19    517.75    529.34     22.80 o
  -4  13  19     10.62     15.29      9.44 <
  -2  13  19    670.55    630.25     31.18 o
   0  13  19    605.04    559.72     26.79 o
   2  13  19   2533.71   2412.19     73.59 o
   4  13  19    832.08    783.21     48.99 o
   6  13  19    191.61    215.31     21.54 o
   8  13  19    300.91    282.45     20.27 o
  -7  14  19     31.20     47.20      7.64 o
  -5  14  19   1352.23   1365.80     35.50 o
  -3  14  19      0.62      2.53      5.32 <
  -1  14  19    279.80    298.14     22.20 o
   1  14  19   3647.90   3312.20     78.57 o
   3  14  19   3056.68   2750.55     85.69 o
   5  14  19   2572.85   2436.39     68.27 o
   7  14  19    854.03    799.57     41.68 o
  -4  15  19      2.01      4.52      3.52 <
  -2  15  19     53.94     52.45      7.18 o
   0  15  19    594.78    552.54     25.79 o
   2  15  19     23.30     32.31      6.05 o
   4  15  19     29.02     23.47      5.92 o
   0   0  20  24805.60  31050.20    673.13 o
   1   1  20   1924.09   2066.59    109.02 o
   0   2  20   5095.81   5514.13    176.69 o
   2   2  20   1528.52   1630.77    103.24 o
  -1   3  20    557.88    549.55     49.13 o
   1   3  20  20397.00  19711.10    299.47 o
   3   3  20   3308.69   3207.17     83.96 o
  -2   4  20  44253.70  44704.50    325.66 o
   0   4  20  14930.10  14664.50    194.77 o
   2   4  20   7512.69   7324.59    132.42 o
   4   4  20    478.76    451.37     34.97 o
  -3   5  20  13699.50  13069.40    189.85 o
  -1   5  20   8405.19   8508.25    150.04 o
   1   5  20    219.18    223.16     29.65 o
   3   5  20    434.24    387.02     31.11 o
   5   5  20  19670.40  20019.20    207.74 o
  -4   6  20   6875.13   6760.28    130.23 o
  -2   6  20  29815.70  29815.40    264.97 o
   0   6  20    702.59    713.68     38.69 o
   2   6  20  62957.80  64013.70    455.69 o
   4   6  20  30469.90  31358.70    284.52 o
   6   6  20    783.36    855.47     50.26 o
  -5   7  20   2359.51   2284.56     65.74 o
  -3   7  20   1247.55   1260.37     49.72 o
  -1   7  20   5623.17   5610.99    100.38 o
   1   7  20  11464.60  11469.10    168.45 o
   3   7  20   6880.70   7525.48    138.87 o
   5   7  20   6778.96   6894.36    151.23 o
   7   7  20   5942.39   6062.02    114.54 o
  -6   8  20   1014.29   1021.99     41.21 o
  -4   8  20    220.24    178.15     19.01 o
  -2   8  20    998.53    900.14     41.15 o
   0   8  20   4698.69   4679.80     87.35 o
   2   8  20   6777.37   7106.88    129.96 o
   4   8  20     35.90     87.88     24.20 o
   6   8  20   9570.60   9843.54    152.56 o
   8   8  20    214.25    203.41     19.94 o
  -7   9  20   2400.48   2442.30     59.23 o
  -5   9  20   1377.17   1481.27     47.93 o
  -3   9  20     37.55     52.32     10.84 o
  -1   9  20    768.59    757.09     36.49 o
   1   9  20   1065.96   1076.44     50.85 o
   3   9  20   5298.53   5344.55    141.26 o
   5   9  20  14133.10  14375.80    217.57 o
   7   9  20    501.06    525.22     34.37 o
   9   9  20   2288.55   2465.24     56.84 o
  -8  10  20   2287.29   2435.72     53.58 o
  -6  10  20   1947.43   2008.42     54.51 o
  -4  10  20   2674.26   2632.49     67.80 o
  -2  10  20    558.84    615.03     34.04 o
   0  10  20   3980.87   4193.33     91.54 o
   2  10  20  10622.10  10654.30    223.42 o
   4  10  20   7800.04   7879.66    180.81 o
   6  10  20   1416.42   1481.34     67.87 o
   8  10  20    172.78    195.10     20.14 o
  10  10  20   4690.28   4677.67     69.87 o
  -9  11  20    412.07    384.43     19.81 o
  -7  11  20   4771.11   5013.51     78.51 o
  -5  11  20   1172.57   1193.90     42.21 o
  -3  11  20    472.82    493.65     32.17 o
  -1  11  20   1485.77   1492.31     63.88 o
   1  11  20     18.23      2.73     13.36 <
   3  11  20   1146.14   1106.35     59.10 o
   5  11  20     44.56     28.45     17.02 <
   7  11  20      2.34     20.67     12.76 <
   9  11  20   3618.24   3575.78     68.27 o
  11  11  20    375.47    312.17     25.93 o
 -10  12  20    160.12    154.82     23.47 o
  -8  12  20    235.62    265.50     14.62 o
  -6  12  20    407.30    472.77     22.80 o
  -4  12  20     12.47     48.93     14.56 o
  -2  12  20      0.81     14.23      7.58 <
   0  12  20    725.52    626.20     29.78 o
   2  12  20   1330.51   1364.94     59.96 o
   4  12  20    107.17    105.76     22.73 o
   6  12  20    479.64    513.52     33.50 o
   8  12  20    152.86    130.43     12.70 o
  10  12  20     10.81     12.63      7.84 <
  -7  13  20   2337.02   2259.90     40.68 o
  -5  13  20    374.53    351.12     18.81 o
  -3  13  20    317.74    300.67     20.61 o
  -1  13  20   1542.79   1527.07     46.40 o
   1  13  20   3485.82   3485.57     79.57 o
   3  13  20   2606.12   2646.52     79.50 o
   5  13  20     32.71     33.24      9.31 o
   7  13  20     66.62     79.37      9.90 o
  -6  14  20   1892.91   1902.33     36.03 o
  -4  14  20    152.61    218.04     13.63 o
  -2  14  20    816.15    742.26     29.38 o
   0  14  20   1984.72   1889.56     57.70 o
   2  14  20    678.05    602.33     35.63 o
   4  14  20   1179.76   1107.81     47.26 o
   6  14  20   1191.75   1044.66     35.76 o
  -3  15  20    606.81    573.08     25.66 o
  -1  15  20     41.25     39.42      6.45 o
   1  15  20   1185.68   1036.15     33.10 o
   3  15  20     30.25     33.90      9.97 o
   0   1  21   1359.04   1284.10     78.18 o
  -1   2  21   1057.75    908.65     54.31 o
   1   2  21    244.16    300.60     26.46 o
  -2   3  21  19730.50  19789.40    199.89 o
   0   3  21   4301.76   4211.08    100.51 o
   2   3  21    749.23    753.50     41.28 o
  -3   4  21    455.08    496.04     34.23 o
  -1   4  21   3348.73   3076.75     87.28 o
   1   4  21    964.76    878.34     49.26 o
   3   4  21    360.42    346.40     30.91 o
  -4   5  21     31.49     39.55     19.21 <
  -2   5  21  14206.20  13634.60    170.64 o
   0   5  21   1465.44   1290.29     57.97 o
   2   5  21  17324.30  17103.40    213.45 o
   4   5  21     98.38     60.09     23.13 <
  -5   6  21  10987.80  11372.30    163.33 o
  -3   6  21  17411.50  18286.00    198.36 o
  -1   6  21   1941.66   1973.65     67.94 o
   1   6  21   5370.94   5478.50    122.45 o
   3   6  21   5860.99   5881.14    121.32 o
   5   6  21  18287.10  19060.90    250.88 o
  -6   7  21   1855.55   2041.46     61.96 o
  -4   7  21    296.62    262.84     22.07 o
  -2   7  21   5914.94   6286.64    106.83 o
   0   7  21    841.98    844.50     40.88 o
   2   7  21  10527.90  11143.60    166.92 o
   4   7  21  11734.00  12339.80    211.72 o
   6   7  21  41686.30  45007.90    352.05 o
  -7   8  21     55.56     78.97     12.56 o
  -5   8  21     13.57     29.71     12.23 <
  -3   8  21   6845.42   6740.93    113.74 o
  -1   8  21   1855.07   1794.97     51.05 o
   1   8  21  11879.80  13218.30    201.55 o
   3   8  21      0.95     -6.91     18.35 <
   5   8  21  12262.30  13316.90    207.93 o
   7   8  21    342.20    377.11     30.05 o
  -8   9  21   8191.48   9298.91    114.74 o
  -6   9  21    701.66    685.96     30.25 o
  -4   9  21    987.94    996.40     38.69 o
  -2   9  21    542.25    469.58     29.65 o
   0   9  21    234.80    200.82     23.40 o
   2   9  21      1.45     24.99     13.16 <
   4   9  21      3.66    -22.07     22.54 <
   6   9  21     11.55     42.48     16.62 <
   8   9  21     41.48     63.55     10.64 o
  -9  10  21   2797.53   2783.26     53.65 o
  -7  10  21   3116.30   3359.60     66.28 o
  -5  10  21   1282.05   1385.61     45.34 o
  -3  10  21      2.43      4.92      9.04 <
  -1  10  21     33.47     37.49     11.77 o
   1  10  21   3169.28   3146.28    102.17 o
   3  10  21   7622.54   7552.40    205.87 o
   5  10  21      3.98      7.11     17.95 <
   7  10  21     45.00     45.54     11.70 o
   9  10  21    693.26    587.44     27.45 o
 -10  11  21    281.58    284.91     16.62 o
  -8  11  21     24.84     22.54      5.19 o
  -6  11  21   4847.71   5139.61     84.56 o
  -4  11  21     55.89     41.02     10.04 o
  -2  11  21   2344.14   2352.63     69.40 o
   0  11  21   1322.22   1275.66     55.97 o
   2  11  21    527.33    581.86     42.61 o
   4  11  21   7532.85   7752.09    141.53 o
   6  11  21   1341.96   1316.94     53.71 o
   8  11  21    240.67    219.77     18.48 o
  10  11  21    212.50    176.36     13.23 o
  -9  12  21    377.71    339.62     19.41 o
  -7  12  21    393.04    407.89     20.47 o
  -5  12  21   1182.93   1191.97     37.23 o
  -3  12  21    170.03    142.46     14.82 o
  -1  12  21    188.37    209.00     18.81 o
   1  12  21     75.66     66.48     16.82 o
   3  12  21      1.03     -0.33     20.54 <
   5  12  21     40.59      9.24     11.43 <
   7  12  21      5.72     -4.12      7.18 <
   9  12  21      0.43     -0.73      5.05 <
  -8  13  21   1406.83   1390.53     40.95 o
  -6  13  21    757.11    819.51     24.06 o
  -4  13  21     87.58     82.16     10.37 o
  -2  13  21    768.70    825.16     30.71 o
   0  13  21     30.59     20.67     15.56 <
   2  13  21   1757.91   1637.55     62.49 o
   4  13  21     78.37    105.89     18.61 o
   6  13  21    505.23    476.89     26.46 o
   8  13  21     55.61     30.65      8.58 o
  -5  14  21    503.02    475.83     18.01 o
  -3  14  21    483.99    457.02     20.34 o
  -1  14  21   2519.31   2297.12     54.71 o
   1  14  21   3630.19   3390.31     70.07 o
   3  14  21    111.71     98.45     10.97 o
   5  14  21    292.85    260.92     18.95 o
  -2  15  21    362.57    393.67     19.68 o
   0  15  21    201.51    187.46     13.36 o
   2  15  21   3511.77   3083.06     90.54 o
   1   1  22   2091.52   1821.49     53.05 o
   0   2  22   1494.01   1444.97     54.64 o
   2   2  22   1841.51   1919.08     58.03 o
  -1   3  22   3053.50   2947.85     79.97 o
   1   3  22    707.74    645.21     39.42 o
   3   3  22      0.85     50.06     20.34 <
  -2   4  22    807.38    785.87     38.16 o
   0   4  22   1196.16    997.26     52.05 o
   2   4  22   7973.10   7858.85    141.53 o
   4   4  22    233.65    238.78     23.47 o
  -3   5  22  19208.60  19182.30    203.55 o
  -1   5  22   8472.38   8130.20    135.88 o
   1   5  22   6992.78   6967.08    138.60 o
   3   5  22   7233.80   7326.72    140.93 o
   5   5  22   1273.48   1269.41     56.77 o
  -4   6  22    707.10    749.91     41.75 o
  -2   6  22   1433.48   1307.57     49.59 o
   0   6  22    407.25    442.33     31.78 o
   2   6  22   2323.96   2246.40     74.92 o
   4   6  22   3168.10   3163.76    105.83 o
   6   6  22    285.07    291.23     30.71 o
  -5   7  22    524.14    553.94     32.37 o
  -3   7  22   7272.52   7823.75    114.00 o
  -1   7  22     50.26     44.80     14.09 o
   1   7  22  17996.50  18738.90    205.34 o
   3   7  22  10615.50  10964.00    176.29 o
   5   7  22    213.66    237.18     30.31 o
   7   7  22   1099.35   1139.72     48.59 o
  -6   8  22   2211.00   2389.66     60.09 o
  -4   8  22    104.31    102.97     13.03 o
  -2   8  22    230.42    201.22     19.68 o
   0   8  22   1764.38   1733.15     59.63 o
   2   8  22   2761.49   2754.74     82.03 o
   4   8  22   1285.00   1320.33     67.54 o
   6   8  22    763.10    785.01     42.15 o
   8   8  22    693.55    762.41     33.10 o
  -7   9  22      0.78     18.68     10.50 <
  -5   9  22     32.48     26.72      7.98 o
  -3   9  22   5074.82   5509.61     99.58 o
  -1   9  22    143.41    189.92     19.54 o
   1   9  22     25.92     13.03     15.75 <
   3   9  22    119.00    125.64     24.26 o
   5   9  22   8001.70   8434.20    148.11 o
   7   9  22    379.48    451.10     28.85 o
   9   9  22   3447.44   3526.39     64.48 o
  -8  10  22    259.91    254.60     17.48 o
  -6  10  22   2512.29   2777.87     60.29 o
  -4  10  22    763.87    791.72     30.91 o
  -2  10  22   1830.23   1951.78     58.03 o
   0  10  22    106.85    104.43     18.35 o
   2  10  22   1003.63   1036.09     57.63 o
   4  10  22     73.57     26.59     21.14 <
   6  10  22    486.66    591.36     36.03 o
   8  10  22    710.65    689.61     31.97 o
  10  10  22   1561.50   1432.28     37.03 o
  -9  11  22    427.55    405.57     19.21 o
  -7  11  22    205.82    200.49     13.49 o
  -5  11  22    323.80    369.93     20.41 o
  -3  11  22      3.30      6.78     12.43 <
  -1  11  22    122.97    142.26     21.01 o
   1  11  22   4996.82   4817.07    117.33 o
   3  11  22   4935.28   4854.43    104.17 o
   5  11  22    470.19    519.17     36.30 o
   7  11  22    158.64    150.43     14.82 o
   9  11  22   1390.68   1214.51     33.77 o
  -8  12  22    668.19    586.91     21.27 o
  -6  12  22     42.71     54.18     10.10 o
  -4  12  22    104.88    100.38     12.90 o
  -2  12  22   2480.91   2502.86     58.03 o
   0  12  22    209.07    186.33     19.01 o
   2  12  22   1370.72   1321.66     52.98 o
   4  12  22     96.61    100.51     19.01 o
   6  12  22     37.50     36.30      9.24 o
   8  12  22   1470.90   1413.53     38.42 o
  -7  13  22    386.17    357.84     18.81 o
  -5  13  22    251.62    252.94     15.16 o
  -3  13  22     29.79     37.36      8.31 o
  -1  13  22    163.53    153.29     15.16 o
   1  13  22     12.51     17.82     13.30 <
   3  13  22      4.20      7.58     11.83 <
   5  13  22   1100.47   1039.08     41.08 o
   7  13  22     42.92     59.16      8.84 o
  -4  14  22   1602.63   1581.45     35.23 o
  -2  14  22    471.31    421.59     18.01 o
   0  14  22     12.12     13.49      8.97 <
   2  14  22   2136.30   1821.49     54.71 o
   4  14  22    109.75    124.38     13.36 o
   0   1  23   1598.99   1458.40     53.05 o
  -1   2  23    915.49    883.12     38.56 o
   1   2  23   2885.81   2571.47     70.73 o
  -2   3  23   4673.06   4320.70    107.56 o
   0   3  23      2.68    -11.97     23.73 <
   2   3  23    190.35    174.96     20.74 o
  -3   4  23   3349.04   3323.97     91.47 o
  -1   4  23   2494.51   2461.72     78.37 o
   1   4  23    306.59    359.30     34.43 o
   3   4  23    470.54    462.60     33.10 o
  -4   5  23    189.85    187.06     21.41 o
  -2   5  23   2071.88   1918.21     62.49 o
   0   5  23   1242.73   1175.15     56.84 o
   2   5  23   3173.76   3221.86     94.86 o
   4   5  23    993.84    995.20     58.56 o
  -5   6  23     15.80     21.67     15.82 <
  -3   6  23    841.97    900.54     41.35 o
  -1   6  23    362.11    312.57     22.20 o
   1   6  23    828.42    887.78     45.47 o
   3   6  23   2323.36   2296.13     79.37 o
   5   6  23   1309.55   1320.33     64.22 o
  -6   7  23     98.06    105.30     16.69 o
  -4   7  23    754.73    785.47     37.76 o
  -2   7  23   2158.78   2043.52     54.31 o
   0   7  23     55.12     23.73     13.63 <
   2   7  23    579.74    539.91     36.10 o
   4   7  23   2786.32   2905.31     95.86 o
   6   7  23   1402.01   1504.94     58.50 o
  -7   8  23   3553.64   4032.46     77.18 o
  -5   8  23   1116.25   1242.09     42.48 o
  -3   8  23   4164.23   4533.29     82.16 o
  -1   8  23    377.38    411.15     25.39 o
   1   8  23    492.35    523.76     32.57 o
   3   8  23   1306.34   1277.72     53.58 o
   5   8  23    651.12    677.58     41.55 o
   7   8  23   1536.83   1647.06     55.77 o
  -8   9  23    150.40    186.73     16.22 o
  -6   9  23    277.09    268.89     17.55 o
  -4   9  23   2384.67   2439.78     53.91 o
  -2   9  23    773.23    765.26     35.30 o
   0   9  23   1960.48   1977.64     69.20 o
   2   9  23    474.93    500.23     33.10 o
   4   9  23      6.32     14.96     20.94 <
   6   9  23    478.19    483.41     31.64 o
   8   9  23     80.08     84.56     10.50 o
  -9  10  23     79.63     73.72      8.77 o
  -7  10  23    460.58    458.35     21.94 o
  -5  10  23    728.11    747.52     28.85 o
  -3  10  23   3715.52   4056.99     76.18 o
  -1  10  23    131.42    119.26     17.08 o
   1  10  23   4051.10   4322.83     94.66 o
   3  10  23     60.14     48.19     15.49 o
   5  10  23    480.39    429.76     31.04 o
   7  10  23     15.61     15.36      9.17 <
   9  10  23    976.96    957.51     29.65 o
  -8  11  23   1226.58   1322.33     32.97 o
  -6  11  23    837.92    820.17     30.18 o
  -4  11  23    728.90    739.87     33.44 o
  -2  11  23    148.49    161.80     15.42 o
   0  11  23   1401.38   1351.05     56.17 o
   2  11  23   3756.65   3588.47     88.61 o
   4  11  23      5.54      4.85     16.95 <
   6  11  23   2590.26   2582.37     58.63 o
   8  11  23   1936.94   1777.09     44.14 o
  -7  12  23     52.58     25.19      5.25 o
  -5  12  23   2367.93   2452.21     51.32 o
  -3  12  23     35.25     33.90     10.17 o
  -1  12  23    179.24    144.98     13.96 o
   1  12  23   2143.48   1884.98     62.15 o
   3  12  23    539.57    522.70     34.10 o
   5  12  23   1556.33   1509.99     51.52 o
   7  12  23    841.44    801.56     28.25 o
  -6  13  23    227.05    220.30     13.16 o
  -4  13  23   1712.97   1753.22     42.34 o
  -2  13  23    182.05    208.07     15.69 o
   0  13  23    839.04    811.13     37.82 o
   2  13  23    148.84    111.75     12.76 o
   4  13  23     18.41     14.16      7.18 <
   6  13  23    149.04    181.48     15.29 o
  -3  14  23      0.65     -2.39      5.72 <
  -1  14  23   1368.85   1233.85     44.94 o
   1  14  23     81.93     76.31     10.64 o
   3  14  23    918.96    771.18     46.73 o
   0   0  24    479.37    479.49     70.40 o
   1   1  24     62.81     75.72     17.22 o
   0   2  24     13.70      3.06     14.69 <
   2   2  24     91.14     82.56     19.48 o
  -1   3  24     95.47     86.02     23.00 o
   1   3  24   7630.64   7221.35    147.84 o
   3   3  24   6404.88   6439.67    130.36 o
  -2   4  24   1333.53   1364.41     56.24 o
   0   4  24     89.40     80.77     17.42 o
   2   4  24     33.87     43.61     18.15 <
   4   4  24    177.20    133.88     20.34 o
  -3   5  24    558.50    489.66     33.84 o
  -1   5  24    738.08    586.98     34.83 o
   1   5  24    351.08    315.82     24.46 o
   3   5  24     46.01     26.19      9.17 <
   5   5  24   1141.15   1177.88     59.83 o
  -4   6  24   1304.90   1311.16     51.39 o
  -2   6  24    736.20    713.21     33.30 o
   0   6  24    355.99    323.40     26.52 o
   2   6  24   1746.61   1804.87     65.74 o
   4   6  24     13.95     19.88     17.62 <
   6   6  24    254.97    275.54     27.45 o
  -5   7  24   2556.78   2820.68     67.94 o
  -3   7  24    239.45    268.30     21.67 o
  -1   7  24   4436.16   4655.67     87.88 o
   1   7  24   1005.68    995.34     46.13 o
   3   7  24   1040.51    959.11     48.06 o
   5   7  24     27.80     42.34     14.56 <
   7   7  24    133.62    117.93     13.76 o
  -6   8  24   1245.79   1334.16     41.08 o
  -4   8  24    478.16    543.37     27.92 o
  -2   8  24    238.53    201.75     17.68 o
   0   8  24   2098.04   2156.26     67.34 o
   2   8  24   1269.27   1258.45     51.58 o
   4   8  24   1019.54   1055.56     57.97 o
   6   8  24     14.34     39.82     11.57 o
   8   8  24   1136.38   1211.58     40.02 o
  -7   9  24   2467.35   2646.58     61.02 o
  -5   9  24    931.07   1115.86     37.23 o
  -3   9  24    437.33    516.18     29.25 o
  -1   9  24    623.03    635.30     36.69 o
   1   9  24    585.21    493.71     32.57 o
   3   9  24    842.00    765.73     41.55 o
   5   9  24    759.89    779.09     41.02 o
   7   9  24      3.14      0.80      8.18 <
   9   9  24     23.14     12.30      5.05 <
  -8  10  24    880.51    926.80     28.32 o
  -6  10  24   1270.98   1368.00     38.02 o
  -4  10  24     84.41     88.35     11.17 o
  -2  10  24    130.35    139.46     16.55 o
   0  10  24     14.79     28.65     11.70 <
   2  10  24      7.46     -1.46     17.42 <
   4  10  24    276.52    245.36     25.33 o
   6  10  24    529.51    544.90     29.85 o
   8  10  24      5.31      2.13      6.65 <
  10  10  24    199.71    145.38     24.13 o
  -9  11  24    612.34    439.60     38.89 o
  -7  11  24   1962.62   2034.48     45.80 o
  -5  11  24    536.18    557.66     27.59 o
  -3  11  24   1864.79   1921.20     52.52 o
  -1  11  24   3394.47   3443.89     72.19 o
   1  11  24    191.94    163.33     23.27 o
   3  11  24    171.85    149.17     17.55 o
   5  11  24     38.97     65.28     13.56 o
   7  11  24   1636.23   1649.72     44.87 o
   9  11  24   1257.28   1235.64     46.67 o
  -6  12  24     36.97     48.66      6.12 o
  -4  12  24     52.45     43.41      8.11 o
  -2  12  24    327.15    289.04     17.88 o
   0  12  24    894.86    803.02     38.49 o
   2  12  24     37.88     48.33     10.24 o
   4  12  24    467.06    485.00     29.71 o
   6  12  24    161.93    161.60     13.89 o
  -5  13  24    128.68    108.62     11.17 o
  -3  13  24    217.91    219.63     13.69 o
  -1  13  24   1052.30    995.93     38.82 o
   1  13  24    449.50    409.69     28.85 o
   3  13  24    982.45    853.81     38.42 o
   5  13  24    692.53    607.65     34.77 o
  -2  14  24      1.06     -5.72      9.84 <
   0  14  24     56.94     56.24     13.49 o
   2  14  24     48.58     49.72     11.70 o
   0   1  25   1683.42   1518.30     57.63 o
  -1   2  25      1.05     32.97     20.47 <
   1   2  25   1833.02   1549.67     64.22 o
  -2   3  25   4135.05   3849.39    103.64 o
   0   3  25   1030.05    825.49     58.37 o
   2   3  25    335.46    337.49     36.76 o
  -3   4  25   1413.56   1436.40     55.04 o
  -1   4  25   3683.68   3761.58     91.34 o
   1   4  25   1229.46   1228.46     54.64 o
   3   4  25   3326.89   3291.93     87.55 o
  -4   5  25      0.67     10.10     18.68 <
  -2   5  25    288.08    270.09     24.40 o
   0   5  25   1432.77   1287.23     51.45 o
   2   5  25    516.71    517.98     35.83 o
   4   5  25    469.65    407.36     34.57 o
  -5   6  25    170.19    158.81     19.08 o
  -3   6  25   1546.59   1679.23     56.04 o
  -1   6  25    154.03    130.82     15.02 o
   1   6  25   2904.84   3127.80     87.95 o
   3   6  25   1509.14   1530.79     62.15 o
   5   6  25   2771.36   2916.94     89.21 o
  -6   7  25   1928.61   2105.27     58.03 o
  -4   7  25    261.48    304.92     21.27 o
  -2   7  25    538.32    490.79     27.52 o
   0   7  25    284.96    292.69     23.40 o
   2   7  25    643.60    676.19     38.82 o
   4   7  25   4265.06   4278.49    108.69 o
   6   7  25     41.33     45.40     12.83 o
  -7   8  25    860.67    957.31     35.83 o
  -5   8  25    661.90    758.15     30.18 o
  -3   8  25    405.20    429.90     24.00 o
  -1   8  25    699.00    782.88     38.09 o
   1   8  25      0.26      6.05     15.02 <
   3   8  25    141.08    114.74     20.14 o
   5   8  25   2128.59   2175.34     64.08 o
   7   8  25    778.67    866.97     33.10 o
  -8   9  25      2.93     -5.58      5.92 <
  -6   9  25    151.73    155.22     14.16 o
  -4   9  25    541.59    653.52     30.71 o
  -2   9  25    468.62    540.31     27.39 o
   0   9  25    113.97    144.52     21.80 o
   2   9  25    148.49    158.48     19.34 o
   4   9  25    315.47    281.59     26.46 o
   6   9  25    423.51    452.83     25.99 o
   8   9  25   1572.72   1514.11     39.82 o
  -9  10  25    668.28    617.96     26.19 o
  -7  10  25    313.80    327.72     19.08 o
  -5  10  25     10.59      2.99      7.11 <
  -3  10  25   1800.79   1908.44     49.52 o
  -1  10  25    160.95    136.74     16.29 o
   1  10  25   1632.63   1746.24     60.23 o
   3  10  25    284.51    286.18     24.93 o
   5  10  25    851.39    920.82     40.62 o
   7  10  25      2.16     -3.06      5.45 <
   9  10  25    353.46    318.48     17.08 o
  -8  11  25    185.65    150.30     11.83 o
  -6  11  25     18.38     27.45      8.18 o
  -4  11  25    349.00    402.11     21.21 o
  -2  11  25    906.53    966.09     35.30 o
   0  11  25   1417.50   1458.87     56.77 o
   2  11  25   2170.13   2109.53     59.89 o
   4  11  25     15.45      7.11     11.37 <
   6  11  25    157.18    147.04     12.76 o
   8  11  25     85.47     81.10      9.77 o
  -5  12  25    978.10    889.84     25.86 o
  -3  12  25    232.85    246.69     14.96 o
  -1  12  25     43.45     41.55     11.70 o
   1  12  25    630.44    654.58     36.43 o
   3  12  25    423.87    397.19     27.79 o
   5  12  25   1769.83   1777.22     40.28 o
  -4  13  25      2.32      9.84      6.18 <
  -2  13  25    107.38     84.49     10.50 o
   0  13  25    495.69    460.81     26.52 o
   2  13  25   1826.06   1802.88     64.55 o
   4  13  25    692.29    688.09     37.16 o
   1   1  26      5.50     13.49      5.98 <
   0   2  26   1489.17   1518.23     46.53 o
   2   2  26   3084.59   3135.18     72.13 o
  -1   3  26     10.79     21.54      9.11 <
   1   3  26      5.64     16.55      8.91 <
   3   3  26     90.39    126.44     20.87 o
  -2   4  26   1019.05    928.06     41.55 o
   0   4  26    611.39    566.37     33.77 o
   2   4  26   9710.19   9665.72    151.70 o
   4   4  26   1091.22   1121.51     48.99 o
  -3   5  26    816.76    751.24     37.82 o
  -1   5  26    128.93    104.96     13.49 o
   1   5  26     82.76     53.25     15.69 o
   3   5  26     30.00     68.67     14.29 o
   5   5  26    146.39    158.81     23.33 o
  -4   6  26   7595.11   8223.87    116.07 o
  -2   6  26     16.87     15.95     11.30 <
   0   6  26   5144.74   5112.49    106.69 o
   2   6  26     17.02     17.95     12.83 <
   4   6  26      2.49    -21.74     18.28 <
   6   6  26   3993.63   4219.39     85.09 o
  -5   7  26      2.00     14.29      8.38 <
  -3   7  26      7.97     20.34      7.25 <
  -1   7  26     70.61     60.69      9.17 o
   1   7  26   1431.13   1437.53     55.44 o
   3   7  26     60.81     33.57     17.28 <
   5   7  26    119.70    142.79     19.61 o
   7   7  26     44.65     51.72      8.97 o
  -6   8  26     11.67     23.33      7.64 o
  -4   8  26    427.36    486.33     24.33 o
  -2   8  26   1240.54   1307.77     48.13 o
   0   8  26   4802.16   5091.02    111.48 o
   2   8  26    138.09    122.18     13.56 o
   4   8  26   9116.20   9223.46    137.67 o
   6   8  26    126.71    124.31     14.36 o
   8   8  26    436.83    412.95     20.08 o
  -7   9  26     24.06     28.05      6.45 o
  -5   9  26    910.06    907.99     31.58 o
  -3   9  26    169.06    204.68     16.49 o
  -1   9  26    562.64    532.73     27.92 o
   1   9  26    394.28    448.77     33.24 o
   3   9  26    561.03    573.55     35.30 o
   5   9  26     12.03      5.65     10.44 <
   7   9  26    164.21    147.91     10.84 o
   9   9  26     69.08     62.89      7.84 o
  -8  10  26   1632.30   1570.88     37.89 o
  -6  10  26   9073.36  11112.90    120.06 o
  -4  10  26      3.14     13.23      8.58 <
  -2  10  26   2543.17   2690.72     59.50 o
   0  10  26      6.63     16.15     10.97 <
   2  10  26    110.37    107.09     17.35 o
   4  10  26    978.33   1053.97     43.54 o
   6  10  26    655.16    571.36     22.87 o
   8  10  26   2464.76   2486.31     59.10 o
  -7  11  26    112.06    116.40      9.64 o
  -5  11  26    143.14    167.05     11.83 o
  -3  11  26    185.38    243.76     15.29 o
  -1  11  26    486.77    431.16     29.32 o
   1  11  26     73.47     57.83     15.82 o
   3  11  26    194.08    202.88     19.81 o
   5  11  26     48.94     44.60      7.18 o
   7  11  26    329.75    319.02     20.08 o
  -4  12  26     84.80    124.97     12.43 o
  -2  12  26   3209.20   3304.82     62.02 o
   0  12  26     29.80      3.72      8.18 <
   2  12  26   3124.23   3116.30     74.52 o
   4  12  26     24.74     68.07      9.71 o
  -1  13  26    613.03    627.73     34.30 o
   1  13  26     11.23     -5.52      9.51 <
   0   1  27    584.48    742.46     29.85 o
  -1   2  27    819.25    671.27     33.37 o
   1   2  27   1537.16   1452.29     45.07 o
  -2   3  27   6218.79   6116.66    127.17 o
   0   3  27    817.17    807.81     41.28 o
   2   3  27   1830.49   1595.48     67.34 o
  -3   4  27    597.56    738.87     38.76 o
  -1   4  27    638.12    822.90     42.21 o
   1   4  27      6.06      5.32      8.31 <
   3   4  27      0.15     27.19     14.69 <
  -4   5  27   2842.81   3061.06     72.72 o
  -2   5  27    568.58    560.59     34.04 o
   0   5  27   3932.40   3747.55     87.28 o
   2   5  27   1536.52   1613.22     56.30 o
   4   5  27    315.89    301.73     27.19 o
  -5   6  27    564.38    526.88     28.05 o
  -3   6  27    375.34    401.78     31.18 o
  -1   6  27      2.09     18.48      9.04 <
   1   6  27   1356.72   1394.99     54.71 o
   3   6  27   3539.24   3525.26     86.02 o
   5   6  27    301.23    360.70     27.19 o
  -6   7  27    282.78    299.74     19.61 o
  -4   7  27    292.90    367.74     22.93 o
  -2   7  27    202.20    188.66     19.74 o
   0   7  27    934.42    989.02     45.40 o
   2   7  27    177.18    175.49     16.75 o
   4   7  27   1300.74   1348.19     55.37 o
   6   7  27    904.98    928.93     34.90 o
  -7   8  27    186.21    218.30     15.62 o
  -5   8  27     20.05     22.14      8.24 <
  -3   8  27      9.29      5.85      7.18 <
  -1   8  27     19.07     25.06     10.57 <
   1   8  27    178.48    154.76     17.35 o
   3   8  27    102.55    110.28     16.55 o
   5   8  27    485.43    498.50     28.78 o
   7   8  27    468.38    463.40     21.87 o
  -8   9  27    637.27    634.31     21.80 o
  -6   9  27    439.35    525.02     24.86 o
  -4   9  27   1000.88   1096.05     34.77 o
  -2   9  27    726.12    732.56     33.37 o
   0   9  27    233.93    255.40     21.80 o
   2   9  27    203.07    190.32     20.21 o
   4   9  27    214.88    227.41     20.61 o
   6   9  27    263.80    267.50     15.36 o
   8   9  27    647.42    625.67     22.07 o
  -7  10  27     20.00     17.15      8.51 <
  -5  10  27    332.85    402.91     21.41 o
  -3  10  27    789.72    928.79     33.44 o
  -1  10  27     36.51     57.50     12.83 o
   1  10  27   2210.98   2275.72     64.61 o
   3  10  27    342.37    300.27     21.34 o
   5  10  27    371.95    361.36     20.47 o
   7  10  27    121.68    128.23     11.10 o
  -6  11  27   1321.30   1384.28     34.83 o
  -4  11  27     11.34     12.63      6.85 <
  -2  11  27    954.55   1008.23     32.97 o
   0  11  27    568.32    518.44     27.59 o
   2  11  27    106.55     99.11     14.43 o
   4  11  27    618.73    588.57     26.19 o
   6  11  27     32.62     26.39      8.84 <
  -3  12  27    411.64    383.63     20.47 o
  -1  12  27    659.65    724.85     30.25 o
   1  12  27    813.23    816.38     36.49 o
   3  12  27    435.32    444.79     28.72 o
   0   0  28   8858.23   6892.17    181.01 o
   1   1  28    255.10    223.42     16.75 o
   0   2  28     85.46     37.63      9.31 o
   2   2  28     50.31     49.06     12.43 o
  -1   3  28    203.52    157.95     20.08 o
   1   3  28   3822.67   3862.88    105.70 o
   3   3  28   1464.83   1533.85     61.56 o
  -2   4  28    312.01    462.07     30.05 o
   0   4  28   1287.33   1013.88     44.94 o
   2   4  28    260.04    203.48     28.65 o
   4   4  28     41.32     25.13     15.95 <
  -3   5  28    577.30    588.97     36.03 o
  -1   5  28    884.56    819.97     39.29 o
   1   5  28    157.45    172.10     20.94 o
   3   5  28      6.81      4.12     15.09 <
   5   5  28   2718.11   2900.92     71.06 o
  -4   6  28    173.21    144.85     15.89 o
  -2   6  28    306.03    270.69     19.34 o
   0   6  28     47.96     34.37     11.03 o
   2   6  28   4189.90   4162.42     83.96 o
   4   6  28    695.72    676.65     37.36 o
   6   6  28    814.35    843.44     33.24 o
  -5   7  28    178.16    204.08     15.95 o
  -3   7  28    303.61    251.28     18.48 o
  -1   7  28    468.79    519.84     32.24 o
   1   7  28   2078.78   2065.99     60.29 o
   3   7  28      5.25     22.73     13.69 <
   5   7  28    397.45    405.17     24.86 o
   7   7  28     27.59     36.89      6.38 o
  -6   8  28    378.89    395.60     22.27 o
  -4   8  28    173.40    225.22     16.88 o
  -2   8  28    633.33    529.34     27.52 o
   0   8  28    334.96    293.02     24.46 o
   2   8  28      9.20      6.58     13.83 <
   4   8  28      6.40      4.59     11.70 <
   6   8  28    249.63    263.77     16.95 o
   8   8  28   1145.90   1192.63     33.90 o
  -7   9  28   1470.34   1613.89     39.15 o
  -5   9  28     90.40     86.15      9.84 o
  -3   9  28    694.98    740.93     30.18 o
  -1   9  28    157.58    155.88     15.75 o
   1   9  28    434.73    363.29     26.59 o
   3   9  28    984.35   1054.83     43.21 o
   5   9  28   2228.98   2238.29     48.00 o
   7   9  28    122.57    111.75     11.30 o
  -6  10  28      3.12     13.23      4.39 o
  -4  10  28    212.57    176.96     14.36 o
  -2  10  28     63.47     53.78      9.77 o
   0  10  28   1430.46   1369.06     44.67 o
   2  10  28    282.62    222.63     18.01 o
   4  10  28      3.86      4.65      7.05 <
   6  10  28    299.67    290.63     18.81 o
  -5  11  28    305.90    249.68     19.74 o
  -3  11  28    504.70    497.97     25.13 o
  -1  11  28    530.39    407.23     22.27 o
   1  11  28     14.93     14.16      9.57 <
   3  11  28      1.33      5.25     11.03 <
   5  11  28     16.90     15.82      7.18 <
  -2  12  28   2087.98   2068.98     59.69 o
   0  12  28    153.25    175.96     20.54 o
   2  12  28     52.88     44.01      8.58 o
   0   1  29      2.48     -5.25      5.65 <
  -1   2  29      1.05      8.44      7.11 <
   1   2  29   2838.55   3065.84     75.91 o
  -2   3  29    430.14    335.83     28.45 o
   0   3  29     71.69    105.30     16.55 o
   2   3  29   6162.83   6060.69    121.92 o
  -3   4  29   1107.24   1052.44     48.99 o
  -1   4  29   4874.87   4890.66     96.39 o
   1   4  29   2486.17   2414.32     73.26 o
   3   4  29    720.75    562.38     43.01 o
  -4   5  29   1302.46   1299.53     55.71 o
  -2   5  29     83.53     45.93      9.37 o
   0   5  29      2.81     -4.72     10.37 <
   2   5  29      0.58     20.61     14.89 <
   4   5  29   4929.08   5090.62    109.15 o
  -5   6  29   1845.37   1925.79     50.45 o
  -3   6  29    133.23    136.27     13.89 o
  -1   6  29   2464.61   2635.75     65.21 o
   1   6  29      0.04      8.84     10.50 <
   3   6  29    591.45    613.83     39.35 o
   5   6  29   1323.79   1327.91     45.00 o
  -6   7  29   1925.13   2119.57     45.00 o
  -4   7  29     10.35      5.78      8.77 <
  -2   7  29    132.34    175.76     17.82 o
   0   7  29    622.61    608.58     31.78 o
   2   7  29    762.50    734.75     36.16 o
   4   7  29    139.00    123.78     14.29 o
   6   7  29     31.93     42.81      7.58 o
  -7   8  29    604.11    627.59     25.13 o
  -5   8  29     55.86     60.89      9.77 o
  -3   8  29   1919.10   1850.74     47.20 o
  -1   8  29    174.31    247.82     22.20 o
   1   8  29    619.29    589.97     34.50 o
   3   8  29    887.91    932.05     39.62 o
   5   8  29      0.68     19.41      7.78 <
   7   8  29    483.55    484.54     20.87 o
  -6   9  29    815.98    875.75     31.18 o
  -4   9  29    107.98     91.27     12.63 o
  -2   9  29    359.96    368.41     19.88 o
   0   9  29    198.88    169.31     18.08 o
   2   9  29   2431.76   2111.86     64.61 o
   4   9  29   1088.65   1114.26     37.29 o
   6   9  29     21.56     11.37      4.72 <
  -5  10  29    286.95    252.61     17.15 o
  -3  10  29    392.64    310.71     18.55 o
  -1  10  29      4.84     21.74      8.44 <
   1  10  29     37.36     16.82      8.11 <
   3  10  29    242.11    240.77     18.08 o
   5  10  29    359.20    304.59     16.95 o
  -2  11  29    305.57    319.55     19.94 o
   0  11  29    380.40    351.32     23.60 o
   2  11  29    454.61    401.51     25.33 o
   1   1  30   1185.84   1348.45     44.47 o
   0   2  30    986.60   1015.48     38.62 o
   2   2  30   1581.55   1539.30     46.73 o
  -1   3  30    780.69    858.99     40.35 o
   1   3  30    218.26    126.24     17.55 o
   3   3  30   2722.99   2530.58     84.42 o
  -2   4  30     90.62     77.51     14.29 o
   0   4  30     12.63     -8.24     10.70 <
   2   4  30    667.48    677.85     39.09 o
   4   4  30    778.11    758.88     43.61 o
  -3   5  30   2257.73   2477.67     62.82 o
  -1   5  30   2664.14   2682.02     66.28 o
   1   5  30    285.49    255.26     23.33 o
   3   5  30   3398.55   3454.79     94.53 o
   5   5  30      1.00      7.51      8.04 <
  -4   6  30   1053.89   1123.10     41.81 o
  -2   6  30    125.56    102.50     14.82 o
   0   6  30   1507.77   1363.48     45.54 o
   2   6  30      7.78      3.59     10.44 <
   4   6  30     17.57     20.08     10.30 <
   6   6  30     31.49     44.60      7.38 o
  -5   7  30    128.05    135.74     14.09 o
  -3   7  30     92.24    102.31     11.83 o
  -1   7  30     24.42     17.88     12.63 <
   1   7  30   2343.71   2262.16     63.95 o
   3   7  30   5038.78   4947.16     90.67 o
   5   7  30    146.82    120.39     12.90 o
   7   7  30   1488.16   1588.50     40.42 o
  -6   8  30      7.74     -4.19      7.05 <
  -4   8  30      2.44      9.97      8.04 <
  -2   8  30     86.50     77.04     12.16 o
   0   8  30    222.70    266.50     20.21 o
   2   8  30     96.05     96.85     14.89 o
   4   8  30   1811.13   1752.76     52.05 o
   6   8  30    207.32    210.06     12.36 o
  -5   9  30   2061.66   2183.78     48.79 o
  -3   9  30    490.30    454.69     19.81 o
  -1   9  30     22.84     21.94      7.98 <
   1   9  30    319.05    354.78     22.54 o
   3   9  30    370.16    368.01     21.14 o
   5   9  30    323.30    292.23     15.89 o
  -4  10  30    246.87    236.25     20.74 o
  -2  10  30      0.46     -3.26      7.98 <
   0  10  30      3.86     -8.71     10.24 <
   2  10  30     84.42     88.88     12.70 o
   4  10  30     64.67     58.90      9.51 o
  -1  11  30   1039.42   1022.32    105.10 o
   1  11  30   2307.67   2062.53     76.45 o
   0   1  31   1048.70   1140.32     43.47 o
  -1   2  31     56.15     52.78     10.50 o
   1   2  31   1230.39   1242.36     44.74 o
  -2   3  31    544.75    658.11     32.77 o
   0   3  31   3105.10   2880.11     72.92 o
   2   3  31   3419.72   3164.49     80.04 o
  -3   4  31    193.09    223.02     22.40 o
  -1   4  31   1792.07   1771.10     54.18 o
   1   4  31   4983.59   4629.61     90.14 o
   3   4  31     14.77     19.21      8.44 <
  -4   5  31   3278.29   3338.86     79.50 o
  -2   5  31    435.11    486.47     29.45 o
   0   5  31    187.09    206.47     17.55 o
   2   5  31   1384.26   1248.14     49.26 o
   4   5  31    509.50    561.38     31.11 o
  -5   6  31   1947.61   2063.46     54.91 o
  -3   6  31    591.69    580.20     27.06 o
  -1   6  31   1446.37   1576.60     51.19 o
   1   6  31     64.35     75.32     14.03 o
   3   6  31    541.42    568.36     30.51 o
   5   6  31    422.46    350.06     18.88 o
  -6   7  31      0.62      2.66      7.91 <
  -4   7  31    339.45    377.78     21.60 o
  -2   7  31    247.09    201.49     15.02 o
   0   7  31   3166.17   3105.06     63.42 o
   2   7  31     90.82     54.78     13.30 o
   4   7  31    786.96    811.00     31.51 o
   6   7  31    366.61    355.71     21.14 o
  -5   8  31     37.16     49.92      7.98 o
  -3   8  31    872.64    776.70     26.92 o
  -1   8  31   3288.33   3312.47     61.96 o
   1   8  31    620.53    555.00     26.32 o
   3   8  31   1193.85   1253.19     42.68 o
   5   8  31    600.41    560.72     22.00 o
  -4   9  31    217.08    226.08     18.88 o
  -2   9  31     23.05     42.74      9.51 o
   0   9  31   1659.47   1348.65     42.15 o
   2   9  31      0.20      7.98      9.11 <
   4   9  31   1539.61   1499.95     41.41 o
  -1  10  31      6.07     40.48     13.76 <
   1  10  31    155.44    163.46     16.82 o
   0   0  32  14763.60  14382.20    337.16 o
   1   1  32     37.70     51.45     12.23 o
   0   2  32   1417.05   1304.98     49.59 o
   2   2  32    178.26    178.09     17.95 o
  -1   3  32      0.50     11.23      5.98 <
   1   3  32    640.39    570.69     29.25 o
   3   3  32      0.07      7.64     13.30 <
  -2   4  32  10437.50  10597.80    139.80 o
   0   4  32   2700.55   2390.52     56.84 o
   2   4  32    448.20    458.41     32.51 o
   4   4  32      2.20      1.86      7.38 <
  -3   5  32    251.59    212.26     21.41 o
  -1   5  32      2.15     -7.25      9.11 <
   1   5  32      3.89    -28.25     11.43 <
   3   5  32      0.06      9.97     10.64 <
   5   5  32      0.33      5.19      6.58 <
  -4   6  32     23.61     34.50      8.58 o
  -2   6  32     76.82    100.04     12.30 o
   0   6  32    403.99    395.00     24.80 o
   2   6  32   4143.38   4462.56     90.94 o
   4   6  32   3102.75   3474.27     61.16 o
   6   6  32   1409.30   1394.06     47.33 o
  -5   7  32     83.49    104.83     12.03 o
  -3   7  32     68.66     29.91      9.64 o
  -1   7  32      0.38      1.73      7.64 <
   1   7  32     56.82     55.11     12.96 o
   3   7  32      0.36    -12.03      8.77 <
   5   7  32    109.57    129.29     11.50 o
  -4   8  32   3196.38   3878.77     99.85 o
  -2   8  32   1509.06   1366.00     36.36 o
   0   8  32      1.80      6.25      7.78 <
   2   8  32     41.05     41.61      9.57 o
   4   8  32    206.24    225.09     14.76 o
  -3   9  32     45.67     59.76     16.42 o
  -1   9  32     10.66     22.27      8.11 <
   1   9  32    231.06    208.93     18.35 o
   3   9  32     70.51     91.60     12.30 o
   0   1  33    501.61    480.68     28.65 o
  -1   2  33     15.16     17.15      8.11 <
   1   2  33   1952.70   1872.88     60.49 o
  -2   3  33   1417.72   1484.86     60.16 o
   0   3  33    557.05    526.68     27.85 o
   2   3  33   4589.10   5354.79    108.62 o
  -3   4  33     13.75     -2.79      9.97 <
  -1   4  33      0.85      7.58      8.58 <
   1   4  33   2156.93   2169.49     53.18 o
   3   4  33     52.22     46.73      9.51 o
  -4   5  33   3625.42   4368.10     80.63 o
  -2   5  33    298.38    359.43     22.40 o
   0   5  33     38.59     48.93      9.71 o
   2   5  33   1112.83   1084.35     42.15 o
   4   5  33    683.22    687.75     27.72 o
  -5   6  33   1841.06   1887.04     60.03 o
  -3   6  33    205.60    202.42     15.29 o
  -1   6  33    550.56    579.60     26.19 o
   1   6  33    596.22    534.13     28.72 o
   3   6  33    178.15    167.19     15.69 o
   5   6  33    549.01    684.10     31.64 o
  -4   7  33    548.18    518.84     24.33 o
  -2   7  33    349.79    349.46     18.75 o
   0   7  33   3176.24   3034.33     65.01 o
   2   7  33      2.93     11.83      8.84 <
   4   7  33    148.30    148.64     11.57 o
  -3   8  33    195.07    138.40     21.34 o
  -1   8  33    825.43    706.17     33.84 o
   1   8  33     48.98     25.53      7.18 o
   3   8  33   1353.56   1453.68     48.19 o
   1   1  34    889.83   1031.83     38.42 o
   0   2  34     87.83     82.36     11.57 o
   2   2  34    679.49    669.21     38.69 o
  -1   3  34   1981.09   2277.31     56.24 o
   1   3  34    304.43    344.61     29.71 o
   3   3  34   1402.65   1516.24     50.72 o
  -2   4  34     71.05     60.63     10.77 o
   0   4  34     13.83      9.71      6.25 <
   2   4  34    215.27    248.09     25.39 o
   4   4  34    199.37    249.15     18.75 o
  -3   5  34   2227.69   2847.47     65.28 o
  -1   5  34   3983.28   4200.25     62.02 o
   1   5  34   1260.90   1343.60     64.68 o
   3   5  34   7040.88   8914.75    115.14 o
   5   5  34      7.22     20.54      8.04 <
  -4   6  34    841.34   1143.38     40.88 o
  -2   6  34      0.41      6.78      8.24 <
   0   6  34    594.21    648.00     27.85 o
   2   6  34     45.31     37.76      7.25 o
   4   6  34    128.67    165.66     15.62 o
  -3   7  34     90.33    122.18     41.21 <
  -1   7  34    150.55    210.46     29.38 o
   1   7  34   2105.32   2407.67     63.35 o
   3   7  34   4909.92   5552.89    172.10 o
   0   1  35    109.97     64.02      9.31 o
  -1   2  35     18.17     26.72      7.84 o
   1   2  35    427.29    473.44     35.03 o
  -2   3  35     43.36     22.80      8.58 <
   0   3  35    502.57    439.14     22.87 o
   2   3  35   2120.01   2272.86     56.84 o
  -3   4  35    769.48    950.73     39.89 o
  -1   4  35    567.52    597.81     31.44 o
   1   4  35   1675.37   1793.44     55.77 o
   3   4  35    552.42    689.02     31.44 o
  -4   5  35    269.01    238.38     28.05 o
  -2   5  35     24.21     82.63     11.97 o
   0   5  35    124.62    158.41     20.27 o
   2   5  35     56.93    100.44     14.36 o
   4   5  35   1290.63   1675.11     59.96 o
  -1   6  35    959.64   1183.53     59.69 o
   1   6  35    422.32    496.04     41.15 o
   0   0  36   2944.80   3509.70    109.75 o
   1   1  36    111.25     86.82     12.43 o
   0   2  36    582.69    637.96     51.65 o
   2   2  36    128.12    108.09     13.03 o
  -1   3  36     13.24    -19.08     10.57 <
   1   3  36    644.43    537.05     43.08 o
   3   3  36    248.24    302.33     22.73 o
  -2   4  36   3565.00   5026.14    134.15 o
   0   4  36    322.43    394.20     31.44 o
   2   4  36     23.61     48.06     10.37 o

loop_
 _twin_refln_datum_id
 _twin_refln_individual_id
 _twin_refln_index_h
 _twin_refln_index_k
 _twin_refln_index_l
 _twin_refln_F_squared_calc
 _twin_refln_F_squared_meas
 _twin_refln_F_squared_sigma
 _twin_refln_include_status
 ? ? ? ? ? ? ? ? ?
