# Supplementary material for: Photocrystallographic and spectroscopic studies of a model (N,N,O)-donor square-planar nickel(II) nitro complex: in search of high-conversion and stable photoswitchable materials
Source: IUCrJ. 2020 Oct 29;7(Pt 6):1188–98. doi: 10.1107/S205225252001307X (PMC7642791; doi:10.1107/S205225252001307X)
Supplement: Supplementary file 6 [file m-07-01188-sup6.hkl]

#=======================================================================
data_180K_dark
#=======================================================================

_cell_length_a                           14.8394(3)
_cell_length_b                           14.8394(3)
_cell_length_c                           29.8320(8)
_cell_angle_alpha                        90
_cell_angle_beta                         90
_cell_angle_gamma                        90

# STRUCTURE-FACTOR LIST

loop_
 _refln_index_h
 _refln_index_k
 _refln_index_l
 _refln_F_squared_calc
 _refln_F_squared_meas
 _refln_F_squared_sigma
 _refln_observed_status
   0   2   0  85202.60  81697.10    451.54 o
   2   2   0    943.19    870.59     32.82 o
  -2   4   0 802669.00 635975.00   2459.89 o
   0   4   0 659521.00 624222.00   2398.39 o
   2   4   0   2582.10   2131.53     85.03 o
   4   4   0   9943.45  10961.50    193.53 o
  -4   6   0   6854.42   7805.71    169.87 o
  -2   6   0  20910.70  18952.90    224.94 o
   0   6   0  16657.30  16545.80    186.09 o
   2   6   0  51645.70  48454.80    422.80 o
   4   6   0  38032.30  42562.00    603.73 o
   6   6   0     92.89    114.03     28.05 o
  -6   8   0   8278.35   9839.43    371.03 o
  -4   8   0 125309.00 123063.00   1288.68 o
  -2   8   0 196036.00 192083.00   1433.17 o
   0   8   0  10394.40  11296.50    186.91 o
   2   8   0   6121.38   5447.89    176.61 o
   4   8   0    988.29   1042.05     96.60 o
   6   8   0  35835.20  42424.70    792.62 o
   8   8   0  18555.40  19590.30    307.43 o
  -8  10   0    775.01    594.26     53.23 o
  -6  10   0      5.21     10.81      9.86 <
  -4  10   0  22643.60  20397.70    185.90 o
  -2  10   0   4209.60   3636.63    190.22 o
   0  10   0  20441.70  18536.80    452.69 o
   2  10   0  16700.70  16768.10    310.48 o
   4  10   0   6991.64   8528.87    175.40 o
   6  10   0     51.65     87.32     19.33 o
   8  10   0    774.12    818.31     63.47 o
  10  10   0   1776.80   1728.64     99.02 o
 -10  12   0   1693.64   2014.83    147.99 o
  -8  12   0    258.64    181.38     26.46 o
  -6  12   0    429.63    359.26     23.59 o
  -4  12   0  19010.40  17887.40    189.01 o
  -2  12   0  36179.10  36655.80    291.28 o
   0  12   0  23682.80  25226.30    317.42 o
   2  12   0   2245.54   2494.23     95.97 o
   4  12   0  16940.80  19830.60    297.32 o
   6  12   0  20223.00  23519.30    371.79 o
   8  12   0   3070.34   3583.08    145.26 o
  10  12   0    202.84    279.51     37.65 o
  12  12   0   2623.93   3808.92    192.89 o
 -12  14   0     96.83    122.11     29.00 o
 -10  14   0     39.87     29.06     14.56 <
  -8  14   0    528.53    535.81     46.30 o
  -6  14   0    178.12    185.83     17.55 o
  -4  14   0   3657.93   3874.87     91.52 o
  -2  14   0    790.31    834.97     44.65 o
   0  14   0      7.33     40.45     16.54 <
   2  14   0  10959.50  13313.60    291.02 o
   4  14   0   3082.28   3101.78    127.64 o
   6  14   0   2085.55   2001.41    100.87 o
   8  14   0   1012.68    976.79     66.14 o
  10  14   0      9.21     22.51     16.85 <
  12  14   0   1125.20   1209.24     75.62 o
  -8  16   0   1203.30   1179.23     62.13 o
  -6  16   0   3031.68   2737.62    134.00 o
  -4  16   0   2512.65   2246.20     66.52 o
  -2  16   0   5246.29   6434.23    143.54 o
   0  16   0   7324.84   8578.86    174.19 o
   2  16   0    284.52    398.76     46.55 o
   4  16   0   4695.59   6367.64    261.83 o
   6  16   0   2540.77   2875.63    154.48 o
  -2  18   0    805.40   1215.60     81.72 o
   0  18   0    397.52    372.30     44.84 o
   2  18   0      1.10     10.37      8.52 <
   4  18   0    875.10    920.13     64.87 o
   0   1   1  21175.00  20571.20     66.33 o
  -1   2   1   2877.62   2893.88     32.88 o
   1   2   1  40857.20  36944.40    127.58 o
  -2   3   1  63263.00  63524.20    203.07 o
   0   3   1  57677.70  57273.80    185.07 o
   2   3   1   5904.27   5393.39     67.99 o
  -3   4   1  17989.80  20429.70    158.29 o
  -1   4   1 387865.00 395424.00    774.62 o
   1   4   1  47689.80  45827.60    194.16 o
   3   4   1    514.15    702.94     30.27 o
  -4   5   1  19619.20  19735.50    180.30 o
  -2   5   1    453.03    408.74     19.46 o
   0   5   1 105852.00 104568.00    328.29 o
   2   5   1  18722.50  17805.30    146.02 o
   4   5   1     30.10     40.45     11.38 o
  -5   6   1  36373.10  39993.10    325.62 o
  -3   6   1    389.97    206.63     19.14 o
  -1   6   1  15924.20  16207.10    146.53 o
   1   6   1    194.48    134.32     13.61 o
   3   6   1    626.11    607.04     37.27 o
   5   6   1  11040.60  11998.90    177.82 o
  -6   7   1   2204.87   2275.14     77.21 o
  -4   7   1   7622.17   6592.52    122.93 o
  -2   7   1  32085.70  34255.50    278.88 o
   0   7   1  66541.60  63891.20    286.51 o
   2   7   1    830.37    961.85     47.00 o
   4   7   1    268.53    277.86     30.84 o
   6   7   1   2905.30   2989.72    100.68 o
  -7   8   1   1620.06   1515.27     57.24 o
  -5   8   1    914.88   1192.58     67.16 o
  -3   8   1  57496.10  55697.90    391.51 o
  -1   8   1  73134.60  72886.20    331.22 o
   1   8   1    770.71    533.58     32.31 o
   3   8   1  15794.10  17057.00    239.13 o
   5   8   1    297.30    254.52     31.35 o
   7   8   1   6182.52   7248.85    146.59 o
  -8   9   1   1121.85    976.03     50.75 o
  -6   9   1   4423.90   4196.80     89.55 o
  -4   9   1      1.91     23.98     16.41 <
  -2   9   1   4377.46   4435.61    100.42 o
   0   9   1  48448.00  49112.80    299.99 o
   2   9   1     30.17     73.96     14.63 o
   4   9   1  15691.00  16182.80    291.02 o
   6   9   1    394.90    419.36     29.76 o
   8   9   1   1550.51   1516.80     58.89 o
  -9  10   1   4383.80   3886.32    107.42 o
  -7  10   1  10390.50   9464.39    122.11 o
  -5  10   1     49.46     69.32      9.29 o
  -3  10   1   7355.04   7114.08    127.58 o
  -1  10   1     85.03     84.46     18.13 o
   1  10   1   1086.47   1032.19     57.87 o
   3  10   1   8301.50   8746.69    171.97 o
   5  10   1  13836.00  15318.50    159.63 o
   7  10   1   5782.54   6224.61    120.26 o
   9  10   1    929.51    829.82     49.99 o
 -10  11   1   2062.15   2021.07     75.11 o
  -8  11   1     47.49     42.74     11.32 o
  -6  11   1   1200.54   1118.11     34.53 o
  -4  11   1   1345.40   1423.82     35.93 o
  -2  11   1   9478.26   9701.67     96.35 o
   0  11   1    408.58    388.90     21.88 o
   2  11   1   3075.46   3557.39     76.00 o
   4  11   1   6387.64   7211.32    120.01 o
   6  11   1    328.01    370.27     27.92 o
   8  11   1   9371.82   9795.61    139.53 o
  10  11   1   1921.13   1851.96     71.67 o
 -11  12   1     97.53    197.73     32.50 o
  -9  12   1   2427.31   2659.84     98.89 o
  -7  12   1    302.38    271.18     16.09 o
  -5  12   1  18201.50  17518.90    122.43 o
  -3  12   1  55165.30  54818.90    243.58 o
  -1  12   1    949.08    845.78     36.31 o
   1  12   1  12263.70  14423.50    162.75 o
   3  12   1      6.61     24.42     14.44 <
   5  12   1    891.92    951.35     42.61 o
   7  12   1   4374.47   4782.98    119.75 o
   9  12   1   2864.06   3044.92    106.40 o
  11  12   1   1106.20   1358.51     84.78 o
 -12  13   1   5483.82   8849.34    195.69 o
 -10  13   1     75.94    104.62     22.64 o
  -8  13   1   2150.49   1953.21     61.63 o
  -6  13   1    661.40    629.30     23.02 o
  -4  13   1    242.01    240.59     16.22 o
  -2  13   1     13.30     30.40      7.63 o
   0  13   1   5561.85   6053.21     97.81 o
   2  13   1   1329.75   1580.27     58.45 o
   4  13   1   2272.18   2519.10     66.46 o
   6  13   1      1.19     21.62      9.73 <
   8  13   1    626.48    655.50     41.47 o
  10  13   1    953.55   1208.48     75.30 o
  12  13   1     45.49     90.88     18.89 o
 -11  14   1    236.92    352.27     30.02 o
  -9  14   1    671.40    766.29     58.89 o
  -7  14   1    150.80    167.71     13.99 o
  -5  14   1   1006.23   1003.00     31.29 o
  -3  14   1    357.88    328.29     19.52 o
  -1  14   1   2069.63   2253.45     59.65 o
   1  14   1   2533.15   2923.77     77.78 o
   3  14   1    124.92    129.17     18.70 o
   5  14   1   1988.84   2113.15     74.47 o
   7  14   1    712.41    704.85     40.70 o
   9  14   1   3045.97   3209.58     90.24 o
  11  14   1    626.75    672.99     45.85 o
 -10  15   1      1.27     -4.01      8.01 <
  -8  15   1   1456.21   1679.86     81.09 o
  -6  15   1    952.51    842.54     30.08 o
  -4  15   1   2818.91   2851.90     55.46 o
  -2  15   1    925.66   1002.61     43.56 o
   0  15   1    462.54    507.45     34.28 o
   2  15   1    156.81    179.85     21.24 o
   4  15   1     27.41     14.12     10.43 <
   6  15   1     33.97     33.39      9.16 o
   8  15   1    749.67    747.53     34.98 o
  10  15   1    177.19    125.03     16.47 o
  -9  16   1     19.48     21.81      8.01 <
  -7  16   1    255.63    188.63     21.31 o
  -5  16   1   6938.78   7247.26     95.46 o
  -3  16   1   2134.67   2231.64     57.94 o
  -1  16   1    458.98    451.80     25.18 o
   1  16   1    131.06    138.26     17.55 o
   3  16   1    190.05    217.25     28.24 o
   5  16   1    999.50   1318.76     80.01 o
   7  16   1     44.37     55.84     12.78 o
  -6  17   1     14.12     13.55      6.17 <
  -4  17   1   3191.62   3785.01     82.17 o
  -2  17   1    212.56    192.13     16.79 o
   0  17   1     66.75    158.93     21.75 o
   2  17   1      6.02     37.01     15.90 <
   4  17   1   1014.94   1225.72     69.77 o
   6  17   1      1.60     -5.22      6.11 <
  -3  18   1    162.98    227.36     34.09 o
  -1  18   1    241.84    295.67     28.62 o
   1  18   1   1144.40   1382.29     63.15 o
   3  18   1      4.23      9.54      7.25 <
   1   1   2 153638.00 148931.00    327.15 o
   0   2   2  14818.60  14330.00     80.26 o
   2   2   2  88411.70  83910.10    235.25 o
  -1   3   2  54677.30  57862.70    200.90 o
   1   3   2   5457.14   5124.94     61.50 o
   3   3   2  13593.30  13220.20    107.80 o
  -2   4   2  44017.90  45316.50    194.74 o
   0   4   2   5933.02   5920.61     63.92 o
   2   4   2  22353.20  21003.30    140.61 o
   4   4   2    576.83    576.58     28.43 o
  -3   5   2  60676.50  58997.30    248.35 o
  -1   5   2  79601.10  77333.10    270.35 o
   1   5   2  12674.90  11516.80    122.68 o
   3   5   2  34152.60  34629.30    262.66 o
   5   5   2   3704.97   3991.95     91.64 o
  -4   6   2   1805.22   1598.02     54.19 o
  -2   6   2    359.72    469.16     26.08 o
   0   6   2   6983.46   6430.73     90.88 o
   2   6   2   2536.25   2732.91     61.31 o
   4   6   2    210.41    245.80     23.91 o
   6   6   2    125.84    238.55     24.99 o
  -5   7   2   6198.62   6499.09    127.89 o
  -3   7   2  44707.80  44808.40    311.37 o
  -1   7   2  23149.30  23329.40    181.70 o
   1   7   2  11383.40  10242.00    128.98 o
   3   7   2  15529.70  15815.70    210.51 o
   5   7   2    633.98    635.40     46.17 o
   7   7   2  20893.30  22894.20    276.27 o
  -6   8   2    128.35    130.76     24.61 o
  -4   8   2    317.13    443.08     38.22 o
  -2   8   2   2276.54   1900.61     65.25 o
   0   8   2    907.21    943.60     37.90 o
   2   8   2   3074.67   3285.38     91.90 o
   4   8   2    204.43    186.98     26.84 o
   6   8   2   1600.09   1719.42     81.02 o
   8   8   2     80.41     91.96     15.71 o
  -7   9   2   8072.82   7919.16    116.89 o
  -5   9   2   5497.28   5051.36    159.31 o
  -3   9   2  38470.10  36044.00    369.88 o
  -1   9   2   4375.38   4478.47    101.50 o
   1   9   2  20613.60  20880.50    229.78 o
   3   9   2    755.48    696.71     48.59 o
   5   9   2   7438.18   8084.26    194.93 o
   7   9   2  15885.50  17040.30    196.13 o
   9   9   2    361.87    375.16     34.34 o
  -8  10   2   3889.51   3996.98     97.05 o
  -6  10   2   1738.24   1649.78     42.93 o
  -4  10   2   3015.40   2847.90     50.94 o
  -2  10   2    546.54    484.04     39.68 o
   0  10   2    580.70    667.14     51.32 o
   2  10   2   2015.97   2120.09     83.12 o
   4  10   2   1874.74   2180.31     64.49 o
   6  10   2    647.73    799.99     40.58 o
   8  10   2     36.52     30.02     13.55 <
  10  10   2   3310.23   3176.12     96.54 o
  -9  11   2   2377.06   2226.36     70.40 o
  -7  11   2   1303.02   1140.69     38.09 o
  -5  11   2    518.82    491.61     21.05 o
  -3  11   2   5428.77   5266.38     68.11 o
  -1  11   2   1629.14   1598.97     41.40 o
   1  11   2  20972.00  23160.30    180.62 o
   3  11   2   2237.44   2293.58     64.81 o
   5  11   2  12472.00  14458.10    170.89 o
   7  11   2   5741.20   6581.14    141.63 o
   9  11   2      3.06     14.44      9.92 <
  11  11   2    612.26    641.06     49.42 o
 -10  12   2     78.24     80.51     16.54 o
  -8  12   2   3107.10   2720.00     62.45 o
  -6  12   2   1013.74    894.12     26.52 o
  -4  12   2   1477.14   1441.82     38.48 o
  -2  12   2    422.56    452.24     21.75 o
   0  12   2   1647.53   1566.79     49.16 o
   2  12   2      9.81     20.22     15.39 <
   4  12   2   4495.30   5051.93    102.26 o
   6  12   2    618.05    754.90     42.80 o
   8  12   2   1737.47   1902.14     74.15 o
  10  12   2   1866.03   2435.40    116.76 o
  12  12   2    190.35    319.39     39.81 o
 -11  13   2      1.68      5.66     11.13 <
  -9  13   2   1594.28   1727.69     64.11 o
  -7  13   2     60.52     60.42      8.08 o
  -5  13   2   8611.31   8473.04     90.50 o
  -3  13   2   6006.54   6108.48     81.02 o
  -1  13   2    773.68    781.55     31.23 o
   1  13   2    384.82    467.32     29.45 o
   3  13   2   4085.09   4669.46     97.94 o
   5  13   2   6754.38   8279.51    120.77 o
   7  13   2    626.05    609.46     40.83 o
   9  13   2   1017.85   1217.89     63.41 o
  11  13   2    553.85    791.53     58.57 o
  13  13   2    162.48    172.03     22.26 o
 -12  14   2     57.89     94.76     17.11 o
 -10  14   2   1619.98   2037.35     95.91 o
  -8  14   2    670.95    699.51     44.20 o
  -6  14   2    508.02    396.59     18.57 o
  -4  14   2    985.46    906.71     31.29 o
  -2  14   2     15.54     25.12      8.33 o
   0  14   2    846.31    927.63     44.07 o
   2  14   2    577.99    534.09     36.63 o
   4  14   2   4175.26   5072.67    101.06 o
   6  14   2     97.55    135.40     19.21 o
   8  14   2    346.82    332.23     27.16 o
  10  14   2    197.48    197.34     26.33 o
  12  14   2     28.75     11.96      9.86 <
  -9  15   2     62.29     23.59      9.35 <
  -7  15   2   1077.57    832.62     38.99 o
  -5  15   2    534.51    600.68     24.17 o
  -3  15   2     46.79     39.05      8.65 o
  -1  15   2   1759.42   2090.07     59.15 o
   1  15   2    561.61    688.25     40.64 o
   3  15   2     74.98     92.85     14.63 o
   5  15   2     42.49     67.03     14.50 o
   7  15   2   1842.68   1817.30     58.83 o
   9  15   2   2386.32   2351.71     79.43 o
  -8  16   2    170.86    194.29     19.59 o
  -6  16   2    755.08    594.00     28.11 o
  -4  16   2   3033.30   3073.60     70.40 o
  -2  16   2    701.32    651.30     35.04 o
   0  16   2   3249.21   3568.71     95.84 o
   2  16   2     48.31     86.87     18.38 o
   4  16   2    402.90    418.66     46.11 o
   6  16   2    207.02    221.19     30.08 o
   8  16   2    277.08    176.16     19.14 o
  -7  17   2   1457.43   1707.53     66.65 o
  -5  17   2    871.97   1021.19     58.06 o
  -3  17   2    121.76    120.58     12.34 o
  -1  17   2     96.54    106.40     13.61 o
   1  17   2    124.91    128.53     18.44 o
   3  17   2   2944.92   3731.39    126.62 o
   5  17   2   1051.07   1190.42     63.22 o
  -2  18   2     72.60     80.45     15.26 o
   0  18   2   1599.37   1616.08     67.10 o
   2  18   2    523.63    482.13     36.95 o
   4  18   2    129.47    110.34     22.96 o
   0   1   3  16238.20  16236.50     94.32 o
  -1   2   3  18606.80  19913.40    122.62 o
   1   2   3  18966.10  18789.80    152.00 o
  -2   3   3   7796.03   7612.11     79.56 o
   0   3   3   1149.69   1088.60     25.57 o
   2   3   3   7679.74   7296.35    100.74 o
  -3   4   3   4737.30   4789.28     68.30 o
  -1   4   3  15140.30  15444.80    123.95 o
   1   4   3    701.34    685.14     26.14 o
   3   4   3   4629.22   4411.89     78.03 o
  -4   5   3  27032.40  28521.50    232.32 o
  -2   5   3   3913.72   3759.12     62.58 o
   0   5   3   3777.15   3224.65     54.50 o
   2   5   3   8488.15   8389.28    107.22 o
   4   5   3  24988.00  26908.90    223.74 o
  -5   6   3  26262.20  26296.70    237.79 o
  -3   6   3    104.03     79.12     12.34 o
  -1   6   3  21754.60  20837.20    146.21 o
   1   6   3      9.06     13.48      7.76 <
   3   6   3   1331.44    940.61     45.22 o
   5   6   3     39.44    136.54     19.08 o
  -6   7   3   5089.73   4916.34    113.33 o
  -4   7   3      2.17     23.59     12.47 <
  -2   7   3      8.10     53.42     10.11 o
   0   7   3  21303.50  20447.80    180.43 o
   2   7   3   5533.38   5299.96    110.98 o
   4   7   3    654.93    944.10     50.05 o
   6   7   3   3407.74   3923.97    115.18 o
  -7   8   3  15437.50  16290.30    197.85 o
  -5   8   3      3.32     13.29     13.10 <
  -3   8   3  23248.60  23405.40    278.56 o
  -1   8   3    562.61    393.86     27.16 o
   1   8   3  11663.70  10897.50    172.73 o
   3   8   3  17412.10  18281.10    231.49 o
   5   8   3    197.30    214.13     29.00 o
   7   8   3    768.95    782.63     43.06 o
  -8   9   3   2256.10   2195.96     70.91 o
  -6   9   3   3457.78   2997.22     65.06 o
  -4   9   3   7938.35   7206.74    170.00 o
  -2   9   3   7344.29   6622.98    157.47 o
   0   9   3   4626.85   4654.26    105.06 o
   2   9   3  27600.00  28659.50    313.15 o
   4   9   3   8836.00   9589.17    175.72 o
   6   9   3   2701.07   2878.81     76.19 o
   8   9   3    753.69    887.44     47.19 o
  -9  10   3    299.77    295.60     26.65 o
  -7  10   3   1383.97   1168.41     42.80 o
  -5  10   3     87.97     87.70      9.60 o
  -3  10   3   3407.93   3030.49     60.67 o
  -1  10   3    717.55    662.30     59.91 o
   1  10   3   2300.04   2179.93     81.72 o
   3  10   3   3847.97   4142.62    106.72 o
   5  10   3   5965.10   6102.95    116.13 o
   7  10   3   8425.80   9511.01    155.37 o
   9  10   3   3214.33   3403.10     90.94 o
 -10  11   3   1230.95   1232.33     69.64 o
  -8  11   3   6430.40   5973.46     99.98 o
  -6  11   3   2502.84   2386.31     52.15 o
  -4  11   3  10115.70   9545.73     94.51 o
  -2  11   3   7334.55   6780.90     84.71 o
   0  11   3     45.13     77.97     11.32 o
   2  11   3     15.32     35.30     11.00 o
   4  11   3     20.89     53.49     11.38 o
   6  11   3   5101.81   5774.46    114.54 o
   8  11   3   4712.66   5456.73    150.03 o
  10  11   3      2.02     30.72     12.08 <
 -11  12   3    345.96    402.38     37.33 o
  -9  12   3   3702.62   4100.83    123.32 o
  -7  12   3    170.68    122.74     12.72 o
  -5  12   3   8314.22   7756.23     85.86 o
  -3  12   3   1053.04    985.83     33.71 o
  -1  12   3   4913.04   4759.51     79.88 o
   1  12   3   1651.56   1788.30     55.20 o
   3  12   3   6759.48   7659.50    134.51 o
   5  12   3    769.05    956.44     48.40 o
   7  12   3      1.35     20.61      9.41 <
   9  12   3   3084.19   3616.73    117.53 o
  11  12   3    442.91    592.60     55.39 o
 -12  13   3    148.22    311.50     36.82 o
 -10  13   3     35.64     18.13     10.75 <
  -8  13   3    220.74    175.97     15.65 o
  -6  13   3     38.34     39.05      6.74 o
  -4  13   3   8280.60   8607.61     92.03 o
  -2  13   3   2055.38   2257.08     52.91 o
   0  13   3  16650.60  18648.30    198.81 o
   2  13   3  12671.70  15378.00    183.29 o
   4  13   3    503.93    551.01     37.14 o
   6  13   3    281.58    322.12     27.92 o
   8  13   3     77.61     76.76     18.19 o
  10  13   3    573.60    789.82     60.86 o
  12  13   3   2666.34   3880.91    119.44 o
 -11  14   3    552.34    699.13     42.10 o
  -9  14   3   3971.05   4840.34    147.16 o
  -7  14   3     94.23     97.75     11.77 o
  -5  14   3   2210.05   1991.62     44.52 o
  -3  14   3    119.78    143.99     13.74 o
  -1  14   3   2839.88   3303.38     76.25 o
   1  14   3    980.32   1099.03     41.27 o
   3  14   3   2754.45   3206.78     87.07 o
   5  14   3   1931.96   2017.12     86.05 o
   7  14   3   2631.10   2842.49     81.79 o
   9  14   3    259.88    243.71     24.55 o
  11  14   3    109.16    129.04     18.89 o
 -10  15   3    687.73    847.82     43.06 o
  -8  15   3    165.43    220.37     29.95 o
  -6  15   3     53.24     22.96      6.36 o
  -4  15   3    553.04    562.97     26.27 o
  -2  15   3      2.39      4.13      5.85 <
   0  15   3    269.71    371.73     24.99 o
   2  15   3   2566.36   3109.92     95.40 o
   4  15   3   6119.71   7050.93    164.02 o
   6  15   3   5168.90   5555.82    129.87 o
   8  15   3     92.07     45.09      8.59 o
  10  15   3   1969.04   2077.86     98.89 o
  -9  16   3    119.95    149.77     16.98 o
  -7  16   3    927.28    863.21     43.56 o
  -5  16   3   1832.79   1953.02     54.38 o
  -3  16   3   1464.27   1481.57     46.62 o
  -1  16   3   1842.25   1836.89     53.68 o
   1  16   3   1995.50   2272.59     76.00 o
   3  16   3    757.16   1032.38     59.97 o
   5  16   3      0.45      0.64      9.67 <
   7  16   3   2718.13   2527.94     79.12 o
  -6  17   3    572.61    690.03     45.22 o
  -4  17   3   1086.18   1129.56     48.46 o
  -2  17   3     52.10     36.89      7.12 o
   0  17   3   2595.09   2561.39     81.79 o
   2  17   3   2769.70   3238.51     94.76 o
   4  17   3    157.40    241.04     30.40 o
   6  17   3      0.17    -12.53      9.86 <
  -3  18   3    905.83   1059.79     76.19 o
  -1  18   3    145.43    159.12     20.99 o
   1  18   3   2014.83   2234.18     78.22 o
   3  18   3    192.39    184.05     21.37 o
   0   0   4     96.10     74.35     11.00 o
   1   1   4  21011.00  21453.00    130.38 o
   0   2   4  12235.20  12783.40    103.09 o
   2   2   4    639.85    703.33     28.24 o
  -1   3   4    788.40    892.59     29.06 o
   1   3   4  57247.90  53048.80    211.40 o
   3   3   4    111.46     95.52     11.77 o
  -2   4   4   3864.34   3280.23     52.66 o
   0   4   4  17945.10  19146.70    154.22 o
   2   4   4    428.63    486.65     26.84 o
   4   4   4   1821.20   1553.75     47.63 o
  -3   5   4   4868.40   5054.10     79.69 o
  -1   5   4  12641.50  13238.50    127.83 o
   1   5   4   2254.87   1855.84     47.06 o
   3   5   4    863.89    891.26     42.29 o
   5   5   4  27246.10  28426.20    234.10 o
  -4   6   4  11548.70  12868.70    176.99 o
  -2   6   4   9212.00   8784.66    107.54 o
   0   6   4  13901.10  13286.10    141.44 o
   2   6   4  42324.00  41882.00    262.02 o
   4   6   4   8902.43   8440.47    135.46 o
   6   6   4     65.24    114.92     19.97 o
  -5   7   4  12009.60  11923.10    190.28 o
  -3   7   4   6955.29   7117.20    135.46 o
  -1   7   4  16937.70  16204.30    163.76 o
   1   7   4  12527.60  11683.10    167.90 o
   3   7   4   9031.64  10044.80    169.30 o
   5   7   4    983.83   1025.06     52.66 o
   7   7   4     88.62    105.51     18.70 o
  -6   8   4   2542.89   2725.09    108.31 o
  -4   8   4  11668.70  11543.80    190.92 o
  -2   8   4   1630.68   1294.27     64.62 o
   0   8   4   6195.78   6792.66    133.36 o
   2   8   4     92.16    201.22     23.47 o
   4   8   4    321.35    336.05     32.43 o
   6   8   4   6751.70   7064.73    164.65 o
   8   8   4  12740.50  12719.10    154.61 o
  -7   9   4   3053.06   2799.56     68.94 o
  -5   9   4   1387.56   1362.39     66.27 o
  -3   9   4   1450.05   1405.76     72.82 o
  -1   9   4   4972.95   4306.57    140.61 o
   1   9   4   7874.73   7954.91    141.44 o
   3   9   4  12468.70  12974.10    212.86 o
   5   9   4  15295.30  16654.50    254.14 o
   7   9   4    513.93    618.23     39.11 o
   9   9   4   4318.16   4369.85     96.86 o
  -8  10   4    139.99    137.37     16.73 o
  -6  10   4   3200.00   3125.44     65.70 o
  -4  10   4   7541.34   6882.27     80.58 o
  -2  10   4   1283.60   1125.42     67.92 o
   0  10   4   8885.69   8367.34    217.95 o
   2  10   4   7419.63   7586.99    157.53 o
   4  10   4   2017.24   2223.31     58.13 o
   6  10   4   1138.02   1164.73     56.54 o
   8  10   4    222.53    272.52     30.08 o
  10  10   4   2086.43   2171.98     96.29 o
  -9  11   4    204.24    199.12     22.07 o
  -7  11   4   1687.93   1522.65     42.10 o
  -5  11   4  10084.80   9398.06    103.03 o
  -3  11   4   1873.04   1698.63     41.02 o
  -1  11   4   3908.21   3856.68     67.54 o
   1  11   4    869.39    896.03     35.49 o
   3  11   4      0.17     -0.13     10.68 <
   5  11   4   1414.66   1586.82     54.76 o
   7  11   4   2191.37   2394.26     85.22 o
   9  11   4   3056.20   3606.81    121.54 o
  11  11   4    399.22    471.00     42.36 o
 -10  12   4   7046.36   8746.44    217.69 o
  -8  12   4     64.01     45.79      8.52 o
  -6  12   4   3483.04   3139.75     59.72 o
  -4  12   4    357.02    323.71     20.22 o
  -2  12   4   6443.02   6576.94     92.79 o
   0  12   4      9.05     26.90     10.68 <
   2  12   4   2603.48   2799.69     75.24 o
   4  12   4     72.13    113.84     16.34 o
   6  12   4   8239.32   8724.25    133.94 o
   8  12   4   3878.13   4590.02    135.21 o
  10  12   4    440.99    461.78     35.17 o
  12  12   4   1935.22   2559.23    110.09 o
 -11  13   4   1654.47   2549.94    109.83 o
  -9  13   4    219.83    215.02     22.51 o
  -7  13   4    978.62    871.73     33.58 o
  -5  13   4    410.09    432.14     21.11 o
  -3  13   4   1248.30   1363.91     41.27 o
  -1  13   4   4713.01   5345.94     86.75 o
   1  13   4   1532.98   1740.03     55.97 o
   3  13   4   4760.21   5651.98    100.99 o
   5  13   4    114.58    107.86     14.06 o
   7  13   4    145.62    180.87     21.94 o
   9  13   4     93.72    112.31     16.73 o
  11  13   4    735.08    792.36     57.05 o
  13  13   4   1137.28   1524.11     88.91 o
 -12  14   4   1509.89   2305.66    119.06 o
 -10  14   4    108.54    118.55     18.89 o
  -8  14   4   1987.79   1810.11     47.38 o
  -6  14   4    376.13    357.16     21.37 o
  -4  14   4   1771.11   1826.52     46.62 o
  -2  14   4   2464.37   2650.94     63.53 o
   0  14   4    136.88    127.00     14.18 o
   2  14   4      1.41     18.63      7.06 <
   4  14   4   1639.34   1779.65     70.53 o
   6  14   4    374.58    363.40     27.47 o
   8  14   4   1620.35   1700.41     69.64 o
  10  14   4   2988.00   3540.79    110.15 o
  12  14   4    471.39    561.25     49.03 o
  -9  15   4    818.06   1058.84     49.92 o
  -7  15   4   2781.20   2804.14     63.03 o
  -5  15   4      2.29      8.97      5.09 <
  -3  15   4   2400.67   2530.55     61.18 o
  -1  15   4     73.90     86.37     11.57 o
   1  15   4     31.28     43.82      9.98 o
   3  15   4    388.91    482.39     31.54 o
   5  15   4    364.17    416.88     32.05 o
   7  15   4    673.78    753.76     44.58 o
   9  15   4     12.98     18.06     10.18 <
  -8  16   4    403.02    422.61     36.06 o
  -6  16   4     22.79     12.53      5.53 <
  -4  16   4    495.50    477.36     25.63 o
  -2  16   4    191.36    141.63     16.34 o
   0  16   4    821.74    954.15     47.32 o
   2  16   4    500.69    505.54     35.42 o
   4  16   4    635.17    757.51     48.72 o
   6  16   4    142.46    148.12     17.49 o
   8  16   4   2382.37   1997.85     65.51 o
  -7  17   4     51.48     57.62     11.45 o
  -5  17   4   1035.78   1271.25     49.10 o
  -3  17   4   1100.87   1173.37     36.00 o
  -1  17   4   1250.98   1415.36     44.90 o
   1  17   4   2299.08   2606.99     82.68 o
   3  17   4     75.27     76.44     15.71 o
   5  17   4     59.02     73.90     15.71 o
  -2  18   4    145.57    176.29     31.35 o
   0  18   4      3.27     10.56      4.96 <
   2  18   4      3.97      8.39      6.55 <
   4  18   4    480.61    503.63     48.08 o
   0   1   5   8941.13   8934.69     76.51 o
  -1   2   5  24483.10  24662.70    189.84 o
   1   2   5  28672.30  28899.00    151.55 o
  -2   3   5  10834.50  11152.70    138.20 o
   0   3   5   3521.84   3723.13     59.85 o
   2   3   5     10.29     32.37      9.22 o
  -3   4   5   3040.63   2598.34     64.81 o
  -1   4   5  31636.10  31441.70    215.21 o
   1   4   5   8847.64   7969.79     90.31 o
   3   4   5   1721.59   1753.45     47.57 o
  -4   5   5  14338.70  15727.50    177.95 o
  -2   5   5  38037.80  38355.70    252.29 o
   0   5   5  16494.90  16406.30    191.56 o
   2   5   5   9472.46   9080.58    130.69 o
   4   5   5   9794.75   9588.92    136.80 o
  -5   6   5   9518.84   9208.60    163.00 o
  -3   6   5   1576.35   2123.78     64.04 o
  -1   6   5    588.63    543.95     34.66 o
   1   6   5     19.96      1.53     10.81 <
   3   6   5  14586.90  14592.80    170.63 o
   5   6   5   6272.61   5875.90    120.33 o
  -6   7   5      1.60      9.48     12.72 <
  -4   7   5    591.34    415.42     34.28 o
  -2   7   5   2671.62   2543.46     77.53 o
   0   7   5  13045.30  12596.10    193.97 o
   2   7   5   5227.89   5324.19    114.16 o
   4   7   5   3822.42   3476.81     93.68 o
   6   7   5  10656.00  11532.80    188.06 o
  -7   8   5    495.42    513.23     28.56 o
  -5   8   5   1148.27   1108.95     62.20 o
  -3   8   5   5325.86   4835.57    128.40 o
  -1   8   5   2822.46   2285.31     77.40 o
   1   8   5   1111.80    856.34     45.35 o
   3   8   5   4652.62   5227.59    124.65 o
   5   8   5     22.32     27.86     15.39 <
   7   8   5  11137.70  11438.60    161.35 o
  -8   9   5   2777.26   2806.94     71.99 o
  -6   9   5    991.41    890.68     34.47 o
  -4   9   5   5932.21   5070.69    144.68 o
  -2   9   5    975.39    850.04     62.96 o
   0   9   5   1952.30   1655.38     73.07 o
   2   9   5     26.68     69.70     17.23 o
   4   9   5   3718.02   3573.04    115.81 o
   6   9   5   3043.35   3293.84     96.16 o
   8   9   5   6268.54   6192.43    111.74 o
  -9  10   5   7057.86   6714.05    108.69 o
  -7  10   5   2032.09   1811.70     57.68 o
  -5  10   5    398.23    365.56     21.81 o
  -3  10   5    595.00    512.53     24.29 o
  -1  10   5    527.07    554.57     56.60 o
   1  10   5   8412.52   8527.41    179.28 o
   3  10   5   2001.78   2014.90     55.65 o
   5  10   5    128.22    157.28     17.87 o
   7  10   5   1093.83   1205.68     58.83 o
   9  10   5    131.61    173.05     24.74 o
 -10  11   5   1061.14   1076.45     55.58 o
  -8  11   5    370.09    322.25     23.47 o
  -6  11   5   1548.26   1338.09     43.37 o
  -4  11   5   9181.42   8592.34     97.18 o
  -2  11   5   3524.60   3219.37     61.44 o
   0  11   5   4678.51   4908.27     78.35 o
   2  11   5   1501.59   1343.94     45.03 o
   4  11   5   9701.05  10669.60    154.67 o
   6  11   5   1128.47   1257.45     62.96 o
   8  11   5   5097.25   6141.87    161.47 o
  10  11   5     10.19     28.49     14.18 <
 -11  12   5    638.27    774.24     52.34 o
  -9  12   5   2484.86   2379.69     64.11 o
  -7  12   5      5.52      0.38      5.91 <
  -5  12   5    256.82    239.06     15.33 o
  -3  12   5   2339.46   2175.35     54.31 o
  -1  12   5     32.96     22.96     12.91 <
   1  12   5    484.08    486.77     26.97 o
   3  12   5   2850.21   3099.17     87.07 o
   5  12   5   5763.31   5985.80    110.98 o
   7  12   5    177.60    194.16     23.09 o
   9  12   5    204.67    193.78     24.55 o
  11  12   5    120.42    131.46     21.50 o
 -12  13   5    241.96    518.89     44.07 o
 -10  13   5   1881.52   2453.66    109.45 o
  -8  13   5   1069.91   1081.60     38.35 o
  -6  13   5   3509.36   3300.46     63.03 o
  -4  13   5      8.96     14.95      6.36 <
  -2  13   5   3340.81   3542.70     70.78 o
   0  13   5   1882.61   1937.88     51.96 o
   2  13   5   1922.63   2207.79     62.64 o
   4  13   5    778.19    921.40     51.45 o
   6  13   5   3150.94   3333.78     95.21 o
   8  13   5   1943.88   2211.67     87.64 o
  10  13   5   2417.13   2874.74     78.73 o
  12  13   5    696.94    858.69     54.50 o
 -11  14   5    228.33    248.41     23.09 o
  -9  14   5   1019.55    995.30     43.95 o
  -7  14   5      5.60      2.29      4.96 <
  -5  14   5   1360.51   1342.03     39.37 o
  -3  14   5     16.93      8.71      5.98 <
  -1  14   5   1760.43   1925.42     50.75 o
   1  14   5   1550.94   1681.45     53.80 o
   3  14   5     26.84     31.10     10.62 <
   5  14   5      4.45     15.26      8.52 <
   7  14   5    112.87    136.61     17.11 o
   9  14   5   1105.49   1169.49     54.06 o
  11  14   5    186.21    216.99     24.17 o
 -10  15   5     18.85     33.58      8.14 o
  -8  15   5   2096.69   2197.10     62.26 o
  -6  15   5    735.63    700.21     28.30 o
  -4  15   5   5367.80   5578.33     96.73 o
  -2  15   5    227.05    241.99     18.25 o
   0  15   5    672.15    711.72     33.71 o
   2  15   5   5021.08   5673.03    143.35 o
   4  15   5     26.57     26.58      8.84 o
   6  15   5   2265.42   2370.79     82.93 o
   8  15   5     16.06     32.75     12.21 <
  10  15   5    561.09    608.82     52.28 o
  -7  16   5     11.03     20.86      9.22 <
  -5  16   5      6.11      1.91      6.93 <
  -3  16   5     11.53     37.46      9.09 o
  -1  16   5     31.36     45.03      9.79 o
   1  16   5     85.44    142.97     22.32 o
   3  16   5   1432.87   1703.33     74.03 o
   5  16   5    548.54    585.73     38.48 o
   7  16   5     22.69     26.20      9.67 <
  -6  17   5      7.97     24.49      8.39 <
  -4  17   5   2475.64   2454.23     59.85 o
  -2  17   5    342.04    382.22     25.25 o
   0  17   5   5677.79   6316.57    107.35 o
   2  17   5      0.79      4.07      7.38 <
   4  17   5   4498.70   5401.02    137.82 o
   6  17   5    458.23    521.88     53.87 o
  -3  18   5     19.65    -19.02      9.92 <
  -1  18   5     29.75     22.13      8.97 <
   1  18   5    153.69    179.60     21.75 o
   3  18   5    135.18    188.38     20.48 o
   1   1   6  60175.50  65429.30    208.22 o
   0   2   6  15865.50  16299.10    103.28 o
   2   2   6  24744.10  24849.00    208.79 o
  -1   3   6  15749.10  16270.70    146.27 o
   1   3   6  25523.00  25568.40    168.47 o
   3   3   6     79.78     75.74     12.02 o
  -2   4   6   4003.44   3947.69     71.55 o
   0   4   6  11526.00  11204.00    139.60 o
   2   4   6  17035.80  16598.10    146.91 o
   4   4   6  24962.40  27492.30    239.89 o
  -3   5   6  61963.00  69192.30    326.06 o
  -1   5   6  46832.80  48570.30    328.42 o
   1   5   6   7689.99   7834.20    103.86 o
   3   5   6  31291.40  32315.30    210.44 o
   5   5   6   4481.66   4625.96    110.02 o
  -4   6   6  57897.60  61737.60    381.65 o
  -2   6   6   5449.19   5057.08    106.14 o
   0   6   6  38533.20  36281.20    266.03 o
   2   6   6   1360.91   1319.84     50.37 o
   4   6   6   1152.95   1436.10     57.75 o
   6   6   6  10540.90  10105.90    170.25 o
  -5   7   6   3313.77   3344.21    102.52 o
  -3   7   6   1442.86    870.97     48.46 o
  -1   7   6   1369.26   1311.25     53.99 o
   1   7   6  47957.60  51963.70    370.14 o
   3   7   6   7780.60   8310.73    134.19 o
   5   7   6   1916.91   2029.71     75.81 o
   7   7   6   2918.02   2746.01     97.56 o
  -6   8   6     16.82     24.99     15.45 <
  -4   8   6   2370.53   2403.10     88.85 o
  -2   8   6      5.14      9.60     12.85 <
   0   8   6  39410.80  38615.60    371.09 o
   2   8   6   2989.17   3133.64    105.06 o
   4   8   6  33952.60  37372.70    351.25 o
   6   8   6   2088.09   2029.59     90.24 o
   8   8   6    533.12    584.08     31.74 o
  -7   9   6     11.55     24.42     10.75 <
  -5   9   6    705.55    690.22     31.99 o
  -3   9   6   3050.24   2754.41    115.49 o
  -1   9   6   2297.24   1993.97     95.91 o
   1   9   6   2396.01   2053.95     96.54 o
   3   9   6    290.55    259.35     34.66 o
   5   9   6   9841.91  11168.80    185.20 o
   7   9   6   3282.86   3226.37     90.18 o
   9   9   6   1722.61   1610.35     56.22 o
  -8  10   6   2341.20   1986.98     56.09 o
  -6  10   6  11039.60  10401.80    128.47 o
  -4  10   6    302.89    301.13     19.08 o
  -2  10   6   3434.78   3316.55     62.83 o
   0  10   6   2400.69   2334.41     59.15 o
   2  10   6    329.48    425.79     25.63 o
   4  10   6  12681.90  14042.30    164.65 o
   6  10   6   1843.10   1754.08     73.39 o
   8  10   6   8035.88   8374.52    158.10 o
  10  10   6   2562.25   2547.65     73.33 o
  -9  11   6    149.53    120.07     16.85 o
  -7  11   6     35.61     40.26      8.33 o
  -5  11   6   1617.57   1401.88     42.74 o
  -3  11   6     31.41     41.27      8.78 o
  -1  11   6   2719.46   2872.25     60.99 o
   1  11   6   4282.48   4565.79     84.71 o
   3  11   6   4731.99   5345.31     99.72 o
   5  11   6     53.91     19.08     18.06 <
   7  11   6    373.90    389.60     36.63 o
   9  11   6     59.35     64.93     14.88 o
  11  11   6   1243.50   1670.83     99.28 o
 -10  12   6    249.29    245.49     22.64 o
  -8  12   6     15.38     25.12      8.59 <
  -6  12   6   3273.24   3090.65     63.85 o
  -4  12   6     76.67     68.24     10.81 o
  -2  12   6  10568.00  10741.40    121.54 o
   0  12   6      2.37     -4.13      9.92 <
   2  12   6   6792.85   7476.65    121.54 o
   4  12   6    391.38    488.11     39.30 o
   6  12   6     22.46     20.86      9.16 <
   8  12   6   2528.95   2807.32    106.08 o
  10  12   6    955.79   1100.36     55.01 o
  12  12   6   3900.77   5737.45    160.01 o
 -11  13   6     92.05     79.43     14.95 o
  -9  13   6     63.69     76.57     10.88 o
  -7  13   6    958.40    861.30     33.20 o
  -5  13   6    162.17    147.23     13.67 o
  -3  13   6     13.01      6.55      7.19 <
  -1  13   6    332.35    372.94     22.96 o
   1  13   6    194.01    246.50     20.92 o
   3  13   6    745.81    850.81     42.99 o
   5  13   6    575.93    662.30     44.14 o
   7  13   6    156.68    149.26     18.32 o
   9  13   6     24.31     30.08      7.63 o
  11  13   6    132.96    160.01     20.73 o
 -10  14   6      0.82      7.76      6.74 <
  -8  14   6   7432.32   7598.82     87.70 o
  -6  14   6    850.67    835.10     31.80 o
  -4  14   6   1043.91   1078.30     37.01 o
  -2  14   6    251.52    292.10     20.03 o
   0  14   6    348.25    341.77     24.74 o
   2  14   6   4085.82   4535.46     84.90 o
   4  14   6    327.57    346.92     30.78 o
   6  14   6    427.63    518.07     36.19 o
   8  14   6    240.43    261.13     26.77 o
  10  14   6     70.34     33.26      9.73 o
  -9  15   6      1.00      6.42      9.35 <
  -7  15   6     14.29     14.44      5.47 <
  -5  15   6    779.00    814.88     32.43 o
  -3  15   6    593.65    641.83     31.10 o
  -1  15   6    181.28    180.43     17.81 o
   1  15   6    779.20    775.19     37.08 o
   3  15   6    504.96    499.43     34.92 o
   5  15   6    158.35    163.00     20.29 o
   7  15   6     46.02     35.36     12.97 <
   9  15   6    628.58    585.35     39.56 o
  -8  16   6    997.62   1362.89     63.60 o
  -6  16   6      0.05      2.16      6.17 <
  -4  16   6   3974.35   4604.71     78.03 o
  -2  16   6     49.82     41.66      8.52 o
   0  16   6   3208.56   3530.93    102.84 o
   2  16   6      2.20      1.46      7.31 <
   4  16   6     37.85     60.42     11.26 o
   6  16   6   2022.13   1894.32     71.74 o
   8  16   6    434.79    440.54     30.65 o
  -5  17   6    190.40    156.39     16.47 o
  -3  17   6    311.76    270.73     17.81 o
  -1  17   6    529.14    561.88     30.02 o
   1  17   6    252.68    293.69     26.20 o
   3  17   6   1492.44   1734.56     78.61 o
   5  17   6    174.10    143.92     20.22 o
  -2  18   6     43.78     82.68     22.00 o
   0  18   6   1392.79   1659.70     62.45 o
   2  18   6     81.92    100.23     15.39 o
   0   1   7  19888.70  21154.40    132.92 o
  -1   2   7  23392.60  24908.20    182.97 o
   1   2   7  18769.20  18880.80    149.07 o
  -2   3   7   2631.29   2782.65     78.29 o
   0   3   7   7909.84   7469.34     87.19 o
   2   3   7   4297.49   4667.36    122.93 o
  -3   4   7  27596.20  29987.60    266.28 o
  -1   4   7   4392.46   3777.38     79.56 o
   1   4   7   2244.03   2355.97     53.42 o
   3   4   7  12541.90  11935.80    157.72 o
  -4   5   7     34.54     18.19      9.03 <
  -2   5   7   5762.22   7680.55    124.14 o
   0   5   7  13387.00  13313.30    189.20 o
   2   5   7   2386.91   1801.78     56.03 o
   4   5   7   3791.78   3718.48     89.35 o
  -5   6   7   9533.87   9852.97    151.81 o
  -3   6   7  20952.20  24014.40    242.82 o
  -1   6   7  24148.60  23332.50    244.98 o
   1   6   7  23713.00  24627.30    223.99 o
   3   6   7  13161.90  12651.80    176.29 o
   5   6   7   8951.19  10751.00    180.62 o
  -6   7   7  19671.40  20722.60    277.41 o
  -4   7   7   9011.44   9837.96    185.64 o
  -2   7   7  13970.80  15717.00    202.30 o
   0   7   7   7014.52   7933.28    159.57 o
   2   7   7   3306.64   4808.42    133.17 o
   4   7   7  41038.90  44071.70    404.29 o
   6   7   7   3728.23   5164.88    123.82 o
  -7   8   7   9236.81   8815.38    116.19 o
  -5   8   7   2771.12   2749.07    107.67 o
  -3   8   7   5766.91   4616.54    140.74 o
  -1   8   7    518.77    454.91     37.71 o
   1   8   7   1230.17   1737.99     82.55 o
   3   8   7    845.81    677.38     49.61 o
   5   8   7  31495.90  37174.70    399.96 o
   7   8   7  11360.10  11505.00    153.71 o
  -8   9   7    608.95    567.93     32.63 o
  -6   9   7    258.26    280.15     20.73 o
  -4   9   7   8206.86   7671.96    128.79 o
  -2   9   7   1747.66   1380.83     81.15 o
   0   9   7   3153.25   3250.28    109.71 o
   2   9   7  15450.90  16954.80    303.36 o
   4   9   7   1756.06   1947.99     83.69 o
   6   9   7    357.04    267.49     27.47 o
   8   9   7   2579.83   2680.64     75.05 o
  -9  10   7    103.64     85.16     13.23 o
  -7  10   7    847.22    844.45     37.90 o
  -5  10   7     19.91     25.88      9.86 <
  -3  10   7   2720.27   2446.91     53.04 o
  -1  10   7    440.94    437.36     23.79 o
   1  10   7   7384.94   7164.58    103.98 o
   3  10   7    296.72    440.92     26.08 o
   5  10   7   8506.59   8731.75    147.35 o
   7  10   7    374.77    409.06     32.82 o
   9  10   7    350.68    337.13     28.43 o
 -10  11   7   3716.45   4087.92     98.51 o
  -8  11   7   1776.67   1594.01     53.36 o
  -6  11   7      5.09      5.72      7.76 <
  -4  11   7    338.89    312.96     19.27 o
  -2  11   7    206.31    189.14     15.39 o
   0  11   7   1209.04   1160.65     40.64 o
   2  11   7   4065.62   4165.64     81.53 o
   4  11   7    510.16    582.81     35.30 o
   6  11   7   3025.71   3004.09    101.06 o
   8  11   7    264.05    310.42     31.74 o
  10  11   7     83.43    111.49     19.27 o
 -11  12   7   1671.44   1941.51     67.67 o
  -9  12   7   1966.03   2050.57     60.42 o
  -7  12   7    677.49    638.71     30.84 o
  -5  12   7   4034.59   3714.48     66.71 o
  -3  12   7    915.68    849.73     41.34 o
  -1  12   7     23.59     37.59      8.59 o
   1  12   7    293.40    282.25     20.29 o
   3  12   7    302.20    350.55     25.76 o
   5  12   7   8099.20   7547.63    245.36 o
   7  12   7   2250.48   2329.00     86.43 o
   9  12   7    454.79    481.82     37.71 o
  11  12   7    636.88    795.80     51.32 o
 -12  13   7    224.42    248.54     28.62 o
 -10  13   7     91.64     55.27      7.82 o
  -8  13   7    149.69    154.48     14.95 o
  -6  13   7    928.22    904.48     35.61 o
  -4  13   7   3237.86   3170.21     70.28 o
  -2  13   7    697.20    726.09     30.34 o
   0  13   7    682.14    673.62     30.59 o
   2  13   7     49.46     67.35     11.38 o
   4  13   7   1683.20   1842.36     72.50 o
   6  13   7    707.19    723.17     46.74 o
   8  13   7    227.58    227.23     23.98 o
  10  13   7    379.00    497.78     33.01 o
  12  13   7    167.98    203.89     24.93 o
 -11  14   7    292.08    466.61     38.67 o
  -9  14   7   2880.89   2817.43     56.54 o
  -7  14   7    283.16    251.34     15.58 o
  -5  14   7   1109.33   1114.55     41.40 o
  -3  14   7      1.02      0.76      7.12 <
  -1  14   7   1620.20   1623.39     46.49 o
   1  14   7    319.91    362.06     26.14 o
   3  14   7    791.28    789.69     41.15 o
   5  14   7     20.66     25.06      7.44 o
   7  14   7      0.27      0.38      9.79 <
   9  14   7   1406.32   1477.94     59.46 o
  11  14   7    226.06    280.97     37.71 o
 -10  15   7    269.49    385.15     53.61 o
  -8  15   7     36.26     20.03      4.45 o
  -6  15   7    456.19    463.56     23.02 o
  -4  15   7    992.29    978.00     34.66 o
  -2  15   7    817.35    823.65     35.30 o
   0  15   7   1978.98   2045.68     59.40 o
   2  15   7    341.24    329.88     24.68 o
   4  15   7   1009.98   1109.84     45.28 o
   6  15   7    317.78    300.31     28.30 o
   8  15   7      2.34     30.72     10.62 <
  10  15   7    472.02    491.80     43.56 o
  -7  16   7   1206.47   1295.55     42.99 o
  -5  16   7   1054.96   1071.94     35.30 o
  -3  16   7    281.20    277.86     19.33 o
  -1  16   7   2948.94   3286.72     68.24 o
   1  16   7    176.36    147.93     17.68 o
   3  16   7   5010.29   5668.45    109.51 o
   5  16   7     86.83    103.79     15.96 o
   7  16   7    356.04    369.37     31.54 o
  -6  17   7    516.82    470.37     48.59 o
  -4  17   7    113.44     84.84     12.15 o
  -2  17   7    566.03    531.36     28.17 o
   0  17   7    174.73    173.30     15.01 o
   2  17   7     60.62     50.43     10.62 o
   4  17   7    663.50    737.16     47.51 o
   6  17   7    103.55    155.50     29.25 o
  -1  18   7    104.82    115.05     15.52 o
   1  18   7   1164.83   1092.03     48.52 o
   0   0   8   6568.91   7425.07    247.52 o
   1   1   8  15879.90  17419.10    138.26 o
   0   2   8  40530.70  41485.00    196.26 o
   2   2   8   9839.49  10158.60    140.17 o
  -1   3   8    630.53    621.92     32.88 o
   1   3   8  15174.00  14636.80    132.73 o
   3   3   8   5029.82   4998.32    121.03 o
  -2   4   8      0.08     18.76      8.52 <
   0   4   8    578.71    541.91     23.66 o
   2   4   8   3606.73   3665.76    101.57 o
   4   4   8     46.98     49.42     12.72 o
  -3   5   8      5.26     12.72      7.19 <
  -1   5   8    287.43    401.49     29.83 o
   1   5   8   3301.22   2944.50     71.29 o
   3   5   8   1852.39   1861.63     65.89 o
   5   5   8   5782.21   5061.41    118.74 o
  -4   6   8  12817.80  15533.30    198.49 o
  -2   6   8  30449.70  33933.60    334.90 o
   0   6   8   1819.63   2057.57     62.71 o
   2   6   8  24882.50  27539.30    264.50 o
   4   6   8   8989.12  10189.40    186.91 o
   6   6   8   1666.82   2039.70     78.80 o
  -5   7   8   5170.87   4953.80    138.20 o
  -3   7   8   7891.11   7914.84    174.45 o
  -1   7   8  17231.60  15078.30    208.35 o
   1   7   8   6230.59   5524.91    125.41 o
   3   7   8      3.80     28.75     13.48 <
   5   7   8      9.08     13.67     12.27 <
   7   7   8   7361.65   7636.41    124.01 o
  -6   8   8   1809.47   1850.69     53.23 o
  -4   8   8   2287.78   2475.09     98.96 o
  -2   8   8    627.95    718.53     54.44 o
   0   8   8   4812.81   4976.32    115.68 o
   2   8   8   2903.86   3495.96    113.97 o
   4   8   8    518.19    578.67     48.08 o
   6   8   8   1330.10   1297.90     51.96 o
   8   8   8    533.89    569.45     33.13 o
  -7   9   8   3153.96   3145.79     72.76 o
  -5   9   8   2420.10   2188.71     54.19 o
  -3   9   8   2203.25   2414.67    119.50 o
  -1   9   8   1130.20   1011.46     73.77 o
   1   9   8   3268.33   3192.98    112.57 o
   3   9   8   7576.71   7711.45    193.65 o
   5   9   8   2364.22   2041.16     74.09 o
   7   9   8    178.07    143.60     15.90 o
   9   9   8    275.94    266.54     24.17 o
  -8  10   8   4908.47   4589.71     88.91 o
  -6  10   8     19.33     32.50     10.88 <
  -4  10   8   1092.26    999.94     34.60 o
  -2  10   8     10.95     24.49      9.48 <
   0  10   8     33.33     58.51      9.35 o
   2  10   8   3273.08   3507.21     65.12 o
   4  10   8   2725.44   3271.33     82.80 o
   6  10   8   2999.73   3309.55    105.64 o
   8  10   8   2953.41   2697.68     95.14 o
  10  10   8    389.97    433.48     28.87 o
  -9  11   8     17.28     27.16      8.65 o
  -7  11   8   1880.88   1672.68     52.34 o
  -5  11   8   1822.48   1868.75     55.27 o
  -3  11   8   8931.03   8732.00    118.61 o
  -1  11   8   4341.46   4415.70     75.81 o
   1  11   8   3750.79   3990.68     76.32 o
   3  11   8    329.60    358.69     25.69 o
   5  11   8   2446.02   2428.34     90.69 o
   7  11   8   4386.81   4077.75    160.39 o
   9  11   8   4513.87   5072.28    119.31 o
  11  11   8    404.97    467.63     28.49 o
 -10  12   8      3.71     12.78      6.11 <
  -8  12   8    460.94    400.16     25.57 o
  -6  12   8    351.70    309.59     21.88 o
  -4  12   8     16.63     17.43      8.59 <
  -2  12   8    563.50    583.13     27.35 o
   0  12   8    978.12   1018.71     38.09 o
   2  12   8   1223.46   1318.25     47.32 o
   4  12   8   1785.25   1920.96     71.67 o
   6  12   8    830.44    808.71     53.17 o
   8  12   8    179.68    182.59     25.82 o
  10  12   8     51.75     76.64     15.58 o
  12  12   8    321.81    382.48     31.93 o
 -11  13   8   1172.69   1724.51     82.93 o
  -9  13   8   3446.19   3412.52     65.38 o
  -7  13   8     12.04     11.26      7.25 <
  -5  13   8    453.26    415.86     24.99 o
  -3  13   8    699.44    731.18     32.05 o
  -1  13   8   1896.06   1902.33     48.65 o
   1  13   8   1007.01    985.00     41.15 o
   3  13   8   3313.11   3701.44     84.27 o
   5  13   8    149.77    155.24     21.43 o
   7  13   8     17.34     11.83      9.98 <
   9  13   8    398.43    453.32     32.88 o
  11  13   8    664.21    754.14     41.72 o
 -10  14   8    330.10    346.16     27.41 o
  -8  14   8      5.03     -8.71      5.09 <
  -6  14   8    275.23    243.90     16.15 o
  -4  14   8    142.11    132.16     14.25 o
  -2  14   8    181.36    164.78     15.52 o
   0  14   8     12.05      6.74      7.38 <
   2  14   8   1011.82   1031.30     43.25 o
   4  14   8    240.39    213.31     23.72 o
   6  14   8     18.94      2.16      9.16 <
   8  14   8      2.59      6.80      7.44 <
  10  14   8     30.55     -2.29      6.17 <
  -9  15   8   1020.02    942.32     37.90 o
  -7  15   8   1641.13   1786.33     41.40 o
  -5  15   8   3149.55   2972.23     60.80 o
  -3  15   8   1635.23   1755.29     47.25 o
  -1  15   8   1480.44   1436.73     49.42 o
   1  15   8    849.00    897.55     34.60 o
   3  15   8   2451.84   2510.96     74.85 o
   5  15   8   2088.85   2283.66     69.38 o
   7  15   8   3813.52   3810.64    116.38 o
   9  15   8     18.84     11.26      7.57 <
  -8  16   8     10.84      9.41      6.30 <
  -6  16   8    554.38    484.36     21.94 o
  -4  16   8     44.67     47.38      8.52 o
  -2  16   8      0.27     -1.65      6.80 <
   0  16   8    124.25    125.22     14.75 o
   2  16   8     29.55     37.08     10.24 o
   4  16   8      0.31     -3.18      8.90 <
   6  16   8    733.91    637.25     43.76 o
   8  16   8    239.18    233.28     27.54 o
  -5  17   8     17.62     12.66      5.15 <
  -3  17   8   3109.61   3375.44     78.80 o
  -1  17   8    290.58    253.05     19.14 o
   1  17   8   2735.64   3017.07     68.49 o
   3  17   8     66.34     41.91      8.65 o
   5  17   8    137.01    121.15     26.84 o
  -2  18   8      2.14     14.06      7.00 <
   0  18   8    128.96     92.79     13.67 o
   0   1   9  10834.10  10944.20    105.89 o
  -1   2   9   5337.36   5620.69     80.07 o
   1   2   9   4415.94   4699.60     82.55 o
  -2   3   9     23.84     13.04      6.61 <
   0   3   9  15738.00  16535.60    166.37 o
   2   3   9    237.19    277.48     25.38 o
  -3   4   9   4840.40   5007.22    100.17 o
  -1   4   9   2515.48   1885.03     56.47 o
   1   4   9   5678.19   5872.34    107.99 o
   3   4   9    389.26    354.11     30.46 o
  -4   5   9   8795.61   9361.49    133.87 o
  -2   5   9  25952.20  24605.30    214.51 o
   0   5   9   1771.88   2107.24     57.05 o
   2   5   9     14.18     23.02     10.24 <
   4   5   9    813.76    583.13     40.00 o
  -5   6   9    598.70    569.64     38.03 o
  -3   6   9     61.77     38.54      9.79 o
  -1   6   9     56.51     11.07      9.48 <
   1   6   9   2170.91   2151.12     72.12 o
   3   6   9   4914.50   4299.51    118.93 o
   5   6   9    245.44    290.07     31.80 o
  -6   7   9   1512.78   1418.48     72.31 o
  -4   7   9   4045.99   3682.42    106.40 o
  -2   7   9   3263.44   3139.43     86.17 o
   0   7   9     62.06    109.39     19.21 o
   2   7   9   9611.96   9904.62    219.28 o
   4   7   9   2238.80   2002.62     83.06 o
   6   7   9   2597.97   2637.07     95.46 o
  -7   8   9   9218.81   8830.39    117.91 o
  -5   8   9   1621.27   1616.84     61.88 o
  -3   8   9   6649.70   6190.58    166.50 o
  -1   8   9   1523.66   1691.76     80.96 o
   1   8   9   1424.25   1486.02     78.99 o
   3   8   9   1237.36   1154.49     65.70 o
   5   8   9   3299.52   3561.84    109.58 o
   7   8   9  11815.90  11274.30    144.81 o
  -8   9   9    321.22    299.10     24.49 o
  -6   9   9    979.72   1062.02     40.26 o
  -4   9   9   5580.48   5184.41     90.18 o
  -2   9   9   5886.84   5905.86    207.26 o
   0   9   9    709.86    733.41     57.37 o
   2   9   9     13.62     23.66     13.29 <
   4   9   9    853.81    866.58     51.45 o
   6   9   9   7077.91   7025.68    129.04 o
   8   9   9    267.06    271.88     25.44 o
  -9  10   9   2258.50   2211.29     61.05 o
  -7  10   9   3708.88   3552.75     74.98 o
  -5  10   9     62.16     60.16     11.26 o
  -3  10   9  10589.60  10302.40    122.81 o
  -1  10   9    410.91    412.75     22.64 o
   1  10   9  11509.30  12063.10    123.00 o
   3  10   9     33.90     43.18     10.49 o
   5  10   9   1863.24   1804.13     82.68 o
   7  10   9    769.85    783.01     43.88 o
   9  10   9    193.67    182.14     19.91 o
 -10  11   9   1059.83   1072.95     38.41 o
  -8  11   9    388.78    376.37     22.70 o
  -6  11   9   2030.90   1766.17     55.08 o
  -4  11   9    397.08    367.66     25.31 o
  -2  11   9   1230.94   1216.88     43.44 o
   0  11   9   3922.41   3824.50     76.76 o
   2  11   9  13751.20  14601.70    163.19 o
   4  11   9   2679.15   2748.11     82.10 o
   6  11   9   9523.22   9337.33    225.45 o
   8  11   9    953.33   1089.17     57.87 o
  10  11   9    199.30    236.14     24.61 o
 -11  12   9     10.21     24.42      7.06 o
  -9  12   9   2859.49   2899.03     61.12 o
  -7  12   9    135.37    117.34     13.93 o
  -5  12   9    458.08    353.03     23.72 o
  -3  12   9     13.43      8.90      8.20 <
  -1  12   9    284.85    311.69     21.05 o
   1  12   9   4485.17   4684.85     96.10 o
   3  12   9   1044.75   1020.87     44.65 o
   5  12   9   5211.64   4681.54    184.88 o
   7  12   9    596.50    578.99     46.55 o
   9  12   9   2353.66   2627.28     79.24 o
  11  12   9     49.17     68.30     13.74 o
 -12  13   9    123.09    116.64     17.43 o
 -10  13   9    288.85    332.93     20.67 o
  -8  13   9    244.95    247.01     17.55 o
  -6  13   9   1400.29   1358.70     40.96 o
  -4  13   9   2763.50   2748.94     65.57 o
  -2  13   9    651.61    656.77     30.46 o
   0  13   9    426.83    415.10     25.57 o
   2  13   9      3.37      8.52      6.68 <
   4  13   9     65.74     86.30     17.87 o
   6  13   9   1353.09   1274.05     62.01 o
   8  13   9     29.01     19.78      7.76 <
  10  13   9   1018.20   1155.19     54.82 o
  12  13   9    362.67    378.53     43.50 o
 -11  14   9    712.71   1128.73     87.13 o
  -9  14   9     35.26     34.34      6.42 o
  -7  14   9    690.84    583.89     23.40 o
  -5  14   9   4816.25   5038.90     81.40 o
  -3  14   9    103.77    114.60     12.08 o
  -1  14   9   2423.61   2659.65     65.95 o
   1  14   9     16.80     16.34      8.33 <
   3  14   9     54.56     23.02      6.42 o
   5  14   9     32.51     52.28     11.19 o
   7  14   9     64.41     62.33     14.56 o
   9  14   9   2087.91   1933.36     81.21 o
  11  14   9    304.89    369.37     39.24 o
 -10  15   9    312.66    664.78     65.89 o
  -8  15   9    497.52    395.26     23.09 o
  -6  15   9      7.33      6.61      5.28 <
  -4  15   9    119.81    136.54     13.29 o
  -2  15   9   1160.77   1201.87     44.20 o
   0  15   9   2264.13   2232.27     60.16 o
   2  15   9   1158.67   1057.44     38.99 o
   4  15   9    561.07    555.21     30.40 o
   6  15   9     90.23     79.05     20.03 o
   8  15   9    139.16    133.68     20.10 o
  -7  16   9   1134.26   1105.32     42.17 o
  -5  16   9     50.80     65.51      9.29 o
  -3  16   9    477.97    450.65     25.69 o
  -1  16   9    853.04    833.38     32.82 o
   1  16   9   1161.00   1038.61     44.20 o
   3  16   9    736.44    769.59     32.75 o
   5  16   9    192.57    216.99     21.43 o
   7  16   9     77.69     84.90     14.37 o
  -6  17   9   1474.45   1781.94     85.79 o
  -4  17   9    205.46    202.05     18.00 o
  -2  17   9    230.73    210.63     19.08 o
   0  17   9    556.32    519.59     26.27 o
   2  17   9      3.36     -8.52      6.61 <
   4  17   9   1130.71   1141.07     54.69 o
  -1  18   9    329.51    350.61     34.28 o
   1   1  10    783.13   1064.50     34.72 o
   0   2  10     41.67     63.09      8.78 o
   2   2  10  18111.30  17942.50    187.68 o
  -1   3  10    482.51    513.42     33.90 o
   1   3  10   6290.07   6651.73     96.22 o
   3   3  10  16493.90  17950.80    231.24 o
  -2   4  10    752.12    769.53     40.26 o
   0   4  10  12616.30  12162.00    139.91 o
   2   4  10   4482.94   4070.24    121.41 o
   4   4  10    142.18    155.30     20.03 o
  -3   5  10    726.71    772.71     40.26 o
  -1   5  10   3563.23   3337.34     81.79 o
   1   5  10   9476.50  10611.20    151.74 o
   3   5  10    354.57    313.47     31.80 o
   5   5  10    118.58    107.22     20.29 o
  -4   6  10  17657.80  16278.20    202.81 o
  -2   6  10    712.86    575.68     39.68 o
   0   6  10   3312.56   2670.14     84.27 o
   2   6  10    591.69    711.08     45.15 o
   4   6  10    195.61    164.85     24.87 o
   6   6  10   4367.19   3826.28    103.47 o
  -5   7  10   1206.84   1240.34     69.26 o
  -3   7  10   4449.32   5134.67    132.35 o
  -1   7  10    361.60    416.50     36.51 o
   1   7  10   3792.32   3975.23    112.69 o
   3   7  10   7117.04   7848.13    175.27 o
   5   7  10   5444.37   5919.59    162.49 o
   7   7  10      2.50     23.47     11.70 <
  -6   8  10   1513.22   1547.71     51.45 o
  -4   8  10   3001.26   3353.62    115.88 o
  -2   8  10    204.42    207.01     32.43 o
   0   8  10  21232.10  19896.40    259.61 o
   2   8  10    434.93    512.72     52.98 o
   4   8  10    905.95    677.57     58.38 o
   6   8  10   2107.65   1946.59     60.61 o
   8   8  10   1349.36   1425.03     54.12 o
  -7   9  10    230.88    261.26     21.56 o
  -5   9  10    699.18    597.05     30.15 o
  -3   9  10   5173.55   5372.53    102.96 o
  -1   9  10   3758.44   4083.15    149.96 o
   1   9  10      3.47     40.38     21.62 <
   3   9  10     69.45     59.27     18.32 o
   5   9  10   1438.47   1559.79     63.47 o
   7   9  10     21.46     17.23     12.85 <
   9   9  10    321.77    286.25     24.68 o
  -8  10  10    532.71    507.70     28.36 o
  -6  10  10   7951.04   7385.58    110.72 o
  -4  10  10    152.14    151.36     18.57 o
  -2  10  10   5459.88   5656.62     84.65 o
   0  10  10    382.88    378.60     22.45 o
   2  10  10     68.36    110.02     13.99 o
   4  10  10   9623.97   9355.51    154.10 o
   6  10  10      0.68      5.02     12.59 <
   8  10  10   9439.32   8912.62    182.52 o
  10  10  10    807.64    866.26     37.52 o
  -9  11  10     22.14     11.64      7.06 <
  -7  11  10     12.65      3.50      7.82 <
  -5  11  10     66.65     44.65      8.52 o
  -3  11  10    912.78    917.27     46.11 o
  -1  11  10    139.71    125.48     12.08 o
   1  11  10   4884.97   5303.97     93.42 o
   3  11  10    373.51    367.02     26.65 o
   5  11  10     70.88     45.66     23.15 <
   7  11  10    476.52    460.89     39.18 o
   9  11  10   1190.77   1221.52     53.17 o
  11  11  10     66.17     75.68     10.94 o
 -10  12  10    144.21    107.42     11.45 o
  -8  12  10    363.21    294.90     19.52 o
  -6  12  10   2698.89   2556.56     59.08 o
  -4  12  10     41.69     58.64     12.53 o
  -2  12  10   9905.96  10134.90    129.68 o
   0  12  10    326.78    273.09     23.09 o
   2  12  10   2591.18   2631.54     69.26 o
   4  12  10    100.91     88.59     19.08 o
   6  12  10      7.90     -9.86     16.54 <
   8  12  10   1380.14   1427.51     61.56 o
  10  12  10     31.37     72.25     11.77 o
  12  12  10   1694.57   1930.31     80.96 o
 -11  13  10     72.79     56.67     12.91 o
  -9  13  10     40.38     45.41      7.00 o
  -7  13  10    985.15    939.02     32.43 o
  -5  13  10   1110.01   1067.10     39.94 o
  -3  13  10    580.43    566.27     28.24 o
  -1  13  10      5.22      9.92      6.23 <
   1  13  10    793.28    771.69     35.87 o
   3  13  10     60.16     78.10     13.61 o
   5  13  10   5227.56   5127.87    121.66 o
   7  13  10    239.70    209.36     30.15 o
   9  13  10    215.83    239.83     23.59 o
  11  13  10    278.25    304.70     24.68 o
 -10  14  10     86.89     49.61      8.52 o
  -8  14  10   2792.28   2794.73     53.68 o
  -6  14  10     13.18     10.88      6.36 <
  -4  14  10    432.57    383.81     22.77 o
  -2  14  10    125.21    138.77     14.18 o
   0  14  10    152.71    154.67     15.33 o
   2  14  10   4024.70   4233.94     84.97 o
   4  14  10    105.23     97.18     14.82 o
   6  14  10   2458.67   2521.01     90.88 o
   8  14  10    642.06    588.47     48.40 o
  10  14  10      0.21      0.13      4.96 <
  -9  15  10      0.05     23.34      7.00 o
  -7  15  10     53.53     64.17      8.01 o
  -5  15  10    135.45    113.52     11.96 o
  -3  15  10    388.85    327.97     22.51 o
  -1  15  10   1106.27   1162.18     42.86 o
   1  15  10     98.27     91.01     11.45 o
   3  15  10     35.51     42.86      8.27 o
   5  15  10    195.48    187.68     18.19 o
   7  15  10     56.82     56.60     12.02 o
   9  15  10    543.92    489.57     32.50 o
  -6  16  10    144.42    165.99     13.23 o
  -4  16  10   3154.28   3247.04     65.76 o
  -2  16  10     86.69    101.12     11.45 o
   0  16  10    667.62    654.55     30.65 o
   2  16  10    437.22    420.25     26.20 o
   4  16  10     68.97     62.58      9.22 o
   6  16  10   1975.76   2008.54     73.84 o
  -5  17  10     49.36     69.64     11.45 o
  -3  17  10    177.29    173.18     17.36 o
  -1  17  10      1.08     -0.06      2.99 <
   1  17  10     80.60    106.14     12.15 o
   3  17  10    503.48    494.66     28.30 o
   5  17  10    275.59    211.40     32.05 o
   0   1  11  24123.00  25559.10    218.39 o
  -1   2  11   4357.26   5193.69    104.43 o
   1   2  11     51.74     30.21      8.65 o
  -2   3  11  11330.40  12125.30    185.71 o
   0   3  11   5538.02   6085.58    108.37 o
   2   3  11  10732.60  10471.20    158.61 o
  -3   4  11   2922.14   2744.11     87.51 o
  -1   4  11   3221.44   2643.88     75.74 o
   1   4  11   5681.45   5771.98    131.84 o
   3   4  11   1171.23   1235.89     62.71 o
  -4   5  11      8.97     52.79     12.08 o
  -2   5  11   7795.33   7408.41    138.96 o
   0   5  11   1555.50   1346.80     67.35 o
   2   5  11  36366.80  37799.70    462.35 o
   4   5  11    436.83    403.72     35.49 o
  -5   6  11   4559.38   4700.62    118.67 o
  -3   6  11    512.68    744.54     45.09 o
  -1   6  11   8700.23   8635.27    148.63 o
   1   6  11   4692.53   4348.93    121.73 o
   3   6  11   7992.07   7764.05    183.35 o
   5   6  11  15596.20  16253.00    236.77 o
  -6   7  11    385.23    321.93     25.57 o
  -4   7  11   5436.43   5600.14    161.09 o
  -2   7  11   1613.53   1664.73     77.21 o
   0   7  11    108.29     64.17     15.77 o
   2   7  11    851.69    843.18     75.81 o
   4   7  11    270.45    464.71     44.14 o
   6   7  11   9241.62   9060.29    140.10 o
  -7   8  11    406.80    363.71     26.71 o
  -5   8  11    197.10    266.86     21.50 o
  -3   8  11   9928.73   9476.67    304.31 o
  -1   8  11   2359.97   1959.50     89.74 o
   1   8  11   1152.21   1685.72     96.73 o
   3   8  11    770.50    868.04     63.66 o
   5   8  11   2757.67   2281.12     73.14 o
   7   8  11   5106.31   4919.46    104.62 o
  -8   9  11   2676.46   2510.96     66.46 o
  -6   9  11   4731.50   4639.06     88.65 o
  -4   9  11   8912.46   8475.83    126.81 o
  -2   9  11    939.18    926.55     41.72 o
   0   9  11   8769.89   9162.62    129.93 o
   2   9  11   1022.51   1029.64     45.09 o
   4   9  11   9486.10   9407.09    149.39 o
   6   9  11   1247.80   1233.22     56.73 o
   8   9  11     54.99     66.27     14.06 o
  -9  10  11   1846.01   1788.74     51.70 o
  -7  10  11   6127.88   5527.01     95.21 o
  -5  10  11    251.32    214.01     18.00 o
  -3  10  11    322.62    370.84     25.69 o
  -1  10  11    131.90    230.35     17.81 o
   1  10  11   6948.37   6858.80    102.58 o
   3  10  11   2249.40   2418.74     68.24 o
   5  10  11      1.47      2.86     17.17 <
   7  10  11     11.72     -0.89     15.26 <
   9  10  11    227.78    262.79     24.10 o
 -10  11  11   2888.76   2912.45     66.59 o
  -8  11  11    941.94    855.26     32.88 o
  -6  11  11   1677.04   1634.14     46.74 o
  -4  11  11    582.15    567.86     30.97 o
  -2  11  11   1383.49   1381.15     47.51 o
   0  11  11   1263.02   1389.61     49.61 o
   2  11  11    756.23    771.18     37.97 o
   4  11  11   1842.97   1976.93     82.30 o
   6  11  11   1264.00   1286.26     90.05 o
   8  11  11   1791.48   1694.81     66.46 o
  10  11  11    193.42    262.98     20.80 o
 -11  12  11    573.37    617.02     40.13 o
  -9  12  11    224.20    264.88     17.11 o
  -7  12  11    144.32    159.06     15.07 o
  -5  12  11   2021.26   1866.33     55.65 o
  -3  12  11   2834.21   2366.85     63.22 o
  -1  12  11    273.30    272.26     19.46 o
   1  12  11    184.17    135.02     15.14 o
   3  12  11    132.63    109.83     18.89 o
   5  12  11   1558.33   1352.72    103.47 o
   7  12  11   2917.11   2678.35    125.35 o
   9  12  11      1.32      6.49      8.01 <
  11  12  11   1398.78   1512.86     63.28 o
 -10  13  11    965.17    877.14     30.46 o
  -8  13  11   2245.29   2152.71     46.24 o
  -6  13  11   1249.24   1159.64     40.13 o
  -4  13  11   4180.74   3950.55     77.40 o
  -2  13  11   4317.50   4370.61     77.33 o
   0  13  11    306.28    299.23     22.64 o
   2  13  11   4370.29   4275.85     89.99 o
   4  13  11    122.87     98.70     22.32 o
   6  13  11   2019.92   1960.20     83.82 o
   8  13  11    484.95    505.35     42.10 o
  10  13  11   1116.36   1016.29     49.35 o
  -9  14  11      0.92     -7.19      4.77 <
  -7  14  11    757.76    706.38     27.09 o
  -5  14  11   1061.71   1131.40     37.46 o
  -3  14  11   1152.11   1188.89     40.00 o
  -1  14  11   1596.41   1653.34     50.56 o
   1  14  11   3005.00   2982.53     71.29 o
   3  14  11    159.43    157.60     17.43 o
   5  14  11    314.99    306.29     24.10 o
   7  14  11     56.98     96.80     17.87 o
   9  14  11     55.02     63.60     12.47 o
  -8  15  11    603.66    548.97     25.25 o
  -6  15  11     68.56     92.73     10.11 o
  -4  15  11   1203.03   1197.60     40.70 o
  -2  15  11   1077.82   1126.69     40.89 o
   0  15  11   1087.22   1046.69     39.37 o
   2  15  11    432.92    413.58     22.96 o
   4  15  11    965.74    966.36     43.12 o
   6  15  11    975.42   1037.91     59.97 o
   8  15  11      6.37      5.66      6.55 <
  -7  16  11    124.25     98.58     14.50 o
  -5  16  11     12.08     24.74      5.85 o
  -3  16  11    291.34    321.99     20.54 o
  -1  16  11    468.37    477.74     23.15 o
   1  16  11      1.68      2.80      6.23 <
   3  16  11   1688.17   1669.05     45.03 o
   5  16  11    892.98    834.21     48.40 o
   7  16  11     16.96      8.59      5.79 <
  -4  17  11    782.11    750.01     32.31 o
  -2  17  11    472.08    402.57     25.25 o
   0  17  11   1458.34   1407.54     47.06 o
   2  17  11     48.05     24.93      5.41 o
   4  17  11    924.52   1148.06     74.79 o
   0   0  12  10003.90  11294.50    379.87 o
   1   1  12  43985.70  51308.60    287.40 o
   0   2  12  51603.70  61691.80    300.37 o
   2   2  12   9786.58  10130.30    176.04 o
  -1   3  12    437.21    634.77     47.83 o
   1   3  12  10535.40  10847.70    139.72 o
   3   3  12   1139.98   1166.44     71.87 o
  -2   4  12  31751.50  32847.30    299.35 o
   0   4  12   7051.56   7631.32    127.58 o
   2   4  12     67.82     87.13     27.73 o
   4   4  12   1378.96   1439.85     71.93 o
  -3   5  12   6504.10   7143.78    155.30 o
  -1   5  12      8.30     22.20     18.13 <
   1   5  12   2330.91   2532.58     88.85 o
   3   5  12   1877.11   1766.99     83.69 o
   5   5  12   8642.09   8914.59    173.18 o
  -4   6  12   1251.34   1395.46     72.69 o
  -2   6  12   2442.13   2399.22     97.43 o
   0   6  12    203.96    172.67     26.97 o
   2   6  12  10427.80  10359.10    199.32 o
   4   6  12    633.85    471.58     42.80 o
   6   6  12    848.13    875.86     58.89 o
  -5   7  12  11798.50  11104.80    167.96 o
  -3   7  12    588.93    561.44     50.11 o
  -1   7  12   9989.59  10062.50    227.04 o
   1   7  12  11360.40  11436.70    221.57 o
   3   7  12   3593.14   4007.34    129.87 o
   5   7  12    287.22    366.64     33.83 o
   7   7  12      7.29      5.02      9.98 <
  -6   8  12     25.50     32.69     12.91 <
  -4   8  12  14962.60  15017.90    162.05 o
  -2   8  12   3850.71   3733.43    164.72 o
   0   8  12    633.09    609.14     50.24 o
   2   8  12   2854.26   2818.01    127.39 o
   4   8  12    524.57    503.06     39.62 o
   6   8  12   4719.61   4627.61     99.98 o
   8   8  12   3973.00   3810.51     83.38 o
  -7   9  12   1601.73   1497.40     49.86 o
  -5   9  12   2938.89   2751.23     70.47 o
  -3   9  12   1472.92   1488.88     49.22 o
  -1   9  12     38.47     37.97      9.86 o
   1   9  12    132.13    194.67     18.06 o
   3   9  12   6956.65   7444.85    124.40 o
   5   9  12   8276.90   7834.32    145.51 o
   7   9  12   1119.15   1171.34     54.25 o
   9   9  12   1848.11   1959.76     58.32 o
  -8  10  12    752.41    645.01     30.40 o
  -6  10  12      0.13      7.82      7.82 <
  -4  10  12   3342.51   3062.09     72.37 o
  -2  10  12   3034.64   2819.28     64.62 o
   0  10  12   8757.29   8938.31    120.90 o
   2  10  12    601.94    524.30     30.08 o
   4  10  12    408.55    470.30     34.79 o
   6  10  12      0.48    -29.13     25.31 <
   8  10  12    565.79    577.47     39.68 o
  10  10  12   1663.57   1727.75     57.05 o
  -9  11  12    110.79     71.80      9.29 o
  -7  11  12     21.03     45.47      9.09 o
  -5  11  12   2677.25   2456.14     62.13 o
  -3  11  12   1861.11   2074.23     58.76 o
  -1  11  12   3095.00   2918.74     64.87 o
   1  11  12     14.92     59.27     15.33 o
   3  11  12   1316.62   1311.25     49.48 o
   5  11  12    515.08    506.68     62.96 o
   7  11  12    968.67    984.55     49.03 o
   9  11  12    582.75    596.86     33.45 o
  11  11  12    556.90    491.35     26.58 o
 -10  12  12    222.01    294.84     17.74 o
  -8  12  12    783.98    801.97     29.25 o
  -6  12  12   2453.32   2331.29     52.72 o
  -4  12  12    534.68    567.86     30.78 o
  -2  12  12      1.91     -2.23      7.76 <
   0  12  12   4361.92   4228.79     86.56 o
   2  12  12   1474.47   1375.04     50.37 o
   4  12  12   4896.58   4980.89    122.68 o
   6  12  12   1164.35   1118.81     87.51 o
   8  12  12    237.96    240.27     23.66 o
  10  12  12     25.69     53.36      9.92 o
  12  12  12     32.92     39.62      9.03 o
 -11  13  12    169.95    187.17     23.15 o
  -9  13  12   2485.94   2377.78     49.92 o
  -7  13  12    319.46    258.27     16.79 o
  -5  13  12    233.62    215.60     17.68 o
  -3  13  12     10.40     26.90      8.20 o
  -1  13  12    257.55    263.23     21.37 o
   1  13  12     55.81     54.50     15.14 o
   3  13  12   5233.70   5117.31    105.06 o
   5  13  12    745.13    595.40     50.69 o
   7  13  12   1581.22   1363.28     78.10 o
   9  13  12     90.88     95.01     16.85 o
  11  13  12    143.24    123.82     17.68 o
  -8  14  12      5.17     15.14      5.47 <
  -6  14  12    257.14    286.95     17.93 o
  -4  14  12    359.02    360.34     21.50 o
  -2  14  12     49.01     65.57     11.00 o
   0  14  12    618.85    578.10     29.32 o
   2  14  12    522.03    486.33     26.58 o
   4  14  12    970.43    881.84     46.68 o
   6  14  12   1033.22    984.81     55.65 o
   8  14  12   1815.67   1685.59     79.81 o
  10  14  12    730.63    817.55     58.57 o
  -7  15  12    246.46    260.88     15.65 o
  -5  15  12   1089.47    996.51     35.11 o
  -3  15  12    384.52    363.59     22.39 o
  -1  15  12   1447.86   1331.29     47.44 o
   1  15  12     22.74     16.73      6.23 <
   3  15  12    501.80    512.60     30.34 o
   5  15  12      2.50     -5.15     10.37 <
   7  15  12    746.71    789.82     47.19 o
   9  15  12     37.25     35.68     11.19 o
  -6  16  12    636.43    610.28     23.59 o
  -4  16  12     54.76     50.69      8.01 o
  -2  16  12    324.46    308.07     19.91 o
   0  16  12    633.12    587.96     27.35 o
   2  16  12      2.15      4.52      5.28 <
   4  16  12    741.13    703.58     30.21 o
   6  16  12    492.57    487.03     33.71 o
  -3  17  12    325.15    402.00     23.79 o
  -1  17  12   1441.59   1270.55     43.06 o
   1  17  12    907.13    818.12     30.08 o
   3  17  12    307.52    322.76     37.90 o
   0   1  13  13493.60  15650.00    198.42 o
  -1   2  13   6379.78   8489.38    143.35 o
   1   2  13   1805.30   1403.85     55.84 o
  -2   3  13   4242.92   5830.43    175.02 o
   0   3  13  83337.40  97516.10    490.85 o
   2   3  13  10958.20  10499.30    185.39 o
  -3   4  13    656.95    875.55     56.41 o
  -1   4  13     21.50     91.77     20.92 o
   1   4  13  33393.00  38306.30    399.14 o
   3   4  13   4435.24   4633.33    142.40 o
  -4   5  13   5503.06   5018.10    136.67 o
  -2   5  13  45611.00  50637.10    438.44 o
   0   5  13   2007.43   2350.56     97.62 o
   2   5  13   2250.23   2407.42    104.75 o
   4   5  13  12684.90  13570.90    239.19 o
  -5   6  13   5477.05   5104.85    151.30 o
  -3   6  13    528.26    599.85     45.47 o
  -1   6  13  11495.30  12380.10    275.95 o
   1   6  13   2277.41   2458.30     94.44 o
   3   6  13   7411.34   7658.73    214.01 o
   5   6  13   1464.30   1356.92     76.13 o
  -6   7  13   5342.26   5045.64     89.74 o
  -4   7  13    486.49    607.80     55.78 o
  -2   7  13  19649.20  20639.50    325.36 o
   0   7  13   6388.62   6392.95    194.35 o
   2   7  13   2916.71   2747.48    122.87 o
   4   7  13    863.63   1020.49     67.16 o
   6   7  13     90.10    108.05     13.48 o
  -7   8  13   5258.97   5197.38     97.37 o
  -5   8  13    503.37    480.86     28.68 o
  -3   8  13   1791.19   1571.75     51.77 o
  -1   8  13  18012.20  18563.00    327.65 o
   1   8  13  12626.50  13867.40    287.91 o
   3   8  13   1898.54   1760.51     73.20 o
   5   8  13   2609.66   2429.87     71.42 o
   7   8  13   2260.44   2036.58     65.82 o
  -8   9  13   3670.91   3480.88     74.98 o
  -6   9  13     24.36     21.56     13.42 <
  -4   9  13    797.66    709.68     34.47 o
  -2   9  13  13846.00  14261.00    150.60 o
   0   9  13    657.07    685.96     31.74 o
   2   9  13   1556.75   1613.02     56.41 o
   4   9  13   4386.75   4088.88    106.84 o
   6   9  13   2379.98   2404.50     75.81 o
   8   9  13     87.17    100.61     16.15 o
  -9  10  13      1.09      0.00      6.93 <
  -7  10  13   1567.28   1631.53     48.91 o
  -5  10  13     39.91     21.31     13.29 <
  -3  10  13   6872.86   6845.51    106.40 o
  -1  10  13    331.05    313.79     23.34 o
   1  10  13   8678.62   9049.36    128.21 o
   3  10  13   2251.29   2417.85     73.20 o
   5  10  13   2936.26   2855.85     95.59 o
   7  10  13    335.26    283.77     35.81 o
   9  10  13   1939.55   2095.03     68.05 o
 -10  11  13    457.29    447.09     27.98 o
  -8  11  13   2781.19   2844.34     59.27 o
  -6  11  13    957.32    893.74     34.66 o
  -4  11  13   8206.74   7345.77    107.73 o
  -2  11  13   3328.14   3182.74     68.56 o
   0  11  13    157.42    119.50     18.06 o
   2  11  13   2082.78   2042.37     65.95 o
   4  11  13    278.32    220.05     32.69 o
   6  11  13   1898.98   1824.23     95.46 o
   8  11  13   3557.99   3539.84     96.29 o
  10  11  13     12.02     -6.87      8.46 <
 -11  12  13    103.11    107.48     11.38 o
  -9  12  13    933.85    980.86     32.18 o
  -7  12  13    171.82    110.98     11.38 o
  -5  12  13    190.66    139.21     15.39 o
  -3  12  13    201.75    273.98     19.97 o
  -1  12  13   5959.13   6379.91     99.59 o
   1  12  13    570.58    674.07     35.87 o
   3  12  13    560.99    554.44     35.74 o
   5  12  13   1680.82   1661.04    121.54 o
   7  12  13    421.62    359.58     39.18 o
   9  12  13   3402.82   3980.63     92.28 o
  11  12  13      7.70      0.25      4.77 <
 -10  13  13   1228.90   1167.08     37.01 o
  -8  13  13      1.06      2.54      4.77 <
  -6  13  13   1583.16   1530.98     45.03 o
  -4  13  13   6896.30   6971.82    100.87 o
  -2  13  13    515.69    631.97     28.81 o
   0  13  13   2323.89   2177.64     58.95 o
   2  13  13   1035.73   1010.50     43.88 o
   4  13  13    505.32    360.92     33.83 o
   6  13  13    326.48    302.72     31.86 o
   8  13  13   1407.81   1292.75     56.73 o
  10  13  13    162.51    149.07     18.13 o
  -9  14  13    339.93    348.39     19.27 o
  -7  14  13     78.17     82.74      9.48 o
  -5  14  13   2413.84   2402.65     52.66 o
  -3  14  13     18.26     18.32      6.68 <
  -1  14  13    506.70    486.52     26.39 o
   1  14  13    175.76    110.40     15.58 o
   3  14  13      3.18      7.12      9.60 <
   5  14  13     58.54     76.64     15.58 o
   7  14  13     60.41     53.36      9.16 o
   9  14  13    301.61    304.44     23.59 o
  -8  15  13    259.23    297.76     20.41 o
  -6  15  13      4.74      8.14      4.83 <
  -4  15  13   1369.09   1210.13     39.18 o
  -2  15  13   1393.69   1400.48     43.31 o
   0  15  13    443.45    426.93     23.79 o
   2  15  13    162.10    128.28     13.42 o
   4  15  13    112.49    128.09     14.75 o
   6  15  13    450.62    525.63     40.00 o
   8  15  13      2.39     19.84      8.33 <
  -5  16  13    886.60    866.20     29.38 o
  -3  16  13    839.39    759.74     29.83 o
  -1  16  13    132.59    164.59     12.66 o
   1  16  13    303.62    269.14     17.04 o
   3  16  13   1130.80   1139.54     38.67 o
   5  16  13    108.54     93.87     15.26 o
  -2  17  13     27.36     22.51      5.15 o
   0  17  13     42.28     30.15      7.00 o
   2  17  13    282.20    267.49     32.43 o
   1   1  14 170569.00 218540.00    835.04 o
   0   2  14      5.15      5.41     14.44 <
   2   2  14  19041.90  19210.70    288.80 o
  -1   3  14  73034.70  81585.90    530.09 o
   1   3  14    324.55    443.27     42.61 o
   3   3  14  20877.50  23992.20    356.65 o
  -2   4  14   2639.17   2817.75    108.05 o
   0   4  14   2687.93   2446.28     93.55 o
   2   4  14    219.66    142.52     32.63 o
   4   4  14   1915.99   2171.98     93.23 o
  -3   5  14  20211.70  20493.40    283.84 o
  -1   5  14  92989.80 103481.00    747.40 o
   1   5  14     21.59    117.46     32.50 o
   3   5  14  19446.30  19339.30    292.68 o
   5   5  14    702.45    710.32     50.18 o
  -4   6  14   8483.63   9275.00    197.53 o
  -2   6  14   1394.63   1496.00     93.62 o
   0   6  14   1740.37   1961.67    110.85 o
   2   6  14    165.69    157.91     26.39 o
   4   6  14    104.15    132.85     24.61 o
   6   6  14   5152.55   4538.89     87.13 o
  -5   7  14   3787.85   3900.88     79.18 o
  -3   7  14   8961.46   9899.72    271.31 o
  -1   7  14   7490.84   9333.83    266.86 o
   1   7  14   3444.40   3196.16    161.60 o
   3   7  14  24043.50  25242.60    371.35 o
   5   7  14    871.14    867.22     42.04 o
   7   7  14  12581.40  12301.00    146.08 o
  -6   8  14    866.28    841.97     37.52 o
  -4   8  14     10.98     21.50     11.89 <
  -2   8  14     58.81     60.16     12.72 o
   0   8  14   4435.99   4160.80     90.24 o
   2   8  14     66.73     56.54     13.23 o
   4   8  14    584.48    588.02     40.13 o
   6   8  14   1312.35   1277.17     46.43 o
   8   8  14     19.92     12.97     14.18 <
  -7   9  14    919.07    873.89     37.97 o
  -5   9  14   7071.78   6705.28    107.22 o
  -3   9  14  39211.60  38208.50    256.55 o
  -1   9  14    129.15    129.55     13.23 o
   1   9  14   1932.27   1727.75     59.08 o
   3   9  14    360.41    375.61     35.42 o
   5   9  14    541.05    533.77     38.03 o
   7   9  14   5511.16   5171.50    132.22 o
   9   9  14    693.82    647.23     36.70 o
  -8  10  14     49.86     52.60      9.54 o
  -6  10  14   1862.13   1809.03     51.83 o
  -4  10  14    381.15    308.77     22.58 o
  -2  10  14   1696.08   1597.32     52.28 o
   0  10  14    265.52    242.43     20.61 o
   2  10  14    121.53    130.25     14.88 o
   4  10  14   4877.92   4789.85    119.25 o
   6  10  14     14.48    -21.81     29.64 <
   8  10  14   7968.24   7964.70    143.48 o
  10  10  14     16.38     20.67      8.27 <
  -9  11  14   1283.39   1389.48     44.14 o
  -7  11  14     30.79     25.69      8.97 <
  -5  11  14    519.31    600.87     30.53 o
  -3  11  14    692.93    650.03     31.99 o
  -1  11  14   4896.45   4765.36     93.42 o
   1  11  14  14030.00  12931.50    165.54 o
   3  11  14    297.39    281.48     25.44 o
   5  11  14   4928.28   4711.30    143.09 o
   7  11  14    143.24    140.23     22.13 o
   9  11  14     26.09     37.59      9.22 o
  11  11  14    464.50    518.70     24.93 o
 -10  12  14     11.65     28.81      6.87 o
  -8  12  14     13.85     15.33      5.85 <
  -6  12  14   1104.92   1147.81     39.43 o
  -4  12  14    237.75    205.93     17.68 o
  -2  12  14   2548.87   2639.74     60.35 o
   0  12  14    283.16    281.48     24.17 o
   2  12  14   1276.55   1220.95     47.89 o
   4  12  14   2410.34   2409.01     94.19 o
   6  12  14    776.74    686.34     61.63 o
   8  12  14     29.74     20.86     10.81 <
  10  12  14    263.81    247.59     23.02 o
  12  12  14    187.70    206.82     34.60 o
 -11  13  14     78.78     94.44     22.00 o
  -9  13  14     57.45     75.55      8.90 o
  -7  13  14    172.88    227.87     16.73 o
  -5  13  14   2854.53   3155.77     65.44 o
  -3  13  14   2274.30   2041.29     57.87 o
  -1  13  14   1530.34   1295.23     45.47 o
   1  13  14      0.31      4.13      8.14 <
   3  13  14   1651.54   1345.60     53.23 o
   5  13  14   5123.33   5060.33    181.38 o
   7  13  14      7.61     -4.96     15.77 <
   9  13  14   1450.25   1418.61     51.51 o
  11  13  14     68.49     35.30      9.67 o
  -8  14  14    182.31    186.66     13.93 o
  -6  14  14     13.64     10.24      5.60 <
  -4  14  14     15.07     22.13      6.17 o
  -2  14  14     41.19     24.93      7.00 o
   0  14  14     96.60    100.55     12.40 o
   2  14  14    551.79    576.38     33.01 o
   4  14  14     68.42     69.58     15.96 o
   6  14  14   1258.88   1247.78     54.69 o
   8  14  14    160.10    137.50     16.54 o
  -7  15  14    222.56    160.01     11.38 o
  -5  15  14     39.00     21.37      5.60 o
  -3  15  14    188.54    188.57     15.33 o
  -1  15  14   2799.87   2947.17     61.12 o
   1  15  14    951.25    791.28     31.54 o
   3  15  14     93.89    115.88     12.08 o
   5  15  14    764.93    730.67     47.95 o
   7  15  14    466.17    365.94     29.83 o
  -6  16  14    185.03    222.02     16.60 o
  -4  16  14    544.54    524.87     23.21 o
  -2  16  14      8.38      6.80      6.11 <
   0  16  14    232.43    222.97     17.43 o
   2  16  14     24.85     24.87      4.64 o
   4  16  14     24.82     37.08     10.75 o
   6  16  14      6.32     26.71     14.12 <
  -1  17  14    389.24    320.85     23.34 o
   0   1  15   9593.00  11307.60    185.64 o
  -1   2  15   2213.63   2969.62    103.98 o
   1   2  15  18495.10  20565.80    350.42 o
  -2   3  15    184.42     15.90     10.75 <
   0   3  15  14507.60  16434.00    253.56 o
   2   3  15  19695.70  18352.20    396.85 o
  -3   4  15   1612.10   1792.62     97.37 o
  -1   4  15   8252.38   9673.95    183.10 o
   1   4  15  30253.60  32700.20    493.58 o
   3   4  15     22.98    -24.74     33.13 <
  -4   5  15   8452.15   9465.92    222.27 o
  -2   5  15    125.95     40.45     21.69 <
   0   5  15    986.22   1050.44     78.35 o
   2   5  15   7226.29   7753.24    222.40 o
   4   5  15   4560.72   4705.01    154.16 o
  -5   6  15  10505.00   9798.15    135.72 o
  -3   6  15    430.47    399.58     48.78 o
  -1   6  15    631.97    674.33     65.57 o
   1   6  15   2939.66   2705.18    132.85 o
   3   6  15    458.01    538.80     68.81 o
   5   6  15  17630.80  17499.50    197.91 o
  -6   7  15     25.17     47.76     12.21 o
  -4   7  15   4358.63   3870.67     79.81 o
  -2   7  15  19084.40  19744.60    329.31 o
   0   7  15  14120.70  15999.80    355.57 o
   2   7  15   2716.36   2887.07    150.73 o
   4   7  15    133.39    128.21     18.13 o
   6   7  15   1020.51   1031.23     45.54 o
  -7   8  15      0.53     14.44     13.67 <
  -5   8  15   2008.72   1993.72     60.99 o
  -3   8  15   4830.05   5127.61     86.68 o
  -1   8  15  25885.30  25450.90    190.35 o
   1   8  15    683.24    561.63     31.93 o
   3   8  15   2656.11   2640.63     91.07 o
   5   8  15   2890.44   2758.61     80.77 o
   7   8  15      0.70     31.80     16.73 <
  -8   9  15    529.17    477.62     28.94 o
  -6   9  15   9013.62   8548.33    119.75 o
  -4   9  15    415.14    374.78     26.52 o
  -2   9  15      0.34     -3.94     10.30 <
   0   9  15   4517.09   4529.99     89.16 o
   2   9  15   1584.63   1633.69     61.05 o
   4   9  15  13575.70  13109.30    225.13 o
   6   9  15    100.55     81.09     19.21 o
   8   9  15     30.53     19.08     13.42 <
  -9  10  15     91.90     65.31      8.71 o
  -7  10  15   1967.86   2041.86     54.82 o
  -5  10  15   1995.40   1900.87     57.68 o
  -3  10  15    149.25    167.07     18.76 o
  -1  10  15     26.55     53.49     11.13 o
   1  10  15     19.74     38.86     14.37 <
   3  10  15   3923.14   3885.55    101.88 o
   5  10  15   1200.95   1094.26     76.06 o
   7  10  15   1081.43   1137.89     67.41 o
   9  10  15    252.31    272.96     22.07 o
 -10  11  15    143.74    165.35     14.50 o
  -8  11  15   1726.95   1773.35     44.20 o
  -6  11  15    295.77    334.46     23.09 o
  -4  11  15   4490.38   4081.75     79.94 o
  -2  11  15   9473.48   9349.85    118.67 o
   0  11  15    302.84    210.51     22.58 o
   2  11  15   1911.59   1813.48     63.66 o
   4  11  15   2333.57   2229.22     90.75 o
   6  11  15    328.12    317.42     41.91 o
   8  11  15   2387.25   2333.39     78.22 o
  10  11  15    223.95    249.88     18.57 o
 -11  12  15   1865.30   1717.32     57.30 o
  -9  12  15     48.58     56.92      7.38 o
  -7  12  15     52.07     25.82      8.14 o
  -5  12  15    624.43    534.66     27.03 o
  -3  12  15   1828.77   1903.16     52.02 o
  -1  12  15   1502.85   1653.22     53.10 o
   1  12  15    120.13     83.50     11.45 o
   3  12  15      6.57     -2.29     16.41 <
   5  12  15    174.67    140.87     27.03 o
   7  12  15   1995.23   1907.48     76.64 o
   9  12  15    759.25    775.13     39.11 o
  11  12  15     60.20     51.26      8.78 o
 -10  13  15    193.16    161.03     14.69 o
  -8  13  15    161.01    210.00     14.69 o
  -6  13  15    652.54    544.08     24.42 o
  -4  13  15   1064.17    853.41     33.58 o
  -2  13  15   1135.24   1337.20     49.22 o
   0  13  15   1416.21   1264.26     44.58 o
   2  13  15   4483.09   4514.28    100.23 o
   4  13  15    170.17    151.87     26.14 o
   6  13  15     32.54     44.71     13.55 o
   8  13  15   1028.89    889.54     45.35 o
  10  13  15    123.67    120.77     15.07 o
  -9  14  15    497.54    396.02     28.05 o
  -7  14  15   1089.83   1067.61     32.05 o
  -5  14  15     33.64     54.19      8.27 o
  -3  14  15    128.76     78.42     11.07 o
  -1  14  15      3.16     14.25      5.85 <
   1  14  15      5.08      9.03      8.08 <
   3  14  15   2117.30   2064.95     63.85 o
   5  14  15     80.67     73.46     15.96 o
   7  14  15    536.65    506.05     30.78 o
   9  14  15    244.45    244.15     18.95 o
  -6  15  15    604.64    534.28     22.07 o
  -4  15  15   1498.55   1451.80     40.38 o
  -2  15  15      0.15     17.62      4.26 o
   0  15  15      0.37    -11.38      7.00 <
   2  15  15    148.43    226.03     21.50 o
   4  15  15      1.82     -8.52      7.19 <
   6  15  15    820.72    891.07     48.27 o
   8  15  15    133.29    100.04     17.11 o
  -5  16  15   1093.24   1005.03     28.62 o
  -3  16  15   1118.05   1091.46     33.01 o
  -1  16  15    211.96    213.37     14.69 o
   1  16  15     14.02      5.72      3.56 <
   3  16  15    613.00    559.02     34.66 o
   5  16  15     55.52     89.55     13.23 o
   0   0  16  62620.10  76482.70    950.72 o
   1   1  16   2196.41   2152.46     84.33 o
   0   2  16   9993.90  11485.30    232.13 o
   2   2  16   2056.73   1912.57    116.51 o
  -1   3  16     19.08     13.36     20.03 <
   1   3  16    209.39    233.53     35.87 o
   3   3  16    325.69    451.22     82.68 o
  -2   4  16  50664.20  50478.90    486.65 o
   0   4  16  17982.60  20109.00    455.80 o
   2   4  16   8481.24   8219.66    237.66 o
   4   4  16    554.05    476.41     58.06 o
  -3   5  16    834.81    862.89     67.41 o
  -1   5  16     97.72    121.79     30.97 o
   1   5  16   1854.31   1805.98    116.64 o
   3   5  16   1702.90   1579.51    115.05 o
   5   5  16   1703.84   1567.49     61.94 o
  -4   6  16     15.31      0.95     10.43 <
  -2   6  16  11008.60  11200.90    275.19 o
   0   6  16     25.37     18.44     23.09 <
   2   6  16  24892.10  25586.40    514.89 o
   4   6  16  20192.50  19951.90    228.12 o
   6   6  16    236.79    223.86     18.63 o
  -5   7  16   2006.34   1940.23     58.06 o
  -3   7  16    932.18    949.32     40.64 o
  -1   7  16    515.64    512.09     30.02 o
   1   7  16   3287.19   2989.47     91.14 o
   3   7  16    870.10    945.57     53.68 o
   5   7  16      5.30     19.65     13.10 <
   7   7  16     14.10     30.65     13.29 <
  -6   8  16    503.21    479.27     30.72 o
  -4   8  16  22841.50  22744.40    195.50 o
  -2   8  16   5570.46   5411.20     89.99 o
   0   8  16    880.69    929.60     34.92 o
   2   8  16   2252.17   2076.01     78.29 o
   4   8  16    853.66    840.00     50.50 o
   6   8  16  18981.10  19501.00    202.30 o
   8   8  16   7188.19   6774.28    135.84 o
  -7   9  16    668.90    598.77     31.86 o
  -5   9  16    447.09    393.61     28.49 o
  -3   9  16      6.95      7.89     10.37 <
  -1   9  16     70.68     64.49      9.79 o
   1   9  16    696.59    792.42     42.04 o
   3   9  16     83.85     71.80     12.02 o
   5   9  16   1055.37    988.11     68.56 o
   7   9  16    564.89    526.40     39.37 o
   9   9  16    538.47    540.96     30.34 o
  -8  10  16     76.75     71.93     10.62 o
  -6  10  16    371.91    359.83     23.91 o
  -4  10  16   4234.35   3845.30     81.40 o
  -2  10  16   3493.86   3200.35     73.01 o
   0  10  16   8799.22   8781.67    139.60 o
   2  10  16  12707.20  12353.80    167.96 o
   4  10  16    849.39    780.28     54.57 o
   6  10  16    424.85    409.19     39.94 o
   8  10  16     25.78      8.84     11.32 <
  10  10  16   3936.27   3980.82     81.28 o
  -9  11  16    601.60    622.17     26.58 o
  -7  11  16   1460.27   1283.46     40.07 o
  -5  11  16    507.22    516.86     28.81 o
  -3  11  16   1767.87   1485.13     47.76 o
  -1  11  16    435.59    474.95     29.57 o
   1  11  16    342.22    320.91     26.52 o
   3  11  16   1293.32   1263.81     62.71 o
   5  11  16    956.15    893.35     63.41 o
   7  11  16     72.97     28.56     14.50 <
   9  11  16   1759.63   1672.68     57.56 o
  11  11  16    396.17    381.58     20.73 o
 -10  12  16    800.57    837.77     30.46 o
  -8  12  16   1166.54   1381.08     34.85 o
  -6  12  16   4166.32   4284.50     74.22 o
  -4  12  16   2155.67   2101.39     53.23 o
  -2  12  16      6.95     14.50     15.90 <
   0  12  16    848.92    804.00     39.30 o
   2  12  16    431.23    318.43     25.31 o
   4  12  16   5216.99   5045.57    135.34 o
   6  12  16   5206.24   5017.40    139.15 o
   8  12  16      3.75      8.27      8.20 <
  10  12  16    177.18    204.02     20.03 o
  -9  13  16      5.41     15.14      5.34 <
  -7  13  16    202.82    186.79     14.18 o
  -5  13  16     37.32     29.89      7.89 o
  -3  13  16    510.54    364.99     23.34 o
  -1  13  16    118.64     85.86     13.23 o
   1  13  16     13.40      4.26     10.56 <
   3  13  16      5.64      4.77     11.32 <
   5  13  16    202.88    242.88     41.21 o
   7  13  16    160.22    153.02     20.03 o
   9  13  16     88.96     82.93     11.96 o
  -8  14  16    412.39    350.42     17.30 o
  -6  14  16    847.49    917.65     30.65 o
  -4  14  16   1692.46   1727.56     44.90 o
  -2  14  16    879.65    861.81     35.04 o
   0  14  16   3338.90   3216.64     75.30 o
   2  14  16    235.04    229.40     21.05 o
   4  14  16     27.23     17.30      9.35 <
   6  14  16    156.57    146.40     18.32 o
   8  14  16    652.73    634.83     33.83 o
  -7  15  16    247.69    193.08     13.55 o
  -5  15  16    366.35    288.22     16.66 o
  -3  15  16      4.99      5.02      7.25 <
  -1  15  16      6.68      7.70      5.34 <
   1  15  16    238.08    187.23     15.77 o
   3  15  16    202.02    137.31     13.67 o
   5  15  16    615.72    565.13     38.41 o
   7  15  16     19.47     37.59      9.16 o
  -4  16  16      7.02     -0.13      3.12 <
  -2  16  16    279.33    333.06     17.43 o
   0  16  16    153.46    162.75     15.58 o
   2  16  16    532.56    455.99     20.92 o
   4  16  16   1075.52   1104.94     45.09 o
   0   1  17    297.52    366.77     34.92 o
  -1   2  17   1114.22   1238.31     83.25 o
   1   2  17   5762.83   5338.69    173.43 o
  -2   3  17  13545.20  13411.30    337.13 o
   0   3  17  15013.50  13525.70    298.72 o
   2   3  17  17352.90  16526.50    341.52 o
  -3   4  17   1006.13    891.83     81.47 o
  -1   4  17     46.52     10.05     30.84 <
   1   4  17  15021.70  14166.90    320.21 o
   3   4  17      8.42    -36.06     42.55 <
  -4   5  17  13027.90  11917.40    180.17 o
  -2   5  17    299.95    392.27     62.45 o
   0   5  17   1974.94   1932.22    136.35 o
   2   5  17     44.99     96.29     41.15 <
   4   5  17   5552.57   5657.89    116.38 o
  -5   6  17   3962.36   3593.83     82.93 o
  -3   6  17  11132.70  10363.80    143.79 o
  -1   6  17  10035.00  10520.70    257.32 o
   1   6  17   7423.91   7396.90    220.49 o
   3   6  17    686.52    608.69     43.37 o
   5   6  17   2177.91   2045.68     70.91 o
  -6   7  17     63.90     74.15     15.26 o
  -4   7  17   6306.03   6168.32    111.11 o
  -2   7  17   1827.15   1590.07     50.81 o
   0   7  17  11440.90  10684.70    135.46 o
   2   7  17    131.41    198.87     21.69 o
   4   7  17   4198.59   4377.16    111.68 o
   6   7  17     23.75     58.13     14.31 o
  -7   8  17    255.46    219.79     21.37 o
  -5   8  17   1022.41    923.82     40.51 o
  -3   8  17    101.14     71.67     13.04 o
  -1   8  17   4622.54   4177.72     80.32 o
   1   8  17   1241.04   1145.45     46.62 o
   3   8  17   5651.29   5545.20    135.97 o
   5   8  17   9123.87   9051.26    165.48 o
   7   8  17     19.32     19.14     12.02 <
  -8   9  17    231.77    204.85     17.81 o
  -6   9  17   1175.13   1011.90     39.30 o
  -4   9  17    192.63    188.38     17.93 o
  -2   9  17    135.99    112.82     13.10 o
   0   9  17   3718.29   3506.20     78.92 o
   2   9  17   2260.09   2311.71     80.83 o
   4   9  17   7280.69   6434.10    184.62 o
   6   9  17     13.07     20.80     17.68 <
   8   9  17   1943.65   2061.64     65.44 o
  -9  10  17    101.07     82.99     11.13 o
  -7  10  17   3191.07   3054.53     66.27 o
  -5  10  17   1372.44   1353.74     48.78 o
  -3  10  17   1104.82    996.83     41.21 o
  -1  10  17   1245.26   1096.68     43.12 o
   1  10  17    322.57    302.79     22.96 o
   3  10  17   4775.19   4333.73    138.51 o
   5  10  17    320.76    288.42     36.12 o
   7  10  17   1441.02   1396.16     74.15 o
   9  10  17   2383.50   2416.83     69.64 o
 -10  11  17      2.35      6.93      5.91 <
  -8  11  17      7.25     17.93      5.79 o
  -6  11  17   1449.13   1418.22     45.92 o
  -4  11  17    227.50    178.52     17.11 o
  -2  11  17   3519.47   3218.61     78.61 o
   0  11  17    120.88     67.10     16.15 o
   2  11  17     12.15     14.06     11.70 <
   4  11  17    140.29    173.68     28.62 o
   6  11  17   1297.84   1305.40     71.10 o
   8  11  17   2712.17   2849.74     83.69 o
  10  11  17    315.65    287.97     20.41 o
 -11  12  17     47.26     88.53     24.93 o
  -9  12  17     52.48     38.54      6.23 o
  -7  12  17   1241.39   1295.42     37.52 o
  -5  12  17    770.43    641.95     29.70 o
  -3  12  17   4289.34   4006.39     82.49 o
  -1  12  17   1171.68   1127.20     44.01 o
   1  12  17   3383.73   3309.55     69.07 o
   3  12  17   2232.43   2001.29     77.40 o
   5  12  17    236.84    254.77     30.27 o
   7  12  17    235.32    224.24     22.20 o
   9  12  17    218.72    181.82     16.28 o
  11  12  17    570.07    595.65     59.34 o
 -10  13  17     19.04     12.66      7.70 <
  -8  13  17    624.72    563.79     23.15 o
  -6  13  17    134.49    133.36     13.16 o
  -4  13  17     46.35     65.00     10.43 o
  -2  13  17   1259.37   1179.48     45.85 o
   0  13  17     86.73     87.83     12.53 o
   2  13  17   6171.55   5777.45    109.13 o
   4  13  17     89.46     87.83     16.85 o
   6  13  17    528.07    539.12     41.78 o
   8  13  17     71.05     50.56      9.67 o
  10  13  17     27.25      9.86      9.60 <
  -7  14  17    611.11    641.00     22.58 o
  -5  14  17    536.07    510.82     23.15 o
  -3  14  17    117.47    110.72     12.15 o
  -1  14  17     15.69     -3.43      9.86 <
   1  14  17   5116.77   4698.65     97.62 o
   3  14  17   1071.36   1015.46     51.77 o
   5  14  17   1031.89    965.28     49.16 o
   7  14  17   1133.05   1053.56     40.58 o
  -6  15  17     73.64     51.20      6.04 o
  -4  15  17   1433.28   1388.46     36.38 o
  -2  15  17     30.09     29.19      5.79 o
   0  15  17     51.57     46.11      8.33 o
   2  15  17    230.78    217.12     16.79 o
   4  15  17     75.37     46.68      9.79 o
   6  15  17   2603.39   2543.01     73.14 o
  -3  16  17    549.67    585.35     24.29 o
  -1  16  17    326.08    274.23     19.65 o
   1  16  17    549.87    394.81     27.09 o
   1   1  18   4278.42   3598.73    123.25 o
   0   2  18   5291.54   5996.17    213.43 o
   2   2  18   1886.33   1672.11    100.17 o
  -1   3  18   3436.06   2766.24    170.95 o
   1   3  18    519.24    588.09     64.81 o
   3   3  18   6695.22   6228.42    239.32 o
  -2   4  18      2.38    -16.41     45.28 <
   0   4  18    272.37    254.71     58.76 o
   2   4  18   6684.06   6334.19    234.80 o
   4   4  18   2534.24   2393.49     75.05 o
  -3   5  18   2179.07   1768.97     79.75 o
  -1   5  18  21927.90  23004.40    624.78 o
   1   5  18    554.98    625.23     82.04 o
   3   5  18  20055.40  20812.20    256.68 o
   5   5  18   1171.59   1189.91     51.07 o
  -4   6  18   3935.97   3815.92     92.60 o
  -2   6  18      8.32     23.02     13.55 <
   0   6  18   4015.90   4181.09    109.64 o
   2   6  18   1166.56   1270.30     62.13 o
   4   6  18    208.20    218.59     24.68 o
   6   6  18   3314.36   3360.56     81.85 o
  -5   7  18   1215.14   1237.86     48.59 o
  -3   7  18   3827.66   3673.14     82.17 o
  -1   7  18    186.64    248.16     23.21 o
   1   7  18      8.71     10.49     12.59 <
   3   7  18  22019.60  22140.60    272.90 o
   5   7  18      0.78     28.11     16.22 <
   7   7  18  16168.00  16449.40    200.90 o
  -6   8  18    235.24    242.62     22.20 o
  -4   8  18   1155.35   1088.73     45.03 o
  -2   8  18   1871.42   1790.52     59.97 o
   0   8  18   2645.46   2502.50     62.13 o
   2   8  18     67.30     93.87     17.68 o
   4   8  18   9477.98   9284.73    178.90 o
   6   8  18    270.15    267.17     30.21 o
   8   8  18    669.21    741.93     41.78 o
  -7   9  18   2598.68   2647.44     67.03 o
  -5   9  18   1936.25   1880.90     57.24 o
  -3   9  18   8997.87   8530.78    118.29 o
  -1   9  18    344.27    397.23     27.73 o
   1   9  18   6219.69   6619.48    122.36 o
   3   9  18   2073.20   1908.37     85.67 o
   5   9  18     86.98     73.26     19.97 o
   7   9  18   5909.51   5971.04    133.68 o
   9   9  18    574.87    636.80     30.91 o
  -8  10  18      1.27      5.22      7.12 <
  -6  10  18   3162.74   3293.65     75.05 o
  -4  10  18    107.79     96.54     12.91 o
  -2  10  18     38.14     23.85     10.43 <
   0  10  18    327.04    270.61     25.69 o
   2  10  18    362.12    372.68     38.73 o
   4  10  18   1443.35   1244.60     75.30 o
   6  10  18    210.36    174.70     25.76 o
   8  10  18    266.48    271.24     25.69 o
  10  10  18    538.55    525.63     27.60 o
  -9  11  18   6465.29   6675.64     87.38 o
  -7  11  18    750.25    719.61     31.54 o
  -5  11  18   1295.54   1303.05     47.25 o
  -3  11  18    454.26    393.03     25.63 o
  -1  11  18     99.68     81.15     15.39 o
   1  11  18   5185.96   5278.53     90.37 o
   3  11  18    193.54    118.61     26.77 o
   5  11  18   2537.25   2622.00    105.70 o
   7  11  18   1521.68   1629.75     68.75 o
   9  11  18   1328.46   1248.42     47.19 o
  11  11  18   1456.85   1269.85     33.83 o
 -10  12  18    252.40    259.29     17.11 o
  -8  12  18     39.83     28.49      6.11 o
  -6  12  18    213.53    218.39     17.62 o
  -4  12  18    459.04    349.15     23.47 o
  -2  12  18    716.66    693.98     38.60 o
   0  12  18    391.10    357.42     25.50 o
   2  12  18    805.45    766.48     42.93 o
   4  12  18    238.23    230.16     26.39 o
   6  12  18     38.49     34.72     14.56 <
   8  12  18     65.64     51.20      8.52 o
  10  12  18    256.98    229.46     18.44 o
  -9  13  18   1729.94   1745.62     47.32 o
  -7  13  18      3.76      7.12      5.28 <
  -5  13  18   3226.02   3230.75     64.17 o
  -3  13  18    302.18    254.64     20.86 o
  -1  13  18   1748.26   1440.87     49.22 o
   1  13  18    357.41    359.45     25.82 o
   3  13  18      2.88     -3.88     17.55 <
   5  13  18    864.99    869.12     50.05 o
   7  13  18    624.30    590.25     37.01 o
   9  13  18    514.79    477.62     24.80 o
  -8  14  18    390.73    408.42     23.59 o
  -6  14  18    793.19    771.82     27.86 o
  -4  14  18     96.00    101.69     11.26 o
  -2  14  18    248.63    247.20     17.43 o
   0  14  18      5.85      7.44      6.80 <
   2  14  18    390.73    365.18     26.71 o
   4  14  18    521.08    544.46     33.26 o
   6  14  18     53.53     50.75     10.81 o
   8  14  18     47.19     60.42     10.88 o
  -5  15  18    160.05    170.44     12.59 o
  -3  15  18      8.53      9.98      4.83 <
  -1  15  18   1711.71   1576.26     40.96 o
   1  15  18     21.43     40.89      8.14 o
   3  15  18    554.17    385.65     23.02 o
   5  15  18     10.83     16.54      5.72 <
  -2  16  18    221.72    176.80     14.82 o
   0  16  18    330.72    318.69     26.90 o
   0   1  19     38.54     78.42     21.24 o
  -1   2  19   1192.25   1208.93     81.15 o
   1   2  19  15549.30  14830.90    309.72 o
  -2   3  19      5.29    -23.91     44.58 <
   0   3  19   3260.04   2975.54    151.87 o
   2   3  19  18649.80  18314.10    380.70 o
  -3   4  19    423.70    445.12     40.07 o
  -1   4  19  14071.40  12445.10    400.86 o
   1   4  19   9744.65   9108.25    269.91 o
   3   4  19   1232.02   1040.46     51.51 o
  -4   5  19    317.86    244.91     24.10 o
  -2   5  19     28.26     16.92     20.80 <
   0   5  19   1531.17   1389.80     66.59 o
   2   5  19      0.08      5.91     18.57 <
   4   5  19  21825.10  21830.70    229.08 o
  -5   6  19   6250.66   6078.65    118.80 o
  -3   6  19    276.86    235.88     23.53 o
  -1   6  19  16699.00  16274.90    197.28 o
   1   6  19   2266.11   2269.22     88.85 o
   3   6  19  10256.80  10521.90    200.27 o
   5   6  19   7484.47   7205.41    131.01 o
  -6   7  19   3204.20   3383.52     78.80 o
  -4   7  19    500.85    469.80     30.34 o
  -2   7  19   2127.20   1938.07     64.23 o
   0   7  19   3255.07   3078.82     73.07 o
   2   7  19     61.28     61.88     17.17 o
   4   7  19    218.76    195.63     25.31 o
   6   7  19     17.21     34.15     17.62 <
  -7   8  19     54.13     55.97     10.37 o
  -5   8  19     24.14     24.29     10.88 <
  -3   8  19    159.26    185.64     17.87 o
  -1   8  19   4027.52   3769.11     78.54 o
   1   8  19    308.20    236.77     23.21 o
   3   8  19   3808.27   3623.34    106.33 o
   5   8  19     21.92     54.19     23.53 <
   7   8  19   4773.57   4894.47    117.08 o
  -8   9  19    192.59    171.33     18.76 o
  -6   9  19   3566.00   3807.39     81.53 o
  -4   9  19    352.43    302.53     23.28 o
  -2   9  19    262.09    251.21     21.18 o
   0   9  19     57.37     48.21      9.86 o
   2   9  19   4513.28   4505.44    122.68 o
   4   9  19   5090.58   4560.71    156.45 o
   6   9  19    432.01    434.56     36.25 o
   8   9  19    206.37    220.56     22.32 o
  -9  10  19    317.02    302.60     21.05 o
  -7  10  19   1657.89   1609.08     54.12 o
  -5  10  19      1.22     -3.56     11.07 <
  -3  10  19   1615.64   1471.14     52.72 o
  -1  10  19     20.64     30.08      9.67 o
   1  10  19     35.67     90.69     15.20 o
   3  10  19   3455.86   3215.11    118.74 o
   5  10  19    625.16    518.13     45.35 o
   7  10  19   2456.55   2563.62     95.91 o
   9  10  19    632.06    614.73     32.56 o
 -10  11  19    714.20    627.90     26.84 o
  -8  11  19   4808.23   5045.45     80.51 o
  -6  11  19   2412.17   2701.11     65.25 o
  -4  11  19    163.32    161.60     16.92 o
  -2  11  19   1359.46   1332.62     57.62 o
   0  11  19    810.66    819.26     41.15 o
   2  11  19     50.55     59.78     19.78 o
   4  11  19    663.82    525.00     47.38 o
   6  11  19    473.04    510.37     42.55 o
   8  11  19      8.53      9.60     11.26 <
  10  11  19    558.54    540.45     25.25 o
  -9  12  19    516.13    554.06     24.49 o
  -7  12  19    713.05    689.59     29.00 o
  -5  12  19    202.89    243.77     18.32 o
  -3  12  19   3996.91   3973.83     85.35 o
  -1  12  19    397.93    338.15     27.16 o
   1  12  19   1635.99   1439.66     51.45 o
   3  12  19    652.41    643.80     44.58 o
   5  12  19   1250.53   1229.53     62.83 o
   7  12  19    899.47    835.99     41.02 o
   9  12  19   1296.39   1271.70     41.78 o
  -8  13  19    324.33    306.48     15.26 o
  -6  13  19    388.35    404.42     20.80 o
  -4  13  19     13.54     10.94      6.23 <
  -2  13  19    542.13    509.67     28.94 o
   0  13  19    477.94    436.79     22.83 o
   2  13  19   2296.59   2164.41     72.18 o
   4  13  19    726.10    749.24     48.97 o
   6  13  19    136.48    151.17     18.06 o
   8  13  19    248.73    244.09     20.22 o
  -7  14  19     39.63     57.62      8.78 o
  -5  14  19   1140.85   1157.98     34.41 o
  -3  14  19      0.16      3.50      5.91 <
  -1  14  19    260.14    238.05     18.00 o
   1  14  19   3170.72   2790.41     71.42 o
   3  14  19   2657.65   2462.43     85.35 o
   5  14  19   2066.67   2015.72     65.63 o
   7  14  19    745.81    722.85     33.39 o
  -4  15  19      1.59      4.39      4.83 <
  -2  15  19     36.04     35.87      7.25 o
   0  15  19    479.04    450.27     23.98 o
   2  15  19     27.35     25.38      7.76 o
   4  15  19     25.23     36.63      8.52 o
   0   0  20  24068.30  29800.40    698.30 o
   1   1  20   1811.24   1910.02    107.35 o
   0   2  20   5035.79   5412.21    180.55 o
   2   2  20   1463.25   1439.98    100.04 o
  -1   3  20    491.65    467.76     44.65 o
   1   3  20  18945.30  18537.90    329.37 o
   3   3  20   3093.41   2899.79     81.85 o
  -2   4  20  42027.50  42151.30    320.60 o
   0   4  20  14388.00  14497.60    195.56 o
   2   4  20   7130.19   7031.85    131.96 o
   4   4  20    507.98    490.72     34.53 o
  -3   5  20  12532.00  11687.40    182.02 o
  -1   5  20   7954.69   7813.53    145.96 o
   1   5  20    238.08    271.56     29.76 o
   3   5  20    367.26    315.06     26.65 o
   5   5  20  17980.10  18309.00    203.19 o
  -4   6  20   6190.51   6047.23    126.24 o
  -2   6  20  27994.60  27268.80    259.61 o
   0   6  20    522.31    530.59     33.90 o
   2   6  20  58631.20  59425.80    493.20 o
   4   6  20  28690.30  29342.20    282.50 o
   6   6  20    701.51    710.45     45.92 o
  -5   7  20   2140.20   2085.81     65.44 o
  -3   7  20   1184.46   1239.32     50.31 o
  -1   7  20   5019.60   4908.33     96.22 o
   1   7  20  10589.60  10795.60    171.01 o
   3   7  20   6129.97   6347.10    139.85 o
   5   7  20   6089.33   6075.09    162.17 o
   7   7  20   4955.66   5108.98    121.79 o
  -6   8  20    926.67    996.83     43.69 o
  -4   8  20    180.52    144.88     17.62 o
  -2   8  20    822.91    709.18     37.71 o
   0   8  20   4423.94   4392.24     88.27 o
   2   8  20   6287.55   6577.96    143.16 o
   4   8  20     47.80     80.39     20.73 o
   6   8  20   8601.60   8669.87    165.10 o
   8   8  20    190.02    192.26     18.95 o
  -7   9  20   2024.65   2057.19     61.56 o
  -5   9  20   1221.63   1410.15     49.61 o
  -3   9  20     34.35     51.45     11.64 o
  -1   9  20    677.96    663.70     35.55 o
   1   9  20    982.85   1010.50     54.25 o
   3   9  20   4792.79   4617.75    130.38 o
   5   9  20  12401.40  12286.60    233.40 o
   7   9  20    406.07    439.65     33.77 o
   9   9  20   1931.98   2043.13     58.76 o
  -8  10  20   1999.51   2122.38     52.28 o
  -6  10  20   1663.99   1699.64     56.28 o
  -4  10  20   2417.98   2370.98     66.97 o
  -2  10  20    552.85    557.81     33.64 o
   0  10  20   3481.24   3614.63     88.15 o
   2  10  20   9381.85   9720.69    161.92 o
   4  10  20   7024.67   6772.18    168.41 o
   6  10  20   1291.88   1335.29     61.31 o
   8  10  20    153.95    168.98     19.27 o
  10  10  20   3905.80   3937.20     67.67 o
  -9  11  20    365.38    356.46     19.84 o
  -7  11  20   4028.88   4290.29     76.32 o
  -5  11  20   1025.59   1034.10     40.19 o
  -3  11  20    450.45    457.01     31.80 o
  -1  11  20   1241.04   1198.69     51.64 o
   1  11  20     15.76      2.48      6.61 <
   3  11  20    964.85    846.74     50.11 o
   5  11  20     34.03     32.56     14.63 <
   7  11  20      2.79      6.74     12.66 <
   9  11  20   2997.31   2951.62     64.93 o
  11  11  20    283.54    234.93     24.17 o
 -10  12  20    128.18    152.63     24.55 o
  -8  12  20    205.84    241.42     15.20 o
  -6  12  20    326.79    348.39     22.58 o
  -4  12  20      8.13     19.84      7.38 <
  -2  12  20      2.38     13.80      7.38 <
   0  12  20    667.29    594.19     30.15 o
   2  12  20   1154.47   1138.46     52.53 o
   4  12  20    101.78    119.18     21.75 o
   6  12  20    412.17    452.05     33.07 o
   8  12  20    128.20    119.75     13.10 o
  10  12  20      7.10      2.54      9.98 <
  -7  13  20   1918.00   1845.79     38.73 o
  -5  13  20    314.77    276.78     16.92 o
  -3  13  20    262.70    238.74     19.21 o
  -1  13  20   1273.12   1271.82     44.39 o
   1  13  20   2979.49   2791.10     81.91 o
   3  13  20   2190.66   2321.69     77.53 o
   5  13  20     26.51     19.46      8.97 <
   7  13  20     49.12     74.47     13.86 o
  -6  14  20   1573.98   1649.72     35.49 o
  -4  14  20    143.25    191.75     13.80 o
  -2  14  20    690.70    613.91     26.20 o
   0  14  20   1596.45   1468.47     50.43 o
   2  14  20    558.37    533.84     35.11 o
   4  14  20   1023.15    987.16     46.94 o
   6  14  20   1030.48    962.87     36.57 o
  -3  15  20    511.82    498.61     20.41 o
  -1  15  20     43.78     31.54      5.22 o
   1  15  20    931.97    803.36     34.02 o
   3  15  20     25.27     22.64      8.20 <
   0   1  21   1299.52   1315.83     80.64 o
  -1   2  21    974.60    885.15     54.88 o
   1   2  21    247.10    334.71     30.53 o
  -2   3  21  18410.80  19230.70    202.18 o
   0   3  21   4153.44   4259.89    102.39 o
   2   3  21    764.68    849.85     43.82 o
  -3   4  21    367.56    433.16     30.65 o
  -1   4  21   3087.56   2825.00     85.86 o
   1   4  21    978.03    946.33     49.92 o
   3   4  21    369.85    342.73     32.18 o
  -4   5  21     15.91     39.43     15.45 <
  -2   5  21  13339.10  12592.80    165.93 o
   0   5  21   1386.33   1232.65     55.97 o
   2   5  21  16422.50  16970.00    219.22 o
   4   5  21    101.66     71.80     15.96 o
  -5   6  21  10468.20  10846.60    164.15 o
  -3   6  21  16170.60  16787.80    195.12 o
  -1   6  21   1797.38   1717.32     63.85 o
   1   6  21   5016.63   5073.75    132.79 o
   3   6  21   5313.81   5274.14    126.56 o
   5   6  21  16925.50  16976.40    267.30 o
  -6   7  21   1839.13   2024.69     65.38 o
  -4   7  21    289.13    279.64     26.33 o
  -2   7  21   5404.35   5679.32    109.71 o
   0   7  21    698.17    751.66     40.83 o
   2   7  21   9697.04   9998.68    179.92 o
   4   7  21  10480.90  11126.60    248.98 o
   6   7  21  37458.10  39821.00    380.25 o
  -7   8  21     61.99     73.52     12.27 o
  -5   8  21     13.72     25.57     11.26 <
  -3   8  21   6367.05   6210.87    114.41 o
  -1   8  21   1798.83   1735.70     52.60 o
   1   8  21  10745.50  11295.20    197.22 o
   3   8  21      8.06     15.77     11.96 <
   5   8  21  10814.80  10995.90    201.48 o
   7   8  21    321.78    368.74     29.95 o
  -8   9  21   7082.87   7876.04    120.01 o
  -6   9  21    669.26    729.46     33.26 o
  -4   9  21    915.63    927.95     39.11 o
  -2   9  21    445.90    392.59     27.47 o
   0   9  21    222.88    207.46     26.08 o
   2   9  21      3.37     35.49     15.39 <
   4   9  21      5.63    -10.05     23.72 <
   6   9  21      9.44     26.14     18.13 <
   8   9  21     38.07     52.60     10.56 o
  -9  10  21   2278.84   2229.67     50.43 o
  -7  10  21   2709.59   2811.52     67.73 o
  -5  10  21   1230.39   1310.36     46.17 o
  -3  10  21      2.92      0.95     10.88 <
  -1  10  21     30.53     18.76      9.67 <
   1  10  21   2853.79   2768.08     88.34 o
   3  10  21   6750.37   6455.91    160.71 o
   5  10  21      2.51     -0.64     16.54 <
   7  10  21     35.69     60.93     11.77 o
   9  10  21    554.47    483.72     26.39 o
 -10  11  21    243.85    252.86     16.54 o
  -8  11  21     45.13     32.31      7.44 o
  -6  11  21   4288.41   4660.94     79.75 o
  -4  11  21     46.61     32.12      7.06 o
  -2  11  21   2149.32   2010.51     67.03 o
   0  11  21   1165.50   1127.39     43.25 o
   2  11  21    396.29    406.77     33.58 o
   4  11  21   6529.33   6905.61    136.86 o
   6  11  21   1205.90   1187.49     52.72 o
   8  11  21    204.32    203.83     19.33 o
  10  11  21    160.75    130.95     12.02 o
  -9  12  21    319.34    279.89     18.44 o
  -7  12  21    322.01    326.45     17.36 o
  -5  12  21    998.92   1000.90     35.87 o
  -3  12  21    146.32    129.55     17.87 o
  -1  12  21    177.36    168.91     17.68 o
   1  12  21     59.05     63.85     17.17 o
   3  12  21      2.63     -4.32     17.23 <
   5  12  21     27.87     12.66     12.59 <
   7  12  21      4.80     12.53      7.57 <
   9  12  21      0.34      1.02      4.13 <
  -8  13  21   1260.82   1200.40     39.81 o
  -6  13  21    630.55    670.95     23.72 o
  -4  13  21     89.88    110.34     12.08 o
  -2  13  21    691.51    694.10     30.21 o
   0  13  21     32.83     33.58     12.08 <
   2  13  21   1549.27   1507.01     64.17 o
   4  13  21     64.31     37.71     12.02 o
   6  13  21    450.54    424.07     26.33 o
   8  13  21     46.71     46.04     11.19 o
  -5  14  21    450.51    437.55     18.32 o
  -3  14  21    396.55    416.25     19.40 o
  -1  14  21   2063.98   1870.53     46.74 o
   1  14  21   3028.98   2761.66     74.35 o
   3  14  21    106.93    107.99     13.74 o
   5  14  21    229.78    202.75     17.87 o
  -2  15  21    279.83    272.77     18.44 o
   0  15  21    201.77    205.67     17.81 o
   2  15  21   2781.18   2590.84     89.48 o
   1   1  22   2058.94   1925.42     59.15 o
   0   2  22   1440.95   1492.32     58.13 o
   2   2  22   1716.82   1904.24     59.15 o
  -1   3  22   3019.63   3018.97     84.90 o
   1   3  22    642.23    581.85     36.57 o
   3   3  22      0.92     21.50     15.71 <
  -2   4  22    794.10    829.76     43.69 o
   0   4  22   1163.00   1055.66     53.68 o
   2   4  22   7591.15   7660.39    141.76 o
   4   4  22    272.45    337.32     30.78 o
  -3   5  22  17960.50  17713.10    199.82 o
  -1   5  22   7939.03   7511.25    132.41 o
   1   5  22   6478.60   6695.67    137.24 o
   3   5  22   6872.03   7192.43    142.59 o
   5   5  22   1107.99   1092.80     53.99 o
  -4   6  22    712.82    754.14     42.61 o
  -2   6  22   1264.10   1093.43     46.30 o
   0   6  22    383.73    468.40     33.39 o
   2   6  22   2245.50   2092.23     81.21 o
   4   6  22   2839.70   2764.01    114.67 o
   6   6  22    255.10    280.27     28.30 o
  -5   7  22    471.89    465.79     30.97 o
  -3   7  22   6748.06   7096.40    106.78 o
  -1   7  22     43.06     70.40     12.72 o
   1   7  22  16626.20  17076.40    228.44 o
   3   7  22   9785.78  10545.00    164.21 o
   5   7  22    191.30    203.58     27.66 o
   7   7  22    996.82   1065.32     50.05 o
  -6   8  22   2016.99   2221.72     65.25 o
  -4   8  22     90.20     73.77     13.16 o
  -2   8  22    175.48    141.38     15.96 o
   0   8  22   1722.10   1669.56     60.74 o
   2   8  22   2442.33   2355.53     76.06 o
   4   8  22   1163.62   1049.80     64.93 o
   6   8  22    758.45    825.11     45.22 o
   8   8  22    605.98    640.62     34.22 o
  -7   9  22      1.07     12.53      9.54 <
  -5   9  22     23.91     18.44      8.84 <
  -3   9  22   4508.57   4751.24    103.92 o
  -1   9  22    120.87    142.01     17.81 o
   1   9  22     16.82     24.04     14.69 <
   3   9  22    109.04    106.97     25.12 o
   5   9  22   7055.93   7112.11    153.97 o
   7   9  22    351.70    409.00     28.49 o
   9   9  22   2967.38   2917.85     62.64 o
  -8  10  22    232.51    236.14     18.44 o
  -6  10  22   2184.25   2431.40     62.90 o
  -4  10  22    704.43    743.84     31.23 o
  -2  10  22   1615.42   1693.41     55.90 o
   0  10  22     82.30    101.95     20.29 o
   2  10  22    869.90    815.45     48.91 o
   4  10  22     81.76     62.64     17.17 o
   6  10  22    409.29    464.20     33.39 o
   8  10  22    620.08    664.85     33.39 o
  10  10  22   1310.11   1268.45     36.70 o
  -9  11  22    377.49    362.51     19.08 o
  -7  11  22    179.85    175.40     14.12 o
  -5  11  22    270.70    308.32     19.72 o
  -3  11  22      9.73      3.50      7.25 <
  -1  11  22     98.01     89.67     13.55 o
   1  11  22   4357.46   4116.86    110.02 o
   3  11  22   4288.83   4243.04     98.89 o
   5  11  22    445.90    488.05     36.25 o
   7  11  22    130.51    127.13     14.12 o
   9  11  22   1193.65   1055.02     32.88 o
  -8  12  22    605.05    531.10     21.18 o
  -6  12  22     43.36     61.05      8.59 o
  -4  12  22     91.21    102.71     12.97 o
  -2  12  22   2246.67   2095.22     59.15 o
   0  12  22    173.15    157.60     17.81 o
   2  12  22   1189.45   1206.95     52.66 o
   4  12  22     66.05     56.41     15.65 o
   6  12  22     27.11     29.64      9.16 o
   8  12  22   1239.40   1186.22     37.08 o
  -7  13  22    335.02    315.13     18.32 o
  -5  13  22    215.22    235.44     16.41 o
  -3  13  22     26.18     40.77      8.20 o
  -1  13  22    138.18    128.21     12.15 o
   1  13  22      5.88      2.29     11.96 <
   3  13  22      3.71     -1.08      9.16 <
   5  13  22    924.02    899.59     40.45 o
   7  13  22     40.32     42.86      8.08 o
  -4  14  22   1407.13   1363.72     34.53 o
  -2  14  22    388.75    335.10     16.79 o
   0  14  22      3.91      5.60      6.36 <
   2  14  22   1860.42   1633.82     60.74 o
   4  14  22     93.43    107.99     12.91 o
   0   1  23   1494.64   1515.21     54.19 o
  -1   2  23    882.00    870.59     40.89 o
   1   2  23   2793.65   2662.76     73.65 o
  -2   3  23   4202.34   4025.91    103.73 o
   0   3  23      4.07      5.28     25.69 <
   2   3  23    217.62    193.53     24.04 o
  -3   4  23   3275.67   3318.96     94.76 o
  -1   4  23   2281.29   2331.68     78.10 o
   1   4  23    276.81    368.48     32.88 o
   3   4  23    395.54    426.04     34.28 o
  -4   5  23    195.90    165.16     21.24 o
  -2   5  23   1883.55   1721.46     59.59 o
   0   5  23   1090.43   1086.44     57.43 o
   2   5  23   2897.16   2948.70     89.61 o
   4   5  23    919.77    896.85     55.27 o
  -5   6  23     12.76     25.18     13.93 <
  -3   6  23    753.48    808.20     40.89 o
  -1   6  23    322.61    318.75     25.63 o
   1   6  23    785.15    855.83     47.83 o
   3   6  23   2057.04   2239.21     79.75 o
   5   6  23   1170.61   1276.02     66.27 o
  -6   7  23    111.10    122.36     18.57 o
  -4   7  23    699.33    733.66     37.97 o
  -2   7  23   1938.00   1856.16     53.93 o
   0   7  23     50.77     24.99     11.51 <
   2   7  23    534.61    548.27     38.16 o
   4   7  23   2627.73   2597.20    101.06 o
   6   7  23   1136.47   1298.09     57.05 o
  -7   8  23   3176.70   3709.39     84.33 o
  -5   8  23   1062.43   1214.33     44.45 o
  -3   8  23   3836.06   4177.21     83.06 o
  -1   8  23    341.77    353.79     24.55 o
   1   8  23    445.36    447.47     30.15 o
   3   8  23   1126.89   1129.05     50.50 o
   5   8  23    592.82    635.28     41.91 o
   7   8  23   1389.84   1472.22     60.93 o
  -8   9  23    146.93    166.18     16.60 o
  -6   9  23    191.76    214.58     17.11 o
  -4   9  23   2131.30   2148.52     53.55 o
  -2   9  23    693.85    626.12     33.77 o
   0   9  23   1728.02   1606.28     62.71 o
   2   9  23    415.12    395.51     27.28 o
   4   9  23      3.76     -7.38     14.95 <
   6   9  23    376.57    384.45     28.62 o
   8   9  23     58.77     58.70      9.41 o
  -9  10  23     55.68     54.57      6.61 o
  -7  10  23    456.15    434.05     23.66 o
  -5  10  23    620.80    654.42     28.56 o
  -3  10  23   3231.28   3611.13     75.55 o
  -1  10  23    111.51     89.93     13.10 o
   1  10  23   3617.81   3738.52     86.62 o
   3  10  23     43.00     38.60     16.41 <
   5  10  23    420.12    375.04     30.21 o
   7  10  23     12.65      4.64      7.70 <
   9  10  23    790.53    753.57     27.73 o
  -8  11  23   1054.21   1060.11     33.96 o
  -6  11  23    706.10    703.64     29.89 o
  -4  11  23    553.37    531.10     30.72 o
  -2  11  23    118.71    104.94     13.23 o
   0  11  23   1254.05   1221.39     53.99 o
   2  11  23   3345.52   3160.73     84.65 o
   4  11  23      2.60     10.37     17.36 <
   6  11  23   2177.90   2220.44     56.86 o
   8  11  23   1647.73   1488.63     42.61 o
  -7  12  23     65.42     43.06      7.06 o
  -5  12  23   2043.87   2098.02     50.11 o
  -3  12  23     38.34     41.40      8.08 o
  -1  12  23    174.16    150.09     15.71 o
   1  12  23   1872.16   1666.13     59.08 o
   3  12  23    466.01    433.10     31.74 o
   5  12  23   1358.35   1364.74     52.28 o
   7  12  23    742.49    713.18     27.98 o
  -6  13  23    189.25    211.14     13.55 o
  -4  13  23   1499.72   1554.96     37.84 o
  -2  13  23    147.72    164.15     13.10 o
   0  13  23    667.61    626.12     32.63 o
   2  13  23    125.96    122.11     14.63 o
   4  13  23     20.49     17.93      8.52 <
   6  13  23    129.93    165.93     14.82 o
  -3  14  23      0.14      2.67      6.74 <
  -1  14  23   1175.35   1100.30     39.24 o
   1  14  23     53.11     21.81      9.79 <
   3  14  23    805.15    668.09     39.68 o
   0   0  24    433.85    430.75     59.46 o
   1   1  24     31.51     52.72     14.95 o
   0   2  24     13.44    -12.40     16.34 <
   2   2  24     83.59    121.41     21.69 o
  -1   3  24     81.33    133.62     27.79 o
   1   3  24   7289.29   7209.86    148.44 o
   3   3  24   6003.87   6027.20    127.64 o
  -2   4  24   1140.08   1185.14     54.76 o
   0   4  24     93.67     97.75     19.59 o
   2   4  24     44.21     42.80     24.36 <
   4   4  24    167.18    146.72     21.75 o
  -3   5  24    518.22    450.40     32.88 o
  -1   5  24    662.44    590.06     32.88 o
   1   5  24    341.23    385.72     28.24 o
   3   5  24     47.71     18.95     16.41 <
   5   5  24   1031.49   1136.81     59.27 o
  -4   6  24   1118.28   1134.07     49.61 o
  -2   6  24    633.16    655.12     32.50 o
   0   6  24    306.73    304.31     27.73 o
   2   6  24   1501.95   1594.14     61.24 o
   4   6  24      5.72     -3.37     15.26 <
   6   6  24    205.13    236.39     25.31 o
  -5   7  24   2344.36   2713.45     70.47 o
  -3   7  24    231.79    257.70     22.64 o
  -1   7  24   3931.47   4253.40     87.64 o
   1   7  24    986.46    969.29     46.36 o
   3   7  24    941.55    898.44     48.91 o
   5   7  24     27.33     24.55     15.14 <
   7   7  24    131.88    126.88     16.22 o
  -6   8  24   1132.29   1218.46     44.65 o
  -4   8  24    453.69    526.14     28.75 o
  -2   8  24    240.76    191.81     18.00 o
   0   8  24   1920.74   1929.61     65.95 o
   2   8  24   1139.58   1108.19     48.27 o
   4   8  24    920.11    887.63     51.70 o
   6   8  24     13.00     32.37     14.69 <
   8   8  24    992.44   1081.22     43.12 o
  -7   9  24   2134.87   2242.32     64.23 o
  -5   9  24    787.51    922.99     38.16 o
  -3   9  24    395.46    461.91     29.25 o
  -1   9  24    586.76    603.35     35.42 o
   1   9  24    542.06    473.61     32.18 o
   3   9  24    714.87    674.13     39.56 o
   5   9  24    655.31    630.76     37.71 o
   7   9  24      1.32     -0.57      6.93 <
   9   9  24     19.59     28.94      5.79 o
  -8  10  24    710.20    721.07     28.30 o
  -6  10  24   1095.32   1144.37     38.29 o
  -4  10  24     74.54     78.22     11.96 o
  -2  10  24    137.58    146.21     17.30 o
   0  10  24      9.70     20.92      9.29 <
   2  10  24      1.65      8.59     14.75 <
   4  10  24    229.22    214.20     24.99 o
   6  10  24    464.03    461.78     28.05 o
   8  10  24      2.14     -4.96      5.72 <
  10  10  24    170.84    144.68     25.57 o
  -9  11  24    506.74    348.32     36.25 o
  -7  11  24   1680.55   1692.71     43.44 o
  -5  11  24    503.13    534.35     27.86 o
  -3  11  24   1680.06   1634.84     49.61 o
  -1  11  24   2886.45   2755.94     77.65 o
   1  11  24    156.79    152.06     21.37 o
   3  11  24    144.65    160.20     20.22 o
   5  11  24     42.41     37.71      9.09 o
   7  11  24   1350.92   1355.71     49.35 o
   9  11  24   1049.55   1049.61     45.47 o
  -6  12  24     31.80     45.03      6.30 o
  -4  12  24     45.32     34.47      6.87 o
  -2  12  24    282.76    256.49     18.32 o
   0  12  24    798.46    650.79     39.30 o
   2  12  24     44.38     33.83     10.43 o
   4  12  24    419.14    424.51     29.13 o
   6  12  24    143.61    139.85     13.36 o
  -5  13  24    126.07    109.96     10.62 o
  -3  13  24    200.10    185.32     11.89 o
  -1  13  24    926.25    808.45     37.59 o
   1  13  24    388.67    371.66     25.57 o
   3  13  24    786.12    793.95     39.11 o
   5  13  24    557.55    500.64     33.58 o
  -2  14  24      0.55     13.55      7.12 <
   0  14  24     45.57     18.13     12.27 <
   2  14  24     38.03     20.48      8.27 <
   0   1  25   1640.60   1520.87     56.22 o
  -1   2  25      2.10     12.78     21.05 <
   1   2  25   1650.98   1571.30     62.52 o
  -2   3  25   3722.77   3842.69    103.22 o
   0   3  25    957.79    868.42     62.64 o
   2   3  25    290.94    272.77     30.78 o
  -3   4  25   1400.30   1487.10     58.89 o
  -1   4  25   3356.58   3527.56     91.45 o
   1   4  25   1119.43   1206.32     56.98 o
   3   4  25   3023.41   3300.58     92.85 o
  -4   5  25      1.23     -6.49     13.23 <
  -2   5  25    298.89    240.72     22.26 o
   0   5  25   1303.75   1319.84     55.39 o
   2   5  25    499.88    483.72     32.75 o
   4   5  25    414.40    376.05     36.25 o
  -5   6  25    134.76    145.38     19.65 o
  -3   6  25   1430.76   1573.21     56.35 o
  -1   6  25    150.43    138.39     16.60 o
   1   6  25   2707.42   2941.96     85.92 o
   3   6  25   1413.16   1562.78     64.30 o
   5   6  25   2451.75   2434.20     91.39 o
  -6   7  25   1709.82   1763.81     60.29 o
  -4   7  25    235.27    320.28     23.28 o
  -2   7  25    483.28    434.43     27.66 o
   0   7  25    264.24    304.25     26.08 o
   2   7  25    625.47    635.34     38.29 o
   4   7  25   3853.68   3616.79    110.15 o
   6   7  25     33.69     30.08     11.38 <
  -7   8  25    772.14    866.45     38.48 o
  -5   8  25    570.71    701.80     31.29 o
  -3   8  25    371.86    409.12     24.61 o
  -1   8  25    589.03    660.40     37.08 o
   1   8  25      1.36      3.43     10.49 <
   3   8  25    127.90    123.82     21.81 o
   5   8  25   1899.28   1915.68     61.88 o
   7   8  25    725.12    797.39     35.61 o
  -8   9  25      4.57     -3.24      5.22 <
  -6   9  25    132.91    133.94     13.55 o
  -4   9  25    524.14    669.55     33.96 o
  -2   9  25    395.72    449.00     26.52 o
   0   9  25    121.42    136.29     21.94 o
   2   9  25    117.58    122.23     18.82 o
   4   9  25    330.26    310.23     29.70 o
   6   9  25    388.57    439.84     26.90 o
   8   9  25   1350.37   1305.98     38.79 o
  -9  10  25    564.92    531.23     22.13 o
  -7  10  25    264.92    230.86     17.55 o
  -5  10  25      4.00      2.35      6.87 <
  -3  10  25   1569.87   1698.82     48.59 o
  -1  10  25    138.19    128.02     14.88 o
   1  10  25   1487.56   1523.48     55.33 o
   3  10  25    238.84    264.06     23.59 o
   5  10  25    723.74    739.51     37.08 o
   7  10  25      1.74      1.21      6.36 <
   9  10  25    284.30    278.88     16.66 o
  -8  11  25    141.08    125.16     11.64 o
  -6  11  25     18.12     29.64      8.52 o
  -4  11  25    299.04    336.62     21.05 o
  -2  11  25    824.27    805.21     35.04 o
   0  11  25   1223.32   1284.29     54.19 o
   2  11  25   1969.68   1975.53     58.70 o
   4  11  25     12.26     11.96      9.86 <
   6  11  25    160.84    168.47     14.63 o
   8  11  25     69.98     76.06     10.11 o
  -5  12  25    834.80    772.71     25.31 o
  -3  12  25    180.58    192.70     14.75 o
  -1  12  25     34.42     14.63      9.48 <
   1  12  25    550.16    597.94     35.30 o
   3  12  25    351.53    317.10     24.87 o
   5  12  25   1510.60   1581.29     40.26 o
  -4  13  25      1.81      1.08      8.01 <
  -2  13  25    116.62    112.69     13.61 o
   0  13  25    405.37    376.88     27.35 o
   2  13  25   1578.71   1443.22     64.11 o
   4  13  25    548.14    519.34     33.39 o
   1   1  26      1.28      2.73      6.30 <
   0   2  26   1391.68   1549.11     52.72 o
   2   2  26   2989.36   3499.77     86.56 o
  -1   3  26      8.28     10.62      8.14 <
   1   3  26      4.71      7.57     11.89 <
   3   3  26     70.01    125.86     22.70 o
  -2   4  26    964.00    971.52     44.14 o
   0   4  26    587.83    580.65     37.01 o
   2   4  26   9060.91   9681.51    156.01 o
   4   4  26    997.01   1083.45     49.35 o
  -3   5  26    755.48    765.33     40.77 o
  -1   5  26    145.76    138.39     18.89 o
   1   5  26    113.61     77.84     17.62 o
   3   5  26     35.31     50.56     13.55 o
   5   5  26    163.38    165.42     20.86 o
  -4   6  26   7049.35   7885.01    120.77 o
  -2   6  26     10.94     -5.53      8.84 <
   0   6  26   4657.00   4800.47    131.01 o
   2   6  26      9.57     21.31     12.85 <
   4   6  26      1.48      5.79     14.37 <
   6   6  26   3566.68   3631.29     89.42 o
  -5   7  26      2.64     23.40      9.22 <
  -3   7  26      2.37     14.50     11.19 <
  -1   7  26     61.58     57.11     12.59 o
   1   7  26   1290.16   1261.33     53.10 o
   3   7  26     49.19     27.66     12.21 <
   5   7  26    103.01    112.82     14.50 o
   7   7  26     31.28     33.58      8.65 o
  -6   8  26     11.26      7.89      8.08 <
  -4   8  26    383.84    418.85     24.36 o
  -2   8  26   1050.73   1144.56     47.95 o
   0   8  26   4398.18   4706.98    106.46 o
   2   8  26    106.40     73.46     13.61 o
   4   8  26   7831.89   7846.34    127.26 o
   6   8  26    126.99    139.53     16.66 o
   8   8  26    375.73    347.94     19.72 o
  -7   9  26     27.56     33.58      7.57 o
  -5   9  26    794.51    779.01     32.37 o
  -3   9  26    139.09    178.84     16.54 o
  -1   9  26    520.28    493.58     30.72 o
   1   9  26    338.44    366.70     27.79 o
   3   9  26    516.41    544.97     35.17 o
   5   9  26      9.30     26.84     10.62 <
   7   9  26    138.68    143.79     11.38 o
   9   9  26     62.29     62.13      8.52 o
  -8  10  26   1324.81   1243.90     34.72 o
  -6  10  26   7602.52   8395.45    116.19 o
  -4  10  26      0.77     14.12      9.60 <
  -2  10  26   2163.55   2347.00     58.89 o
   0  10  26      5.10     17.36     10.68 <
   2  10  26     97.76    104.43     13.99 o
   4  10  26    887.16    945.95     42.36 o
   6  10  26    546.69    500.45     22.32 o
   8  10  26   2009.53   2042.12     55.46 o
  -7  11  26     88.06    100.80      9.09 o
  -5  11  26    101.98    105.44     10.11 o
  -3  11  26    145.92    166.12     15.01 o
  -1  11  26    428.66    355.45     27.16 o
   1  11  26     58.02     58.95     14.31 o
   3  11  26    156.67    151.36     17.74 o
   5  11  26     28.38     27.16      4.83 o
   7  11  26    276.43    258.27     18.57 o
  -4  12  26     65.58    103.15      9.16 o
  -2  12  26   2694.58   2258.35     51.01 o
   0  12  26     24.41    -19.91     11.96 <
   2  12  26   2508.38   2772.60     73.14 o
   4  12  26     16.33     60.54     10.24 o
  -3  13  26    133.72    101.31     34.85 <
  -1  13  26    521.93    419.11     34.28 o
   1  13  26      8.97     21.11     10.81 <
   0   1  27    552.72    776.14     33.96 o
  -1   2  27    800.94    684.05     37.52 o
   1   2  27   1373.48   1490.60     50.56 o
  -2   3  27   5864.70   6365.41    125.86 o
   0   3  27    724.74    809.53     44.58 o
   2   3  27   1626.40   1657.03     76.64 o
  -3   4  27    556.87    734.87     42.36 o
  -1   4  27    618.10    907.85     48.91 o
   1   4  27      3.94     -7.00     14.50 <
   3   4  27      0.13     25.88     11.19 <
  -4   5  27   2431.10   2789.07     74.60 o
  -2   5  27    517.89    518.13     32.75 o
   0   5  27   3604.44   3460.66     86.05 o
   2   5  27   1415.64   1521.51     56.22 o
   4   5  27    323.84    363.84     32.05 o
  -5   6  27    489.47    494.28     30.08 o
  -3   6  27    339.39    272.33     27.73 o
  -1   6  27      0.09     16.47      8.90 <
   1   6  27   1249.58   1302.22     53.49 o
   3   6  27   3311.06   3430.96     86.87 o
   5   6  27    242.44    288.73     26.27 o
  -6   7  27    280.31    297.70     20.61 o
  -4   7  27    298.72    359.64     24.68 o
  -2   7  27    182.80    154.10     17.62 o
   0   7  27    845.45    906.96     44.71 o
   2   7  27    176.63    191.68     20.10 o
   4   7  27   1134.84   1137.82     50.69 o
   6   7  27    795.84    826.70     34.92 o
  -7   8  27    171.04    221.76     17.11 o
  -5   8  27     14.67     19.08      7.89 <
  -3   8  27      5.47     -6.30      8.14 <
  -1   8  27     13.47     23.91      8.59 <
   1   8  27    149.51    154.99     18.57 o
   3   8  27     82.05     91.64     14.12 o
   5   8  27    415.56    439.71     27.09 o
   7   8  27    443.10    450.08     22.70 o
  -8   9  27    551.77    527.41     22.20 o
  -6   9  27    337.38    414.27     24.99 o
  -4   9  27    843.41    914.02     38.86 o
  -2   9  27    642.13    653.40     31.54 o
   0   9  27    206.13    265.90     22.96 o
   2   9  27    185.92    164.15     19.40 o
   4   9  27    186.08    177.37     18.06 o
   6   9  27    185.48    176.74     13.16 o
   8   9  27    547.42    486.01     20.29 o
  -7  10  27     15.26      6.17      4.96 <
  -5  10  27    301.90    312.58     19.33 o
  -3  10  27    709.80    817.35     32.37 o
  -1  10  27     33.71     27.73      9.35 <
   1  10  27   2004.84   2026.34     59.65 o
   3  10  27    296.66    247.65     19.33 o
   5  10  27    334.07    325.68     20.54 o
   7  10  27     96.58    103.73     10.62 o
  -6  11  27   1068.41    980.61     31.23 o
  -4  11  27     10.45      6.68      6.61 <
  -2  11  27    750.35    741.67     30.15 o
   0  11  27    478.58    429.22     27.73 o
   2  11  27     98.76    104.81     15.07 o
   4  11  27    546.70    515.20     25.63 o
   6  11  27     22.09     -5.91     10.56 <
  -3  12  27    341.31    301.96     19.21 o
  -1  12  27    520.93    493.01     27.03 o
   1  12  27    691.64    750.58     35.04 o
   3  12  27    346.84    346.54     27.03 o
   0   0  28   7643.11   6666.10    196.58 o
   1   1  28    224.45    176.36     15.96 o
   0   2  28     71.54     27.03      8.33 o
   2   2  28     46.06     42.67      8.59 o
  -1   3  28    174.90    147.67     18.89 o
   1   3  28   3528.07   4127.99    113.08 o
   3   3  28   1377.34   1719.30     72.37 o
  -2   4  28    303.43    448.17     30.40 o
   0   4  28   1122.34    926.49     51.77 o
   2   4  28    229.84    194.35     24.10 o
   4   4  28     36.18     35.49     14.50 <
  -3   5  28    531.22    566.21     36.12 o
  -1   5  28    845.87    774.55     41.40 o
   1   5  28    165.78    166.05     20.29 o
   3   5  28      5.58     -7.44     15.65 <
   5   5  28   2509.06   2687.63     77.84 o
  -4   6  28    124.66    104.87     15.65 o
  -2   6  28    274.05    271.56     20.86 o
   0   6  28     32.47      1.08     13.04 <
   2   6  28   3720.92   3918.88     84.58 o
   4   6  28    600.42    605.51     35.93 o
   6   6  28    696.93    719.48     31.74 o
  -5   7  28    184.07    206.31     17.30 o
  -3   7  28    269.42    264.88     21.62 o
  -1   7  28    435.78    490.46     30.40 o
   1   7  28   1946.70   1983.99     60.35 o
   3   7  28      5.20    -20.16     14.63 <
   5   7  28    370.27    378.60     23.91 o
   7   7  28     21.64     34.41      7.50 o
  -6   8  28    300.93    306.79     22.39 o
  -4   8  28    172.61    206.95     16.73 o
  -2   8  28    506.52    499.24     28.62 o
   0   8  28    315.84    276.71     23.79 o
   2   8  28      6.95     14.50     14.63 <
   4   8  28      3.75      3.75     11.89 <
   6   8  28    236.46    247.33     17.04 o
   8   8  28    960.24    891.32     30.78 o
  -7   9  28   1207.79   1169.75     36.82 o
  -5   9  28     75.65     54.12      9.09 o
  -3   9  28    610.70    691.50     30.72 o
  -1   9  28    150.46    147.74     18.32 o
   1   9  28    382.72    326.89     24.42 o
   3   9  28    920.03    884.58     43.63 o
   5   9  28   1930.84   1871.48     49.54 o
   7   9  28     94.82     87.26     10.11 o
  -6  10  28      2.12     13.23      5.72 <
  -4  10  28    183.22    141.89     15.77 o
  -2  10  28     57.03     35.17      6.11 o
   0  10  28   1204.44   1129.30     39.56 o
   2  10  28    232.27    192.83     16.73 o
   4  10  28      5.97    -12.34      6.55 <
   6  10  28    246.78    242.05     15.96 o
  -5  11  28    247.26    126.18     16.47 o
  -3  11  28    446.92    426.68     24.36 o
  -1  11  28    426.04    296.11     19.78 o
   1  11  28     12.38      3.82      6.87 <
   3  11  28      1.74      7.06      9.60 <
   5  11  28     11.91      9.48      5.34 <
  -2  12  28   1710.60   1158.17     79.56 o
   0  12  28    128.57    111.87     15.33 o
   2  12  28     41.94     40.58     10.11 o
   0   1  29      1.66     17.87      7.19 <
  -1   2  29      0.29      6.23      7.06 <
   1   2  29   2502.45   2943.93     81.09 o
  -2   3  29    329.12    275.06     23.72 o
   0   3  29     69.14    144.62     19.65 o
   2   3  29   5414.26   5449.61    118.10 o
  -3   4  29   1018.24   1060.11     49.61 o
  -1   4  29   4225.63   4850.46    113.65 o
   1   4  29   2302.97   2361.95     77.02 o
   3   4  29    604.43    541.60     40.51 o
  -4   5  29   1186.49   1092.29     59.78 o
  -2   5  29     67.74     27.22     10.05 <
   0   5  29      4.22     -3.75     13.10 <
   2   5  29      0.44     -0.13     16.73 <
   4   5  29   4321.82   4557.08    105.57 o
  -5   6  29   1594.43   1658.94     53.55 o
  -3   6  29    125.81    125.48     15.07 o
  -1   6  29   2219.60   2476.81     64.04 o
   1   6  29      0.04     13.74      9.41 <
   3   6  29    582.09    583.25     37.46 o
   5   6  29   1105.80   1153.53     43.95 o
  -6   7  29   1643.32   1801.02     46.43 o
  -4   7  29      6.20      7.89      9.09 <
  -2   7  29    121.05    178.65     17.04 o
   0   7  29    553.31    539.75     30.65 o
   2   7  29    694.67    682.21     34.66 o
   4   7  29    117.45    122.17     14.88 o
   6   7  29     27.82     24.99      9.09 <
  -7   8  29    520.70    480.67     24.68 o
  -5   8  29     56.89     63.60     10.37 o
  -3   8  29   1612.36   1603.48     45.79 o
  -1   8  29    168.84    207.20     19.02 o
   1   8  29    538.74    555.46     34.92 o
   3   8  29    793.22    802.16     37.14 o
   5   8  29      2.09     -3.12      5.98 <
   7   8  29    429.80    376.56     20.86 o
  -6   9  29    637.78    589.36     28.43 o
  -4   9  29    110.45    107.22     12.08 o
  -2   9  29    305.52    361.62     21.94 o
   0   9  29    150.58    115.88     13.29 o
   2   9  29   2078.54   2111.56     57.75 o
   4   9  29    938.35    870.40     37.78 o
   6   9  29     11.99     15.26      5.28 <
  -5  10  29    195.11    163.83     14.25 o
  -3  10  29    342.62    286.19     19.97 o
  -1  10  29      2.25      4.64      8.08 <
   1  10  29     41.85     36.12     10.49 o
   3  10  29    199.55    182.27     15.07 o
   5  10  29    298.00    238.43     15.52 o
  -4  11  29    108.58    229.59     39.18 o
  -2  11  29    251.52    217.38     17.43 o
   0  11  29    347.61    335.86     22.58 o
   2  11  29    380.46    340.57     24.61 o
   1   1  30   1113.19   1289.12     47.25 o
   0   2  30    888.32   1001.09     41.53 o
   2   2  30   1483.75   1586.63     51.20 o
  -1   3  30    678.17    811.38     41.59 o
   1   3  30    183.52    159.12     21.05 o
   3   3  30   2494.62   2274.44     80.07 o
  -2   4  30     70.71     73.14     13.04 o
   0   4  30      6.49     12.72     10.62 <
   2   4  30    671.58    708.54     42.10 o
   4   4  30    679.58    654.74     39.68 o
  -3   5  30   1989.18   2273.29     62.96 o
  -1   5  30   2429.76   2440.75     65.95 o
   1   5  30    252.80    284.41     26.71 o
   3   5  30   2988.69   2973.38     88.78 o
   5   5  30      1.50      0.13      9.54 <
  -4   6  30    983.09   1036.70     46.36 o
  -2   6  30    100.72     76.64     14.50 o
   0   6  30   1311.18   1298.72     45.60 o
   2   6  30     13.71      2.93     11.51 <
   4   6  30     14.33    -13.93     10.56 <
   6   6  30     39.25     43.06      7.31 o
  -5   7  30    108.65    130.95     15.07 o
  -3   7  30     93.27    101.44     11.57 o
  -1   7  30     24.08     16.98     10.24 <
   1   7  30   2062.59   1961.60     55.46 o
   3   7  30   4334.18   4234.07     85.22 o
   5   7  30    120.45     98.00     11.77 o
   7   7  30   1270.13   1192.39     39.88 o
  -6   8  30      6.66      9.03      7.12 <
  -4   8  30      2.15     10.94      6.74 <
  -2   8  30     72.29     59.65     10.56 o
   0   8  30    232.77    283.96     19.52 o
   2   8  30     79.92     66.65     12.27 o
   4   8  30   1507.84   1412.82     47.89 o
   6   8  30    190.79    203.45     13.10 o
  -5   9  30   1731.95   1681.77     46.04 o
  -3   9  30    422.75    404.48     19.91 o
  -1   9  30     22.77     30.78      7.19 o
   1   9  30    263.00    286.44     20.03 o
   3   9  30    285.53    292.99     19.27 o
   5   9  30    275.74    237.60     14.75 o
  -4  10  30    192.61    146.53     19.40 o
  -2  10  30      0.37     -7.12      6.36 <
   0  10  30      2.75     12.72      8.27 <
   2  10  30     74.44     68.43     10.81 o
   4  10  30     76.93     69.89     10.43 o
  -1  11  30    852.63    849.98     99.15 o
   1  11  30   1954.41   1872.63     76.95 o
   0   1  31    966.82   1135.92     46.94 o
  -1   2  31     47.05     41.34      8.14 o
   1   2  31   1091.56   1185.27     47.06 o
  -2   3  31    516.35    640.74     33.26 o
   0   3  31   2743.15   2677.77     74.15 o
   2   3  31   3030.48   2965.93     78.35 o
  -3   4  31    178.88    186.34     20.22 o
  -1   4  31   1574.77   1560.49     53.29 o
   1   4  31   4409.30   4197.82     89.23 o
   3   4  31     12.85     17.49      8.39 <
  -4   5  31   2760.09   2986.73     70.28 o
  -2   5  31    412.65    459.87     29.51 o
   0   5  31    167.34    217.06     19.21 o
   2   5  31   1276.70   1233.41     49.42 o
   4   5  31    428.00    473.10     29.13 o
  -5   6  31   1703.17   1770.05     59.27 o
  -3   6  31    508.42    474.69     24.93 o
  -1   6  31   1211.41   1286.58     50.05 o
   1   6  31     62.43     72.63     12.21 o
   3   6  31    473.08    480.86     28.05 o
   5   6  31    402.35    341.01     18.89 o
  -6   7  31      0.57     17.17      6.87 <
  -4   7  31    305.67    343.36     21.62 o
  -2   7  31    218.11    189.90     16.28 o
   0   7  31   2722.33   2767.38     60.42 o
   2   7  31     73.91     22.26     11.83 <
   4   7  31    660.24    698.87     30.02 o
   6   7  31    310.02    278.62     22.26 o
  -5   8  31     30.77     41.21      6.42 o
  -3   8  31    750.79    690.48     26.27 o
  -1   8  31   2729.44   2860.17     59.15 o
   1   8  31    560.19    458.67     24.17 o
   3   8  31    982.43    990.34     39.11 o
   5   8  31    493.54    429.73     19.72 o
  -4   9  31    188.74    196.77     21.69 o
  -2   9  31     22.45     27.28      8.59 o
   0   9  31   1408.58   1226.54     36.57 o
   2   9  31      0.17      3.75      6.80 <
   4   9  31   1317.23   1282.76     40.00 o
  -1  10  31      4.36      6.17     11.19 <
   1  10  31    145.25    154.99     17.93 o
   0   0  32  12924.60  13604.50    351.19 o
   1   1  32     24.66     53.87     11.38 o
   0   2  32   1229.10   1265.72     52.28 o
   2   2  32    150.46    139.53     16.47 o
  -1   3  32      0.65     -0.95      7.70 <
   1   3  32    613.30    560.48     30.46 o
   3   3  32      1.11    -23.98     11.13 <
  -2   4  32   9074.30   9467.06    136.86 o
   0   4  32   2319.19   2081.86     53.87 o
   2   4  32    390.97    457.58     34.28 o
   4   4  32      1.72    -15.39     10.43 <
  -3   5  32    243.46    183.80     18.32 o
  -1   5  32      2.60      9.79      7.31 <
   1   5  32      1.51     -0.64      8.46 <
   3   5  32      0.29    -12.66     10.24 <
   5   5  32      0.55     20.80      8.65 <
  -4   6  32     19.91     21.24      7.25 <
  -2   6  32     81.01    119.37     15.39 o
   0   6  32    354.82    362.38     23.40 o
   2   6  32   3637.01   3905.84     87.00 o
   4   6  32   2648.58   2732.28     68.18 o
   6   6  32   1161.77   1131.65     38.16 o
  -5   7  32     52.44     86.43     10.94 o
  -3   7  32     62.32     43.37      7.82 o
  -1   7  32      0.09     -7.44      5.34 <
   1   7  32     74.67     69.89     12.78 o
   3   7  32      0.44      3.82      7.82 <
   5   7  32     97.46    110.21     11.13 o
  -4   8  32   2677.16   2564.57     79.37 o
  -2   8  32   1273.72   1154.87     34.60 o
   0   8  32      3.33     10.05      7.31 <
   2   8  32     34.16     33.45      9.09 o
   4   8  32    178.64    169.17     14.82 o
  -3   9  32     32.14     63.66     16.28 o
  -1   9  32     12.37     22.32      9.22 <
   1   9  32    204.99    195.37     18.25 o
   3   9  32     44.74     54.63     10.56 o
   0   1  33    421.23    401.62     27.79 o
  -1   2  33     11.62     13.61      5.09 <
   1   2  33   1753.65   1988.76     72.18 o
  -2   3  33   1205.30   1147.68     64.49 o
   0   3  33    489.36    487.79     27.92 o
   2   3  33   4015.91   4878.38    110.72 o
  -3   4  33      9.80      3.56      9.35 <
  -1   4  33      0.66      7.12      7.12 <
   1   4  33   1889.67   1876.64     49.35 o
   3   4  33     39.34     24.93      8.84 <
  -4   5  33   3157.38   3719.37     77.08 o
  -2   5  33    240.89    296.11     20.61 o
   0   5  33     32.48     59.08      8.97 o
   2   5  33    942.26    942.32     40.00 o
   4   5  33    607.56    644.24     27.79 o
  -5   6  33   1588.13   1637.38     57.24 o
  -3   6  33    193.91    158.49     13.04 o
  -1   6  33    508.34    518.19     24.68 o
   1   6  33    520.50    477.93     28.68 o
   3   6  33    133.24    118.67     12.97 o
   5   6  33    459.83    500.51     33.20 o
  -4   7  33    467.68    394.62     22.13 o
  -2   7  33    289.89    289.62     16.03 o
   0   7  33   2740.99   2659.97     55.46 o
   2   7  33      3.68     16.22      8.14 <
   4   7  33    139.93    128.53     10.75 o
  -3   8  33    150.69    142.71     24.23 o
  -1   8  33    734.55    574.60     30.91 o
   1   8  33     41.93     36.00      6.17 o
   3   8  33   1172.38   1229.47     45.73 o
   1   1  34    817.44    999.94     40.19 o
   0   2  34     72.35     73.52     12.27 o
   2   2  34    563.06    525.95     33.77 o
  -1   3  34   1680.43   1900.74     52.72 o
   1   3  34    252.55    273.47     24.42 o
   3   3  34   1226.37   1317.87     48.91 o
  -2   4  34     59.89     35.55      8.39 o
   0   4  34     13.86      2.10      6.17 <
   2   4  34    154.21    188.31     21.37 o
   4   4  34    172.04    227.11     17.93 o
  -3   5  34   1904.89   2483.36     62.64 o
  -1   5  34   3585.44   3699.91     58.95 o
   1   5  34   1039.88    927.12     74.47 o
   3   5  34   6091.49   7724.49    110.98 o
   5   5  34     10.83     21.11      6.23 o
  -4   6  34    707.96    913.90     32.56 o
  -2   6  34      0.56     13.55      7.63 <
   0   6  34    523.17    532.25     25.44 o
   2   6  34     29.03     21.94      5.79 o
   4   6  34     93.76    124.52     13.55 o
  -3   7  34     67.13     60.93     34.98 <
  -1   7  34    145.17    170.82     27.28 o
   1   7  34   1759.93   1810.18     71.04 o
   3   7  34   4169.11   4616.93    163.64 o
   0   1  35     98.03     59.53      9.16 o
  -1   2  35     16.34     13.61      8.14 <
   1   2  35    370.96    467.95     37.27 o
  -2   3  35     45.06      6.36      9.03 <
   0   3  35    455.34    422.61     22.77 o
   2   3  35   1832.08   1897.50     52.98 o
  -3   4  35    636.42    735.63     31.86 o
  -1   4  35    502.98    520.16     30.46 o
   1   4  35   1472.06   1658.94     55.84 o
   3   4  35    471.13    611.11     30.78 o
  -4   5  35    219.30    196.71     27.92 o
  -2   5  35     26.93     94.12     13.61 o
   0   5  35    116.27    153.46     20.73 o
   2   5  35     59.89     89.35     13.55 o
   4   5  35   1098.12   1474.13     58.32 o
  -1   6  35    840.94    935.01     53.55 o
   1   6  35    341.97    360.03     29.57 o
   0   0  36   2584.45   3221.02    112.57 o
   1   1  36     81.12     70.97     11.70 o
   0   2  36    487.45    566.08     51.77 o
   2   2  36    110.13    107.35     13.16 o
  -1   3  36     11.91     -7.89      7.95 <
   1   3  36    546.28    450.27     39.43 o
   3   3  36    197.35    230.22     21.18 o
  -2   4  36   3124.38   4465.82    134.32 o
   0   4  36    280.13    335.73     30.46 o
   2   4  36     32.19     24.49      6.04 o
