# Supplementary material for: Photocrystallographic and spectroscopic studies of a model (N,N,O)-donor square-planar nickel(II) nitro complex: in search of high-conversion and stable photoswitchable materials
Source: IUCrJ. 2020 Oct 29;7(Pt 6):1188–98. doi: 10.1107/S205225252001307X (PMC7642791; doi:10.1107/S205225252001307X)
Supplement: Supplementary file 7 [file m-07-01188-sup7.hkl]

#=======================================================================
data_200K_dark
#=======================================================================

_cell_length_a                           14.8584(3)
_cell_length_b                           14.8584(3)
_cell_length_c                           29.8280(8)
_cell_angle_alpha                        90
_cell_angle_beta                         90
_cell_angle_gamma                        90

# STRUCTURE-FACTOR LIST

loop_
 _refln_index_h
 _refln_index_k
 _refln_index_l
 _refln_F_squared_calc
 _refln_F_squared_meas
 _refln_F_squared_sigma
 _refln_observed_status
   0   2   0  85490.00  73993.60    266.96 o
   2   2   0   1110.86    996.52     35.17 o
   0   4   0 660032.00 605347.00   2352.02 o
   2   4   0   2214.59   1855.63     81.12 o
   4   4   0   9168.21  10117.80    187.60 o
  -4   6   0   6138.59   6542.24    142.62 o
  -2   6   0  21356.90  19366.50    224.34 o
   0   6   0  16394.10  16316.50    187.84 o
   2   6   0  49643.90  48401.70    436.58 o
   4   6   0  36660.60  42048.30    608.74 o
   6   6   0    118.73    122.82     28.15 o
  -6   8   0   7691.60   8897.76    292.75 o
  -4   8   0 117648.00 111431.00   1198.95 o
  -2   8   0 187127.00 180672.00    975.09 o
   0   8   0  10469.10  11635.60    191.65 o
   2   8   0   6219.98   5730.83    188.99 o
   4   8   0   1034.77   1108.27     96.92 o
   6   8   0  33211.40  39959.60    776.30 o
   8   8   0  17906.00  18633.90    298.80 o
  -8  10   0    640.38    460.00     42.68 o
  -6  10   0      3.92      7.93      7.45 <
  -4  10   0  21298.50  18838.90    164.71 o
  -2  10   0   4284.10   3707.39    189.84 o
   0  10   0  18946.50  17789.60    375.62 o
   2  10   0  15491.70  15829.00    301.95 o
   4  10   0   6373.72   7325.62    157.69 o
   6  10   0     60.13     85.05     18.95 o
   8  10   0    705.66    679.44     56.24 o
  10  10   0   1512.10   1403.56     74.16 o
 -10  12   0   1424.87   1491.52    102.36 o
  -8  12   0    208.87    152.79     20.58 o
  -6  12   0    398.54    346.98     19.49 o
  -4  12   0  16212.30  14681.00    155.63 o
  -2  12   0  33484.10  33110.20    256.97 o
   0  12   0  22440.10  26374.10    280.88 o
   2  12   0   2223.33   2464.25     86.20 o
   4  12   0  15402.40  17535.70    270.35 o
   6  12   0  18419.90  21377.90    297.53 o
   8  12   0   2508.03   3047.44    110.23 o
  10  12   0    196.41    277.13     30.15 o
  12  12   0   2158.71   2965.96    138.99 o
 -12  14   0     86.80    120.34     23.67 o
 -10  14   0     17.24     43.22     22.40 <
  -8  14   0    441.07    473.74     37.59 o
  -6  14   0    156.72    169.56     15.19 o
  -4  14   0   3293.20   3372.45     70.28 o
  -2  14   0    824.58    783.20     35.23 o
   0  14   0      7.09     28.39      8.96 o
   2  14   0   9431.73  11507.90    228.76 o
   4  14   0   2897.95   3382.38    121.37 o
   6  14   0   1762.77   1777.54     79.42 o
   8  14   0    951.35    930.54     53.21 o
  10  14   0      7.58     23.37     12.11 <
  12  14   0    888.20    968.13     56.54 o
  -8  16   0   1059.89   1143.56     53.03 o
  -6  16   0   2390.10   2357.10    107.33 o
  -4  16   0   2054.38   1836.38     49.88 o
  -2  16   0   4638.63   5311.62    106.42 o
   0  16   0   6341.77   7160.54    129.91 o
   2  16   0    213.86    279.07     33.29 o
   4  16   0   4159.65   5284.69    195.59 o
   6  16   0   2158.82   2413.76    116.04 o
  -2  18   0    651.59   1040.90     65.44 o
   0  18   0    338.87    360.24     39.59 o
   2  18   0      0.07     13.62      8.47 <
   4  18   0    793.95    808.20     50.00 o
   0   1   1  21053.60  20830.00     69.01 o
  -1   2   1   2910.77   2923.71     33.48 o
   1   2   1  40607.30  38421.20    140.74 o
  -2   3   1  61828.10  62165.70    202.49 o
   0   3   1  57926.70  58045.20    190.14 o
   2   3   1   5910.48   5417.62     68.89 o
  -3   4   1  17016.70  19232.30    155.57 o
  -1   4   1 384455.00 388052.00    767.58 o
   1   4   1  48808.90  48433.50    204.73 o
   3   4   1    464.16    635.01     28.75 o
  -4   5   1  18840.80  19977.00    194.38 o
  -2   5   1    432.18    389.06     19.13 o
   0   5   1 104976.00 105870.00    336.27 o
   2   5   1  19124.90  18803.10    154.12 o
   4   5   1     35.42     35.84     10.17 o
  -5   6   1  35085.90  37910.40    302.07 o
  -3   6   1    416.80    241.65     20.58 o
  -1   6   1  15407.30  15662.70    144.56 o
   1   6   1    162.31    115.99     12.83 o
   3   6   1    601.72    557.89     36.62 o
   5   6   1  10672.50  11950.60    180.39 o
  -6   7   1   2337.82   2474.60     80.63 o
  -4   7   1   7722.57   6666.03    123.49 o
  -2   7   1  31474.50  32943.60    271.01 o
   0   7   1  64742.30  63374.30    289.96 o
   2   7   1    826.02    976.49     49.21 o
   4   7   1    301.23    290.20     30.69 o
   6   7   1   2911.67   3008.22    102.06 o
  -7   8   1   1424.65   1259.61     50.97 o
  -5   8   1    697.13    861.35     56.36 o
  -3   8   1  53897.80  51405.70    372.47 o
  -1   8   1  72635.70  72847.40    330.52 o
   1   8   1    900.69    682.59     38.86 o
   3   8   1  15184.70  16566.20    235.06 o
   5   8   1    291.56    240.44     30.21 o
   7   8   1   5785.37   6648.78    142.01 o
  -8   9   1   1112.25    948.28     48.67 o
  -6   9   1   4276.70   3955.95     82.87 o
  -4   9   1      0.45     27.18     16.22 <
  -2   9   1   4075.53   4009.64     94.68 o
   0   9   1  47024.50  48366.10    300.37 o
   2   9   1     10.58     28.94     10.84 <
   4   9   1  14876.40  15565.10    284.88 o
   6   9   1    420.55    458.67     31.42 o
   8   9   1   1424.35   1412.40     56.54 o
  -9  10   1   3744.59   3130.37     80.75 o
  -7  10   1   9580.71   8794.19    110.72 o
  -5  10   1     61.27     54.97      6.17 o
  -3  10   1   6524.83   6088.23    121.43 o
  -1  10   1     74.51     74.64     17.07 o
   1  10   1   1043.18   1062.57     58.11 o
   3  10   1   7730.72   8150.89    183.00 o
   5  10   1  13269.70  14297.20    151.64 o
   7  10   1   5108.42   5581.43    112.05 o
   9  10   1    999.49    789.31     40.32 o
 -10  11   1   1791.39   1709.50     56.96 o
  -8  11   1     50.47     37.59      7.87 o
  -6  11   1    928.65    825.51     25.67 o
  -4  11   1   1335.56   1410.40     33.17 o
  -2  11   1   8796.37   9033.61     85.11 o
   0  11   1    334.60    341.54     19.67 o
   2  11   1   2922.59   3390.98     70.40 o
   4  11   1   5918.31   6649.50    112.17 o
   6  11   1    342.46    396.74     27.42 o
   8  11   1   8402.24   8666.28    108.42 o
  10  11   1   1683.09   1600.90     54.48 o
 -11  12   1     91.30    154.30     22.82 o
  -9  12   1   2184.34   2364.91     77.30 o
  -7  12   1    293.22    274.71     13.38 o
  -5  12   1  15929.60  15001.00     98.49 o
  -3  12   1  50216.20  48225.30    210.12 o
  -1  12   1    655.58    565.88     26.03 o
   1  12   1  11225.60  13463.60    149.52 o
   3  12   1      6.09     35.23     14.29 <
   5  12   1    825.37    928.48     38.14 o
   7  12   1   3871.78   4146.75     92.62 o
   9  12   1   2663.40   2826.13     83.84 o
  11  12   1    879.78   1000.46     58.60 o
 -12  13   1   4474.44   7190.20    145.04 o
 -10  13   1     46.55     58.29     12.89 o
  -8  13   1   1806.82   1625.18     47.34 o
  -6  13   1    613.13    594.09     18.71 o
  -4  13   1    201.08    206.91     11.44 o
  -2  13   1      4.91     15.86      4.78 o
   0  13   1   4801.35   5270.82     76.64 o
   2  13   1   1243.16   1517.00     48.73 o
   4  13   1   1962.59   2108.67     50.61 o
   6  13   1      1.75      7.93      5.21 <
   8  13   1    552.85    558.49     31.66 o
  10  13   1    836.28   1012.38     56.48 o
  12  13   1     45.96     83.72     14.47 o
 -11  14   1    208.52    349.17     25.91 o
  -9  14   1    577.89    668.18     47.82 o
  -7  14   1    160.63    185.12     12.59 o
  -5  14   1    856.03    851.48     24.21 o
  -3  14   1    275.76    254.73     14.04 o
  -1  14   1   1815.95   1848.37     44.25 o
   1  14   1   2145.23   2650.27     68.71 o
   3  14   1     91.55     90.74     13.38 o
   5  14   1   1588.08   1687.71     54.90 o
   7  14   1    550.87    544.33     30.03 o
   9  14   1   2486.12   2814.38     87.05 o
  11  14   1    463.52    515.64     33.42 o
 -10  15   1      0.26     -5.81      7.39 <
  -8  15   1   1289.76   1712.17     72.82 o
  -6  15   1    780.43    720.85     23.73 o
  -4  15   1   2547.40   2528.42     43.10 o
  -2  15   1    794.36    811.47     31.84 o
   0  15   1    420.08    433.85     25.85 o
   2  15   1    144.73    190.62     18.71 o
   4  15   1     24.59     36.93     11.86 o
   6  15   1     26.94     22.70      5.81 o
   8  15   1    604.79    622.42     26.76 o
  10  15   1    148.76    110.54     13.08 o
  -9  16   1     20.46     28.57      6.84 o
  -7  16   1    172.16    151.70     16.53 o
  -5  16   1   5737.21   5769.51     69.92 o
  -3  16   1   1988.09   1984.09     44.92 o
  -1  16   1    354.47    327.19     17.37 o
   1  16   1    116.42    111.26     12.95 o
   3  16   1    142.96    160.42     19.92 o
   5  16   1    828.64   1085.03     59.08 o
   7  16   1     47.09     49.76     11.32 o
  -6  17   1      9.74     21.49      7.08 o
  -4  17   1   2737.92   3221.48     62.90 o
  -2  17   1    196.89    171.07     13.02 o
   0  17   1     82.06    165.08     17.62 o
   2  17   1      3.53     18.64     11.38 <
   4  17   1    844.89    947.55     50.36 o
   6  17   1      2.39     11.32      6.48 <
  -3  18   1    159.10    201.34     28.03 o
  -1  18   1    188.42    247.35     22.40 o
   1  18   1    977.22   1206.70     50.06 o
   3  18   1      6.85     19.31      6.36 o
   1   1   2 153883.00 144212.00    298.80 o
   0   2   2  14545.90  14467.60     78.27 o
   2   2   2  88796.40  83264.70    236.02 o
  -1   3   2  54730.70  56676.60    205.21 o
   1   3   2   5556.99   5438.75     64.41 o
   3   3   2  12798.20  12103.40    103.57 o
  -2   4   2  43320.80  44113.60    192.80 o
   0   4   2   5701.52   5720.84     63.92 o
   2   4   2  22060.90  20890.00    141.95 o
   4   4   2    577.56    606.86     29.78 o
  -3   5   2  59805.30  58676.40    248.49 o
  -1   5   2  78425.60  76641.30    271.92 o
   1   5   2  11788.40  10953.50    122.46 o
   3   5   2  33571.10  34034.20    262.36 o
   5   5   2   3648.17   4002.80     92.92 o
  -4   6   2   1725.71   1570.76     54.12 o
  -2   6   2    370.44    456.13     25.67 o
   0   6   2   6867.85   6448.41     92.56 o
   2   6   2   2555.68   2830.61     63.86 o
   4   6   2    195.53    231.91     23.61 o
   6   6   2     91.99    185.42     23.12 o
  -5   7   2   5775.10   5966.07    123.19 o
  -3   7   2  42515.50  42482.50    301.10 o
  -1   7   2  22397.80  22563.90    178.15 o
   1   7   2  10806.50   9963.12    130.88 o
   3   7   2  15541.10  15960.80    212.29 o
   5   7   2    658.96    729.26     50.97 o
   7   7   2  19605.50  21718.70    271.32 o
  -6   8   2    138.76    130.15     22.70 o
  -4   8   2    252.26    382.46     36.32 o
  -2   8   2   2269.45   1845.40     63.56 o
   0   8   2    766.30    807.11     35.41 o
   2   8   2   2952.58   3189.09     93.16 o
   4   8   2    212.36    184.45     27.54 o
   6   8   2   1480.31   1626.63     80.15 o
   8   8   2     83.19     83.90     13.92 o
  -7   9   2   7774.16   7437.61    106.66 o
  -5   9   2   5211.64   4568.02    148.79 o
  -3   9   2  36845.50  33595.20    351.52 o
  -1   9   2   4475.98   4639.63    103.51 o
   1   9   2  19325.40  19994.30    228.64 o
   3   9   2    736.76    632.16     46.73 o
   5   9   2   6742.64   7341.48    186.69 o
   7   9   2  15157.90  16478.60    192.14 o
   9   9   2    270.08    264.60     25.61 o
  -8  10   2   3234.18   3335.95     85.05 o
  -6  10   2   1429.15   1354.10     35.47 o
  -4  10   2   2676.32   2514.55     44.13 o
  -2  10   2    483.19    452.62     39.11 o
   0  10   2    516.84    578.11     47.94 o
   2  10   2   1882.59   1959.69     80.09 o
   4  10   2   1852.32   2104.79     61.44 o
   6  10   2    540.26    646.75     35.23 o
   8  10   2     52.05     29.54     14.23 <
  10  10   2   2756.25   2586.89     71.92 o
  -9  11   2   2085.60   1911.08     54.48 o
  -7  11   2   1048.55    916.56     28.51 o
  -5  11   2    418.87    413.15     18.34 o
  -3  11   2   5049.70   4808.04     60.41 o
  -1  11   2   1561.70   1543.27     37.83 o
   1  11   2  19865.50  22269.20    169.86 o
   3  11   2   2179.75   2179.31     62.23 o
   5  11   2  11454.60  13127.70    159.75 o
   7  11   2   5152.41   5702.07    128.88 o
   9  11   2      3.24     -3.81      6.48 <
  11  11   2    556.01    544.57     36.99 o
 -10  12   2     50.52     36.02      9.93 o
  -8  12   2   2637.72   2399.24     49.28 o
  -6  12   2    912.40    820.97     21.07 o
  -4  12   2   1319.33   1288.06     32.93 o
  -2  12   2    307.42    363.45     18.83 o
   0  12   2   1542.00   1537.10     46.43 o
   2  12   2      5.38     26.57     13.80 <
   4  12   2   3950.15   4349.18     91.89 o
   6  12   2    585.02    745.12     35.29 o
   8  12   2   1422.12   1593.28     56.12 o
  10  12   2   1539.41   1877.49     82.81 o
  12  12   2    171.28    220.41     27.24 o
 -11  13   2      0.07    -25.61     13.08 <
  -9  13   2   1433.22   1492.91     50.30 o
  -7  13   2     39.80     56.72      6.84 o
  -5  13   2   7441.88   7266.60     69.92 o
  -3  13   2   5482.58   5250.48     61.81 o
  -1  13   2    541.48    544.21     21.61 o
   1  13   2    350.97    423.20     23.43 o
   3  13   2   3542.83   4039.24     77.00 o
   5  13   2   6390.01   7562.55     95.16 o
   7  13   2    554.72    543.48     32.33 o
   9  13   2    910.70   1066.50     49.40 o
  11  13   2    459.86    627.08     42.37 o
  13  13   2    115.99    125.91     15.92 o
 -12  14   2     58.79     91.10     14.59 o
 -10  14   2   1385.17   1788.32     76.94 o
  -8  14   2    629.31    641.06     36.44 o
  -6  14   2    416.89    352.43     14.95 o
  -4  14   2    840.17    761.47     22.58 o
  -2  14   2     12.28     13.92      5.57 <
   0  14   2    753.21    805.78     34.02 o
   2  14   2    548.35    504.38     30.03 o
   4  14   2   3733.80   4442.65     78.82 o
   6  14   2     80.69    129.66     15.56 o
   8  14   2    319.75    307.27     21.55 o
  10  14   2    146.70    150.55     19.19 o
  12  14   2     17.11     31.30      8.60 o
  -9  15   2     57.70     34.50      7.87 o
  -7  15   2    855.58    751.60     32.20 o
  -5  15   2    486.27    547.48     19.19 o
  -3  15   2     34.25     40.20      6.72 o
  -1  15   2   1632.73   1768.83     44.19 o
   1  15   2    516.57    614.37     31.96 o
   3  15   2     49.72     61.75      9.93 o
   5  15   2     40.16     62.71     11.62 o
   7  15   2   1547.94   1494.48     44.25 o
   9  15   2   2038.97   2014.84     61.68 o
  -8  16   2    162.06    217.02     18.95 o
  -6  16   2    630.89    552.80     21.25 o
  -4  16   2   2612.47   2647.85     49.82 o
  -2  16   2    502.95    458.43     24.15 o
   0  16   2   2792.22   2936.54     70.83 o
   2  16   2     50.97     60.23     13.86 o
   4  16   2    371.90    379.67     36.32 o
   6  16   2    150.28    146.13     20.10 o
   8  16   2    228.50    143.77     14.17 o
  -7  17   2   1195.82   1452.90     51.15 o
  -5  17   2    681.73    777.81     42.01 o
  -3  17   2     79.76     77.73      8.54 o
  -1  17   2    114.77    119.86     12.29 o
   1  17   2    119.04    128.94     15.32 o
   3  17   2   2536.25   3149.44     95.58 o
   5  17   2    946.35   1069.23     49.21 o
  -2  18   2     51.04     68.71     12.71 o
   0  18   2   1299.41   1433.34     54.36 o
   2  18   2    449.97    453.10     29.84 o
   4  18   2    105.83     89.47     17.31 o
   0   1   3  16375.60  15855.80     94.07 o
  -1   2   3  18424.60  19702.80    122.95 o
   1   2   3  18943.20  18303.70    127.49 o
  -2   3   3   7716.70   7694.03     80.39 o
   0   3   3   1085.55   1040.47     25.55 o
   2   3   3   7961.52   7404.74     93.89 o
  -3   4   3   4677.15   4841.15     73.25 o
  -1   4   3  14880.70  14936.50    124.52 o
   1   4   3    725.62    751.42     28.03 o
   3   4   3   4785.10   4525.16     79.42 o
  -4   5   3  25793.90  27430.40    230.58 o
  -2   5   3   3973.55   3785.72     62.65 o
   0   5   3   4034.24   3521.73     57.69 o
   2   5   3   8254.46   8273.59    107.57 o
   4   5   3  24210.00  26178.90    222.34 o
  -5   6   3  25673.80  26114.30    240.44 o
  -3   6   3    100.18     75.37     11.38 o
  -1   6   3  21785.10  20713.10    145.77 o
   1   6   3      0.81     21.91      7.87 <
   3   6   3   1288.24    898.58     43.52 o
   5   6   3     38.28    140.93     19.92 o
  -6   7   3   5052.83   5076.51    115.92 o
  -4   7   3      3.92     30.39     12.05 <
  -2   7   3      3.95     36.93      8.35 o
   0   7   3  20699.40  20111.50    180.94 o
   2   7   3   5480.59   5475.79    115.14 o
   4   7   3    592.48    898.76     49.64 o
   6   7   3   3096.26   3471.55    103.33 o
  -7   8   3  14232.90  14871.90    184.99 o
  -5   8   3     12.74     18.64     15.98 <
  -3   8   3  22168.00  21547.50    263.69 o
  -1   8   3    582.68    434.15     28.33 o
   1   8   3  11485.00  11018.50    177.97 o
   3   8   3  16469.30  17424.50    226.46 o
   5   8   3    209.77    252.19     32.26 o
   7   8   3    795.65    790.58     43.65 o
  -8   9   3   1991.27   1831.54     61.87 o
  -6   9   3   3130.18   2651.54     56.96 o
  -4   9   3   7500.71   6867.79    163.75 o
  -2   9   3   7199.55   6379.88    151.94 o
   0   9   3   3959.62   4069.45     98.19 o
   2   9   3  25967.20  27414.90    311.75 o
   4   9   3   8618.36   9406.68    174.64 o
   6   9   3   2609.85   2747.73     73.91 o
   8   9   3    634.00    732.29     43.40 o
  -9  10   3    275.55    294.86     22.22 o
  -7  10   3   1403.12   1150.77     39.83 o
  -5  10   3     90.91     92.98      9.69 o
  -3  10   3   3389.81   2952.77     55.93 o
  -1  10   3    712.71    639.97     58.90 o
   1  10   3   2355.71   2276.96     83.90 o
   3  10   3   3650.87   3830.94    100.91 o
   5  10   3   5771.49   5768.00    110.78 o
   7  10   3   7475.64   8219.41    141.23 o
   9  10   3   2934.52   3073.47     71.79 o
 -10  11   3   1054.70   1003.79     52.12 o
  -8  11   3   6059.16   5645.47     81.66 o
  -6  11   3   2403.36   2301.71     47.22 o
  -4  11   3   9244.75   8507.92     81.18 o
  -2  11   3   6784.76   6280.54     76.15 o
   0  11   3     39.57     82.81     10.65 o
   2  11   3     14.97     27.79     10.05 <
   4  11   3      1.67     21.31     10.84 <
   6  11   3   4430.91   4938.43    103.21 o
   8  11   3   4389.77   4847.44    115.44 o
  10  11   3      4.70    -10.47     10.53 <
 -11  12   3    295.45    344.32     28.15 o
  -9  12   3   3054.13   2922.92     84.57 o
  -7  12   3    128.03     91.83      8.72 o
  -5  12   3   7366.41   6866.82     64.05 o
  -3  12   3    991.28    907.84     30.21 o
  -1  12   3   4559.78   4441.38     71.37 o
   1  12   3   1501.14   1684.93     52.30 o
   3  12   3   6000.36   6872.88    123.49 o
   5  12   3    726.76    791.55     37.11 o
   7  12   3      0.15     12.83      6.54 <
   9  12   3   2864.54   3307.02     92.32 o
  11  12   3    408.18    441.54     31.11 o
 -12  13   3    141.28    295.29     29.36 o
 -10  13   3     31.87     26.09      8.35 o
  -8  13   3    148.35    130.63     11.26 o
  -6  13   3     34.48     27.42      4.90 o
  -4  13   3   7457.67   7536.46     70.83 o
  -2  13   3   2094.44   2223.75     43.22 o
   0  13   3  14673.60  16412.00    156.24 o
   2  13   3  11371.10  14073.70    148.49 o
   4  13   3    474.94    514.73     29.96 o
   6  13   3    236.18    261.09     21.61 o
   8  13   3     42.37     62.47     12.53 o
  10  13   3    409.34    495.11     31.11 o
  12  13   3   2263.78   3168.87     89.77 o
 -11  14   3    448.17    620.54     33.05 o
  -9  14   3   3469.24   4496.40    122.89 o
  -7  14   3     96.24    109.21     10.78 o
  -5  14   3   2106.15   1889.23     36.20 o
  -3  14   3     92.76    107.57      9.87 o
  -1  14   3   2635.72   2899.43     58.72 o
   1  14   3    839.19    874.12     30.75 o
   3  14   3   2512.09   2938.48     70.10 o
   5  14   3   1596.46   1577.90     63.38 o
   7  14   3   2263.62   2504.08     64.17 o
   9  14   3    223.98    237.36     21.37 o
  11  14   3     86.87    108.72     15.50 o
 -10  15   3    566.86    856.02     48.00 o
  -8  15   3    193.19    226.22     20.46 o
  -6  15   3     41.61     23.18      5.08 o
  -4  15   3    455.44    464.30     19.49 o
  -2  15   3      1.52      2.12      3.93 <
   0  15   3    249.20    311.27     18.83 o
   2  15   3   2265.71   2687.56     74.16 o
   4  15   3   4942.31   5705.16    121.86 o
   6  15   3   4389.70   4721.77     99.16 o
   8  15   3     75.55     49.09      8.84 o
  10  15   3   1507.53   1475.17     47.40 o
  -9  16   3    128.71    177.18     15.80 o
  -7  16   3    819.68    810.80     36.32 o
  -5  16   3   1614.60   1758.05     43.77 o
  -3  16   3   1327.64   1336.49     36.44 o
  -1  16   3   1632.09   1572.69     40.68 o
   1  16   3   1635.54   1826.09     64.35 o
   3  16   3    680.01    893.37     45.46 o
   5  16   3      0.05     -3.51      8.60 <
   7  16   3   2236.85   2067.14     59.02 o
  -6  17   3    456.06    545.30     33.60 o
  -4  17   3    949.58    964.92     37.65 o
  -2  17   3     24.07     11.02      3.87 <
   0  17   3   2103.50   2101.89     61.93 o
   2  17   3   2286.09   2683.08     71.01 o
   4  17   3    152.59    207.03     23.06 o
   6  17   3      0.79     -8.11      9.02 <
  -3  18   3    789.38   1068.20     68.46 o
  -1  18   3    135.90    143.04     17.07 o
   1  18   3   1695.75   1910.72     61.56 o
   3  18   3    178.30    156.79     16.53 o
   0   0   4     89.44     71.49      9.75 o
   1   1   4  20750.30  21467.00    140.14 o
   0   2   4  12105.80  12494.10    101.21 o
   2   2   4    640.60    698.21     28.51 o
  -1   3   4    768.07    848.09     28.51 o
   1   3   4  56561.80  52784.60    215.26 o
   3   3   4    131.74    120.53     12.35 o
  -2   4   4   3911.17   3232.01     52.24 o
   0   4   4  17515.90  18233.50    143.41 o
   2   4   4    424.61    464.18     26.39 o
   4   4   4   1678.91   1470.75     46.85 o
  -3   5   4   4827.65   4959.49     78.94 o
  -1   5   4  12203.30  12583.90    125.43 o
   1   5   4   2210.01   1904.67     48.49 o
   3   5   4    918.50    928.30     42.31 o
   5   5   4  26088.50  27561.00    234.63 o
  -4   6   4  10745.90  11369.00    158.30 o
  -2   6   4   9189.35   8623.66    105.57 o
   0   6   4  13848.40  13578.30    156.48 o
   2   6   4  41476.30  41834.70    265.93 o
   4   6   4   8943.10   8552.96    136.75 o
   6   6   4     52.44     73.07     14.83 o
  -5   7   4  11797.10  11702.00    189.05 o
  -3   7   4   6692.33   6675.78    129.48 o
  -1   7   4  16370.80  15362.70    158.48 o
   1   7   4  12072.70  11734.70    170.53 o
   3   7   4   8587.00   9500.87    165.87 o
   5   7   4    935.39   1020.86     53.45 o
   7   7   4     74.29     82.87     20.04 o
  -6   8   4   2459.30   2638.05    105.09 o
  -4   8   4  11080.60  10717.10    182.03 o
  -2   8   4   1707.27   1311.85     64.29 o
   0   8   4   6078.92   6683.65    139.65 o
   2   8   4     60.60    152.43     21.55 o
   4   8   4    342.14    358.18     32.99 o
   6   8   4   6365.64   6874.21    164.23 o
   8   8   4  12034.50  11943.60    145.46 o
  -7   9   4   2776.95   2516.01     61.75 o
  -5   9   4   1250.16   1179.16     60.11 o
  -3   9   4   1350.00   1223.04     67.56 o
  -1   9   4   4750.07   4104.74    136.45 o
   1   9   4   7697.89   7825.09    141.65 o
   3   9   4  11621.20  12037.30    204.24 o
   5   9   4  14594.10  16428.00    282.33 o
   7   9   4    414.89    494.45     34.93 o
   9   9   4   3846.71   3957.46     89.65 o
  -8  10   4    129.14    115.62     12.71 o
  -6  10   4   2798.00   2646.40     55.75 o
  -4  10   4   7075.16   6338.96     71.01 o
  -2  10   4   1308.42   1124.92     75.91 o
   0  10   4   8208.75   7632.47    207.82 o
   2  10   4   7243.13   7382.46    155.45 o
   4  10   4   1804.07   1924.04     55.57 o
   6  10   4   1066.60   1063.48     52.73 o
   8  10   4    172.36    226.52     26.45 o
  10  10   4   1911.60   1780.39     89.11 o
  -9  11   4    192.81    201.58     18.77 o
  -7  11   4   1543.63   1372.32     33.60 o
  -5  11   4   9172.15   8525.05     86.56 o
  -3  11   4   1593.20   1430.92     34.20 o
  -1  11   4   3662.58   3675.19     62.17 o
   1  11   4    772.51    834.96     33.35 o
   3  11   4      0.67     18.83     13.56 <
   5  11   4   1284.09   1368.93     48.79 o
   7  11   4   1959.33   2155.10     66.65 o
   9  11   4   2729.49   2991.14     90.44 o
  11  11   4    324.99    365.33     30.33 o
 -10  12   4   5957.33   6121.03    151.34 o
  -8  12   4     79.17     63.92      8.78 o
  -6  12   4   3115.00   2781.15     44.37 o
  -4  12   4    276.75    217.74     15.19 o
  -2  12   4   5629.58   5648.92     79.12 o
   0  12   4      4.07     16.83      7.75 <
   2  12   4   2557.50   2727.88     70.22 o
   4  12   4     70.57     92.98     13.74 o
   6  12   4   7604.14   8006.45    106.90 o
   8  12   4   3249.92   3870.23    102.85 o
  10  12   4    359.20    389.84     26.64 o
  12  12   4   1488.25   1936.14     78.76 o
 -11  13   4   1390.11   1797.16     69.31 o
  -9  13   4    221.02    204.00     19.07 o
  -7  13   4    814.94    762.38     26.51 o
  -5  13   4    383.39    404.31     17.07 o
  -3  13   4   1092.26   1136.78     30.87 o
  -1  13   4   4440.03   4915.48     69.13 o
   1  13   4   1297.99   1531.05     44.37 o
   3  13   4   4515.89   5400.61     82.75 o
   5  13   4    123.29    128.03     13.02 o
   7  13   4    123.96    159.93     17.01 o
   9  13   4     81.47     98.13     12.83 o
  11  13   4    638.17    695.48     44.61 o
  13  13   4    983.73   1340.00     49.40 o
 -12  14   4   1225.56   1766.16     59.20 o
 -10  14   4     72.18     60.47     10.29 o
  -8  14   4   1608.50   1488.31     39.35 o
  -6  14   4    392.75    395.17     18.46 o
  -4  14   4   1598.77   1648.12     36.81 o
  -2  14   4   2147.41   2203.47     47.46 o
   0  14   4    133.07    130.76     11.86 o
   2  14   4      1.45      1.27      5.81 <
   4  14   4   1530.95   1612.77     55.99 o
   6  14   4    369.79    362.18     22.46 o
   8  14   4   1353.16   1433.46     53.57 o
  10  14   4   2628.45   3118.15     86.63 o
  12  14   4    362.10    418.11     35.47 o
  -9  15   4    754.67   1102.46     55.57 o
  -7  15   4   2368.64   2496.76     51.15 o
  -5  15   4      1.84     13.26      4.36 o
  -3  15   4   2008.78   2046.98     45.28 o
  -1  15   4     65.65     61.99      7.99 o
   1  15   4     22.14     24.76      6.72 o
   3  15   4    390.06    442.87     27.79 o
   5  15   4    305.02    350.50     24.33 o
   7  15   4    632.07    683.56     35.35 o
   9  15   4      7.34     -1.45      3.87 <
  -8  16   4    319.21    374.53     29.96 o
  -6  16   4     16.50     24.09      5.57 o
  -4  16   4    445.98    416.60     19.61 o
  -2  16   4    116.62     80.51     10.23 o
   0  16   4    735.83    818.31     36.08 o
   2  16   4    425.96    429.80     27.18 o
   4  16   4    553.88    678.17     38.02 o
   6  16   4     99.17     85.72     11.26 o
   8  16   4   1895.75   1674.76     50.43 o
  -7  17   4     30.94     58.36     10.53 o
  -5  17   4    909.39   1139.99     38.98 o
  -3  17   4    949.65    985.93     29.54 o
  -1  17   4   1060.69   1240.72     40.01 o
   1  17   4   2016.78   2349.96     65.07 o
   3  17   4     63.48     83.17     16.47 o
   5  17   4     50.87     63.38     11.56 o
  -2  18   4    107.53    146.25     25.49 o
   0  18   4      0.19      2.66      4.24 <
   2  18   4      9.27     19.92      6.36 o
   4  18   4    454.75    486.21     39.17 o
   0   1   5   8807.24   8537.89     80.69 o
  -1   2   5  24687.80  25078.60    192.50 o
   1   2   5  28409.10  28737.80    155.03 o
  -2   3   5  10390.70  10573.20    134.21 o
   0   3   5   3597.34   3844.32     61.08 o
   2   3   5     14.57     33.96     11.02 o
  -3   4   5   2845.65   2451.54     63.14 o
  -1   4   5  31395.20  30241.10    206.60 o
   1   4   5   8873.04   8091.74     92.62 o
   3   4   5   1550.12   1572.21     45.46 o
  -4   5   5  14017.00  15209.90    176.28 o
  -2   5   5  37025.80  36747.60    259.21 o
   0   5   5  15986.50  14927.00    155.70 o
   2   5   5   9219.42   8689.65    117.92 o
   4   5   5   9716.79   9650.58    138.99 o
  -5   6   5   9387.40   9182.52    164.47 o
  -3   6   5   1486.40   1824.09     58.36 o
  -1   6   5    520.62    479.25     32.51 o
   1   6   5      8.97     11.08     10.23 <
   3   6   5  14169.10  14158.20    167.86 o
   5   6   5   6214.14   5971.33    123.07 o
  -6   7   5      0.45     -6.66      9.38 <
  -4   7   5    681.96    482.95     36.99 o
  -2   7   5   2865.39   2662.86     77.67 o
   0   7   5  12653.30  12063.80    179.61 o
   2   7   5   5092.51   5265.62    114.89 o
   4   7   5   3696.00   3462.41     94.01 o
   6   7   5  10382.30  11376.40    189.35 o
  -7   8   5    561.94    551.47     28.33 o
  -5   8   5    983.98    943.92     57.02 o
  -3   8   5   5116.17   4521.65    122.64 o
  -1   8   5   2759.27   2279.38     76.82 o
   1   8   5   1064.52    845.25     45.28 o
   3   8   5   4325.77   4890.79    120.46 o
   5   8   5     18.30     16.04     15.98 <
   7   8   5  10233.40  10364.60    150.01 o
  -8   9   5   2616.07   2686.53     67.74 o
  -6   9   5    997.92    857.41     32.81 o
  -4   9   5   5583.90   4710.15    137.05 o
  -2   9   5    976.28    891.25     63.14 o
   0   9   5   2046.40   1746.85     74.34 o
   2   9   5     27.63     52.97     18.22 <
   4   9   5   3556.67   3519.79    115.44 o
   6   9   5   2710.00   3021.90     91.29 o
   8   9   5   5701.74   5694.33    104.00 o
  -9  10   5   6119.60   5578.28     90.86 o
  -7  10   5   2016.45   1779.72     49.70 o
  -5  10   5    402.43    340.93     17.01 o
  -3  10   5    574.73    498.50     22.34 o
  -1  10   5    489.27    443.54     48.61 o
   1  10   5   7722.39   8292.30    188.57 o
   3  10   5   1974.69   1931.36     52.30 o
   5  10   5    134.07    149.28     17.37 o
   7  10   5    934.29   1015.05     51.70 o
   9  10   5    115.88    136.99     16.59 o
 -10  11   5    951.04    845.91     46.61 o
  -8  11   5    337.64    297.11     18.95 o
  -6  11   5   1492.70   1310.94     39.59 o
  -4  11   5   8212.14   7633.92     84.57 o
  -2  11   5   3353.32   3046.78     55.93 o
   0  11   5   4290.33   4591.44     71.55 o
   2  11   5   1477.61   1356.10     42.86 o
   4  11   5   9102.40   9674.37    141.59 o
   6  11   5   1175.70   1265.96     61.32 o
   8  11   5   4537.99   5243.83    122.46 o
  10  11   5     19.39     20.28      7.39 <
 -11  12   5    512.34    554.98     43.10 o
  -9  12   5   2277.36   2046.14     54.66 o
  -7  12   5      0.09      9.44      4.42 <
  -5  12   5    256.93    247.16     12.77 o
  -3  12   5   2085.58   1898.13     44.55 o
  -1  12   5     36.42     35.35      8.41 o
   1  12   5    407.30    418.72     24.27 o
   3  12   5   2463.03   2846.41     80.63 o
   5  12   5   5112.04   5237.17     86.56 o
   7  12   5    159.78    169.44     17.37 o
   9  12   5    157.53    134.81     16.71 o
  11  12   5    105.11     93.53     14.83 o
 -12  13   5    218.35    404.25     32.69 o
 -10  13   5   1687.74   1777.36     76.21 o
  -8  13   5    956.84    983.45     31.18 o
  -6  13   5   3158.48   3012.15     50.79 o
  -4  13   5     14.79     25.97      5.33 o
  -2  13   5   3294.35   3404.90     57.45 o
   0  13   5   1594.19   1655.44     40.13 o
   2  13   5   1859.00   2070.05     54.36 o
   4  13   5    625.89    730.59     38.62 o
   6  13   5   2869.23   3106.83     76.88 o
   8  13   5   1569.78   1725.85     64.71 o
  10  13   5   2179.27   2585.99     62.29 o
  12  13   5    544.92    672.91     39.83 o
 -11  14   5    182.43    216.11     18.34 o
  -9  14   5    887.51    847.30     38.38 o
  -7  14   5      6.14     22.10      4.96 o
  -5  14   5   1169.29   1168.62     30.63 o
  -3  14   5      5.61      4.00      4.66 <
  -1  14   5   1563.78   1658.41     38.98 o
   1  14   5   1407.90   1547.51     42.98 o
   3  14   5     12.99     15.32      7.75 <
   5  14   5      2.21     10.17      6.30 <
   7  14   5     81.76    120.71     13.74 o
   9  14   5    891.18    991.26     41.89 o
  11  14   5    174.82    221.86     21.07 o
 -10  15   5     17.50      4.72      7.32 <
  -8  15   5   1915.95   2129.07     52.30 o
  -6  15   5    605.90    590.28     22.10 o
  -4  15   5   4683.63   4849.93     69.37 o
  -2  15   5    200.58    203.15     13.92 o
   0  15   5    627.15    671.21     27.06 o
   2  15   5   4378.73   4999.57    112.41 o
   4  15   5      6.25     -8.17      5.99 <
   6  15   5   1929.01   2043.59     63.74 o
   8  15   5     19.71     19.98      5.39 o
  10  15   5    460.38    503.71     39.17 o
  -7  16   5      8.61     30.33      8.17 o
  -5  16   5      5.58      3.33      3.75 <
  -3  16   5      5.53     18.16      5.02 o
  -1  16   5     32.49     50.12      8.29 o
   1  16   5     72.35    105.39     16.10 o
   3  16   5   1149.07   1397.75     55.33 o
   5  16   5    498.08    518.30     29.66 o
   7  16   5     16.18     17.49      4.96 o
  -6  17   5      3.78     15.74      6.66 <
  -4  17   5   2172.16   2123.80     46.91 o
  -2  17   5    254.56    278.34     17.86 o
   0  17   5   4901.52   5276.88     92.74 o
   2  17   5      0.83      0.97      5.39 <
   4  17   5   3760.40   4359.78    101.64 o
   6  17   5    349.92    403.22     38.92 o
  -3  18   5     20.36     32.93     13.62 <
  -1  18   5     27.12     26.76      6.90 o
   1  18   5    132.71    156.97     17.13 o
   3  18   5    118.08    186.39     16.77 o
   1   1   6  60319.90  65369.10    208.85 o
   0   2   6  15842.10  16012.70    102.67 o
   2   2   6  24512.50  24649.20    210.78 o
  -1   3   6  15709.70  16366.40    148.01 o
   1   3   6  25479.10  25823.70    172.04 o
   3   3   6    101.69    105.15     14.04 o
  -2   4   6   3931.55   3725.98     68.95 o
   0   4   6  11180.00  10391.30    119.92 o
   2   4   6  17185.50  16843.60    150.13 o
   4   4   6  24114.30  25378.50    215.50 o
  -3   5   6  60457.40  65122.40    314.30 o
  -1   5   6  46241.30  45439.80    295.83 o
   1   5   6   7466.09   7537.55    102.49 o
   3   5   6  30837.20  31960.60    210.42 o
   5   5   6   4389.89   4581.70    111.08 o
  -4   6   6  55787.40  58386.90    369.14 o
  -2   6   6   5060.00   4328.96     89.53 o
   0   6   6  37854.60  38069.80    326.28 o
   2   6   6   1294.07   1200.40     47.76 o
   4   6   6   1113.01   1392.48     56.66 o
   6   6   6  10046.30   9906.03    171.07 o
  -5   7   6   3153.51   3078.31     97.95 o
  -3   7   6   1136.50    640.28     41.04 o
  -1   7   6   1415.93   1337.15     54.42 o
   1   7   6  46726.30  50688.90    369.87 o
   3   7   6   7803.41   8294.05    134.99 o
   5   7   6   1769.33   1933.12     75.31 o
   7   7   6   2575.97   2482.89     93.83 o
  -6   8   6      9.98     23.00     13.02 <
  -4   8   6   2428.07   2325.63     86.26 o
  -2   8   6      4.67     35.72     12.89 <
   0   8   6  38213.30  37646.60    369.75 o
   2   8   6   2579.13   2714.50     98.37 o
   4   8   6  32452.20  35827.00    345.71 o
   6   8   6   2099.52   2063.81     91.65 o
   8   8   6    452.40    502.50     27.97 o
  -7   9   6     15.89     19.43      8.41 <
  -5   9   6    642.46    603.90     28.63 o
  -3   9   6   2860.18   2396.39    105.51 o
  -1   9   6   2274.34   2011.57     95.46 o
   1   9   6   2225.30   2045.53     89.29 o
   3   9   6    251.88    231.18     31.42 o
   5   9   6   9159.27  10289.80    175.79 o
   7   9   6   3148.94   3063.97     80.93 o
   9   9   6   1624.96   1495.27     45.70 o
  -8  10   6   2064.31   1797.64     45.52 o
  -6  10   6  10269.40   9491.19    113.68 o
  -4  10   6    283.76    246.26     15.01 o
  -2  10   6   3203.37   2999.74     55.69 o
   0  10   6   2214.16   2208.25     54.66 o
   2  10   6    327.81    407.46     25.42 o
   4  10   6  12183.10  13283.80    154.91 o
   6  10   6   1719.88   1692.31     71.01 o
   8  10   6   7347.92   7405.52    123.92 o
  10  10   6   2414.40   2247.29     62.84 o
  -9  11   6    137.42    116.59     13.98 o
  -7  11   6     42.79     43.95      7.08 o
  -5  11   6   1502.06   1282.91     34.81 o
  -3  11   6     12.38     23.49      6.84 o
  -1  11   6   2573.70   2695.25     55.57 o
   1  11   6   3987.02   4266.07     78.94 o
   3  11   6   4406.21   4958.22     93.22 o
   5  11   6     36.91     21.79     14.29 <
   7  11   6    338.12    356.67     29.72 o
   9  11   6     56.68     29.60     10.23 <
  11  11   6   1029.17   1128.61     66.47 o
 -10  12   6    181.60    189.41     16.65 o
  -8  12   6     22.58     23.73      6.96 o
  -6  12   6   3082.93   2970.99     52.73 o
  -4  12   6     71.39     63.80      7.08 o
  -2  12   6   9729.94  10055.10    110.78 o
   0  12   6      8.50     20.16     10.17 <
   2  12   6   6197.06   6905.02    112.17 o
   4  12   6    368.75    469.99     40.13 o
   6  12   6     17.96     29.90      5.63 o
   8  12   6   2343.25   2630.96     85.54 o
  10  12   6    838.52    958.33     42.98 o
  12  12   6   3303.54   4748.17    121.49 o
 -11  13   6     70.83     57.39     10.47 o
  -9  13   6     54.14     74.82      9.26 o
  -7  13   6    871.10    838.53     28.09 o
  -5  13   6    156.13    146.07     11.20 o
  -3  13   6      5.17      6.90      4.42 <
  -1  13   6    290.62    311.27     17.56 o
   1  13   6    169.22    222.40     17.13 o
   3  13   6    611.89    680.35     32.14 o
   5  13   6    572.04    584.83     39.65 o
   7  13   6    142.88    148.07     15.25 o
   9  13   6     15.11     14.83      5.81 <
  11  13   6    118.22    150.25     16.65 o
 -10  14   6      0.47      1.45      5.87 <
  -8  14   6   6366.98   6646.84     69.68 o
  -6  14   6    719.67    694.27     24.40 o
  -4  14   6    905.66    877.03     27.66 o
  -2  14   6    234.19    245.71     15.01 o
   0  14   6    286.90    269.44     17.80 o
   2  14   6   3706.63   4090.46     67.62 o
   4  14   6    330.69    358.24     26.09 o
   6  14   6    422.32    508.43     29.72 o
   8  14   6    224.76    225.07     20.46 o
  10  14   6     66.40     63.86     10.41 o
  -9  15   6      0.43      0.30      4.84 <
  -7  15   6      8.60      7.45      3.45 <
  -5  15   6    721.45    748.33     26.27 o
  -3  15   6    475.65    499.41     22.52 o
  -1  15   6    199.11    183.78     15.50 o
   1  15   6    598.20    605.29     27.12 o
   3  15   6    476.33    459.34     27.79 o
   5  15   6    148.74    155.94     15.98 o
   7  15   6     31.79     27.18      9.20 <
   9  15   6    537.24    530.77     31.78 o
  -8  16   6    910.67   1223.04     52.00 o
  -6  16   6      0.52      8.72      3.69 <
  -4  16   6   3466.89   4052.62     61.62 o
  -2  16   6     52.27     41.53      6.17 o
   0  16   6   2741.03   2957.55     78.21 o
   2  16   6      2.14      0.54      6.78 <
   4  16   6     34.74     46.73      7.93 o
   6  16   6   1746.57   1618.76     55.03 o
   8  16   6    392.79    422.77     25.06 o
  -5  17   6    160.53    160.48     13.08 o
  -3  17   6    271.19    251.16     14.23 o
  -1  17   6    471.98    451.23     22.34 o
   1  17   6    207.09    244.50     20.16 o
   3  17   6   1292.00   1480.92     48.06 o
   5  17   6    153.49    155.45     17.68 o
  -2  18   6     28.10     64.95     10.47 o
   0  18   6   1251.26   1527.11     51.03 o
   2  18   6     82.83     96.19     12.05 o
   0   1   7  19763.80  20580.00    119.25 o
  -1   2   7  23251.90  24517.60    181.66 o
   1   2   7  18768.40  18523.50    145.83 o
  -2   3   7   2493.59   2667.40     76.52 o
   0   3   7   7675.35   7262.60     85.72 o
   2   3   7   4043.47   4409.35    123.43 o
  -3   4   7  27010.90  28650.00    260.18 o
  -1   4   7   4337.72   3616.23     77.97 o
   1   4   7   2305.43   2406.50     54.97 o
   3   4   7  12362.50  12037.40    162.35 o
  -4   5   7     20.96      8.66      8.23 <
  -2   5   7   5472.28   6911.56    116.04 o
   0   5   7  13100.40  12998.00    175.19 o
   2   5   7   2176.03   1627.72     53.75 o
   4   5   7   3797.16   3818.11     91.17 o
  -5   6   7   9320.73   9587.38    149.82 o
  -3   6   7  20545.30  22793.70    233.66 o
  -1   6   7  23727.10  21758.20    219.80 o
   1   6   7  23464.30  24250.20    224.10 o
   3   6   7  12797.30  12588.60    163.50 o
   5   6   7   8558.29  10532.10    181.73 o
  -6   7   7  18970.30  19970.10    273.62 o
  -4   7   7   8495.30   8699.88    172.22 o
  -2   7   7  13667.90  14994.30    195.65 o
   0   7   7   6687.40   7559.95    157.27 o
   2   7   7   3286.39   4939.03    148.73 o
   4   7   7  39118.90  43193.30    373.44 o
   6   7   7   3794.38   5211.14    125.79 o
  -7   8   7   8763.39   8114.26    105.51 o
  -5   8   7   2720.26   2580.54    103.21 o
  -3   8   7   5688.40   4617.05    150.19 o
  -1   8   7    444.62    389.12     36.14 o
   1   8   7   1159.40   1709.74     83.30 o
   3   8   7    849.09    745.79     51.15 o
   5   8   7  29552.50  34864.80    389.84 o
   7   8   7  10811.60  10897.60    144.44 o
  -8   9   7    510.71    462.24     28.09 o
  -6   9   7    234.74    231.79     17.13 o
  -4   9   7   7937.60   7010.29    123.43 o
  -2   9   7   1676.90   1322.44     77.85 o
   0   9   7   3103.84   3315.13    121.55 o
   2   9   7  14350.90  15631.00    292.57 o
   4   9   7   1586.77   1794.37     80.21 o
   6   9   7    317.13    215.08     23.73 o
   8   9   7   2465.36   2541.01     69.43 o
  -9  10   7     90.16     69.68     10.53 o
  -7  10   7    856.04    860.93     37.41 o
  -5  10   7     13.00     19.01      8.84 <
  -3  10   7   2684.68   2367.27     47.82 o
  -1  10   7    412.61    431.43     23.25 o
   1  10   7   7098.48   7196.19    108.78 o
   3  10   7    257.45    377.01     23.79 o
   5  10   7   7962.68   8241.75    140.14 o
   7  10   7    301.85    282.09     24.09 o
   9  10   7    269.80    269.92     21.73 o
 -10  11   7   3274.87   3097.32     93.28 o
  -8  11   7   1584.94   1472.57     43.71 o
  -6  11   7      3.90     12.29      5.87 <
  -4  11   7    323.27    297.23     16.53 o
  -2  11   7    147.42    135.60     13.38 o
   0  11   7   1266.38   1168.56     38.98 o
   2  11   7   3719.64   3831.73     72.76 o
   4  11   7    476.63    553.95     33.17 o
   6  11   7   2654.56   2752.33     91.17 o
   8  11   7    208.62    209.57     20.88 o
  10  11   7     58.22     77.00     13.68 o
 -11  12   7   1506.70   1794.98     54.48 o
  -9  12   7   1722.60   1695.82     50.73 o
  -7  12   7    637.16    579.92     24.52 o
  -5  12   7   3642.81   3384.02     53.69 o
  -3  12   7    845.18    845.31     34.75 o
  -1  12   7     30.18     33.11      7.63 o
   1  12   7    351.48    342.99     19.43 o
   3  12   7    272.58    343.66     27.30 o
   5  12   7   7452.87   6645.63    191.29 o
   7  12   7   2034.07   2241.48     78.76 o
   9  12   7    386.62    405.77     29.36 o
  11  12   7    520.71    702.02     50.12 o
 -12  13   7    170.73    185.90     20.64 o
 -10  13   7     71.08     31.42      6.11 o
  -8  13   7    136.33    140.14     11.74 o
  -6  13   7    864.70    867.89     29.24 o
  -4  13   7   2778.45   2715.89     54.36 o
  -2  13   7    602.82    625.75     23.25 o
   0  13   7    607.50    605.59     24.15 o
   2  13   7     33.80     55.03      8.23 o
   4  13   7   1573.39   1736.50     68.71 o
   6  13   7    654.92    664.13     37.17 o
   8  13   7    199.90    201.94     19.01 o
  10  13   7    333.79    438.15     29.78 o
  12  13   7    138.66    190.99     19.98 o
 -11  14   7    237.79    346.14     27.48 o
  -9  14   7   2548.77   2425.02     44.43 o
  -7  14   7    234.48    208.91     12.23 o
  -5  14   7   1035.62   1060.02     33.90 o
  -3  14   7      0.39      3.51      5.69 <
  -1  14   7   1460.37   1460.46     36.74 o
   1  14   7    260.85    292.08     19.49 o
   3  14   7    732.79    724.48     32.93 o
   5  14   7     13.44      1.57      7.45 <
   7  14   7      0.74     12.41     12.71 <
   9  14   7   1199.39   1271.47     46.01 o
  11  14   7    208.32    295.41     32.63 o
 -10  15   7    238.65    263.93     34.20 o
  -8  15   7     33.32     27.30      4.48 o
  -6  15   7    362.57    390.33     17.92 o
  -4  15   7    941.55    898.16     27.48 o
  -2  15   7    748.22    748.63     27.79 o
   0  15   7   1809.88   1841.95     47.04 o
   2  15   7    275.26    266.90     18.64 o
   4  15   7    809.28    858.75     33.17 o
   6  15   7    246.81    244.20     21.49 o
   8  15   7      3.16      8.60      5.57 <
  10  15   7    430.40    447.05     34.75 o
  -7  16   7   1051.67   1119.29     33.90 o
  -5  16   7    907.54    925.27     27.79 o
  -3  16   7    262.26    254.37     15.38 o
  -1  16   7   2616.37   2832.97     52.73 o
   1  16   7    118.53    103.09     12.35 o
   3  16   7   4323.91   4935.04     84.93 o
   5  16   7     86.92     91.10     12.17 o
   7  16   7    292.62    322.77     24.40 o
  -6  17   7    437.86    430.83     38.62 o
  -4  17   7    108.01     90.38     11.02 o
  -2  17   7    473.53    422.96     20.94 o
   0  17   7    148.10    150.61     11.68 o
   2  17   7     47.20     45.28      8.96 o
   4  17   7    572.64    663.40     37.65 o
   6  17   7     83.32    114.53     20.58 o
  -1  18   7     81.26     84.51     11.38 o
   1  18   7    991.15    953.91     38.14 o
   3  18   7    264.55    334.45     31.54 o
   0   0   8   6681.63   7359.52    246.20 o
   1   1   8  15389.30  16584.70    126.03 o
   0   2   8  40209.60  41441.90    202.55 o
   2   2   8   9637.30  10077.50    142.50 o
  -1   3   8    571.51    597.48     33.78 o
   1   3   8  15320.80  14784.50    135.78 o
   3   3   8   4894.57   4989.34    123.67 o
  -2   4   8      0.05     21.67     10.78 <
   0   4   8    530.92    500.32     23.73 o
   2   4   8   3539.61   3545.40    102.85 o
   4   4   8     27.86     39.17     11.50 o
  -3   5   8      6.73     12.29      9.81 <
  -1   5   8    285.19    369.32     27.60 o
   1   5   8   3262.08   2992.84     67.01 o
   3   5   8   1847.90   1769.07     65.56 o
   5   5   8   5709.22   4980.02    118.89 o
  -4   6   8  12530.10  14759.50    191.77 o
  -2   6   8  29900.60  33410.40    307.33 o
   0   6   8   1893.21   2115.81     64.05 o
   2   6   8  24449.30  26721.60    261.45 o
   4   6   8   8522.24   9766.20    184.27 o
   6   6   8   1565.11   1949.64     77.61 o
  -5   7   8   5043.87   4741.27    134.39 o
  -3   7   8   7665.13   7319.56    166.59 o
  -1   7   8  16837.90  15277.20    228.28 o
   1   7   8   6264.92   5712.85    129.18 o
   3   7   8      1.90     -0.48     11.56 <
   5   7   8     14.23      9.69     15.74 <
   7   7   8   6769.14   6985.11    121.68 o
  -6   8   8   1720.70   1670.70     47.88 o
  -4   8   8   2141.04   2062.36     95.64 o
  -2   8   8    565.38    627.99     49.88 o
   0   8   8   4523.64   4886.25    124.46 o
   2   8   8   2790.59   3393.52    112.78 o
   4   8   8    513.65    587.19     48.91 o
   6   8   8   1205.10   1192.41     49.52 o
   8   8   8    466.69    469.99     27.42 o
  -7   9   8   3151.19   3133.40     68.71 o
  -5   9   8   2165.67   1908.06     47.10 o
  -3   9   8   2053.62   2191.18    111.57 o
  -1   9   8   1130.96   1018.74     74.28 o
   1   9   8   3278.87   3203.98    114.05 o
   3   9   8   7263.81   7213.20    188.93 o
   5   9   8   2512.29   2197.65     75.61 o
   7   9   8    145.19    140.20     17.49 o
   9   9   8    258.98    258.48     19.49 o
  -8  10   8   4473.61   4149.48     78.09 o
  -6  10   8     15.53     19.19      9.87 <
  -4  10   8    948.17    856.20     29.24 o
  -2  10   8     15.96     27.42      8.90 o
   0  10   8     34.75     47.76      8.11 o
   2  10   8   3008.68   3179.53     58.72 o
   4  10   8   2522.38   3052.16     77.24 o
   6  10   8   2699.16   3085.46     99.34 o
   8  10   8   2634.18   2677.76     64.47 o
  10  10   8    345.09    373.86     22.40 o
  -9  11   8     10.25      5.87      4.30 <
  -7  11   8   1841.84   1670.58     44.49 o
  -5  11   8   1687.52   1699.94     48.31 o
  -3  11   8   8224.50   7951.85    105.75 o
  -1  11   8   4193.76   4331.08     71.98 o
   1  11   8   3477.81   3820.71     72.40 o
   3  11   8    310.10    304.61     20.46 o
   5  11   8   2353.81   2425.81     88.32 o
   7  11   8   4016.74   4213.10     97.16 o
   9  11   8   4286.02   4745.08     97.58 o
  11  11   8    356.50    420.05     22.58 o
 -10  12   8      1.23      6.11      5.15 <
  -8  12   8    379.16    325.07     19.61 o
  -6  12   8    296.88    273.01     17.98 o
  -4  12   8      9.31     19.25      6.96 <
  -2  12   8    487.49    511.40     24.70 o
   0  12   8    860.23    894.64     34.20 o
   2  12   8   1090.50   1167.11     42.25 o
   4  12   8   1630.80   1830.15     61.14 o
   6  12   8    738.51    692.76     39.47 o
   8  12   8    146.71    153.52     19.43 o
  10  12   8     51.37     74.46     13.32 o
  12  12   8    231.32    294.08     28.51 o
 -11  13   8   1001.93   1260.46     40.32 o
  -9  13   8   2940.43   2849.74     54.30 o
  -7  13   8     10.94     13.50      5.21 <
  -5  13   8    410.71    379.07     20.10 o
  -3  13   8    717.59    719.46     26.57 o
  -1  13   8   1778.34   1787.47     39.41 o
   1  13   8    934.69    934.35     33.78 o
   3  13   8   3119.15   3496.31     68.71 o
   5  13   8    118.36    125.37     16.59 o
   7  13   8     14.65     14.59      9.93 <
   9  13   8    369.25    392.57     25.61 o
  11  13   8    560.71    671.88     40.62 o
 -10  14   8    245.70    257.09     20.04 o
  -8  14   8      9.24      1.27      3.63 <
  -6  14   8    224.78    209.51     12.59 o
  -4  14   8    121.46    113.02     11.02 o
  -2  14   8    152.82    131.42     12.05 o
   0  14   8      9.06     15.92      5.99 <
   2  14   8    852.19    857.84     32.87 o
   4  14   8    232.25    222.10     19.73 o
   6  14   8     23.11     20.40     10.17 <
   8  14   8      1.41     10.84      6.72 <
  10  14   8     24.79      7.87      4.06 <
  -9  15   8    928.63    877.03     30.87 o
  -7  15   8   1494.47   1636.98     33.54 o
  -5  15   8   2817.07   2733.99     49.46 o
  -3  15   8   1457.53   1490.18     36.14 o
  -1  15   8   1275.28   1263.91     38.56 o
   1  15   8    715.26    761.16     26.76 o
   3  15   8   2226.38   2258.43     59.63 o
   5  15   8   1731.60   1891.05     52.42 o
   7  15   8   3396.43   3503.45     93.28 o
   9  15   8     22.26     22.28      6.11 o
  -8  16   8      7.15      9.99      4.30 <
  -6  16   8    459.30    416.54     17.25 o
  -4  16   8     43.31     47.52      7.57 o
  -2  16   8      1.64     -2.30      5.08 <
   0  16   8    100.68    102.24     11.02 o
   2  16   8     21.26     25.79      6.90 o
   4  16   8      0.34     -4.18      4.00 <
   6  16   8    577.46    563.09     34.26 o
   8  16   8    189.99    177.67     20.28 o
  -5  17   8     21.60     26.94      5.81 o
  -3  17   8   2701.31   2910.94     62.05 o
  -1  17   8    263.22    213.02     14.83 o
   1  17   8   2343.00   2525.33     52.36 o
   3  17   8     59.48     38.20      7.63 o
   5  17   8    103.86     98.07     19.25 o
  -2  18   8      1.77      4.48      4.12 <
   0  18   8     97.02     80.81     10.90 o
   0   1   9  10701.70  10539.80    103.64 o
  -1   2   9   5440.19   5656.85     80.87 o
   1   2   9   4329.10   4531.51     80.87 o
  -2   3   9     35.02     22.76      9.99 <
   0   3   9  15414.80  15573.50    142.98 o
   2   3   9    240.64    299.59     28.63 o
  -3   4   9   4705.06   4733.94     97.34 o
  -1   4   9   2554.15   1996.62     59.69 o
   1   4   9   5477.76   5800.02    112.29 o
   3   4   9    422.97    381.79     34.50 o
  -4   5   9   8603.34   9372.36    138.38 o
  -2   5   9  25436.80  23681.10    209.51 o
   0   5   9   1688.92   2026.64     57.45 o
   2   5   9     18.69     24.03     10.05 <
   4   5   9    828.16    610.25     40.50 o
  -5   6   9    617.75    573.75     38.50 o
  -3   6   9     74.92     47.10     10.41 o
  -1   6   9     63.12     18.40      8.90 <
   1   6   9   2073.89   2044.08     72.04 o
   3   6   9   4802.61   4067.15    107.33 o
   5   6   9    207.07    239.29     30.51 o
  -6   7   9   1394.61   1262.57     67.98 o
  -4   7   9   3892.20   3507.69    102.73 o
  -2   7   9   2983.64   2917.35     87.71 o
   0   7   9     59.95    102.43     14.95 o
   2   7   9   9302.49   9485.38    238.57 o
   4   7   9   2179.63   1966.05     83.05 o
   6   7   9   2534.47   2633.26     96.13 o
  -7   8   9   8518.78   8377.29    109.02 o
  -5   8   9   1575.54   1497.39     59.99 o
  -3   8   9   6420.65   5602.68    169.86 o
  -1   8   9   1506.09   1646.73     80.39 o
   1   8   9   1330.75   1314.75     75.18 o
   3   8   9   1201.30   1153.13     66.41 o
   5   8   9   3206.93   3527.48    110.54 o
   7   8   9  11156.20  10633.80    136.02 o
  -8   9   9    212.46    200.43     18.04 o
  -6   9   9    909.03   1005.54     37.11 o
  -4   9   9   5392.50   4960.58     86.63 o
  -2   9   9   5823.94   5637.85    179.49 o
   0   9   9    731.53    719.09     57.27 o
   2   9   9     17.63     28.39     15.62 <
   4   9   9    792.74    801.24     47.88 o
   6   9   9   6569.17   6630.74    120.83 o
   8   9   9    268.34    292.50     23.49 o
  -9  10   9   1909.04   1780.51     49.94 o
  -7  10   9   3229.33   3109.91     62.53 o
  -5  10   9     53.73     64.05     10.11 o
  -3  10   9  10109.80   9607.29    110.42 o
  -1  10   9    407.19    395.53     20.22 o
   1  10   9  10752.70  11135.90    112.23 o
   3  10   9     36.37     29.72     12.47 <
   5  10   9   1634.04   1704.36     79.97 o
   7  10   9    695.96    683.56     42.74 o
   9  10   9    164.40    171.98     16.65 o
 -10  11   9    946.74    955.30     32.51 o
  -8  11   9    367.51    361.09     19.13 o
  -6  11   9   1827.58   1653.75     45.28 o
  -4  11   9    347.56    316.96     22.16 o
  -2  11   9   1139.52   1118.74     38.62 o
   0  11   9   3535.27   3389.58     68.34 o
   2  11   9  12876.60  13956.00    151.70 o
   4  11   9   2394.37   2527.75     75.85 o
   6  11   9   8577.63   8215.30    167.08 o
   8  11   9    807.29    949.06     45.70 o
  10  11   9    192.33    216.41     20.34 o
 -11  12   9     10.58     20.88      5.63 o
  -9  12   9   2513.68   2499.00     51.39 o
  -7  12   9    121.04    111.02     11.80 o
  -5  12   9    446.79    350.92     20.28 o
  -3  12   9     14.79     15.19      5.87 <
  -1  12   9    239.58    245.23     16.89 o
   1  12   9   4105.90   4412.92     89.35 o
   3  12   9    960.84    989.14     38.26 o
   5  12   9   4709.15   4330.96    149.76 o
   7  12   9    584.52    635.19     35.90 o
   9  12   9   1934.85   2224.23     61.56 o
  11  12   9     34.13     39.59      8.54 o
 -12  13   9     94.77    108.60     14.83 o
 -10  13   9    284.57    339.36     17.56 o
  -8  13   9    197.27    204.18     13.38 o
  -6  13   9   1279.73   1268.02     33.42 o
  -4  13   9   2456.21   2494.82     52.79 o
  -2  13   9    575.06    574.54     23.79 o
   0  13   9    392.37    403.89     21.25 o
   2  13   9      2.48      5.39      7.02 <
   4  13   9     58.68     70.58     12.59 o
   6  13   9   1250.02   1187.63     49.28 o
   8  13   9     14.67     10.53      7.51 <
  10  13   9    868.24    944.40     36.44 o
  12  13   9    307.58    327.49     34.20 o
 -11  14   9    580.77    847.24     59.57 o
  -9  14   9     42.36     44.92      5.63 o
  -7  14   9    542.29    466.00     17.68 o
  -5  14   9   4213.08   4457.48     64.83 o
  -3  14   9     68.33     83.66      9.32 o
  -1  14   9   2270.56   2496.15     50.43 o
   1  14   9     13.95      8.47      4.90 <
   3  14   9     51.47     61.08     11.38 o
   5  14   9     37.53     65.26     10.29 o
   7  14   9     49.13     50.12     11.80 o
   9  14   9   1733.74   1932.09     68.89 o
  11  14   9    282.33    331.07     31.60 o
 -10  15   9    238.56    473.20     43.46 o
  -8  15   9    469.67    416.66     18.28 o
  -6  15   9      1.85      4.42      4.30 <
  -4  15   9    127.21    136.45     11.50 o
  -2  15   9   1000.11   1055.67     34.57 o
   0  15   9   2036.66   2041.29     48.25 o
   2  15   9    952.58    891.68     30.03 o
   4  15   9    498.20    507.34     24.40 o
   6  15   9     65.20     56.06     12.17 o
   8  15   9    123.91    125.00     15.98 o
  -7  16   9    962.67    958.63     32.93 o
  -5  16   9     29.56     44.49      7.08 o
  -3  16   9    395.05    370.59     19.86 o
  -1  16   9    801.74    758.80     26.09 o
   1  16   9    984.61    860.44     33.66 o
   3  16   9    642.78    659.89     25.36 o
   5  16   9    188.03    201.70     16.83 o
   7  16   9     63.20     81.36     11.74 o
  -6  17   9   1185.92   1499.14     65.62 o
  -4  17   9    177.34    172.46     14.23 o
  -2  17   9    170.56    175.49     15.38 o
   0  17   9    484.02    453.89     20.76 o
   2  17   9      1.39      7.99      4.72 <
   4  17   9    991.99   1015.65     42.80 o
  -1  18   9    254.26    379.31     22.94 o
   1   1  10    798.96   1093.14     35.72 o
   0   2  10     45.57     87.23     10.96 o
   2   2  10  17984.20  18142.70    195.04 o
  -1   3  10    491.25    513.76     32.87 o
   1   3  10   6447.72   6743.03     97.88 o
   3   3  10  16332.80  17520.60    232.45 o
  -2   4  10    781.27    788.04     42.31 o
   0   4  10  12287.50  11453.90    124.40 o
   2   4  10   4613.79   4053.83    110.60 o
   4   4  10    133.42    153.58     22.16 o
  -3   5  10    639.38    703.90     38.74 o
  -1   5  10   3571.76   3268.39     80.87 o
   1   5  10   9098.95  10346.20    156.00 o
   3   5  10    342.65    276.52     28.51 o
   5   5  10     90.37     69.98     16.59 o
  -4   6  10  16841.40  15408.80    196.50 o
  -2   6  10    686.24    477.92     36.62 o
   0   6  10   3243.38   2545.85     82.93 o
   2   6  10    560.22    698.57     44.55 o
   4   6  10    221.98    173.31     23.25 o
   6   6  10   4386.68   3885.79    104.79 o
  -5   7  10   1176.32   1199.68     67.98 o
  -3   7  10   4335.58   4889.09    128.82 o
  -1   7  10    348.95    393.96     35.41 o
   1   7  10   3492.04   3658.78    108.60 o
   3   7  10   6914.83   7647.48    173.55 o
   5   7  10   4952.75   5324.03    154.79 o
   7   7  10      2.65     12.65      7.69 <
  -6   8  10   1379.51   1350.05     44.92 o
  -4   8  10   3084.10   3253.38    112.96 o
  -2   8  10    231.72    228.82     34.20 o
   0   8  10  20564.70  19588.10    261.03 o
   2   8  10    397.22    467.93     49.94 o
   4   8  10    917.19    681.68     57.69 o
   6   8  10   1949.96   1793.83     56.54 o
   8   8  10   1312.57   1413.25     51.64 o
  -7   9  10    233.27    264.60     19.98 o
  -5   9  10    683.77    577.99     27.72 o
  -3   9  10   4604.90   4574.92     87.23 o
  -1   9  10   3428.59   3757.64    144.92 o
   1   9  10      3.31    -22.40     16.10 <
   3   9  10     51.44     40.86     18.71 <
   5   9  10   1324.52   1442.24     58.05 o
   7   9  10     27.52     40.62     12.89 o
   9   9  10    311.25    246.32     18.64 o
  -8  10  10    525.70    515.88     24.21 o
  -6  10  10   7528.52   7512.67    108.42 o
  -4  10  10    123.85    108.54     13.26 o
  -2  10  10   5075.16   5206.84     76.64 o
   0  10  10    375.30    378.89     21.31 o
   2  10  10     65.25     90.38     13.68 o
   4  10  10   9302.35   9172.11    147.22 o
   6  10  10      3.46      9.69     13.32 <
   8  10  10   8532.19   7767.34    168.53 o
  10  10  10    740.81    728.23     33.78 o
  -9  11  10     20.87     21.85      5.69 o
  -7  11  10     23.98     15.56      6.78 <
  -5  11  10     83.57     61.68      8.60 o
  -3  11  10    833.30    829.51     40.80 o
  -1  11  10    121.38    124.46     12.29 o
   1  11  10   4433.96   4780.86     83.42 o
   3  11  10    306.57    332.70     23.37 o
   5  11  10     56.68     53.94     21.49 <
   7  11  10    465.64    444.57     32.93 o
   9  11  10   1026.07   1113.30     42.74 o
  11  11  10     67.53     76.94      9.63 o
 -10  12  10    126.71     96.61      9.87 o
  -8  12  10    296.97    241.17     14.83 o
  -6  12  10   2409.04   2325.02     48.13 o
  -4  12  10     35.75     48.43      8.05 o
  -2  12  10   9171.56   9337.79    104.85 o
   0  12  10    315.67    244.20     18.58 o
   2  12  10   2392.88   2427.99     58.17 o
   4  12  10     90.27     65.86     16.28 o
   6  12  10      8.02     17.74     13.38 <
   8  12  10   1308.33   1281.58     48.79 o
  10  12  10     39.85     63.92      9.56 o
  12  12  10   1454.26   2008.18     70.10 o
 -11  13  10     59.61     61.02     10.11 o
  -9  13  10     41.50     39.77      5.63 o
  -7  13  10    829.48    797.48     25.42 o
  -5  13  10    992.50    953.06     32.14 o
  -3  13  10    513.16    487.12     21.97 o
  -1  13  10      5.19     15.50      5.15 o
   1  13  10    725.57    715.58     29.18 o
   3  13  10     57.49     76.03     10.84 o
   5  13  10   4562.00   4535.51     96.19 o
   7  13  10    225.31    204.37     23.18 o
   9  13  10    200.94    185.84     17.25 o
  11  13  10    222.02    242.20     18.52 o
 -10  14  10     91.78     62.84      7.63 o
  -8  14  10   2532.95   2596.70     41.16 o
  -6  14  10     16.17     13.68      4.72 <
  -4  14  10    426.82    375.38     19.07 o
  -2  14  10    146.48    164.84     13.32 o
   0  14  10    142.90    132.15     12.35 o
   2  14  10   3647.70   3899.17     68.65 o
   4  14  10    142.07    146.80     15.74 o
   6  14  10   2162.71   2209.46     71.55 o
   8  14  10    578.33    511.52     37.89 o
  10  14  10      0.05     -9.38      4.66 <
  -9  15  10      0.14     13.20      4.42 <
  -7  15  10     39.67     40.32      5.02 o
  -5  15  10    121.59    110.36      9.81 o
  -3  15  10    292.43    262.78     17.31 o
  -1  15  10    916.10    911.17     31.78 o
   1  15  10     93.19     80.33      9.32 o
   3  15  10     34.48     42.92      7.81 o
   5  15  10    181.67    165.74     14.71 o
   7  15  10     41.57     51.33     11.68 o
   9  15  10    465.70    450.08     26.03 o
  -6  16  10    114.50    135.90     10.17 o
  -4  16  10   2787.23   2900.65     52.67 o
  -2  16  10     75.44     86.69      8.78 o
   0  16  10    624.97    590.28     24.52 o
   2  16  10    380.99    351.83     20.16 o
   4  16  10     75.23     68.22      8.66 o
   6  16  10   1705.59   1741.77     57.21 o
  -5  17  10     37.29     52.91      8.72 o
  -3  17  10    155.83    131.66     12.65 o
  -1  17  10      0.78      4.24      4.00 <
   1  17  10     61.42     74.34      8.35 o
   3  17  10    405.10    375.01     20.40 o
   5  17  10    225.21    207.82     26.27 o
   0   1  11  23735.00  24842.50    217.74 o
  -1   2  11   4392.74   5010.77    102.12 o
   1   2  11     29.40     13.02      7.26 <
  -2   3  11  11250.50  11603.20    143.95 o
   0   3  11   5279.30   5876.05    110.60 o
   2   3  11  10369.40  10215.20    159.45 o
  -3   4  11   2720.19   2481.20     77.06 o
  -1   4  11   3319.10   2637.86     66.47 o
   1   4  11   5712.03   5752.80    120.16 o
   3   4  11   1120.88   1160.33     60.96 o
  -4   5  11      4.79     54.97     14.23 o
  -2   5  11   7897.96   7637.85    142.74 o
   0   5  11   1508.60   1355.19     70.34 o
   2   5  11  35644.20  37423.70    435.06 o
   4   5  11    460.69    436.82     35.96 o
  -5   6  11   4471.41   4572.49    117.14 o
  -3   6  11    437.02    633.01     41.16 o
  -1   6  11   8465.34   8486.98    149.34 o
   1   6  11   4511.75   4129.99    115.56 o
   3   6  11   7912.32   7784.83    184.39 o
   5   6  11  14927.10  15391.00    230.76 o
  -6   7  11    325.36    279.49     22.76 o
  -4   7  11   5047.60   4972.99    151.03 o
  -2   7  11   1591.78   1582.44     75.91 o
   0   7  11    102.33     66.41     16.89 o
   2   7  11    889.16    937.08     78.94 o
   4   7  11    221.87    396.56     41.35 o
   6   7  11   8640.04   8560.28    131.72 o
  -7   8  11    479.42    435.91     27.79 o
  -5   8  11    163.54    234.88     18.64 o
  -3   8  11   9535.72   9384.10    263.27 o
  -1   8  11   2341.52   2039.60     93.04 o
   1   8  11   1137.84   1690.25     97.95 o
   3   8  11    818.12    949.97     67.56 o
   5   8  11   2523.81   2137.97     69.25 o
   7   8  11   4834.09   4633.94     97.28 o
  -8   9  11   2508.71   2307.89     58.23 o
  -6   9  11   4477.06   4343.85     80.87 o
  -4   9  11   8519.12   8041.99    114.05 o
  -2   9  11    945.31    922.49     38.26 o
   0   9  11   8504.98   8909.93    132.27 o
   2   9  11    976.50    967.59     47.70 o
   4   9  11   8757.75   8801.64    138.62 o
   6   9  11   1131.19   1074.55     49.70 o
   8   9  11     78.70     80.75     11.56 o
  -9  10  11   1685.43   1630.81     44.86 o
  -7  10  11   5428.73   4960.89     76.88 o
  -5  10  11    243.12    206.54     18.46 o
  -3  10  11    323.52    339.42     24.27 o
  -1  10  11    145.10    258.48     18.10 o
   1  10  11   6496.03   6396.71     93.59 o
   3  10  11   2230.68   2386.34     64.53 o
   5  10  11      1.06     -8.78     16.95 <
   7  10  11     11.99     -1.63     10.11 <
   9  10  11    210.43    235.96     19.92 o
 -10  11  11   2484.09   2710.69     51.76 o
  -8  11  11    765.08    690.70     24.94 o
  -6  11  11   1495.72   1488.31     37.96 o
  -4  11  11    564.49    566.48     28.63 o
  -2  11  11   1368.77   1329.95     43.95 o
   0  11  11   1290.52   1428.50     48.37 o
   2  11  11    748.28    773.27     34.99 o
   4  11  11   1667.13   1810.29     74.22 o
   6  11  11   1228.81   1121.23     68.77 o
   8  11  11   1480.63   1332.98     55.45 o
  10  11  11    177.67    235.00     16.59 o
 -11  12  11    481.93    523.14     24.27 o
  -9  12  11    216.04    256.06     14.10 o
  -7  12  11    140.95    158.24     12.53 o
  -5  12  11   1773.74   1655.20     44.80 o
  -3  12  11   2563.34   2203.71     51.64 o
  -1  12  11    229.24    243.05     15.68 o
   1  12  11    149.62     98.73     11.26 o
   3  12  11    149.22    158.66     15.68 o
   5  12  11   1388.54   1181.88     80.27 o
   7  12  11   2614.25   2406.80     99.76 o
   9  12  11      5.80     11.93      7.63 <
  11  12  11   1122.73   1137.45     57.33 o
 -10  13  11    842.54    811.04     23.49 o
  -8  13  11   1988.72   1931.18     37.05 o
  -6  13  11   1144.25   1092.47     33.42 o
  -4  13  11   3623.39   3475.00     61.81 o
  -2  13  11   3742.11   3835.00     61.14 o
   0  13  11    306.02    289.36     18.64 o
   2  13  11   3945.57   3997.60     75.43 o
   4  13  11    127.32    159.33     20.76 o
   6  13  11   1833.05   1708.29     65.01 o
   8  13  11    423.06    445.84     33.48 o
  10  13  11    984.76   1052.52     36.26 o
  12  13  11      5.36      5.39      4.90 <
  -9  14  11      1.98      0.73      2.85 <
  -7  14  11    649.29    595.66     21.01 o
  -5  14  11    986.97   1044.77     30.51 o
  -3  14  11   1012.32   1074.49     32.20 o
  -1  14  11   1365.68   1429.95     39.71 o
   1  14  11   2761.91   2724.91     57.51 o
   3  14  11    138.50    135.96     13.44 o
   5  14  11    266.58    243.77     18.22 o
   7  14  11     38.78     55.75     10.71 o
   9  14  11     47.68     50.79      8.60 o
  -8  15  11    507.41    448.02     19.49 o
  -6  15  11     66.01     81.78      7.93 o
  -4  15  11   1076.91   1085.69     33.05 o
  -2  15  11    962.56   1048.83     31.11 o
   0  15  11    993.25    971.70     31.90 o
   2  15  11    385.64    371.44     18.52 o
   4  15  11    833.90    842.89     33.66 o
   6  15  11    771.84    799.54     43.83 o
   8  15  11      6.25     13.62      6.30 <
  -7  16  11    100.53     80.63     10.71 o
  -5  16  11     11.93     20.28      4.48 o
  -3  16  11    235.43    266.96     15.92 o
  -1  16  11    453.27    467.27     19.43 o
   1  16  11      2.87      4.78      4.90 <
   3  16  11   1397.59   1363.55     34.02 o
   5  16  11    769.02    743.43     38.44 o
   7  16  11     11.00      8.47      4.84 <
  -4  17  11    680.23    687.13     26.27 o
  -2  17  11    389.64    350.80     20.10 o
   0  17  11   1205.77   1178.07     36.26 o
   2  17  11     36.52     29.48      5.39 o
   4  17  11    814.82   1043.68     59.93 o
   0   0  12   9754.63  10797.90    374.04 o
   1   1  12  42937.10  48839.70    261.45 o
   0   2  12  50959.90  59390.70    295.05 o
   2   2  12   9437.49  10151.00    184.93 o
  -1   3  12    447.65    662.98     53.57 o
   1   3  12  11091.60  11083.20    143.16 o
   3   3  12   1296.95   1316.87     75.91 o
  -2   4  12  30979.20  31865.10    296.02 o
   0   4  12   6825.65   7361.82    110.60 o
   2   4  12     71.55     77.42     26.57 <
   4   4  12   1447.04   1537.04     74.76 o
  -3   5  12   6411.93   7041.89    157.03 o
  -1   5  12     17.18     22.88     17.68 <
   1   5  12   2216.30   2453.96     87.11 o
   3   5  12   1742.47   1680.14     87.17 o
   5   5  12   8423.88   8494.91    169.74 o
  -4   6  12   1144.70   1195.32     67.25 o
  -2   6  12   2285.15   2127.62     92.38 o
   0   6  12    252.35    217.32     29.90 o
   2   6  12   9971.82   9991.02    199.52 o
   4   6  12    647.40    474.53     42.62 o
   6   6  12    811.65    840.83     58.48 o
  -5   7  12  11639.50  11021.50    171.98 o
  -3   7  12    596.39    591.00     51.88 o
  -1   7  12  10208.70  10757.20    218.53 o
   1   7  12  10950.60  11255.60    222.53 o
   3   7  12   3362.36   3659.93    124.10 o
   5   7  12    263.46    378.16     33.29 o
   7   7  12      9.15     18.28     10.35 <
  -6   8  12     30.72     40.26     11.02 o
  -4   8  12  13754.70  13594.40    144.50 o
  -2   8  12   3537.84   3601.70    164.05 o
   0   8  12    512.25    524.66     49.82 o
   2   8  12   2807.65   2639.20    122.52 o
   4   8  12    573.00    570.30     38.92 o
   6   8  12   4458.28   4381.39     93.28 o
   8   8  12   3656.02   3598.67     77.42 o
  -7   9  12   1630.99   1592.61     48.37 o
  -5   9  12   2789.09   2714.68     60.72 o
  -3   9  12   1269.22   1273.95     42.19 o
  -1   9  12     64.37     62.53     10.35 o
   1   9  12     99.30    170.28     16.95 o
   3   9  12   6633.23   7053.09    115.08 o
   5   9  12   8008.10   7791.61    138.20 o
   7   9  12    971.14   1017.11     48.43 o
   9   9  12   1749.78   1759.08     49.70 o
  -8  10  12    691.69    599.66     24.82 o
  -6  10  12      0.35     -3.69      5.69 <
  -4  10  12   3260.96   3008.76     66.89 o
  -2  10  12   2801.77   2565.40     57.27 o
   0  10  12   7949.60   8169.77    106.48 o
   2  10  12    594.30    540.39     28.88 o
   4  10  12    370.05    424.29     30.15 o
   6  10  12      1.63    -16.53     16.89 <
   8  10  12    524.34    491.30     32.33 o
  10  10  12   1463.81   1552.29     46.19 o
  -9  11  12     98.14     77.12      8.23 o
  -7  11  12     40.45     49.28      7.26 o
  -5  11  12   2509.53   2334.22     51.64 o
  -3  11  12   1807.65   2009.33     54.90 o
  -1  11  12   3024.86   2808.39     58.66 o
   1  11  12     24.97    111.32     14.59 o
   3  11  12   1079.23   1142.05     43.83 o
   5  11  12    480.45    434.94     51.09 o
   7  11  12    882.71    807.41     41.41 o
   9  11  12    623.41    676.11     30.21 o
  11  11  12    447.07    413.88     20.88 o
 -10  12  12    221.65    294.02     15.07 o
  -8  12  12    643.32    637.01     21.97 o
  -6  12  12   2131.78   2030.64     41.95 o
  -4  12  12    459.04    500.86     24.82 o
  -2  12  12      1.27      9.99      5.15 <
   0  12  12   4120.85   3977.26     71.13 o
   2  12  12   1451.01   1352.71     45.22 o
   4  12  12   4421.58   4486.17     99.76 o
   6  12  12   1095.18   1099.07     75.00 o
   8  12  12    191.26    197.52     20.52 o
  10  12  12     17.94     33.72      6.66 o
  12  12  12     28.45     36.32      7.51 o
 -11  13  12    152.42    163.50     17.80 o
  -9  13  12   2088.71   2031.43     39.23 o
  -7  13  12    284.80    255.21     14.10 o
  -5  13  12    213.94    196.50     14.83 o
  -3  13  12     18.49     41.83      7.63 o
  -1  13  12    295.46    301.64     19.43 o
   1  13  12     71.60    109.14     11.56 o
   3  13  12   4769.22   4513.47     84.75 o
   5  13  12    649.27    508.25     39.95 o
   7  13  12   1345.70   1214.15     60.96 o
   9  13  12     70.44     61.87     11.14 o
  11  13  12    115.08    118.10     14.77 o
  -8  14  12      4.80     14.47      3.75 o
  -6  14  12    251.26    265.69     14.53 o
  -4  14  12    300.91    302.80     16.71 o
  -2  14  12     44.97     70.46      8.66 o
   0  14  12    492.82    464.42     22.64 o
   2  14  12    436.98    406.25     21.55 o
   4  14  12    841.90    767.28     37.05 o
   6  14  12    966.71    892.22     44.43 o
   8  14  12   1559.63   1584.68     61.62 o
  10  14  12    649.19    728.05     46.67 o
  -7  15  12    239.68    237.60     12.65 o
  -5  15  12    967.71    887.74     28.21 o
  -3  15  12    341.38    328.46     18.28 o
  -1  15  12   1217.02   1157.61     34.38 o
   1  15  12     17.23     13.56      4.60 <
   3  15  12    483.32    494.39     25.12 o
   5  15  12      3.09     13.92      5.81 <
   7  15  12    685.49    722.30     38.02 o
   9  15  12     20.02     18.22      7.63 <
  -6  16  12    526.55    499.11     17.98 o
  -4  16  12     45.77     41.59      6.17 o
  -2  16  12    268.84    254.12     15.32 o
   0  16  12    588.01    531.98     21.85 o
   2  16  12      2.24     16.65      4.72 o
   4  16  12    618.67    581.07     23.00 o
   6  16  12    405.16    422.11     26.51 o
  -3  17  12    329.91    361.57     19.19 o
  -1  17  12   1190.31   1078.00     33.66 o
   1  17  12    815.94    722.85     23.49 o
   3  17  12    257.81    253.94     28.09 o
   0   1  13  13853.10  15883.10    202.49 o
  -1   2  13   6561.35   8815.98    149.40 o
   1   2  13   1913.17   1489.82     59.57 o
  -2   3  13   4343.89   5924.72    182.09 o
   0   3  13  82389.30  98315.00    544.21 o
   2   3  13  11044.40  10123.70    206.36 o
  -3   4  13    605.43    827.81     57.69 o
  -1   4  13      3.86     24.15     26.94 <
   1   4  13  32857.30  36929.00    360.73 o
   3   4  13   4619.15   4916.27    149.88 o
  -4   5  13   5419.37   4999.39    135.36 o
  -2   5  13  44287.80  45975.50    387.91 o
   0   5  13   2253.74   2584.29     98.07 o
   2   5  13   2138.81   2325.44    110.48 o
   4   5  13  12217.10  13524.20    228.46 o
  -5   6  13   5442.01   5138.98    147.22 o
  -3   6  13    445.95    460.97     40.74 o
  -1   6  13  11323.30  12289.40    277.86 o
   1   6  13   2253.91   2494.70    100.31 o
   3   6  13   7421.49   7624.48    214.05 o
   5   6  13   1436.96   1406.71     78.45 o
  -6   7  13   5033.26   4698.10     81.18 o
  -4   7  13    407.10    525.74     52.67 o
  -2   7  13  18498.20  20251.50    362.24 o
   0   7  13   6386.30   6462.09    200.55 o
   2   7  13   2880.29   2696.89    121.25 o
   4   7  13    728.97    876.79     63.02 o
   6   7  13     78.25    113.81     14.83 o
  -7   8  13   4847.18   4718.69     82.33 o
  -5   8  13    397.94    385.12     23.73 o
  -3   8  13   1688.52   1475.60     46.67 o
  -1   8  13  16937.10  19005.80    383.43 o
   1   8  13  12064.30  13590.10    286.93 o
   3   8  13   1863.02   1735.35     69.31 o
   5   8  13   2446.95   2306.92     66.04 o
   7   8  13   2227.45   2014.42     62.59 o
  -8   9  13   3173.25   3097.99     59.81 o
  -6   9  13     22.97      8.29      8.60 <
  -4   9  13    768.53    698.39     32.51 o
  -2   9  13  13658.30  13922.80    140.14 o
   0   9  13    674.80    738.40     31.72 o
   2   9  13   1479.79   1512.04     51.39 o
   4   9  13   4096.65   3907.34     99.34 o
   6   9  13   2305.01   2326.59     70.95 o
   8   9  13     69.03     72.28     13.02 o
  -9  10  13      0.93     -6.05      6.54 <
  -7  10  13   1564.99   1600.78     41.35 o
  -5  10  13     28.15    -21.43     11.80 <
  -3  10  13   6729.91   6817.67    101.03 o
  -1  10  13    308.23    293.41     20.16 o
   1  10  13   8252.08   8680.51    117.98 o
   3  10  13   1987.32   2063.21     61.56 o
   5  10  13   2723.69   2713.23     88.08 o
   7  10  13    305.61    257.09     25.91 o
   9  10  13   1657.67   1575.72     61.50 o
 -10  11  13    394.54    458.07     22.88 o
  -8  11  13   2552.19   2693.25     49.28 o
  -6  11  13    914.46    822.61     28.33 o
  -4  11  13   7184.04   6566.39     86.81 o
  -2  11  13   3167.34   3005.07     62.11 o
   0  11  13    133.80     86.20     13.62 o
   2  11  13   2021.74   1950.49     57.33 o
   4  11  13    274.78    218.53     24.76 o
   6  11  13   1717.18   1657.68     76.52 o
   8  11  13   3157.22   2957.12     84.26 o
  10  11  13      2.82     19.31      5.87 o
 -11  12  13     86.70     88.99      8.66 o
  -9  12  13    825.37    833.68     26.33 o
  -7  12  13    124.39     95.40      9.69 o
  -5  12  13    147.33    108.72     11.14 o
  -3  12  13    224.24    302.92     18.04 o
  -1  12  13   5224.77   5728.95     80.21 o
   1  12  13    540.64    621.03     28.63 o
   3  12  13    524.41    530.53     31.24 o
   5  12  13   1651.68   1572.51     97.04 o
   7  12  13    342.99    301.77     28.75 o
   9  12  13   3020.19   3534.69     73.55 o
  11  12  13      4.18      9.20      3.45 <
 -10  13  13   1065.20   1025.04     29.18 o
  -8  13  13      0.87      5.93      3.81 <
  -6  13  13   1448.32   1408.16     36.87 o
  -4  13  13   6121.23   6334.24     82.27 o
  -2  13  13    515.92    605.65     23.73 o
   0  13  13   2006.58   1902.18     46.79 o
   2  13  13    921.86    924.31     36.26 o
   4  13  13    419.67    306.85     28.63 o
   6  13  13    313.97    285.24     26.88 o
   8  13  13   1199.62   1063.72     51.94 o
  10  13  13    148.08    124.04     13.50 o
  -9  14  13    320.13    314.48     15.38 o
  -7  14  13     62.98     68.71      7.02 o
  -5  14  13   2105.07   2123.38     42.19 o
  -3  14  13     18.04      5.45      5.99 <
  -1  14  13    491.09    488.82     22.34 o
   1  14  13    132.75     87.96     10.17 o
   3  14  13      3.08     -2.60      8.29 <
   5  14  13     67.02     63.14     11.68 o
   7  14  13     52.05     67.86     11.44 o
   9  14  13    283.84    283.42     18.89 o
  -8  15  13    224.43    245.59     15.74 o
  -6  15  13     12.36     20.88      4.84 o
  -4  15  13   1130.02   1019.35     30.63 o
  -2  15  13   1267.88   1233.58     35.78 o
   0  15  13    401.92    383.79     19.61 o
   2  15  13    125.40    102.73     10.35 o
   4  15  13     95.12     97.04     10.53 o
   6  15  13    374.42    424.05     29.96 o
   8  15  13      4.73     15.25      5.51 <
  -5  16  13    764.75    790.95     23.91 o
  -3  16  13    716.48    641.73     23.31 o
  -1  16  13    132.27    158.66     10.71 o
   1  16  13    246.53    222.40     13.14 o
   3  16  13    962.56    948.52     29.48 o
   5  16  13    102.15     78.33     11.26 o
  -2  17  13     33.53     25.24      4.84 o
   0  17  13     31.49     27.12      4.72 o
   2  17  13    255.37    233.12     25.55 o
   1   1  14 167385.00 213661.00    837.92 o
   0   2  14      1.44     15.50     15.44 <
   2   2  14  19170.20  20498.00    315.27 o
  -1   3  14  70810.80  83233.50    614.61 o
   1   3  14    309.26    381.19     44.19 o
   3   3  14  20227.20  23332.20    366.96 o
  -2   4  14   2574.74   2641.31     88.38 o
   0   4  14   2905.38   2699.37    104.67 o
   2   4  14    292.46    204.85     34.87 o
   4   4  14   1835.49   2003.70     89.41 o
  -3   5  14  19565.90  19932.30    287.72 o
  -1   5  14  90468.60 103682.00    773.15 o
   1   5  14     36.05    163.02     42.25 o
   3   5  14  18904.00  19658.40    313.21 o
   5   5  14    646.66    676.90     49.70 o
  -4   6  14   8386.26   8869.80    195.83 o
  -2   6  14   1320.01   1355.43     91.29 o
   0   6  14   1716.89   1885.36    109.14 o
   2   6  14    158.39    136.20     22.58 o
   4   6  14     81.41     93.53     17.92 o
   6   6  14   5132.69   4498.70     82.27 o
  -5   7  14   3511.12   3631.42     71.55 o
  -3   7  14   8057.66   9194.02    264.72 o
  -1   7  14   7100.55   8952.97    250.86 o
   1   7  14   3398.93   3220.09    165.80 o
   3   7  14  22991.70  23724.00    359.82 o
   5   7  14    707.72    719.21     37.05 o
   7   7  14  11766.00  11455.40    131.85 o
  -6   8  14    786.56    756.32     32.69 o
  -4   8  14     27.09     24.21      7.87 o
  -2   8  14    114.52    106.96     12.77 o
   0   8  14   4532.92   4319.88     89.11 o
   2   8  14     56.90     47.58     11.08 o
   4   8  14    602.88    628.41     41.22 o
   6   8  14   1263.90   1210.39     42.31 o
   8   8  14     13.17      4.48      9.87 <
  -7   9  14    843.96    817.28     31.72 o
  -5   9  14   6647.21   6215.11     92.56 o
  -3   9  14  36405.10  35772.50    235.30 o
  -1   9  14    130.98    155.03     14.47 o
   1   9  14   1722.23   1526.51     50.12 o
   3   9  14    292.82    287.84     28.21 o
   5   9  14    525.51    524.90     34.93 o
   7   9  14   5084.47   4757.19    107.51 o
   9   9  14    681.82    659.22     28.81 o
  -8  10  14     41.13     40.86      7.99 o
  -6  10  14   1910.42   1839.35     44.49 o
  -4  10  14    397.22    316.48     22.76 o
  -2  10  14   1622.04   1510.28     46.43 o
   0  10  14    237.48    208.42     18.10 o
   2  10  14    114.87    158.84     17.92 o
   4  10  14   4580.65   4561.84    109.26 o
   6  10  14     27.50     17.56     18.77 <
   8  10  14   7062.50   7017.19    113.20 o
  10  10  14     29.41     41.41      7.14 o
  -9  11  14   1161.32   1282.97     36.38 o
  -7  11  14     22.60     15.92      5.51 <
  -5  11  14    420.35    521.14     24.76 o
  -3  11  14    543.61    517.57     24.33 o
  -1  11  14   4506.48   4271.64     76.46 o
   1  11  14  13047.50  12041.70    141.41 o
   3  11  14    241.74    239.41     17.13 o
   5  11  14   4387.25   4294.58    115.74 o
   7  11  14    123.05    145.34     18.95 o
   9  11  14     17.00     44.86      8.60 o
  11  11  14    414.19    443.96     20.82 o
 -10  12  14     10.40     18.64      4.72 o
  -8  12  14      8.28     11.38      4.06 <
  -6  12  14    960.31   1004.21     31.42 o
  -4  12  14    193.62    175.13     13.92 o
  -2  12  14   2515.28   2582.23     50.91 o
   0  12  14    282.19    278.04     20.52 o
   2  12  14   1194.81   1171.95     40.01 o
   4  12  14   2130.70   2078.52     74.52 o
   6  12  14    661.03    597.11     49.15 o
   8  12  14     23.77     42.74     10.71 o
  10  12  14    247.76    215.44     15.98 o
  12  12  14    171.81    200.49     28.81 o
 -11  13  14     68.68     86.99     17.92 o
  -9  13  14     54.47     70.28      6.90 o
  -7  13  14    147.41    187.35     13.02 o
  -5  13  14   2506.34   2799.67     52.85 o
  -3  13  14   2031.37   1918.17     44.74 o
  -1  13  14   1370.77   1196.89     37.29 o
   1  13  14      4.73     12.95      8.78 <
   3  13  14   1484.11   1242.42     44.55 o
   5  13  14   4566.55   4296.03    140.44 o
   7  13  14     10.56     28.09      9.87 <
   9  13  14   1232.32   1219.11     40.62 o
  11  13  14     49.59     27.36      6.90 o
  -8  14  14    172.33    171.01     11.20 o
  -6  14  14     14.88     25.55      5.08 o
  -4  14  14     14.84     18.40      5.93 o
  -2  14  14     17.62     12.23      5.87 <
   0  14  14     88.34     87.05     12.05 o
   2  14  14    515.19    524.66     26.94 o
   4  14  14     41.19     35.29      8.11 o
   6  14  14   1053.08   1022.67     41.53 o
   8  14  14    146.04    124.34     13.80 o
  10  14  14    129.91     98.19     14.95 o
  -7  15  14    178.06    143.35      9.26 o
  -5  15  14     23.08     13.80      4.48 o
  -3  15  14    155.20    175.01     12.71 o
  -1  15  14   2429.25   2570.97     53.27 o
   1  15  14    876.07    731.68     25.55 o
   3  15  14     90.35    102.67      9.56 o
   5  15  14    606.66    581.26     35.65 o
   7  15  14    398.62    311.75     23.43 o
  -6  16  14    146.86    162.84     10.53 o
  -4  16  14    472.08    472.96     18.83 o
  -2  16  14      4.97      4.60      3.51 <
   0  16  14    194.91    182.09     13.50 o
   2  16  14     27.40     32.33      5.02 o
   4  16  14     19.81     25.73      7.45 o
   6  16  14     12.16     18.89      7.26 <
  -1  17  14    338.17    312.24     20.04 o
   0   1  15   9833.46  11114.20    206.67 o
  -1   2  15   2099.76   2997.92    108.72 o
   1   2  15  17849.00  19573.00    346.74 o
  -2   3  15    278.43     29.42     18.83 <
   0   3  15  14093.50  16247.90    259.09 o
   2   3  15  19548.00  18891.30    420.66 o
  -3   4  15   1516.29   1714.41     96.43 o
  -1   4  15   8234.29  10109.40    199.10 o
   1   4  15  30061.10  33947.50    534.70 o
   3   4  15     28.61     41.22     32.39 <
  -4   5  15   8093.61   8678.45    207.88 o
  -2   5  15    164.88     67.80     19.31 o
   0   5  15    929.45    990.65     72.46 o
   2   5  15   7291.55   8031.45    244.26 o
   4   5  15   4299.16   4477.03    154.06 o
  -5   6  15  10063.80   9501.42    127.67 o
  -3   6  15    493.28    499.59     57.39 o
  -1   6  15    555.29    657.89     70.04 o
   1   6  15   2901.38   2606.02    140.26 o
   3   6  15    477.48    555.95     72.46 o
   5   6  15  16741.70  16616.80    185.96 o
  -6   7  15      6.28     35.78     12.47 <
  -4   7  15   4183.80   3682.03     73.97 o
  -2   7  15  17932.40  19290.00    336.94 o
   0   7  15  13722.50  16346.90    377.80 o
   2   7  15   2662.92   2851.67    147.40 o
   4   7  15     97.35    114.77     16.22 o
   6   7  15   1052.28   1052.88     43.22 o
  -7   8  15      1.38     19.86      9.93 <
  -5   8  15   1893.32   1848.79     54.78 o
  -3   8  15   4518.81   4983.47     81.18 o
  -1   8  15  24849.20  24954.90    181.85 o
   1   8  15    697.55    609.65     30.45 o
   3   8  15   2319.60   2230.34     78.45 o
   5   8  15   2731.00   2632.11     74.03 o
   7   8  15      3.38     27.72     12.89 <
  -8   9  15    491.61    449.47     23.25 o
  -6   9  15   8198.85   7862.68     98.13 o
  -4   9  15    332.45    311.69     23.85 o
  -2   9  15      1.17      9.63      9.26 <
   0   9  15   4440.73   4434.72     83.90 o
   2   9  15   1421.00   1488.85     54.54 o
   4   9  15  12805.20  12469.90    207.15 o
   6   9  15     82.95     93.77     21.07 o
   8   9  15     14.98     25.06      9.75 <
  -9  10  15     88.53     77.42      8.29 o
  -7  10  15   1859.82   1901.64     45.16 o
  -5  10  15   1784.66   1661.86     45.76 o
  -3  10  15    113.26     94.68     12.35 o
  -1  10  15     14.22     15.98     10.23 <
   1  10  15     21.54     24.27     13.02 <
   3  10  15   3737.25   3777.92     96.01 o
   5  10  15   1189.81   1076.97     63.32 o
   7  10  15    939.42    943.31     51.70 o
   9  10  15    264.17    262.60     18.58 o
 -10  11  15    135.69    161.14     12.23 o
  -8  11  15   1506.97   1511.74     34.32 o
  -6  11  15    313.63    334.52     19.67 o
  -4  11  15   3915.00   3654.30     64.77 o
  -2  11  15   8749.49   8819.13    105.39 o
   0  11  15    260.77    203.64     15.56 o
   2  11  15   1811.77   1750.42     53.39 o
   4  11  15   2148.67   2036.69     74.46 o
   6  11  15    340.68    365.02     37.65 o
   8  11  15   2195.46   1948.43     68.16 o
  10  11  15    214.81    265.63     16.59 o
 -11  12  15   1604.67   1469.85     44.92 o
  -9  12  15     52.32     65.92      7.02 o
  -7  12  15     35.79     11.32      4.60 <
  -5  12  15    520.18    479.74     22.16 o
  -3  12  15   1728.27   1864.29     43.46 o
  -1  12  15   1416.09   1535.10     43.71 o
   1  12  15    119.11     85.17      9.93 o
   3  12  15     10.08     14.77     13.08 <
   5  12  15    173.14    191.29     27.00 o
   7  12  15   1784.75   1722.88     60.90 o
   9  12  15    660.25    687.31     31.48 o
  11  12  15     56.67     63.50      8.35 o
 -10  13  15    162.50    132.21     11.38 o
  -8  13  15    144.05    198.01     11.93 o
  -6  13  15    477.44    423.26     18.16 o
  -4  13  15    971.51    820.31     28.33 o
  -2  13  15   1047.80   1209.12     40.32 o
   0  13  15   1136.05   1089.81     34.14 o
   2  13  15   4020.85   3886.57     80.81 o
   4  13  15    134.54    103.57     12.23 o
   6  13  15     39.51     26.88     10.11 <
   8  13  15    892.44    769.46     35.59 o
  10  13  15    121.22    113.75     11.99 o
  -9  14  15    387.14    369.62     17.37 o
  -7  14  15    991.18    964.20     25.91 o
  -5  14  15     39.93     50.49      6.54 o
  -3  14  15    108.96     79.54     10.17 o
  -1  14  15      2.47      8.84      5.57 <
   1  14  15      2.75      4.78      7.75 <
   3  14  15   1824.42   1809.99     50.79 o
   5  14  15     83.51     77.67     11.56 o
   7  14  15    453.14    413.57     23.43 o
   9  14  15    220.76    196.68     14.17 o
  -6  15  15    491.59    446.63     17.19 o
  -4  15  15   1334.37   1354.28     33.35 o
  -2  15  15      0.83     16.16      7.26 <
   0  15  15      0.82      0.85      3.93 <
   2  15  15    141.61    182.82     15.01 o
   4  15  15      6.85      4.72      3.33 <
   6  15  15    685.99    745.00     37.23 o
   8  15  15     75.55     63.68     12.53 o
  -5  16  15    945.33    878.36     22.70 o
  -3  16  15    992.84    929.63     25.85 o
  -1  16  15    191.63    186.81     11.80 o
   1  16  15     17.08      9.75      2.60 o
   3  16  15    490.39    401.83     22.64 o
   5  16  15     48.70     59.26      9.26 o
   0   0  16  61345.70  76170.60    955.42 o
   1   1  16   2029.16   1904.48     81.12 o
   0   2  16   9784.94  10857.90    217.99 o
   2   2  16   1941.70   1911.39    121.43 o
  -1   3  16     14.49     23.12     16.10 <
   1   3  16    140.84    175.49     40.86 o
   3   3  16    389.18    439.12     80.51 o
  -2   4  16  49659.20  50737.00    513.15 o
   0   4  16  17617.10  19786.60    419.75 o
   2   4  16   8221.44   8454.83    255.76 o
   4   4  16    512.42    392.81     51.27 o
  -3   5  16    766.62    818.13     64.41 o
  -1   5  16     91.59    104.91     41.53 <
   1   5  16   1823.13   1967.32    133.96 o
   3   5  16   1563.63   1473.30    114.65 o
   5   5  16   1639.69   1493.70     58.54 o
  -4   6  16     21.65     -1.76     10.59 <
  -2   6  16  10806.90  10357.50    267.08 o
   0   6  16     30.48     18.64     22.10 <
   2   6  16  24082.40  26281.40    656.26 o
   4   6  16  19655.60  19454.70    217.20 o
   6   6  16    230.91    219.74     17.92 o
  -5   7  16   1976.24   1936.02     53.94 o
  -3   7  16    932.98    965.71     38.38 o
  -1   7  16    601.21    590.76     30.57 o
   1   7  16   3131.90   2960.27     91.17 o
   3   7  16    787.60    801.48     46.13 o
   5   7  16      5.82     17.86     15.50 <
   7   7  16     10.96     15.74     11.44 <
  -6   8  16    504.98    516.36     29.72 o
  -4   8  16  21457.30  21033.80    168.65 o
  -2   8  16   5335.75   5151.75     78.94 o
   0   8  16    800.17    879.75     31.36 o
   2   8  16   2143.35   2046.20     64.95 o
   4   8  16    880.15    780.96     46.13 o
   6   8  16  17372.20  17477.40    177.49 o
   8   8  16   6868.23   6474.98    111.81 o
  -7   9  16    609.27    549.11     26.33 o
  -5   9  16    432.85    389.96     24.64 o
  -3   9  16     10.07     16.71      8.90 <
  -1   9  16     60.75     84.39     10.59 o
   1   9  16    669.85    770.12     36.62 o
   3   9  16     90.48     75.91     17.25 o
   5   9  16   1046.13    998.28     59.02 o
   7   9  16    518.87    481.07     31.48 o
   9   9  16    515.57    522.29     25.85 o
  -8  10  16     70.96     66.23      8.29 o
  -6  10  16    329.47    305.58     18.46 o
  -4  10  16   4043.27   3820.05     69.49 o
  -2  10  16   3381.77   3133.82     64.29 o
   0  10  16   8260.83   8261.73    120.46 o
   2  10  16  11789.00  11790.40    150.73 o
   4  10  16    778.95    715.40     44.55 o
   6  10  16    376.86    378.58     32.81 o
   8  10  16     32.15     28.21      8.29 o
  10  10  16   3340.97   3380.26     63.92 o
  -9  11  16    489.36    525.08     20.58 o
  -7  11  16   1291.27   1179.76     32.51 o
  -5  11  16    463.86    509.10     24.15 o
  -3  11  16   1557.72   1332.13     38.80 o
  -1  11  16    435.99    445.60     26.21 o
   1  11  16    314.83    289.72     19.49 o
   3  11  16   1091.31   1155.00     53.75 o
   5  11  16    818.23    720.48     47.10 o
   7  11  16     62.68     38.14     12.23 o
   9  11  16   1543.58   1480.32     46.13 o
  11  11  16    331.62    342.39     16.89 o
 -10  12  16    781.52    818.01     25.49 o
  -8  12  16   1032.73   1203.37     27.24 o
  -6  12  16   3578.57   3719.32     63.02 o
  -4  12  16   2008.70   2006.24     44.80 o
  -2  12  16      4.80      7.99      5.81 <
   0  12  16    818.47    760.38     31.18 o
   2  12  16    432.44    349.71     23.97 o
   4  12  16   4649.30   4498.88    108.36 o
   6  12  16   4586.54   4502.64    111.20 o
   8  12  16      5.64     12.35      8.60 <
  10  12  16    146.71    160.12     14.41 o
  -9  13  16      3.07      7.32      3.75 <
  -7  13  16    187.00    176.04     11.20 o
  -5  13  16     27.35     30.27      6.60 o
  -3  13  16    463.23    356.13     19.25 o
  -1  13  16     95.04     62.05      8.54 o
   1  13  16     16.34     -3.63     11.32 <
   3  13  16      2.68     14.04     12.89 <
   5  13  16    174.90    189.90     32.20 o
   7  13  16    148.28    138.26     16.22 o
   9  13  16     81.22     72.76      9.38 o
  -8  14  16    352.45    292.20     13.38 o
  -6  14  16    745.81    810.62     24.64 o
  -4  14  16   1503.65   1600.72     37.11 o
  -2  14  16    735.01    751.66     28.15 o
   0  14  16   2945.85   2783.09     62.29 o
   2  14  16    199.56    185.84     15.13 o
   4  14  16     26.29     16.77      6.72 <
   6  14  16    158.13    117.07     13.32 o
   8  14  16    559.72    520.54     25.61 o
  -7  15  16    205.90    170.89      9.81 o
  -5  15  16    273.25    223.13     12.53 o
  -3  15  16      1.55      2.66      4.18 <
  -1  15  16      5.08      4.06      3.03 <
   1  15  16    217.57    178.82     12.83 o
   3  15  16    150.28     99.34     10.17 o
   5  15  16    510.25    497.84     30.69 o
   7  15  16     21.89     27.91      5.75 o
  -4  16  16      5.58      6.84      2.97 <
  -2  16  16    271.15    312.96     14.41 o
   0  16  16    164.05    170.35     13.68 o
   2  16  16    452.71    365.87     17.68 o
   4  16  16    913.42    975.03     35.96 o
   0   1  17    295.56    378.83     36.20 o
  -1   2  17   1077.58   1168.02     82.45 o
   1   2  17   5813.93   5906.14    194.32 o
  -2   3  17  12976.50  15301.30    422.35 o
   0   3  17  14623.50  13276.10    304.91 o
   2   3  17  17218.80  16944.00    364.30 o
  -3   4  17    918.95    907.60     83.05 o
  -1   4  17     28.36     32.81     37.53 <
   1   4  17  14855.10  14304.90    341.48 o
   3   4  17      1.08     16.71     51.03 <
  -4   5  17  12616.00  11772.90    177.79 o
  -2   5  17    275.58    325.86     57.75 o
   0   5  17   1858.95   1923.37    152.43 o
   2   5  17     30.40     80.21     43.52 <
   4   5  17   5325.88   5413.20    109.26 o
  -5   6  17   3938.08   3593.10     78.27 o
  -3   6  17  10546.80   9916.75    136.87 o
  -1   6  17   9426.79   9907.42    250.68 o
   1   6  17   7093.61   6845.82    203.94 o
   3   6  17    598.56    543.84     40.38 o
   5   6  17   2102.95   1933.12     65.07 o
  -6   7  17     35.61     54.00     11.08 o
  -4   7  17   6010.11   5898.99    102.30 o
  -2   7  17   1710.67   1536.37     49.58 o
   0   7  17  11107.30  10861.20    132.99 o
   2   7  17    110.28    154.67     15.44 o
   4   7  17   3838.60   3944.51    101.03 o
   6   7  17     13.68     17.07     12.89 <
  -7   8  17    237.76    217.20     17.56 o
  -5   8  17    826.53    782.84     35.05 o
  -3   8  17     73.26     44.31      8.23 o
  -1   8  17   4617.55   4183.20     76.70 o
   1   8  17   1382.88   1222.08     43.65 o
   3   8  17   5384.34   5423.19    114.71 o
   5   8  17   8636.26   8819.25    140.80 o
   7   8  17     21.02     37.83     11.56 o
  -8   9  17    183.04    191.53     14.59 o
  -6   9  17   1035.92    863.65     30.81 o
  -4   9  17    180.87    157.33     13.50 o
  -2   9  17     79.73     90.38     13.56 o
   0   9  17   3531.72   3341.58     71.92 o
   2   9  17   2011.86   2079.85     70.89 o
   4   9  17   7076.20   6466.33    166.83 o
   6   9  17      6.84     43.58     18.71 <
   8   9  17   1750.52   1836.81     51.58 o
  -9  10  17    103.80     98.73     10.84 o
  -7  10  17   3018.77   2870.56     54.60 o
  -5  10  17   1290.74   1269.84     40.13 o
  -3  10  17   1024.16    907.36     33.48 o
  -1  10  17   1089.18    962.32     34.63 o
   1  10  17    249.78    229.61     18.16 o
   3  10  17   4382.42   4060.19    117.50 o
   5  10  17    379.35    420.17     39.83 o
   7  10  17   1255.48   1194.47     57.45 o
   9  10  17   2138.32   2239.67     51.45 o
 -10  11  17      3.70      4.30      4.60 <
  -8  11  17     12.44     19.55      4.96 o
  -6  11  17   1403.02   1361.43     38.38 o
  -4  11  17    198.72    178.21     14.23 o
  -2  11  17   3240.90   2976.80     65.01 o
   0  11  17    118.02     73.97     13.26 o
   2  11  17      5.45      2.78     12.65 <
   4  11  17    156.87    163.87     23.61 o
   6  11  17   1112.38   1109.91     54.24 o
   8  11  17   2486.67   2610.93     67.50 o
  10  11  17    333.98    302.25     17.92 o
 -11  12  17     39.42     53.45      8.96 o
  -9  12  17     46.79     44.43      5.15 o
  -7  12  17   1209.98   1223.95     30.69 o
  -5  12  17    620.50    535.07     23.06 o
  -3  12  17   4002.50   3776.34     69.07 o
  -1  12  17   1149.34   1174.31     37.35 o
   1  12  17   2953.05   2912.51     55.27 o
   3  12  17   2049.28   1891.23     64.35 o
   5  12  17    170.64    197.77     23.31 o
   7  12  17    218.56    204.18     17.56 o
   9  12  17    209.53    186.08     14.10 o
  11  12  17    469.11    422.05     42.01 o
 -10  13  17     22.64     17.19      9.32 <
  -8  13  17    511.48    454.74     17.74 o
  -6  13  17    120.90    127.06     11.14 o
  -4  13  17     39.82     52.00      7.51 o
  -2  13  17   1243.29   1236.54     38.86 o
   0  13  17     92.94     72.16      8.72 o
   2  13  17   5504.35   5138.98     88.26 o
   4  13  17    114.21    108.30     15.01 o
   6  13  17    483.68    452.50     31.60 o
   8  13  17     67.68     64.83     10.47 o
  10  13  17     26.35     20.34      8.66 <
  -7  14  17    520.94    590.40     17.56 o
  -5  14  17    439.18    422.23     17.74 o
  -3  14  17    112.79    102.55     10.11 o
  -1  14  17      5.14     16.77      7.93 <
   1  14  17   4361.14   3978.10     78.51 o
   3  14  17   1026.71    931.15     41.35 o
   5  14  17    825.07    722.78     35.23 o
   7  14  17    960.62    876.97     30.99 o
  -6  15  17     55.24     50.18      5.08 o
  -4  15  17   1240.93   1189.81     28.57 o
  -2  15  17     24.24     29.90      6.90 o
   0  15  17     39.09     33.66      5.15 o
   2  15  17    228.01    211.21     13.56 o
   4  15  17     79.75     65.38     11.02 o
   6  15  17   2175.83   2150.74     57.33 o
  -3  16  17    495.10    487.24     16.65 o
  -1  16  17    262.29    223.62     14.95 o
   1  16  17    433.80    312.96     15.92 o
   3  16  17      3.49     19.55      8.60 <
   1   1  18   4409.47   3642.38    127.49 o
   0   2  18   4988.52   5482.15    195.59 o
   2   2  18   1771.89   1678.21    110.29 o
  -1   3  18   3388.62   2874.98    181.48 o
   1   3  18    520.30    576.65     69.31 o
   3   3  18   6662.21   6161.77    243.17 o
  -2   4  18      1.60     33.78     13.56 <
   0   4  18    261.89    256.00     56.42 o
   2   4  18   6320.94   6065.58    239.29 o
   4   4  18   2235.63   2214.36     71.79 o
  -3   5  18   2162.24   1837.78     82.63 o
  -1   5  18  22105.70  22582.60    596.39 o
   1   5  18    461.05    537.12     76.27 o
   3   5  18  19852.30  20579.20    254.31 o
   5   5  18   1283.25   1305.13     50.97 o
  -4   6  18   3722.88   3673.73     85.60 o
  -2   6  18      9.25      9.75      9.63 <
   0   6  18   3712.07   4039.79    112.29 o
   2   6  18   1104.09   1210.21     58.42 o
   4   6  18    154.86    175.55     20.40 o
   6   6  18   3047.10   3087.21     74.46 o
  -5   7  18   1101.56   1081.88     43.52 o
  -3   7  18   3575.66   3408.65     72.94 o
  -1   7  18    213.88    307.52     25.30 o
   1   7  18      4.96     20.94     11.50 <
   3   7  18  21453.40  21591.50    230.70 o
   5   7  18      0.80     -3.69     15.68 <
   7   7  18  15422.00  15382.90    164.59 o
  -6   8  18    254.60    217.38     16.28 o
  -4   8  18   1030.63    937.44     37.83 o
  -2   8  18   1632.50   1534.44     51.82 o
   0   8  18   2433.92   2345.96     59.81 o
   2   8  18     71.70    106.30     15.01 o
   4   8  18   8471.65   8982.03    157.15 o
   6   8  18    257.69    254.43     24.40 o
   8   8  18    619.47    640.40     32.75 o
  -7   9  18   2379.06   2435.50     51.09 o
  -5   9  18   1793.13   1753.57     47.04 o
  -3   9  18   8605.96   8159.30     98.85 o
  -1   9  18    290.68    360.55     24.82 o
   1   9  18   5734.26   6073.03    103.09 o
   3   9  18   1900.57   1866.59     76.27 o
   5   9  18     49.80     66.04     18.04 o
   7   9  18   5401.68   5500.80     98.67 o
   9   9  18    543.71    581.68     24.40 o
  -8  10  18      1.73      8.17      5.69 <
  -6  10  18   2709.87   2847.31     59.45 o
  -4  10  18    110.47    110.23     11.68 o
  -2  10  18     26.73     17.01      5.81 <
   0  10  18    300.02    234.15     19.01 o
   2  10  18    331.83    303.82     27.97 o
   4  10  18   1217.93   1063.54     60.29 o
   6  10  18    195.56    163.93     19.86 o
   8  10  18    208.32    203.58     18.89 o
  10  10  18    456.60    445.48     21.55 o
  -9  11  18   5737.05   5870.78     69.98 o
  -7  11  18    593.44    593.72     23.00 o
  -5  11  18   1124.38   1133.70     37.77 o
  -3  11  18    449.91    381.19     21.61 o
  -1  11  18     88.70     69.98     12.05 o
   1  11  18   4939.55   4933.89     74.52 o
   3  11  18    205.13    152.67     24.33 o
   5  11  18   2315.08   2404.68     85.60 o
   7  11  18   1283.35   1316.57     51.64 o
   9  11  18   1106.36   1050.10     36.68 o
  11  11  18   1287.09   1152.70     27.42 o
 -10  12  18    202.73    215.87     13.20 o
  -8  12  18     43.99     27.30      4.54 o
  -6  12  18    209.62    216.05     14.59 o
  -4  12  18    460.13    356.85     21.25 o
  -2  12  18    610.12    626.96     29.66 o
   0  12  18    391.24    360.61     21.67 o
   2  12  18    681.80    674.84     34.87 o
   4  12  18    219.30    196.50     20.94 o
   6  12  18     39.23     15.86      9.75 <
   8  12  18     44.92     42.37      6.84 o
  10  12  18    234.92    206.54     14.47 o
  -9  13  18   1481.95   1544.00     37.77 o
  -7  13  18      4.18     -3.03      3.57 <
  -5  13  18   2899.73   3013.54     53.03 o
  -3  13  18    252.87    221.74     18.46 o
  -1  13  18   1526.67   1329.22     40.38 o
   1  13  18    257.62    292.81     21.37 o
   3  13  18      5.62      4.24     12.77 <
   5  13  18    851.84    809.23     40.20 o
   7  13  18    585.16    536.16     29.78 o
   9  13  18    472.33    453.83     20.70 o
  -8  14  18    311.67    298.86     17.07 o
  -6  14  18    673.57    668.67     20.34 o
  -4  14  18     70.87     82.33      8.47 o
  -2  14  18    193.87    222.59     14.35 o
   0  14  18      1.88      4.42      6.30 <
   2  14  18    345.94    329.01     22.03 o
   4  14  18    426.24    430.46     24.82 o
   6  14  18     38.35     39.23      7.99 o
   8  14  18     39.79     43.34      7.57 o
  -5  15  18    161.62    170.22     11.26 o
  -3  15  18      7.41     16.59      4.42 o
  -1  15  18   1528.82   1436.43     33.42 o
   1  15  18     25.56     49.58      7.63 o
   3  15  18    488.80    332.15     18.22 o
   5  15  18      4.25     13.08      5.45 <
  -2  16  18    185.37    164.65     11.08 o
   0  16  18    265.11    228.88     16.89 o
   0   1  19     52.91     83.84     24.03 o
  -1   2  19   1160.93   1228.19     87.53 o
   1   2  19  15230.70  14896.20    325.68 o
  -2   3  19     14.03     41.83     30.27 <
   0   3  19   3260.82   2922.68    154.42 o
   2   3  19  18560.50  19041.40    413.33 o
  -3   4  19    398.53    376.35     36.08 o
  -1   4  19  13290.00  13326.80    487.67 o
   1   4  19   9792.79   9363.58    286.75 o
   3   4  19   1257.98   1112.51     55.27 o
  -4   5  19    400.95    378.28     31.18 o
  -2   5  19     15.71     19.98     14.04 <
   0   5  19   1377.49   1314.39     65.62 o
   2   5  19      6.45     42.25     20.22 <
   4   5  19  20613.10  20396.90    215.44 o
  -5   6  19   6339.05   6018.31    109.75 o
  -3   6  19    340.16    314.60     25.30 o
  -1   6  19  16375.50  16849.10    200.07 o
   1   6  19   2235.87   2345.06     81.60 o
   3   6  19   9897.50  10041.90    169.74 o
   5   6  19   7234.60   6893.04    121.19 o
  -6   7  19   3432.70   3499.03     68.16 o
  -4   7  19    503.69    471.26     28.51 o
  -2   7  19   2159.52   1979.25     63.14 o
   0   7  19   3212.48   3061.67     76.21 o
   2   7  19     48.71     38.74     13.38 <
   4   7  19    235.30    217.44     21.79 o
   6   7  19     30.75     42.07     14.95 <
  -7   8  19     74.42     72.88     10.23 o
  -5   8  19     31.06     51.94      9.99 o
  -3   8  19    173.38    205.27     17.68 o
  -1   8  19   4027.42   3789.05     75.73 o
   1   8  19    321.97    269.38     22.76 o
   3   8  19   3657.97   3569.68     91.65 o
   5   8  19      8.26     46.01     18.58 <
   7   8  19   4425.78   4459.42     86.26 o
  -8   9  19    169.08    160.78     15.32 o
  -6   9  19   3213.10   3403.20     65.20 o
  -4   9  19    319.77    256.12     17.92 o
  -2   9  19    255.91    250.37     18.22 o
   0   9  19     32.77     44.61      9.20 o
   2   9  19   4217.17   4263.71    100.31 o
   4   9  19   4875.94   4537.81    121.98 o
   6   9  19    342.15    370.53     29.06 o
   8   9  19    166.69    167.98     15.74 o
  -9  10  19    269.26    273.92     17.01 o
  -7  10  19   1633.27   1641.58     43.52 o
  -5  10  19      2.55      7.81      7.14 <
  -3  10  19   1418.28   1312.27     42.68 o
  -1  10  19     18.11     17.01      6.96 <
   1  10  19     24.71     42.98     11.68 o
   3  10  19   3308.92   3221.60    104.42 o
   5  10  19    709.04    658.13     45.58 o
   7  10  19   2106.71   2260.85     76.39 o
   9  10  19    578.09    564.91     26.88 o
 -10  11  19    569.48    525.08     21.07 o
  -8  11  19   4405.60   4518.56     64.71 o
  -6  11  19   2282.87   2531.32     54.24 o
  -4  11  19    138.34    124.76     12.89 o
  -2  11  19   1280.89   1248.41     45.76 o
   0  11  19    725.86    747.66     32.14 o
   2  11  19     39.62     54.00     11.38 o
   4  11  19    565.98    534.70     42.68 o
   6  11  19    408.79    431.01     33.35 o
   8  11  19      8.46     -3.63      6.48 <
  10  11  19    501.30    481.25     20.10 o
  -9  12  19    474.01    497.17     19.67 o
  -7  12  19    692.27    672.12     24.70 o
  -5  12  19    222.86    265.63     16.89 o
  -3  12  19   3652.22   3700.01     70.95 o
  -1  12  19    446.87    409.46     22.76 o
   1  12  19   1443.78   1310.40     43.04 o
   3  12  19    489.53    485.97     34.08 o
   5  12  19   1124.88   1106.09     49.70 o
   7  12  19    730.20    676.17     30.93 o
   9  12  19   1191.12   1143.87     33.42 o
  -8  13  19    244.47    233.73     11.20 o
  -6  13  19    301.08    314.96     15.74 o
  -4  13  19     25.50     19.86      6.17 o
  -2  13  19    475.29    481.37     23.79 o
   0  13  19    408.81    383.55     20.64 o
   2  13  19   2166.38   2006.73     59.02 o
   4  13  19    635.32    583.25     36.44 o
   6  13  19    107.60    109.45     12.89 o
   8  13  19    193.34    179.30     14.10 o
  -7  14  19     54.39     59.08      6.17 o
  -5  14  19    967.68    999.37     27.18 o
  -3  14  19      0.00     -0.42      3.39 <
  -1  14  19    265.44    254.43     17.49 o
   1  14  19   2779.34   2467.40     58.42 o
   3  14  19   2492.50   2233.49     68.04 o
   5  14  19   1642.48   1522.51     47.16 o
   7  14  19    667.69    647.60     26.88 o
  -4  15  19      2.04      4.24      2.72 <
  -2  15  19     25.83     28.21      5.45 o
   0  15  19    412.30    384.88     18.58 o
   2  15  19     32.14     29.06      6.11 o
   4  15  19     23.82     33.17      7.51 o
   0   0  20  23661.90  29322.80    705.29 o
   1   1  20   1651.18   1770.04    107.69 o
   0   2  20   5072.84   5534.39    192.08 o
   2   2  20   1381.52   1366.57    100.31 o
  -1   3  20    458.93    500.99     50.73 o
   1   3  20  18060.70  17682.00    337.24 o
   3   3  20   2999.30   2816.02     76.27 o
  -2   4  20  41188.60  42439.50    320.89 o
   0   4  20  14071.90  14123.80    199.76 o
   2   4  20   6813.16   6654.71    129.97 o
   4   4  20    551.35    515.94     35.11 o
  -3   5  20  12035.20  11345.60    175.91 o
  -1   5  20   7693.44   7986.41    146.68 o
   1   5  20    220.54    283.00     33.54 o
   3   5  20    349.25    329.85     26.57 o
   5   5  20  16989.30  17139.90    184.87 o
  -4   6  20   5820.27   5638.39    114.96 o
  -2   6  20  27391.60  26740.30    252.43 o
   0   6  20    405.49    446.63     30.45 o
   2   6  20  56518.70  59174.90    421.38 o
   4   6  20  27804.40  27913.10    264.54 o
   6   6  20    627.20    654.44     37.41 o
  -5   7  20   1943.70   1918.04     53.39 o
  -3   7  20   1213.51   1229.10     46.31 o
  -1   7  20   4484.86   4574.49     89.53 o
   1   7  20  10399.40  10038.10    178.15 o
   3   7  20   5499.58   5967.28    117.74 o
   5   7  20   6088.50   6046.52    139.05 o
   7   7  20   4225.61   4250.93     93.59 o
  -6   8  20    826.22    846.88     33.48 o
  -4   8  20    144.07    126.58     14.59 o
  -2   8  20    691.41    598.51     30.93 o
   0   8  20   4236.23   4278.72     80.63 o
   2   8  20   6094.90   6209.35    126.64 o
   4   8  20     44.23     74.46     17.86 o
   6   8  20   7998.02   8042.23    134.69 o
   8   8  20    187.96    165.62     15.44 o
  -7   9  20   1669.59   1725.73     44.80 o
  -5   9  20   1159.64   1283.46     40.07 o
  -3   9  20     29.79     56.78      9.38 o
  -1   9  20    592.69    583.55     28.45 o
   1   9  20    934.14    934.47     46.31 o
   3   9  20   4437.51   4464.86    114.35 o
   5   9  20  11312.70  11194.60    191.11 o
   7   9  20    346.03    372.41     25.91 o
   9   9  20   1780.88   1841.29     47.34 o
  -8  10  20   1786.50   1920.04     42.37 o
  -6  10  20   1503.50   1601.69     43.58 o
  -4  10  20   2335.00   2318.54     56.84 o
  -2  10  20    534.97    552.98     28.88 o
   0  10  20   3169.09   3196.60     68.53 o
   2  10  20   8577.06   8575.11    150.55 o
   4  10  20   6569.51   6390.11    141.17 o
   6  10  20   1231.72   1240.72     49.64 o
   8  10  20    122.72    130.88     13.92 o
  10  10  20   3367.98   3437.10     54.30 o
  -9  11  20    334.06    330.88     16.59 o
  -7  11  20   3466.65   3695.77     60.47 o
  -5  11  20    943.16    929.93     32.63 o
  -3  11  20    426.02    424.59     25.85 o
  -1  11  20   1093.65   1061.96     41.22 o
   1  11  20     18.94     20.46      5.51 o
   3  11  20    881.14    812.26     43.89 o
   5  11  20     38.20     41.47     14.59 <
   7  11  20      3.53      3.87      6.24 <
   9  11  20   2574.35   2571.82     51.64 o
  11  11  20    206.87    197.16     18.46 o
 -10  12  20    128.82    152.79     15.25 o
  -8  12  20    184.52    208.97     11.80 o
  -6  12  20    287.22    309.88     16.65 o
  -4  12  20      4.83      2.00      5.99 <
  -2  12  20      5.31     23.31      6.66 o
   0  12  20    653.50    580.10     26.21 o
   2  12  20   1056.09   1069.17     44.98 o
   4  12  20    101.07     77.24     13.62 o
   6  12  20    370.45    397.35     25.42 o
   8  12  20    105.68     90.92      9.20 o
  10  12  20      5.94      9.75      5.93 <
  -7  13  20   1587.26   1576.27     30.75 o
  -5  13  20    275.40    248.01     15.07 o
  -3  13  20    215.69    210.06     14.17 o
  -1  13  20   1149.26   1142.78     35.72 o
   1  13  20   2597.05   2456.38     65.86 o
   3  13  20   2002.89   2060.91     60.96 o
   5  13  20     21.61     15.13      5.57 <
   7  13  20     46.88     71.19      9.50 o
  -6  14  20   1428.10   1478.74     28.63 o
  -4  14  20    136.62    169.74     10.96 o
  -2  14  20    625.80    555.83     22.03 o
   0  14  20   1345.70   1291.21     42.50 o
   2  14  20    483.10    440.39     26.09 o
   4  14  20    930.47    855.60     31.60 o
   6  14  20    946.44    830.78     34.38 o
  -3  15  20    447.95    442.15     16.04 o
  -1  15  20     44.44     37.65      6.17 o
   1  15  20    751.66    687.01     28.03 o
   3  15  20     22.15     17.07      7.51 <
   0   1  21   1249.12   1245.08     80.63 o
  -1   2  21    926.38    857.41     53.09 o
   1   2  21    276.86    359.82     28.45 o
  -2   3  21  17760.10  18459.70    195.71 o
   0   3  21   4104.47   4137.07    103.88 o
   2   3  21    878.18    950.76     46.07 o
  -3   4  21    338.17    384.21     29.42 o
  -1   4  21   2853.10   2764.99     84.57 o
   1   4  21   1012.09   1013.29     53.94 o
   3   4  21    415.94    448.20     37.11 o
  -4   5  21      8.03     19.13     12.47 <
  -2   5  21  12688.10  12411.10    161.32 o
   0   5  21   1312.55   1232.00     54.18 o
   2   5  21  15786.70  16113.90    214.11 o
   4   5  21     99.19     77.18     15.50 o
  -5   6  21  10092.20  10305.30    139.71 o
  -3   6  21  15436.10  15940.90    182.51 o
  -1   6  21   1694.23   1698.12     63.68 o
   1   6  21   4975.07   5212.59    137.78 o
   3   6  21   4968.10   5015.61    106.60 o
   5   6  21  16351.90  16957.50    206.00 o
  -6   7  21   1787.62   1910.60     53.63 o
  -4   7  21    309.92    288.33     21.25 o
  -2   7  21   4960.50   5298.06     99.10 o
   0   7  21    551.82    576.29     34.87 o
   2   7  21   8906.00   9125.19    157.45 o
   4   7  21   9666.51   9871.59    192.38 o
   6   7  21  34614.50  36429.90    309.15 o
  -7   8  21     67.92     71.61      9.99 o
  -5   8  21     13.76     10.71      8.17 <
  -3   8  21   6008.30   5901.84     95.58 o
  -1   8  21   1783.56   1723.67     45.16 o
   1   8  21   9924.43  10347.40    157.39 o
   3   8  21     17.72     17.43     13.02 <
   5   8  21   9898.17  10172.60    167.68 o
   7   8  21    318.29    375.07     25.85 o
  -8   9  21   6459.80   7047.04     96.67 o
  -6   9  21    658.90    683.68     27.24 o
  -4   9  21    877.36    854.75     31.84 o
  -2   9  21    381.83    354.98     22.82 o
   0   9  21    205.05    176.40     17.62 o
   2   9  21      9.18     39.35     14.04 <
   4   9  21      7.11     19.86     17.98 <
   6   9  21      3.31     23.43     13.86 <
   8   9  21     39.34     36.93      7.99 o
  -9  10  21   1888.21   1883.42     39.53 o
  -7  10  21   2379.73   2463.58     53.75 o
  -5  10  21   1200.40   1291.75     38.92 o
  -3  10  21      2.19     10.41      8.11 <
  -1  10  21     26.45     10.41     13.80 <
   1  10  21   2566.93   2526.90     71.31 o
   3  10  21   6256.11   6116.92    135.90 o
   5  10  21      0.35     -2.91     15.07 <
   7  10  21     29.86     47.52      9.38 o
   9  10  21    448.85    392.45     20.34 o
 -10  11  21    238.65    241.96     13.68 o
  -8  11  21     63.61     68.04      8.29 o
  -6  11  21   3946.97   4265.10     65.62 o
  -4  11  21     41.99     45.64      7.51 o
  -2  11  21   2011.39   1997.53     53.21 o
   0  11  21   1029.79   1002.70     35.29 o
   2  11  21    320.08    359.64     29.30 o
   4  11  21   5947.68   6073.76    108.96 o
   6  11  21   1128.96   1128.31     43.77 o
   8  11  21    174.00    171.62     15.07 o
  10  11  21    119.15    105.33      9.02 o
  -9  12  21    291.35    246.32     14.71 o
  -7  12  21    267.22    268.23     13.26 o
  -5  12  21    894.67    861.05     28.51 o
  -3  12  21    131.77    106.30     13.08 o
  -1  12  21    171.17    175.61     16.22 o
   1  12  21     54.51     55.75     13.26 o
   3  12  21      4.32      1.88     12.17 <
   5  12  21     23.31      5.15     12.05 <
   7  12  21      5.93     11.32      5.69 <
   9  12  21      1.93     12.17      6.48 <
  -8  13  21   1140.46   1089.51     32.51 o
  -6  13  21    570.83    594.75     19.07 o
  -4  13  21     99.47     94.07      9.08 o
  -2  13  21    660.28    679.02     24.58 o
   0  13  21     33.58     19.86     10.11 <
   2  13  21   1373.09   1315.66     48.67 o
   4  13  21     51.05     21.49     10.41 <
   6  13  21    412.01    407.10     21.91 o
   8  13  21     37.56     28.75      8.23 o
  -5  14  21    422.97    407.94     15.07 o
  -3  14  21    347.66    341.42     15.50 o
  -1  14  21   1741.11   1537.89     37.89 o
   1  14  21   2653.80   2446.15     59.45 o
   3  14  21    119.04    103.09      9.69 o
   5  14  21    192.25    181.06     14.41 o
  -2  15  21    234.40    227.73     14.47 o
   0  15  21    196.25    187.11     13.68 o
   2  15  21   2350.59   2193.60     69.31 o
   1   1  22   2074.84   1947.71     64.29 o
   0   2  22   1381.93   1456.53     58.36 o
   2   2  22   1600.45   1791.35     55.69 o
  -1   3  22   2963.01   3061.24     86.14 o
   1   3  22    593.06    521.99     34.99 o
   3   3  22      0.95      4.96     17.25 <
  -2   4  22    787.42    786.41     43.04 o
   0   4  22   1157.93   1075.64     56.90 o
   2   4  22   7306.19   7280.03    139.71 o
   4   4  22    309.54    355.58     33.90 o
  -3   5  22  17170.70  16987.40    190.38 o
  -1   5  22   7661.63   7718.79    135.54 o
   1   5  22   6224.09   6633.16    142.26 o
   3   5  22   6551.92   6740.67    132.27 o
   5   5  22    938.95    895.07     41.95 o
  -4   6  22    774.45    820.37     38.08 o
  -2   6  22   1145.99   1032.00     46.13 o
   0   6  22    392.13    427.25     30.03 o
   2   6  22   2171.23   1986.51     66.95 o
   4   6  22   2695.38   2686.23     85.29 o
   6   6  22    224.40    224.95     22.28 o
  -5   7  22    428.83    450.68     25.85 o
  -3   7  22   6401.41   6762.70     89.47 o
  -1   7  22     50.32     67.31     11.68 o
   1   7  22  15822.20  16533.90    194.68 o
   3   7  22   9150.65   9586.47    141.89 o
   5   7  22    175.74    197.52     24.33 o
   7   7  22    935.88    938.05     39.04 o
  -6   8  22   1863.85   2010.97     49.34 o
  -4   8  22     66.35     61.32     10.05 o
  -2   8  22    149.57    110.84     12.29 o
   0   8  22   1722.40   1685.65     53.27 o
   2   8  22   2252.06   2222.29     69.92 o
   4   8  22   1188.47   1127.22     59.69 o
   6   8  22    759.05    827.33     38.50 o
   8   8  22    529.81    560.43     25.42 o
  -7   9  22      0.54     16.34      6.90 <
  -5   9  22     17.91     15.32      5.75 <
  -3   9  22   4300.93   4405.24     86.26 o
  -1   9  22     92.88    139.17     15.56 o
   1   9  22     24.45     34.69     10.71 o
   3   9  22     94.02     71.79     15.50 o
   5   9  22   6246.56   6359.36    125.00 o
   7   9  22    307.43    409.52     24.52 o
   9   9  22   2592.24   2500.81     49.40 o
  -8  10  22    222.62    210.90     14.29 o
  -6  10  22   2009.84   2200.92     50.97 o
  -4  10  22    643.98    691.97     25.73 o
  -2  10  22   1465.64   1471.30     44.67 o
   0  10  22     68.14     93.53     16.77 o
   2  10  22    827.78    847.97     45.46 o
   4  10  22     97.26     77.42     17.74 o
   6  10  22    341.14    409.52     26.64 o
   8  10  22    591.63    577.68     26.09 o
  10  10  22   1167.22   1106.03     29.36 o
  -9  11  22    342.74    315.63     15.25 o
  -7  11  22    151.51    136.81     10.05 o
  -5  11  22    224.45    258.42     15.32 o
  -3  11  22     16.96     14.71      7.14 <
  -1  11  22     74.43     69.61     11.32 o
   1  11  22   3935.89   3745.29     89.11 o
   3  11  22   3908.94   3810.60     79.60 o
   5  11  22    388.17    407.40     27.72 o
   7  11  22    121.50    117.26     11.86 o
   9  11  22   1040.29    909.05     26.15 o
  -8  12  22    541.56    481.13     17.31 o
  -6  12  22     49.32     50.61      6.48 o
  -4  12  22     93.70     63.74      8.84 o
  -2  12  22   2127.76   2040.26     46.07 o
   0  12  22    155.92    121.86     13.86 o
   2  12  22   1112.25   1129.09     43.04 o
   4  12  22     42.31     57.21     12.77 o
   6  12  22     20.70     30.39      8.23 o
   8  12  22   1083.83   1024.07     29.24 o
  -7  13  22    292.17    275.86     14.77 o
  -5  13  22    205.16    214.66     12.41 o
  -3  13  22     19.30     20.76      5.45 o
  -1  13  22    123.34    118.16     11.68 o
   1  13  22      3.46     -2.60      7.32 <
   3  13  22      5.02     15.56      8.05 <
   5  13  22    781.01    696.39     26.21 o
   7  13  22     41.47     46.07      6.54 o
  -4  14  22   1241.86   1227.40     27.91 o
  -2  14  22    335.80    268.11     12.77 o
   0  14  22      0.72      3.63      6.78 <
   2  14  22   1697.22   1534.56     42.07 o
   4  14  22     94.69    114.53     11.56 o
   0   1  23   1504.43   1556.77     57.14 o
  -1   2  23    836.41    878.12     41.10 o
   1   2  23   2712.07   2554.33     73.07 o
  -2   3  23   3964.56   3737.54    102.00 o
   0   3  23      2.01    -20.10     27.36 <
   2   3  23    227.78    223.31     24.27 o
  -3   4  23   3270.55   3310.47     94.98 o
  -1   4  23   2184.25   2256.43     75.55 o
   1   4  23    284.84    338.69     31.96 o
   3   4  23    346.58    380.28     30.21 o
  -4   5  23    178.30    135.29     15.01 o
  -2   5  23   1901.52   1710.77     60.72 o
   0   5  23    927.53    893.01     50.97 o
   2   5  23   2754.73   2724.73     83.78 o
   4   5  23    806.78    749.36     43.22 o
  -5   6  23     13.91     18.46     10.05 <
  -3   6  23    672.40    741.43     34.08 o
  -1   6  23    280.87    283.91     26.88 o
   1   6  23    750.99    810.26     42.86 o
   3   6  23   1991.77   2015.14     64.05 o
   5   6  23   1055.53   1142.78     53.21 o
  -6   7  23    112.69    122.95     14.29 o
  -4   7  23    673.53    684.89     30.63 o
  -2   7  23   1765.89   1699.82     44.25 o
   0   7  23     43.55     23.91      9.69 <
   2   7  23    541.86    555.04     33.90 o
   4   7  23   2599.55   2738.17     81.06 o
   6   7  23    994.60   1072.19     43.89 o
  -7   8  23   2992.00   3381.96     63.44 o
  -5   8  23   1007.58   1150.65     36.50 o
  -3   8  23   3649.49   3855.64     68.10 o
  -1   8  23    332.35    335.48     20.52 o
   1   8  23    397.31    412.36     25.30 o
   3   8  23   1005.61   1063.96     43.16 o
   5   8  23    554.83    599.78     35.05 o
   7   8  23   1284.38   1377.41     45.64 o
  -8   9  23    118.57    129.36     11.93 o
  -6   9  23    127.60    130.63     11.62 o
  -4   9  23   1893.32   1873.79     42.43 o
  -2   9  23    632.74    624.78     29.00 o
   0   9  23   1455.92   1378.32     49.52 o
   2   9  23    354.00    368.05     23.06 o
   4   9  23      4.10     20.70     14.23 <
   6   9  23    281.96    268.83     19.73 o
   8   9  23     39.33     32.99      5.93 o
  -9  10  23     51.24     44.31      6.30 o
  -7  10  23    458.30    450.32     19.43 o
  -5  10  23    535.06    550.68     22.10 o
  -3  10  23   2991.79   3232.86     60.84 o
  -1  10  23    105.05     95.40     14.35 o
   1  10  23   3451.24   3515.13     72.52 o
   3  10  23     42.59     33.17     11.86 <
   5  10  23    384.05    337.90     23.85 o
   7  10  23     14.69     23.25      6.05 o
   9  10  23    633.21    614.61     21.31 o
  -8  11  23    924.54    953.66     25.30 o
  -6  11  23    602.90    578.71     23.12 o
  -4  11  23    453.00    467.75     23.49 o
  -2  11  23     92.82    101.40     11.68 o
   0  11  23   1158.79   1137.15     42.56 o
   2  11  23   3015.68   2787.69     67.38 o
   4  11  23      0.52     12.05     10.78 <
   6  11  23   1864.09   1889.65     44.49 o
   8  11  23   1485.80   1345.93     34.50 o
  -7  12  23     67.69     48.43      6.36 o
  -5  12  23   1830.24   1903.70     41.04 o
  -3  12  23     36.39     29.66      5.27 o
  -1  12  23    182.96    169.32     14.53 o
   1  12  23   1716.39   1541.76     48.97 o
   3  12  23    406.50    400.92     26.03 o
   5  12  23   1245.82   1202.34     41.16 o
   7  12  23    646.70    630.41     22.28 o
  -6  13  23    168.39    170.47     10.35 o
  -4  13  23   1349.13   1381.40     30.39 o
  -2  13  23    108.98    113.81      9.02 o
   0  13  23    535.46    515.70     25.97 o
   2  13  23     97.78     69.25      7.57 o
   4  13  23     22.33     34.69      8.54 o
   6  13  23    121.36    158.60     12.71 o
  -3  14  23      0.18      5.69      4.36 <
  -1  14  23   1076.95    956.03     34.38 o
   1  14  23     50.34     54.00      8.17 o
   3  14  23    716.76    578.71     30.57 o
   0   0  24    405.34    383.85     60.53 o
   1   1  24     18.98     25.00     16.10 <
   0   2  24     14.32     41.47     19.79 <
   2   2  24     76.17     78.33     13.32 o
  -1   3  24     61.87    118.35     19.79 o
   1   3  24   7074.97   7115.44    151.94 o
   3   3  24   5797.81   5772.84    124.76 o
  -2   4  24   1013.32   1043.26     51.27 o
   0   4  24     96.06     89.53     23.49 o
   2   4  24     45.68     24.82     15.62 <
   4   4  24    176.15    155.76     17.92 o
  -3   5  24    463.52    374.53     25.12 o
  -1   5  24    602.78    528.59     33.84 o
   1   5  24    384.15    395.90     24.03 o
   3   5  24     53.49     38.98     10.71 o
   5   5  24   1057.74   1059.66     48.37 o
  -4   6  24    997.60   1004.15     39.71 o
  -2   6  24    605.26    606.62     27.36 o
   0   6  24    264.33    245.53     20.88 o
   2   6  24   1379.02   1397.69     50.30 o
   4   6  24      5.51     -1.21     14.41 <
   6   6  24    163.86    177.00     18.71 o
  -5   7  24   2284.26   2430.90     56.06 o
  -3   7  24    218.52    249.16     19.19 o
  -1   7  24   3761.17   3844.93     71.85 o
   1   7  24    998.33    937.93     41.10 o
   3   7  24    836.25    821.76     39.59 o
   5   7  24     31.70     19.25     13.62 <
   7   7  24    105.67     95.77     12.95 o
  -6   8  24   1044.97   1119.41     33.84 o
  -4   8  24    438.16    523.93     24.21 o
  -2   8  24    248.29    227.67     17.13 o
   0   8  24   1772.49   1768.64     52.85 o
   2   8  24   1071.52   1001.79     45.40 o
   4   8  24    842.62    780.23     46.19 o
   6   8  24     12.46     26.76      9.44 <
   8   8  24    934.06    965.17     34.38 o
  -7   9  24   1967.75   2025.07     51.88 o
  -5   9  24    678.92    789.01     28.09 o
  -3   9  24    351.03    387.06     22.40 o
  -1   9  24    616.20    601.29     28.75 o
   1   9  24    513.31    464.36     27.60 o
   3   9  24    701.03    660.62     34.02 o
   5   9  24    609.42    618.66     32.08 o
   7   9  24      0.85     -1.15      7.20 <
   9   9  24     18.22     19.13      4.42 o
  -8  10  24    589.93    610.31     22.34 o
  -6  10  24    989.79   1036.78     30.99 o
  -4  10  24     55.60     40.50      6.84 o
  -2  10  24    145.04    136.08     12.11 o
   0  10  24      4.73      5.57      6.30 <
   2  10  24      0.42      3.87      9.93 <
   4  10  24    202.42    195.53     18.28 o
   6  10  24    433.57    434.46     23.85 o
   8  10  24      0.47     -4.72      6.17 <
  10  10  24    148.80    119.74     13.50 o
  -9  11  24    427.16    325.86     21.43 o
  -7  11  24   1538.35   1559.80     35.96 o
  -5  11  24    515.64    527.92     22.16 o
  -3  11  24   1610.35   1549.21     41.47 o
  -1  11  24   2594.54   2593.31     57.81 o
   1  11  24    135.18    121.55     18.46 o
   3  11  24    129.31    120.53     16.22 o
   5  11  24     57.19     78.94     11.44 o
   7  11  24   1191.95   1190.48     34.32 o
   9  11  24    953.47    900.88     39.47 o
  -6  12  24     27.13     27.72      5.15 o
  -4  12  24     40.23     33.84      5.75 o
  -2  12  24    253.64    247.59     15.01 o
   0  12  24    671.42    597.30     29.66 o
   2  12  24     48.86     37.71      8.60 o
   4  12  24    344.85    384.15     24.33 o
   6  12  24    140.07    160.84     12.23 o
  -5  13  24    127.30    114.53      8.35 o
  -3  13  24    195.43    175.25     10.90 o
  -1  13  24    877.04    837.56     30.57 o
   1  13  24    351.48    333.43     21.79 o
   3  13  24    695.30    652.44     30.15 o
   5  13  24    466.95    406.31     25.55 o
  -2  14  24      0.50     -0.06      4.36 <
   0  14  24     38.50     15.68      9.87 <
   2  14  24     37.17     29.78     10.65 <
   0   1  25   1701.69   1720.34     65.68 o
  -1   2  25      2.08     -4.12     27.66 <
   1   2  25   1562.95   1448.17     61.81 o
  -2   3  25   3619.95   3645.65    100.00 o
   0   3  25    930.90    813.47     52.54 o
   2   3  25    236.13    196.25     27.60 o
  -3   4  25   1407.23   1499.87     50.97 o
  -1   4  25   3171.09   3325.78     77.36 o
   1   4  25   1035.41   1148.10     48.85 o
   3   4  25   2759.77   2830.67     73.85 o
  -4   5  25      1.60     19.92      9.87 <
  -2   5  25    323.26    299.89     21.13 o
   0   5  25   1285.49   1248.89     50.73 o
   2   5  25    501.20    540.76     33.42 o
   4   5  25    388.89    365.45     29.30 o
  -5   6  25    103.43    133.05     16.77 o
  -3   6  25   1378.92   1472.39     45.89 o
  -1   6  25    160.87    140.38     15.13 o
   1   6  25   2590.71   2786.42     79.60 o
   3   6  25   1396.55   1502.96     54.60 o
   5   6  25   2226.74   2288.58     76.09 o
  -6   7  25   1531.24   1552.90     48.00 o
  -4   7  25    241.80    323.38     19.79 o
  -2   7  25    449.65    382.52     23.06 o
   0   7  25    277.31    327.80     23.25 o
   2   7  25    626.72    656.26     36.26 o
   4   7  25   3673.15   3541.47     95.10 o
   6   7  25     35.02     42.43      9.63 o
  -7   8  25    732.88    805.66     31.84 o
  -5   8  25    507.74    572.66     23.43 o
  -3   8  25    349.80    361.88     19.67 o
  -1   8  25    505.66    537.85     28.45 o
   1   8  25      3.37      8.66      8.66 <
   3   8  25    124.07    133.05     15.44 o
   5   8  25   1731.92   1643.40     55.75 o
   7   8  25    708.27    725.99     28.57 o
  -8   9  25      2.48     -2.60      4.72 <
  -6   9  25    117.61    116.83     10.53 o
  -4   9  25    537.85    628.41     27.42 o
  -2   9  25    359.38    407.52     21.25 o
   0   9  25    115.91    113.87     15.62 o
   2   9  25     94.80    108.90     14.59 o
   4   9  25    343.22    328.58     25.61 o
   6   9  25    344.81    361.33     22.76 o
   8   9  25   1214.68   1069.04     29.72 o
  -9  10  25    495.91    451.35     17.74 o
  -7  10  25    210.77    204.37     13.56 o
  -5  10  25      1.23      9.32      5.21 <
  -3  10  25   1430.86   1479.65     37.83 o
  -1  10  25    129.50    107.99     12.89 o
   1  10  25   1383.93   1429.71     46.19 o
   3  10  25    218.71    217.56     17.62 o
   5  10  25    639.29    650.02     29.90 o
   7  10  25      3.51      6.78      4.78 <
   9  10  25    243.05    237.96     13.26 o
  -8  11  25    109.69     87.29      7.99 o
  -6  11  25     29.19     34.26      5.39 o
  -4  11  25    274.80    297.41     15.92 o
  -2  11  25    812.70    809.17     27.12 o
   0  11  25   1123.36   1131.15     43.34 o
   2  11  25   1889.22   1804.84     47.16 o
   4  11  25      7.43    -14.95      8.54 <
   6  11  25    162.42    152.37     11.32 o
   8  11  25     58.55     67.92      8.29 o
  -5  12  25    746.59    698.21     20.58 o
  -3  12  25    140.79    142.01      9.99 o
  -1  12  25     32.59     11.14      6.48 <
   1  12  25    506.49    540.94     29.30 o
   3  12  25    295.46    302.37     21.43 o
   5  12  25   1333.49   1298.53     34.20 o
  -4  13  25      2.44      3.51      5.15 <
  -2  13  25    122.58    117.80     11.93 o
   0  13  25    352.78    351.95     20.46 o
   2  13  25   1434.55   1282.37     51.94 o
   4  13  25    460.18    433.91     26.15 o
   1   1  26      1.01     16.04      6.72 <
   0   2  26   1376.84   1605.50     49.03 o
   2   2  26   3058.05   3650.31     78.63 o
  -1   3  26      5.87      3.93      8.29 <
   1   3  26      2.64      6.30      7.99 <
   3   3  26     60.96     97.82     15.38 o
  -2   4  26    927.84    898.46     36.87 o
   0   4  26    623.59    652.69     35.72 o
   2   4  26   8897.57   9536.47    135.17 o
   4   4  26    947.20    951.55     42.80 o
  -3   5  26    727.25    664.55     31.18 o
  -1   5  26    142.34    135.05     14.95 o
   1   5  26    125.14     76.33     16.10 o
   3   5  26     38.81     52.00     13.80 o
   5   5  26    163.27    188.20     19.37 o
  -4   6  26   6870.97   7265.87     98.19 o
  -2   6  26     10.91      4.12      7.57 <
   0   6  26   4404.73   4498.04     92.13 o
   2   6  26      4.76      5.08     13.86 <
   4   6  26      1.22      0.12     13.86 <
   6   6  26   3322.67   3385.35     73.61 o
  -5   7  26      2.84      1.51      7.63 <
  -3   7  26      2.40      6.48      7.69 <
  -1   7  26     56.65     64.23     10.17 o
   1   7  26   1175.16   1185.09     44.86 o
   3   7  26     44.65     24.40     12.77 <
   5   7  26     95.66    108.48     14.59 o
   7   7  26     22.39     10.29      7.39 <
  -6   8  26     12.98      6.48      5.75 <
  -4   8  26    349.44    364.72     18.64 o
  -2   8  26    963.23    982.18     37.53 o
   0   8  26   4225.03   4420.37     90.20 o
   2   8  26    108.15    110.29     13.14 o
   4   8  26   7147.94   6858.71    113.38 o
   6   8  26    142.46    165.50     14.65 o
   8   8  26    323.20    285.54     16.04 o
  -7   9  26     28.27     30.69      5.15 o
  -5   9  26    713.10    709.95     25.00 o
  -3   9  26    125.92    148.92     12.29 o
  -1   9  26    478.45    437.36     23.73 o
   1   9  26    309.35    304.49     21.25 o
   3   9  26    463.99    485.13     29.12 o
   5   9  26      5.52      9.87      7.45 <
   7   9  26    133.20    142.26      9.93 o
   9   9  26     66.76     57.63      7.08 o
  -8  10  26   1152.01   1076.01     27.79 o
  -6  10  26   6873.01   7589.73    107.99 o
  -4  10  26      0.81     17.98      5.08 o
  -2  10  26   1911.40   1974.77     44.67 o
   0  10  26      7.75     22.22      8.29 <
   2  10  26     79.05     69.55     11.86 o
   4  10  26    828.84    832.84     33.72 o
   6  10  26    503.12    458.01     18.22 o
   8  10  26   1789.24   1734.99     44.01 o
  -7  11  26     77.56     85.29      7.39 o
  -5  11  26     91.79    104.36      9.32 o
  -3  11  26    138.97    163.93     11.68 o
  -1  11  26    372.45    320.89     21.85 o
   1  11  26     46.43     19.79      9.26 <
   3  11  26    143.04    136.87     15.01 o
   5  11  26     17.56     12.65      5.02 <
   7  11  26    240.91    223.74     14.71 o
  -4  12  26     61.55     93.53      8.05 o
  -2  12  26   2516.26   2406.26     43.95 o
   0  12  26     20.58      2.00      6.54 <
   2  12  26   2216.23   2435.62     61.75 o
   4  12  26     13.78     29.84      6.36 o
  -3  13  26    104.86    106.54     16.34 o
  -1  13  26    495.61    405.58     29.60 o
   1  13  26      3.48     -3.75      6.66 <
   3  13  26    241.29    233.30     37.11 o
   0   1  27    527.63    791.67     31.18 o
  -1   2  27    810.39    737.01     35.41 o
   1   2  27   1294.87   1468.45     45.82 o
  -2   3  27   5612.49   6327.22    110.78 o
   0   3  27    663.00    770.06     39.59 o
   2   3  27   1493.68   1726.21     67.68 o
  -3   4  27    564.99    741.97     35.96 o
  -1   4  27    580.65    890.59     40.92 o
   1   4  27      1.21      1.82      9.69 <
   3   4  27      0.28    -12.95     11.99 <
  -4   5  27   2169.99   2388.94     58.23 o
  -2   5  27    528.36    510.13     28.09 o
   0   5  27   3418.49   3417.92     77.48 o
   2   5  27   1350.43   1525.36     50.30 o
   4   5  27    329.51    363.51     26.64 o
  -5   6  27    478.98    470.23     24.94 o
  -3   6  27    304.62    280.09     22.22 o
  -1   6  27      2.05     27.12      9.02 o
   1   6  27   1177.51   1249.20     45.76 o
   3   6  27   3192.26   3512.23     77.00 o
   5   6  27    202.67    246.20     20.88 o
  -6   7  27    256.67    291.66     17.80 o
  -4   7  27    279.84    345.77     20.40 o
  -2   7  27    168.23    146.43     14.77 o
   0   7  27    766.99    820.49     35.84 o
   2   7  27    186.68    178.88     14.53 o
   4   7  27   1046.31   1043.80     46.19 o
   6   7  27    730.88    723.45     30.39 o
  -7   8  27    166.58    194.38     14.47 o
  -5   8  27     10.14      3.21      6.24 <
  -3   8  27      4.21      3.09      6.05 <
  -1   8  27      9.55     20.82      6.42 o
   1   8  27    128.97    129.42     15.13 o
   3   8  27     70.71     64.89     11.68 o
   5   8  27    348.95    345.65     22.88 o
   7   8  27    405.49    393.17     19.19 o
  -8   9  27    519.60    496.45     18.64 o
  -6   9  27    283.20    323.50     18.71 o
  -4   9  27    766.79    821.09     28.88 o
  -2   9  27    578.69    559.64     25.00 o
   0   9  27    176.79    201.10     17.25 o
   2   9  27    165.03    147.16     16.04 o
   4   9  27    164.15    146.98     13.80 o
   6   9  27    140.87    133.48      9.63 o
   8   9  27    503.29    454.13     16.77 o
  -7  10  27      8.39      2.12      4.78 <
  -5  10  27    308.79    337.18     15.92 o
  -3  10  27    689.85    774.66     25.79 o
  -1  10  27     28.56     27.36      9.32 <
   1  10  27   1911.20   1876.64     50.43 o
   3  10  27    285.59    240.81     16.04 o
   5  10  27    294.79    284.70     16.34 o
   7  10  27     77.69     77.61      7.69 o
  -6  11  27    970.38   1055.91     28.63 o
  -4  11  27     12.27     13.14      5.69 <
  -2  11  27    667.90    667.15     25.42 o
   0  11  27    455.93    448.74     21.97 o
   2  11  27     97.03     88.99     10.71 o
   4  11  27    510.56    485.19     21.13 o
   6  11  27     15.01     12.89      5.69 <
  -3  12  27    317.53    275.49     15.80 o
  -1  12  27    443.21    500.02     21.61 o
   1  12  27    651.11    671.82     28.09 o
   3  12  27    290.17    285.97     20.76 o
   0   0  28   7438.14   6671.72    177.25 o
   1   1  28    180.96    149.70     13.50 o
   0   2  28     76.85     42.01      8.90 o
   2   2  28     45.42     66.35     11.68 o
  -1   3  28    165.51    154.49     17.86 o
   1   3  28   3525.19   4217.28    118.16 o
   3   3  28   1430.15   1797.88     66.10 o
  -2   4  28    262.72    410.30     25.18 o
   0   4  28   1074.07    923.76     41.53 o
   2   4  28    242.24    242.87     27.42 o
   4   4  28     30.53     35.72     10.53 o
  -3   5  28    502.33    507.22     29.42 o
  -1   5  28    878.22    893.31     36.99 o
   1   5  28    182.21    175.07     17.31 o
   3   5  28      6.81      8.11     10.59 <
   5   5  28   2555.50   2613.95     65.62 o
  -4   6  28    124.53    102.30     11.86 o
  -2   6  28    275.98    261.27     17.80 o
   0   6  28     29.50     19.31      9.44 <
   2   6  28   3502.34   3724.28     72.04 o
   4   6  28    576.82    555.04     33.11 o
   6   6  28    615.61    593.12     26.33 o
  -5   7  28    206.76    237.96     16.34 o
  -3   7  28    259.74    256.42     18.16 o
  -1   7  28    442.82    504.68     27.54 o
   1   7  28   1943.13   1950.55     52.06 o
   3   7  28      3.57      0.85     11.62 <
   5   7  28    349.61    339.36     20.40 o
   7   7  28     23.03     32.39      6.36 o
  -6   8  28    257.69    273.44     18.22 o
  -4   8  28    151.47    192.80     13.62 o
  -2   8  28    493.38    449.11     22.46 o
   0   8  28    289.48    264.96     19.49 o
   2   8  28      6.91      3.27      9.38 <
   4   8  28      3.08      5.39      7.87 <
   6   8  28    213.96    214.78     14.17 o
   8   8  28    823.23    767.88     24.58 o
  -7   9  28   1121.04   1059.54     30.27 o
  -5   9  28     78.43     82.02      8.72 o
  -3   9  28    568.17    627.87     24.03 o
  -1   9  28    144.39    144.07     14.53 o
   1   9  28    352.33    310.66     21.25 o
   3   9  28    913.53    839.13     36.62 o
   5   9  28   1800.95   1609.14     43.89 o
   7   9  28     80.04     66.47      7.75 o
  -6  10  28      1.44      8.47      3.93 <
  -4  10  28    179.88    145.83     11.93 o
  -2  10  28     54.03     40.07      6.78 o
   0  10  28   1078.61    987.87     32.57 o
   2  10  28    208.16    183.78     14.89 o
   4  10  28      5.00     -4.00      5.15 <
   6  10  28    232.69    221.50     13.02 o
  -5  11  28    238.37    145.28     12.77 o
  -3  11  28    452.87    411.09     21.07 o
  -1  11  28    392.56    289.72     15.80 o
   1  11  28     13.31     19.49      6.96 <
   3  11  28      2.73      7.63      5.81 <
   5  11  28      6.97      2.48      5.27 <
  -2  12  28   1571.55   1145.80     69.61 o
   0  12  28    112.58    101.21     11.74 o
   2  12  28     42.19     63.50     10.65 o
   0   1  29      1.08     -1.94      4.90 <
  -1   2  29      1.30     11.50      4.90 <
   1   2  29   2387.25   2937.51     81.78 o
  -2   3  29    296.57    256.42     21.67 o
   0   3  29     66.91    123.19     14.77 o
   2   3  29   5144.55   6071.21    114.53 o
  -3   4  29   1055.68   1124.74     44.98 o
  -1   4  29   4062.73   4625.77     97.70 o
   1   4  29   2229.30   2422.00     69.37 o
   3   4  29    568.90    454.98     37.17 o
  -4   5  29   1116.06    954.57     56.90 o
  -2   5  29     53.45     19.79      6.84 <
   0   5  29      5.35     14.89      8.05 <
   2   5  29      0.39    -13.38      9.87 <
   4   5  29   4077.64   4025.68     95.71 o
  -5   6  29   1472.24   1468.76     43.04 o
  -3   6  29    119.83    134.69     13.50 o
  -1   6  29   2150.29   2369.76     54.66 o
   1   6  29      0.20     13.44      9.14 <
   3   6  29    637.89    635.37     38.62 o
   5   6  29   1006.01    979.70     37.77 o
  -6   7  29   1541.97   1647.15     38.02 o
  -4   7  29      5.45     -6.66      6.90 <
  -2   7  29    108.94    142.01     12.17 o
   0   7  29    511.94    478.71     23.79 o
   2   7  29    733.98    713.77     30.57 o
   4   7  29    128.59    124.94     11.93 o
   6   7  29     26.14     20.76      6.36 o
  -7   8  29    478.76    476.05     21.43 o
  -5   8  29     54.96     53.63      7.81 o
  -3   8  29   1456.55   1387.40     36.32 o
  -1   8  29    140.10    170.77     15.07 o
   1   8  29    480.98    475.80     27.72 o
   3   8  29    736.05    743.49     31.11 o
   5   8  29      1.01     -0.73      5.51 <
   7   8  29    419.99    383.12     18.16 o
  -6   9  29    547.89    510.43     22.88 o
  -4   9  29    121.38    110.96      8.96 o
  -2   9  29    277.70    315.93     18.10 o
   0   9  29    131.96    109.57     11.14 o
   2   9  29   1925.85   1936.75     48.00 o
   4   9  29    851.96    776.42     30.33 o
   6   9  29      7.29      1.15      3.27 <
  -5  10  29    156.48    130.82     11.50 o
  -3  10  29    325.82    270.17     17.43 o
  -1  10  29      0.98     -4.12      6.05 <
   1  10  29     50.75     40.92      8.11 o
   3  10  29    169.16    168.29     13.14 o
   5  10  29    266.35    210.30     12.53 o
  -4  11  29     85.08    166.65     29.78 o
  -2  11  29    228.79    217.26     15.44 o
   0  11  29    348.07    326.83     19.98 o
   2  11  29    374.72    322.65     20.04 o
   1   1  30   1061.90   1338.30     43.28 o
   0   2  30    883.78   1035.75     38.20 o
   2   2  30   1493.86   1683.65     48.19 o
  -1   3  30    608.18    757.59     34.75 o
   1   3  30    167.75    182.09     19.79 o
   3   3  30   2393.34   2235.79     82.51 o
  -2   4  30     56.90     59.81     11.08 o
   0   4  30      1.79     18.52      9.81 <
   2   4  30    727.88    856.51     41.71 o
   4   4  30    645.95    621.57     39.35 o
  -3   5  30   1934.73   2257.34     55.69 o
  -1   5  30   2287.13   2300.81     55.09 o
   1   5  30    249.80    269.32     20.40 o
   3   5  30   2748.16   2661.96     84.08 o
   5   5  30      1.31     14.04      7.02 <
  -4   6  30   1008.26   1043.50     40.26 o
  -2   6  30     80.00     44.43      9.69 o
   0   6  30   1264.03   1232.06     38.86 o
   2   6  30     16.69      4.90      8.84 <
   4   6  30      9.83      1.45      6.90 <
   6   6  30     48.47     66.16      8.11 o
  -5   7  30     92.70    105.69     10.96 o
  -3   7  30     90.97     88.56      9.44 o
  -1   7  30     27.01     46.73     10.29 o
   1   7  30   1937.37   1955.03     48.97 o
   3   7  30   4067.81   3985.13     72.28 o
   5   7  30     99.58    100.43     10.71 o
   7   7  30   1156.96   1064.93     32.57 o
  -6   8  30      7.17      4.96      5.27 <
  -4   8  30      1.71      5.33      5.51 <
  -2   8  30     64.55     51.88      8.29 o
   0   8  30    268.54    332.58     20.16 o
   2   8  30     81.00    104.48     12.47 o
   4   8  30   1404.07   1315.54     39.89 o
   6   8  30    187.80    193.53     10.90 o
  -5   9  30   1557.82   1492.42     37.53 o
  -3   9  30    395.47    389.66     17.98 o
  -1   9  30     22.78     19.01      5.63 o
   1   9  30    216.59    241.90     16.10 o
   3   9  30    244.29    247.65     15.38 o
   5   9  30    240.64    206.42     11.74 o
  -4  10  30    159.64    111.87     12.41 o
  -2  10  30      0.45      3.75      5.81 <
   0  10  30      2.10     -2.18      7.02 <
   2  10  30     76.75     75.24      9.50 o
   4  10  30     87.65     71.73      9.87 o
  -1  11  30    733.40    650.57     50.67 o
   1  11  30   1836.20   1508.47     69.80 o
   0   1  31   1001.83   1236.54     43.71 o
  -1   2  31     38.44     41.77      7.51 o
   1   2  31   1031.63   1187.45     42.13 o
  -2   3  31    530.61    661.59     30.93 o
   0   3  31   2600.54   2677.39     66.04 o
   2   3  31   2897.09   3006.58     70.83 o
  -3   4  31    192.17    249.65     21.37 o
  -1   4  31   1556.71   1658.65     48.85 o
   1   4  31   4246.03   4281.14     79.18 o
   3   4  31     15.20     12.59     10.11 <
  -4   5  31   2528.94   2552.03     71.37 o
  -2   5  31    449.43    526.96     28.27 o
   0   5  31    160.62    214.96     16.04 o
   2   5  31   1283.71   1228.98     42.92 o
   4   5  31    363.25    368.35     25.18 o
  -5   6  31   1635.66   1632.50     49.21 o
  -3   6  31    459.23    442.69     21.07 o
  -1   6  31   1070.72   1117.23     40.56 o
   1   6  31     60.84     79.12     13.02 o
   3   6  31    466.24    496.81     25.18 o
   5   6  31    403.73    319.32     17.19 o
  -6   7  31      0.63      5.39      4.12 <
  -4   7  31    312.22    330.40     20.16 o
  -2   7  31    186.57    167.44     13.08 o
   0   7  31   2585.87   2657.05     52.48 o
   2   7  31     63.92     29.48      9.14 o
   4   7  31    624.54    581.62     25.79 o
   6   7  31    293.23    254.55     18.71 o
  -5   8  31     28.23     39.89      6.66 o
  -3   8  31    725.08    679.44     22.82 o
  -1   8  31   2544.97   2711.41     50.67 o
   1   8  31    547.75    481.98     21.85 o
   3   8  31    890.31    859.23     31.30 o
   5   8  31    433.53    383.37     16.28 o
  -4   9  31    185.22    137.66     17.92 o
  -2   9  31     23.71     25.73      4.84 o
   0   9  31   1298.46   1110.87     30.33 o
   2   9  31      0.79     -2.30      5.63 <
   4   9  31   1209.05   1118.26     32.08 o
  -1  10  31      2.66     18.52      8.90 <
   1  10  31    143.30    141.47     14.23 o
   0   0  32  12575.40  13355.80    308.91 o
   1   1  32     15.77     29.60     10.41 <
   0   2  32   1181.72   1209.24     40.07 o
   2   2  32    142.05    173.19     18.10 o
  -1   3  32      1.53      4.90      5.81 <
   1   3  32    640.62    574.96     27.00 o
   3   3  32      3.24      8.35      7.32 <
  -2   4  32   8632.40   9536.83    120.77 o
   0   4  32   2250.17   2100.31     48.55 o
   2   4  32    382.57    404.67     24.03 o
   4   4  32      1.75      9.26      8.11 <
  -3   5  32    257.42    214.11     18.10 o
  -1   5  32      3.30     -8.60      7.45 <
   1   5  32      0.18     15.86      7.51 <
   3   5  32      0.37    -13.62      8.90 <
   5   5  32      4.68     -0.30      4.90 <
  -4   6  32     18.48     27.54      5.75 o
  -2   6  32    100.15    150.07     15.32 o
   0   6  32    356.94    424.77     25.55 o
   2   6  32   3492.32   3451.33     80.45 o
   4   6  32   2586.38   2705.24     52.97 o
   6   6  32   1053.87    982.12     35.11 o
  -5   7  32     37.54     62.71      8.90 o
  -3   7  32     60.75     53.88      7.93 o
  -1   7  32      0.49      1.39      7.26 <
   1   7  32     95.41     84.75     10.65 o
   3   7  32      0.87     -7.26      5.75 <
   5   7  32    100.71    106.12      9.63 o
  -4   8  32   2458.01   2364.19     66.16 o
  -2   8  32   1167.74   1015.77     30.63 o
   0   8  32      2.14      0.24      7.32 <
   2   8  32     38.28     36.20      7.45 o
   4   8  32    160.75    128.27     10.59 o
  -3   9  32     20.83     39.89     11.20 o
  -1   9  32     18.04     18.83      4.90 o
   1   9  32    191.75    150.37     13.44 o
   3   9  32     27.29     28.27      7.93 o
   0   1  33    362.75    348.50     23.18 o
  -1   2  33      9.20     17.80      7.20 <
   1   2  33   1734.44   2034.15     65.01 o
  -2   3  33   1113.75   1178.01     48.19 o
   0   3  33    486.39    466.84     24.21 o
   2   3  33   3834.95   4871.84     98.55 o
  -3   4  33      5.55      2.12      9.02 <
  -1   4  33      0.12      5.21      5.99 <
   1   4  33   1821.51   1877.24     43.89 o
   3   4  33     43.32     20.64      7.51 <
  -4   5  33   2988.28   3329.41     61.38 o
  -2   5  33    202.29    270.59     18.71 o
   0   5  33     24.31     39.65      7.02 o
   2   5  33    892.62    885.93     34.50 o
   4   5  33    603.91    593.12     22.03 o
  -5   6  33   1562.89   1519.24     39.65 o
  -3   6  33    193.08    173.86     13.32 o
  -1   6  33    543.27    572.66     22.82 o
   1   6  33    490.15    418.84     26.21 o
   3   6  33     87.28     82.02      9.99 o
   5   6  33    423.21    464.97     28.09 o
  -4   7  33    447.64    381.01     18.28 o
  -2   7  33    263.57    263.63     14.10 o
   0   7  33   2563.67   2548.45     47.16 o
   2   7  33      7.05     -3.09      4.72 <
   4   7  33    130.99    114.71     10.29 o
  -3   8  33    143.33    120.22     17.01 o
  -1   8  33    703.28    618.85     23.37 o
   1   8  33     43.72     33.84      5.63 o
   3   8  33   1095.79   1146.77     38.68 o
   1   1  34    822.46    963.53     34.99 o
   0   2  34     58.81     43.34      9.32 o
   2   2  34    519.07    489.61     29.78 o
  -1   3  34   1562.64   1791.83     45.40 o
   1   3  34    227.55    195.77     20.40 o
   3   3  34   1163.41   1255.49     42.19 o
  -2   4  34     59.93     60.47     10.23 o
   0   4  34      8.68      0.54      4.06 <
   2   4  34    114.03    142.14     17.01 o
   4   4  34    148.82    201.16     15.13 o
  -3   5  34   1801.85   2346.93     53.88 o
  -1   5  34   3493.69   3635.78     51.27 o
   1   5  34    941.39   1002.33     38.38 o
   3   5  34   5719.62   6248.58    125.97 o
   5   5  34     14.53     32.81      7.93 o
  -4   6  34    613.65    678.11     35.35 o
  -2   6  34      0.10      6.54      6.30 <
   0   6  34    463.13    464.30     20.34 o
   2   6  34     33.04     54.00      7.93 o
   4   6  34     85.37    100.97     10.78 o
  -3   7  34     52.61     34.57     18.16 <
  -1   7  34    146.19    146.98     19.67 o
   1   7  34   1591.68   1676.51     60.11 o
   3   7  34   3870.32   4260.62    138.75 o
   0   1  35     77.16     48.19      7.63 o
  -1   2  35     13.38     12.35      6.78 <
   1   2  35    362.69    377.62     26.15 o
  -2   3  35     46.28     25.12      6.24 o
   0   3  35    455.48    420.90     20.40 o
   2   3  35   1742.34   1566.10     61.20 o
  -3   4  35    544.06    637.98     26.21 o
  -1   4  35    437.81    431.80     23.12 o
   1   4  35   1460.59   1439.15     55.27 o
   3   4  35    452.90    566.97     25.97 o
  -4   5  35    222.39    233.85     27.36 o
  -2   5  35     30.02    103.57     10.96 o
   0   5  35    114.54    135.48     16.47 o
   2   5  35     65.06    102.55     12.29 o
   4   5  35   1002.89   1327.89     48.49 o
  -1   6  35    755.90    834.35     44.43 o
   1   6  35    280.10    307.76     24.40 o
   0   0  36   2528.14   3025.89     93.89 o
   1   1  36     65.85     48.79      7.87 o
   0   2  36    480.29    548.39     44.31 o
   2   2  36    103.88     99.34     11.93 o
  -1   3  36      8.71     29.12      9.02 o
   1   3  36    491.84    428.22     35.41 o
   3   3  36    176.27    230.34     18.58 o
  -2   4  36   2913.76   3996.69    109.45 o
   0   4  36    263.61    270.47     22.88 o
   2   4  36     27.89     32.51      7.57 o
