# Supplementary material for: Photocrystallographic and spectroscopic studies of a model (N,N,O)-donor square-planar nickel(II) nitro complex: in search of high-conversion and stable photoswitchable materials
Source: IUCrJ. 2020 Oct 29;7(Pt 6):1188–98. doi: 10.1107/S205225252001307X (PMC7642791; doi:10.1107/S205225252001307X)
Supplement: Supplementary file 8 [file m-07-01188-sup8.hkl]

#=======================================================================
data_240K_dark
#=======================================================================

_cell_length_a                           14.8930(6)
_cell_length_b                           14.8930(6)
_cell_length_c                           29.8290(13)
_cell_angle_alpha                        90
_cell_angle_beta                         90
_cell_angle_gamma                        90

# STRUCTURE-FACTOR LIST

loop_
 _refln_index_h
 _refln_index_k
 _refln_index_l
 _refln_F_squared_calc
 _refln_F_squared_meas
 _refln_F_squared_sigma
 _refln_observed_status
   2   4   0   1759.55   1997.88    103.42 o
   4   4   0   7400.79  10408.90    247.95 o
  -4   6   0   4913.76   4940.89    140.50 o
  -2   6   0  25049.10  18723.40    286.40 o
   0   6   0  17597.20  20590.80    347.93 o
   2   6   0  53200.40  63275.90    622.70 o
   4   6   0  38205.60  46593.10    633.24 o
   6   6   0    103.50    218.80     46.33 o
  -6   8   0   8143.28   6489.78    273.23 o
  -4   8   0 114099.00  54529.30    730.27 o
  -2   8   0 195446.00 144032.00   1467.89 o
   0   8   0  14148.10  17372.30    678.21 o
   2   8   0   7516.01   7076.90    284.73 o
   4   8   0   1605.99   1588.96    135.18 o
   6   8   0  35253.50  36014.10    757.26 o
  -2  10   0   5296.35   4624.72    388.20 o
   0  10   0  21877.50  20913.30    755.22 o
   2  10   0  18085.40  16120.40    784.45 o
  10  10   0   2070.21   2401.06    197.21 o
 -10  12   0   1940.33   2058.08    173.09 o
  -8  12   0    274.54    178.78     45.84 o
  -6  12   0   1108.00    629.96     80.17 o
   8  12   0   3354.17   4717.43    272.20 o
  10  12   0    243.27    579.68     97.11 o
  12  12   0   3717.95   3513.60    203.23 o
 -10  14   0     13.09    -49.86     36.95 <
  -8  14   0    307.56    459.07     75.40 o
  -6  14   0    133.63    272.57     69.34 o
  -4  14   0   4807.66   6264.58    262.94 o
  -2  14   0   1728.22   1664.61     94.99 o
   0  14   0     23.46     40.61     21.42 <
   2  14   0  13546.30  18442.40    477.05 o
   4  14   0   4037.66   5759.38    363.62 o
  10  14   0     12.72     -4.90     29.98 <
  -6  16   0   1990.13   1931.16    257.58 o
  -4  16   0   2123.01   2283.82    162.05 o
  -2  16   0   7117.25   9220.63    294.95 o
   0  16   0  10588.00  12488.60    296.24 o
   2  16   0    253.40    435.36     65.52 o
  -2   3   1  61369.30  80909.10    351.41 o
   2   3   1   6123.55   9139.96    127.71 o
  -3   4   1  14696.30  20066.60    190.07 o
  -1   4   1 383764.00 156797.00    575.41 o
   1   4   1  55306.20  95328.30    522.93 o
   3   4   1    359.89    860.06     46.33 o
  -4   5   1  19978.50  20302.40    217.76 o
   0   5   1 112251.00 128821.00    573.37 o
   2   5   1  21393.90  28139.70    265.55 o
   4   5   1     34.81    106.62     47.75 <
  -5   6   1  38502.70  37803.00    351.08 o
  -3   6   1    401.67    292.50     25.91 o
  -1   6   1  15339.30  13515.60    196.05 o
   1   6   1    138.54     88.93     19.89 o
   3   6   1    780.90    645.12     49.20 o
   5   6   1  11506.30  13219.80    242.59 o
  -6   7   1   3397.77   2691.16    102.05 o
  -4   7   1   8559.58   6343.43    139.54 o
  -2   7   1  32913.70  22957.20    308.98 o
   0   7   1  71924.70  78945.90    631.25 o
   2   7   1   1030.20   1280.89     68.96 o
   4   7   1    444.69    398.66     39.57 o
   6   7   1   4017.01   3229.11    139.05 o
  -5   8   1    423.00    370.93     38.36 o
  -3   8   1  50884.00  30640.10    417.18 o
  -1   8   1  83986.00  83842.40    842.08 o
   1   8   1   1672.11   1384.48     92.50 o
   3   8   1  18172.10  20804.20    322.39 o
   5   8   1    200.03    228.68     38.07 o
  -4   9   1      5.88     51.36     53.93 <
  -2   9   1   4487.04   3925.80    214.15 o
   0   9   1  53525.30  67684.00   1090.99 o
   2   9   1      4.75      3.24     21.51 <
   4   9   1  17265.80  16525.80    383.71 o
  -9  10   1   4197.76   5578.11    218.30 o
  -1  10   1     80.32    122.61     45.30 <
   1  10   1   1321.30   1152.35    131.37 o
   9  10   1   2079.91   2387.82    139.88 o
 -10  11   1   2539.57   2915.90    154.41 o
  -8  11   1    126.95    173.51     28.03 o
   8  11   1  11360.30  16370.10    360.46 o
  10  11   1   2873.40   2934.33    154.12 o
 -11  12   1    237.02    243.01     42.22 o
  -9  12   1   3245.66   3744.94    134.60 o
  -7  12   1    475.98    619.54     57.63 o
   7  12   1   4944.18   6538.02    266.67 o
   9  12   1   4803.94   5189.83    201.28 o
  11  12   1   1172.61   1119.63     87.98 o
 -10  13   1      1.73     28.81     22.00 <
  -8  13   1   2499.78   2248.28    114.63 o
  -6  13   1   1119.95   1167.21     86.44 o
  -4  13   1    127.55    406.84     37.74 o
   4  13   1   2569.08   3548.72    222.75 o
   8  13   1    727.11    925.37     98.81 o
  10  13   1   1048.90   1525.73     98.94 o
  -9  14   1    758.85    755.60     67.51 o
  -7  14   1    532.52    464.59     75.85 o
  -5  14   1   1453.88   1373.89    109.78 o
  -3  14   1    329.59    336.84     29.35 o
  -1  14   1   2707.49   3234.88     94.62 o
   1  14   1   3098.76   4344.43    145.23 o
   3  14   1    101.01     92.79     23.17 o
   5  14   1   2069.72   2540.73    145.52 o
   7  14   1    668.96    626.97    135.02 o
   9  14   1   3160.89   4082.82    190.74 o
  -8  15   1   1984.18   1660.46    119.91 o
  -6  15   1    858.16    852.96     92.79 o
  -4  15   1   3764.45   3881.83    116.29 o
  -2  15   1   1288.55   1343.59     65.18 o
   0  15   1    682.27    801.85     68.46 o
   2  15   1    365.68    310.35     34.42 o
   4  15   1     80.70     21.01     19.39 <
   8  15   1   1187.72   1096.96    181.69 o
  -5  16   1   6862.63   5015.54    296.69 o
  -3  16   1   3349.30   3994.38    131.49 o
  -1  16   1    282.84    427.81     41.56 o
   1  16   1    249.68    200.24     29.69 o
   3  16   1    149.96    201.37     36.41 o
   5  16   1    895.97   1486.53    106.87 o
  -2  17   1    356.40    411.91     48.62 o
   0  17   1    153.29    390.52     46.54 o
   2  17   1      3.12      9.72     11.29 <
   3   3   2  12206.60  15455.60    163.50 o
  -2   4   2  41730.50  43295.40    218.85 o
   0   4   2   5193.11   4998.68    106.04 o
   2   4   2  22691.00  30313.10    239.81 o
   4   4   2    622.55    743.35     41.44 o
  -3   5   2  63802.70  57352.50    305.95 o
  -1   5   2  82081.10  63552.40    306.49 o
   1   5   2  10814.00  15475.40    225.49 o
   3   5   2  37355.60  47755.00    385.08 o
   5   5   2   3889.05   4402.97    127.42 o
  -4   6   2   1610.26   1493.80     58.50 o
  -2   6   2    383.00    388.90     28.07 o
   0   6   2   7197.19   7589.40    186.83 o
   2   6   2   3035.68   4004.22    104.67 o
   4   6   2    107.78    249.11     31.68 o
   6   6   2     39.94    100.14     22.59 o
  -5   7   2   5413.08   4792.08    131.82 o
  -3   7   2  44958.20  33422.30    303.75 o
  -1   7   2  22669.10  20171.40    340.20 o
   1   7   2  13044.90  12981.30    277.05 o
   3   7   2  16682.70  21617.30    305.45 o
   5   7   2    911.27    880.36     71.83 o
   7   7   2  21632.20  15974.10    294.91 o
  -6   8   2    213.26    132.49     24.33 o
  -4   8   2    159.92    221.79     29.64 o
  -2   8   2   2172.10   1887.65    109.15 o
   0   8   2    630.31    749.25     92.38 o
   2   8   2   3331.39   3771.43    148.55 o
   4   8   2    250.85    216.23     35.12 o
   6   8   2   1343.65   1572.15    104.83 o
  -5   9   2   6359.42   5388.71    462.10 o
  -3   9   2  41666.30  28347.00    580.72 o
  -1   9   2   6019.89   6611.01    307.70 o
   1   9   2  22761.90  21895.20    539.49 o
   3   9   2    992.16    804.13     76.39 o
   5   9   2   6541.79   7641.42    359.01 o
  -2  10   2    771.54    429.97    147.02 <
   0  10   2    778.88    708.02    112.10 o
   2  10   2   2578.33   1763.26    347.22 o
  10  10   2   3544.53   4157.89    187.33 o
  -9  11   2   2987.18   3219.48    144.57 o
   9  11   2      7.89     97.20     28.23 o
  11  11   2    858.01    969.09     87.44 o
 -10  12   2     35.93     85.65     21.96 o
  -8  12   2   3885.83   3819.88    157.31 o
  -6  12   2   1367.30   1653.69     94.21 o
   6  12   2    879.91   1121.50    200.04 o
   8  12   2   1927.86   2158.51    157.81 o
  10  12   2   2263.74   2557.55    137.43 o
  12  12   2    255.22    263.14     35.00 o
 -11  13   2     29.59     21.05     12.62 <
  -9  13   2   1842.58   2121.35    108.11 o
  -7  13   2     50.05     26.28     23.96 <
  -5  13   2   8864.79  12420.40    291.17 o
  -3  13   2   6712.94  10351.00    163.62 o
   3  13   2   4473.37   7215.65    210.91 o
   5  13   2   9389.62  12736.60    422.91 o
   9  13   2   1385.39   1811.13    137.97 o
  11  13   2    650.70    694.61     62.24 o
 -10  14   2   2276.40   1666.64     94.16 o
  -8  14   2   1002.91    878.41     77.85 o
  -6  14   2    606.12    468.08     62.32 o
  -4  14   2   1265.33   1234.68     78.10 o
  -2  14   2     15.25     21.80     12.04 <
   0  14   2   1307.99   1386.18     74.61 o
   2  14   2    742.12   1031.03     71.25 o
   4  14   2   5901.77   7525.59    219.01 o
   6  14   2    157.06    155.86     32.14 o
   8  14   2    671.45    551.16    142.45 o
  10  14   2    124.26    118.62     36.62 o
  -7  15   2    807.89    765.81     85.61 o
  -5  15   2    608.45    692.70     85.03 o
  -3  15   2     45.39     67.30     19.89 o
  -1  15   2   2813.57   3670.46    117.12 o
   1  15   2    852.51   1134.16     72.37 o
   3  15   2     73.49     60.70     19.06 o
   5  15   2     43.86     81.71     34.71 <
  -6  16   2    632.65    510.10     61.24 o
  -4  16   2   2988.72   3384.48    123.10 o
  -2  16   2    482.28    571.59     53.48 o
   0  16   2   3930.71   4852.62    158.10 o
   2  16   2    112.30     87.85     19.10 o
   4  16   2    887.92    636.73     75.52 o
   6  16   2    209.26    150.38     36.99 o
  -1  17   2    284.01    343.73     42.47 o
   1  17   2    219.90    246.99     35.71 o
   3  17   2   3725.15   5035.13    192.98 o
  -2   3   3   7867.46   9251.64    130.24 o
   2   3   3   9713.63  11731.70    170.56 o
  -3   4   3   4540.09   5297.49     94.99 o
  -1   4   3  14055.50  11034.70    115.55 o
   1   4   3    820.51   1340.80     55.34 o
   3   4   3   5199.45   6783.48    125.05 o
  -4   5   3  26179.40  27367.80    290.30 o
  -2   5   3   4001.53   3423.42     76.64 o
   0   5   3   5301.89   4842.44    130.16 o
   2   5   3   9416.61  11151.30    171.64 o
   4   5   3  24358.50  31368.40    336.80 o
  -5   6   3  28066.60  25607.50    287.10 o
  -3   6   3    108.41     61.95     12.66 o
  -1   6   3  23552.90  18959.10    224.82 o
   1   6   3      0.46     55.43     18.35 o
   3   6   3   1102.78   1134.21     67.22 o
   5   6   3    118.41    194.22     52.11 o
  -6   7   3   6292.85   5184.31    143.90 o
  -4   7   3     41.20    100.56     16.98 o
  -2   7   3      4.19     25.20     22.63 <
   0   7   3  23625.70  25639.90    439.31 o
   2   7   3   6809.63   7455.13    178.45 o
   4   7   3    513.05    966.84     68.63 o
   6   7   3   3049.05   3248.88    130.74 o
  -5   8   3     35.82     58.79     17.23 o
  -3   8   3  22031.10  15149.40    317.78 o
  -1   8   3    853.77    575.95     77.18 o
   1   8   3  12295.70  14789.90    340.91 o
   3   8   3  17701.20  20957.10    347.89 o
   5   8   3    231.82    312.55     46.42 o
  -4   9   3   7468.83   5286.57    214.57 o
  -2   9   3   8940.58   7653.71    306.33 o
   0   9   3   3355.73   4464.83    259.37 o
   2   9   3  29229.60  30780.30    486.23 o
   4   9   3  10140.10  11267.40    274.98 o
  -9  10   3    508.66    588.44     61.36 o
  -1  10   3    666.70    936.95    154.03 o
   1  10   3   3172.45   3055.19    245.75 o
   9  10   3   4587.08   5922.30    218.43 o
 -10  11   3   1374.57   1559.11     95.87 o
  -8  11   3   9561.85  11396.20    277.47 o
   8  11   3   6380.66   8581.37    259.49 o
  10  11   3     83.88     21.96     21.88 <
 -11  12   3    480.35    358.47     49.32 o
  -9  12   3   4143.97   4285.64    163.04 o
  -7  12   3    152.51    110.65     24.16 o
   7  12   3      1.26     44.01     38.11 <
   9  12   3   4443.40   5924.84    214.20 o
  11  12   3    770.47    750.57     70.87 o
 -10  13   3     21.85     39.53     24.25 <
  -8  13   3    147.36    113.47     24.50 o
  -6  13   3     58.14     77.52     22.38 o
  -4  13   3  10559.90  13954.20    230.26 o
  -2  13   3   3846.29   5369.94    121.11 o
   2  13   3  15944.70  23520.40    339.25 o
   4  13   3    423.33   1276.41    125.05 o
   6  13   3    443.48    322.81     68.22 o
   8  13   3      0.06    112.68     45.34 <
  10  13   3    454.12    540.70     62.24 o
  -9  14   3   4943.87   4689.82    167.53 o
  -7  14   3    168.13    198.38     53.31 o
  -5  14   3   3196.33   3356.78    166.90 o
  -3  14   3    120.17    158.15     24.50 o
  -1  14   3   4150.55   5301.02    143.65 o
   1  14   3   1101.50   1391.21     69.54 o
   3  14   3   4042.31   5475.19    213.45 o
   5  14   3   1914.72   2090.46    166.45 o
   9  14   3    319.83    301.38     61.24 o
  -8  15   3    537.69    377.24     54.76 o
  -6  15   3     41.15     22.42     23.42 <
  -4  15   3    805.74    633.74     57.17 o
  -2  15   3     39.96     29.31     14.45 <
   0  15   3    585.27    638.85     44.92 o
   2  15   3   3397.04   4561.03    161.84 o
   4  15   3   6416.18   7264.77    238.36 o
   6  15   3   6337.77   7081.30    292.54 o
  -5  16   3   2539.94   1934.02    102.97 o
  -3  16   3   2213.39   2113.67     90.88 o
  -1  16   3   2117.61   2843.11    134.52 o
   1  16   3   2078.15   2744.47    134.06 o
   3  16   3   1026.66   1455.35     94.79 o
   5  16   3     10.39    -31.10     21.84 <
  -2  17   3     10.39     33.05     27.90 <
   0  17   3   3203.00   3508.04    140.08 o
   2  17   3   3518.53   4151.16    146.40 o
   2   2   4    437.26    881.23     72.37 o
   1   3   4  57562.40  84102.50    469.83 o
   3   3   4    245.87    242.47     23.87 o
  -2   4   4   4069.15   3159.69     65.68 o
   0   4   4  17145.60  19314.50    199.46 o
   2   4   4    340.99    610.32     40.11 o
   4   4   4   1703.66   1725.64     69.75 o
  -3   5   4   5744.68   5205.28    101.80 o
  -1   5   4  11547.80   9998.77    129.04 o
   1   5   4   2147.72   2854.66    104.29 o
   3   5   4   1219.04   1529.75     70.91 o
   5   5   4  25860.90  29241.80    315.04 o
  -4   6   4  10640.50   9445.62    167.98 o
  -2   6   4   9468.04   8213.26    141.79 o
   0   6   4  14865.30  16869.30    314.55 o
   2   6   4  45095.20  56313.10    442.34 o
   4   6   4   9601.92  11582.70    225.40 o
   6   6   4     59.50     47.17     14.07 o
  -5   7   4  13735.70  10750.00    211.50 o
  -3   7   4   6741.06   5662.35    135.31 o
  -1   7   4  17264.90  16097.70    315.92 o
   1   7   4  14117.30  16760.70    366.86 o
   3   7   4   8902.69  11684.90    238.23 o
   5   7   4   1159.82   1172.24     77.81 o
   7   7   4     27.22     63.77     19.31 o
  -6   8   4   2634.90   2522.05    159.27 o
  -4   8   4  12151.70   9146.93    199.37 o
  -2   8   4   2399.04   1457.10    109.28 o
   0   8   4   6570.60   8793.03    289.05 o
   2   8   4     47.81    103.55     28.61 o
   4   8   4    589.77    491.08     56.88 o
   6   8   4   7260.56   6790.75    280.17 o
  -3   9   4   1230.55    999.98    118.95 o
  -1   9   4   5273.08   5626.90    344.44 o
   1   9   4   8863.45   9975.10    294.74 o
   3   9   4  12666.30  14586.20    364.33 o
  -2  10   4   1900.44   1210.73    275.02 o
   2  10   4   9399.64   9968.79    692.49 o
  10  10   4   2837.73   3415.82    149.18 o
  -9  11   4    376.86    260.61     42.43 o
  -7  11   4   2255.02   2575.03    152.75 o
   7  11   4   2470.92   2972.74    329.87 o
   9  11   4   3845.51   4507.93    204.56 o
  11  11   4    332.93    466.84     57.34 o
 -10  12   4   7901.19   8502.36    218.39 o
  -8  12   4    114.10     52.35     22.75 <
  -6  12   4   4749.96   5251.20    191.48 o
   6  12   4  10746.40  13880.80    343.15 o
   8  12   4   4066.97   4533.55    257.95 o
  10  12   4    492.58    548.21     66.47 o
  12  12   4   1869.47   1598.80     93.96 o
 -11  13   4   1955.52   2083.57    106.00 o
  -9  13   4    312.43    363.70     44.80 o
  -7  13   4    876.88   1086.00     95.70 o
  -5  13   4    740.56    700.92     55.88 o
  -3  13   4   1442.64   2132.61     80.67 o
  -1  13   4   6810.26   9071.29    263.56 o
   1  13   4   1534.72   2508.52    123.14 o
   3  13   4   6682.80  11007.20    258.87 o
   5  13   4    161.79    286.02     69.05 o
   7  13   4    182.43    201.07     50.24 o
   9  13   4    174.83    121.69     35.66 o
  11  13   4   1046.87    886.17     74.03 o
 -10  14   4     64.74     47.58     28.56 <
  -8  14   4   1811.77   1667.14    130.95 o
  -6  14   4    675.27    853.87     73.45 o
  -4  14   4   2208.31   2869.40    111.52 o
  -2  14   4   3431.80   3883.78    114.09 o
   0  14   4    127.88    280.38     31.01 o
   2  14   4     31.31     16.48     15.15 <
   4  14   4   2368.69   2862.88    198.17 o
   6  14   4    874.50    673.47     97.86 o
   8  14   4   1954.51   2116.00    166.95 o
  10  14   4   4603.03   4482.81    216.93 o
  -7  15   4   3160.95   2817.00    130.49 o
  -5  15   4      7.11     -7.10     12.66 <
  -3  15   4   2443.07   3053.41    122.31 o
  -1  15   4     99.52    108.78     20.55 o
   1  15   4     85.31     42.68     13.37 o
   3  15   4    896.87    827.88     81.00 o
   5  15   4    471.55    481.08     71.74 o
  -6  16   4      5.24     10.71     22.09 <
  -4  16   4    524.00    596.50     45.84 o
  -2  16   4     84.48     50.20     16.82 <
   0  16   4   1235.67   1617.98    102.43 o
   2  16   4    560.44    715.41     53.97 o
   4  16   4    728.93   1146.83     86.44 o
   6  16   4     99.66    165.95     43.80 o
  -3  17   4   1537.83   1689.68    143.20 o
  -1  17   4   1582.71   2195.46     92.92 o
   1  17   4   3122.38   4152.70    149.22 o
   3  17   4    180.48    162.21     47.75 o
  -2   3   5   9935.36  11668.50    174.21 o
   0   3   5   4106.29   5605.72    121.98 o
   2   3   5     23.99    214.86     44.05 o
  -3   4   5   2887.94   2854.45     87.52 o
  -1   4   5  31334.50  27958.00    223.91 o
   1   4   5  10190.80  13154.10    184.13 o
   3   4   5   1262.70   1628.07     68.09 o
  -4   5   5  15813.40  16222.20    219.51 o
  -2   5   5  38782.10  29577.60    250.81 o
   0   5   5  16348.80  17919.00    270.49 o
   2   5   5   9100.34  11976.80    197.05 o
   4   5   5  11165.30  12751.30    220.59 o
  -5   6   5  11042.20   9700.17    205.14 o
  -3   6   5   1475.68   1353.55     61.12 o
  -1   6   5    461.28    376.95     40.36 o
   1   6   5      5.37      5.98     15.65 <
   3   6   5  14642.80  19335.80    307.90 o
   5   6   5   7022.73   7313.88    210.42 o
  -6   7   5     23.91     34.75     13.83 <
  -4   7   5    942.47    614.48     51.90 o
  -2   7   5   3026.49   3163.60    129.54 o
   0   7   5  14491.90  16670.30    394.10 o
   2   7   5   5928.50   7294.08    204.23 o
   4   7   5   4162.58   4598.36    162.92 o
   6   7   5  12499.60  12485.10    297.86 o
  -5   8   5    957.79    676.38     62.82 o
  -3   8   5   5733.16   4132.23    175.58 o
  -1   8   5   3329.97   2884.92    177.49 o
   1   8   5   1264.83   1277.99    100.06 o
   3   8   5   4801.56   5946.63    199.21 o
   5   8   5     10.06     43.97     23.58 <
  -4   9   5   6864.38   4097.14    287.14 o
  -2   9   5   1270.97   1245.60    149.84 o
   0   9   5   2612.77   2805.66    173.22 o
   2   9   5     32.34     71.04     26.24 <
   4   9   5   4551.47   4285.31    197.01 o
  -9  10   5   8287.54   9707.60    256.79 o
   9  10   5    302.77    328.95     58.00 o
 -10  11   5   1781.05   1628.49    101.01 o
  -8  11   5    423.33    606.96     62.32 o
   8  11   5   6149.21   7232.76    325.71 o
  10  11   5     84.83     65.56     23.25 <
 -11  12   5    950.55    726.41     57.25 o
  -9  12   5   3765.00   3989.11    155.53 o
  -7  12   5      0.24     -6.31     21.63 <
  -5  12   5    628.75    582.47     54.43 o
   5  12   5   6560.12   8618.73    350.04 o
   7  12   5    232.14    305.99     65.06 o
   9  12   5    187.12    158.52     53.52 <
  11  12   5    211.60    147.85     25.53 o
 -10  13   5   2672.21   2601.97    109.98 o
  -8  13   5   1458.23   1287.87     98.73 o
  -6  13   5   4422.29   4894.76    179.98 o
  -4  13   5     57.05     81.54     16.57 o
  -2  13   5   5527.75   7148.76    159.06 o
   0  13   5   2022.59   2687.21     96.03 o
   2  13   5   3155.27   4518.31    148.51 o
   6  13   5   4491.14   5120.08    207.97 o
   8  13   5   2120.44   2125.51    171.47 o
  10  13   5   3922.15   4017.10    223.37 o
  -9  14   5   1544.56   1143.17     80.63 o
  -7  14   5     70.85     53.10     16.69 o
  -5  14   5   1861.03   1912.47     81.46 o
  -3  14   5      5.62      8.80     10.46 <
  -1  14   5   2571.74   3085.87     97.20 o
   1  14   5   2075.60   2942.55    120.32 o
   3  14   5     10.82     26.41     13.24 <
   5  14   5      0.40     -1.79     20.47 <
   7  14   5     86.32    122.81     25.87 o
   9  14   5   1594.63   1351.81    125.39 o
  -8  15   5   2910.89   2710.05    129.29 o
  -6  15   5    665.23    677.58     59.29 o
  -4  15   5   6046.36   6644.94    156.15 o
  -2  15   5    344.08    277.84     31.93 o
   0  15   5   1033.39   1329.18     70.62 o
   2  15   5   6455.79   8408.36    245.00 o
   6  15   5   3267.53   3226.25    198.04 o
  -5  16   5      1.19     16.98     10.30 <
  -3  16   5     27.81     29.93     12.16 <
  -1  16   5    148.06    161.18     27.69 o
   1  16   5     79.83    145.81     30.18 o
   3  16   5   1724.18   1987.66     98.11 o
   5  16   5    746.13   1113.99    108.28 o
  -2  17   5    352.29    296.86     41.60 o
   0  17   5   7747.27   9326.29    189.24 o
   2  17   5      0.09     37.91     13.87 <
   0   2   6  15766.30  20682.30    417.14 o
   2   2   6  24842.90  30226.50    368.64 o
  -1   3   6  15099.80  15837.20    230.93 o
   1   3   6  26996.00  38968.80    342.40 o
   3   3   6    203.51    258.00     29.19 o
  -2   4   6   3919.91   3747.60     95.62 o
   0   4   6  11451.30  12596.70    197.42 o
   2   4   6  19049.20  25352.60    291.42 o
   4   4   6  25510.80  29932.60    346.02 o
  -3   5   6  62742.20  63176.60    395.80 o
  -1   5   6  48888.70  44685.40    386.70 o
   1   5   6   7570.53  10583.90    210.54 o
   3   5   6  32973.40  43643.40    388.86 o
   5   5   6   4407.77   5655.96    175.87 o
  -4   6   6  60241.40  55637.00    468.87 o
  -2   6   6   4282.73   3533.28    117.21 o
   0   6   6  41970.40  49914.20    616.09 o
   2   6   6   1042.51   1457.84     80.46 o
   4   6   6   1544.21   1955.90    110.52 o
   6   6   6  11318.80  10105.10    230.39 o
  -5   7   6   3886.00   2884.01    120.28 o
  -3   7   6    521.14    408.05     41.48 o
  -1   7   6   1931.64   2058.29    200.29 o
   1   7   6  53942.20  69388.40    735.21 o
   3   7   6   8252.78  11412.30    242.30 o
   5   7   6   1539.48   2068.42    121.11 o
  -4   8   6   2624.99   2248.86    109.57 o
  -2   8   6     12.02     44.18     24.21 <
   0   8   6  44340.10  54130.30    828.92 o
   2   8   6   2271.22   2434.99    140.12 o
   4   8   6  36338.70  44591.30    555.15 o
  -3   9   6   2937.07   2596.78    201.49 o
  -1   9   6   3255.84   3366.83    250.94 o
   1   9   6   2660.22   2272.23    143.07 o
   3   9   6    406.36    277.22     50.45 o
  10  10   6   3967.61   4084.85    177.45 o
  -9  11   6    191.79    193.89     32.22 o
  -7  11   6     29.71    165.95     35.29 o
   7  11   6    478.25    581.68     87.11 o
   9  11   6     61.25     47.66     19.64 <
  11  11   6   1444.90   1600.83     99.27 o
 -10  12   6    163.63    193.52     30.60 o
  -8  12   6    104.95     88.56     21.01 o
  -6  12   6   4989.57   5386.09    174.17 o
   6  12   6     57.01     44.09     25.45 <
   8  12   6   3717.22   3709.11    233.58 o
  12  12   6   4778.81   5390.45    185.42 o
 -11  13   6     79.98    101.97     25.37 o
  -9  13   6     31.75    100.52     23.33 o
  -7  13   6   1168.44   1362.43     92.01 o
  -5  13   6    206.56    255.67     31.10 o
  -3  13   6      3.06     13.08     12.16 <
  -1  13   6    233.71    500.71     40.31 o
   1  13   6    280.28    388.74     42.43 o
   3  13   6    747.77   1086.75    118.62 o
   5  13   6    991.66   1100.74     97.28 o
   7  13   6    198.96    233.62     44.88 o
   9  13   6     11.54     -8.18      6.27 <
  11  13   6    227.95    182.60     46.09 o
  -8  14   6   8840.33   8094.10    196.26 o
  -6  14   6    991.17    857.61     70.66 o
  -4  14   6    969.05   1165.14     60.87 o
  -2  14   6    499.20    441.97     36.70 o
   0  14   6    299.73    370.01     37.53 o
   2  14   6   6204.98   7711.67    243.92 o
   4  14   6    659.96    697.89     99.27 o
   6  14   6    940.59    818.25    104.25 o
   8  14   6    477.83    396.67     66.35 o
  -7  15   6      0.13     18.64      8.55 <
  -5  15   6   1280.27   1137.24     55.80 o
  -3  15   6    448.00    558.38     44.38 o
  -1  15   6    418.34    466.05     49.12 o
   1  15   6    629.81    841.13     66.85 o
   3  15   6    567.45    832.37     80.55 o
   5  15   6    251.26    256.92     59.25 o
   7  15   6     10.59     42.72     11.46 o
  -6  16   6     18.37      8.35     12.37 <
  -4  16   6   5790.73   5628.10    123.23 o
  -2  16   6    137.31    113.43     19.76 o
   0  16   6   3620.25   4345.76    193.81 o
   2  16   6     10.31     -3.32     17.40 <
   4  16   6    131.05     87.65     28.90 o
  -1  17   6    740.48    747.25     67.55 o
   1  17   6    315.53    424.86     41.68 o
   0   1   7  19669.00  31094.80    844.20 o
  -1   2   7  23708.90  32341.20    407.59 o
   1   2   7  19004.30  26004.40    320.27 o
  -2   3   7   2318.33   2813.22     94.91 o
   0   3   7   7422.54   9708.10    164.46 o
   2   3   7   3361.21   5172.73    157.15 o
  -3   4   7  27639.90  30863.00    333.85 o
  -1   4   7   4119.34   3633.71    122.02 o
   1   4   7   2290.98   3671.74    119.24 o
   3   4   7  13020.20  16213.00    292.37 o
  -4   5   7     27.69     27.94     13.16 <
  -2   5   7   5832.11   5536.84    142.74 o
   0   5   7  15636.80  17789.60    320.82 o
   2   5   7   2129.16   1989.03     99.44 o
   4   5   7   4201.09   4762.27    151.83 o
  -5   6   7  10257.90  10245.10    205.10 o
  -3   6   7  22875.80  20537.90    297.07 o
  -1   6   7  25686.30  23751.70    358.76 o
   1   6   7  26043.70  35739.90    446.24 o
   3   6   7  13897.50  16224.00    278.34 o
   5   6   7   9683.46  11841.50    279.34 o
  -6   7   7  22449.30  19670.30    324.55 o
  -4   7   7   8826.50   7176.00    206.93 o
  -2   7   7  15475.50  15726.40    313.92 o
   0   7   7   6495.18   9837.05    319.32 o
   2   7   7   4321.03   6461.42    216.77 o
   4   7   7  43413.30  53138.40    588.28 o
   6   7   7   5656.69   6716.10    196.80 o
  -5   8   7   2929.96   2251.35    124.43 o
  -3   8   7   6434.13   4300.21    221.63 o
  -1   8   7    441.99    499.43     73.32 o
   1   8   7   1353.48   2017.47    144.69 o
   3   8   7   1499.14   1108.38     96.07 o
   5   8   7  32311.60  38040.70    577.19 o
  -2   9   7   2223.48   1937.92    182.60 o
   0   9   7   3438.36   4447.73    249.11 o
   2   9   7  15467.60  17603.00    447.53 o
  -9  10   7     68.85    127.13     28.98 o
   9  10   7    192.91    282.95     44.80 o
 -10  11   7   5057.79   5176.42    181.69 o
  -8  11   7   2208.12   2487.76    132.49 o
   8  11   7    178.84    194.72     52.85 o
  10  11   7     11.12     88.56     26.41 o
 -11  12   7   2170.55   2386.74    106.12 o
  -9  12   7   2433.96   2493.36    122.69 o
  -7  12   7    756.14   1060.43     86.15 o
  -5  12   7   5119.83   6117.73    163.42 o
   7  12   7   2660.15   3370.65    170.18 o
   9  12   7    534.64    550.58     88.02 o
  11  12   7    537.49    684.52     68.92 o
 -10  13   7     19.68     13.20     15.40 <
  -8  13   7     70.76    192.85     40.98 o
  -6  13   7   1573.69   1543.95     83.37 o
  -4  13   7   3550.40   4416.09    123.81 o
  -2  13   7    708.93    959.58     58.75 o
   0  13   7    628.72   1025.22     60.53 o
   2  13   7      5.61     42.43     16.90 <
   4  13   7   2201.28   3320.41    279.71 o
   6  13   7   1038.72   1182.20    100.27 o
   8  13   7    264.96    253.18     57.13 o
  10  13   7    582.17    524.75     76.31 o
  -9  14   7   3529.37   3239.87    113.39 o
  -7  14   7    338.32    235.41     34.42 o
  -5  14   7   1616.91   1731.58     77.72 o
  -3  14   7     10.28     12.75     11.50 <
  -1  14   7   2324.31   2642.33    101.01 o
   1  14   7    234.73    424.61     48.83 o
   5  14   7      1.96     35.12     22.25 <
   7  14   7      1.42     23.62     13.66 <
   9  14   7   1984.28   1845.71    146.73 o
  -8  15   7     32.02     42.22     15.53 <
  -6  15   7    686.49    512.88     39.11 o
  -4  15   7   1361.47   1437.00     66.01 o
  -2  15   7   1380.17   1177.51     65.39 o
   0  15   7   2710.06   3137.90    123.48 o
   2  15   7    253.71    421.12     67.43 o
   4  15   7    995.60   1238.17    124.31 o
   6  15   7    407.13    307.74     61.03 o
   8  15   7     26.48      8.30     29.98 <
  -5  16   7   1181.15   1214.92     59.00 o
  -3  16   7    400.58    381.27     32.68 o
  -1  16   7   4268.82   4581.00    134.56 o
   1  16   7     17.34     89.76     21.42 o
   3  16   7   6187.47   8346.04    238.77 o
   5  16   7    192.37    217.39     45.80 o
   0  17   7    234.34    296.03     46.09 o
   1   1   8  14882.20  21774.30    302.26 o
   0   2   8  39632.50  51441.90    554.11 o
   2   2   8   9045.12  11119.60    271.32 o
  -1   3   8    541.10    617.63     55.63 o
   1   3   8  16410.30  21468.30    278.42 o
   3   3   8   4954.62   5963.12    174.59 o
  -2   4   8      7.83     26.70     12.04 <
   0   4   8    371.94    556.35     46.21 o
   2   4   8   3831.41   4975.06    168.11 o
   4   4   8     19.33     21.38     13.62 <
  -3   5   8      5.63     11.33     12.04 <
  -1   5   8    392.57    499.18     47.21 o
   1   5   8   4207.83   4347.13    155.36 o
   3   5   8   2056.89   2217.55    119.57 o
   5   5   8   6188.19   5791.85    160.55 o
  -4   6   8  13500.40  12969.70    243.67 o
  -2   6   8  34122.70  33700.00    396.67 o
   0   6   8   2516.28   3424.42    171.97 o
   2   6   8  27439.50  35717.50    455.33 o
   4   6   8   8559.57  10802.40    256.88 o
   6   6   8   1794.05   2214.94    108.40 o
  -5   7   8   5528.14   4378.85    171.72 o
  -3   7   8   8121.86   6938.31    194.56 o
  -1   7   8  18658.40  19651.60    429.18 o
   1   7   8   7819.96   8335.24    293.58 o
   3   7   8     16.65     10.17     16.69 <
   5   7   8    125.60    145.02     35.96 o
  -4   8   8   2306.28   2087.06    120.90 o
  -2   8   8    468.21    808.53     94.33 o
   0   8   8   5560.48   6562.48    288.76 o
   2   8   8   2904.90   4282.77    214.78 o
   4   8   8    820.63    816.01     83.24 o
  -3   9   8   1894.84   2399.40    360.13 o
  -1   9   8   1680.85   1527.55    148.64 o
   1   9   8   4141.33   4579.84    236.03 o
   3   9   8   8770.41  10030.30    972.86 o
   9   9   8    392.73    461.19     57.88 o
  -8  10   8   5918.29   7149.35    225.65 o
   8  10   8   2989.60   3706.95    196.05 o
  10  10   8    261.67    462.64     56.42 o
  -9  11   8     30.03     44.30     22.42 <
  -7  11   8   3023.21   3474.82    151.75 o
   7  11   8   5353.04   6547.37    236.74 o
   9  11   8   7115.39   6602.21    252.10 o
  11  11   8    470.96    536.17     51.98 o
 -10  12   8      0.33     18.27     17.35 <
  -8  12   8    260.35    410.29     65.97 o
  -6  12   8    311.28    408.21     44.76 o
  -4  12   8     34.35     20.93     15.94 <
   6  12   8    932.31   1144.34     98.77 o
   8  12   8    144.71    186.00     54.60 o
  10  12   8    146.83     84.99     23.13 o
  -9  13   8   3963.18   3628.90    163.38 o
  -7  13   8     20.18     -2.08     12.79 <
  -5  13   8    587.73    583.75     49.16 o
  -3  13   8   1558.21   1519.67     78.30 o
  -1  13   8   2962.29   3384.77    109.28 o
   1  13   8   1345.51   1673.58     89.60 o
   5  13   8    190.66    145.36     40.11 o
   7  13   8     26.87     14.20      6.89 <
   9  13   8    637.42    738.16     98.40 o
  -8  14   8     23.03      5.98     16.57 <
  -6  14   8    173.08    278.76     28.48 o
  -4  14   8    270.65    210.96     24.37 o
  -2  14   8    201.02    233.42     29.27 o
   0  14   8     11.02     -0.12     12.04 <
   2  14   8   1006.36   1391.46    126.05 o
   4  14   8    291.83    448.03     79.96 o
   6  14   8     24.30     35.87     21.47 <
   8  14   8      7.44     26.86     10.34 <
  -7  15   8   2486.78   2303.70    100.85 o
  -5  15   8   4104.95   3831.38    100.56 o
  -3  15   8   2394.11   2212.16     80.42 o
  -1  15   8   1706.32   1780.57     91.01 o
   1  15   8    932.02   1319.05     79.72 o
   3  15   8   3918.45   4213.19    232.88 o
   5  15   8   2082.52   2781.25    184.72 o
   7  15   8   6300.00   5483.24    184.88 o
  -4  16   8     72.08     49.49     10.17 o
  -2  16   8      2.97      0.25      7.39 <
   0  16   8    174.54    187.58     30.47 o
   2  16   8     86.47     35.17     12.79 <
   4  16   8      4.08     -6.64     22.54 <
   0   1   9  11239.10  14176.10    409.67 o
  -1   2   9   6371.16   8416.49    216.27 o
   1   2   9   4574.30   5776.61    155.86 o
  -2   3   9     55.64     32.38     14.20 <
   0   3   9  16368.30  21500.30    342.99 o
   2   3   9    325.69    367.77     51.28 o
  -3   4   9   5365.60   4917.84    170.56 o
  -1   4   9   2802.41   2609.57    131.28 o
   1   4   9   5428.65   7273.53    205.64 o
   3   4   9    524.74    536.46     71.50 o
  -4   5   9   9734.04   9759.17    230.76 o
  -2   5   9  27661.20  23790.10    373.83 o
   0   5   9   1914.83   2528.98    140.42 o
   2   5   9     16.58     20.26     18.64 <
   4   5   9    849.03    910.92     71.08 o
  -5   6   9    675.21    523.92     51.86 o
  -3   6   9    140.99     76.02     22.21 o
  -1   6   9    141.16     29.56     18.19 <
   1   6   9   2667.47   2653.96    143.36 o
   3   6   9   5452.88   5364.13    202.65 o
   5   6   9    231.29    144.82     33.09 o
  -4   7   9   3809.62   3099.95    136.31 o
  -2   7   9   3396.89   3020.77    150.71 o
   0   7   9    133.94    147.85     34.67 o
   2   7   9  10597.20  12391.20    352.66 o
   4   7   9   2287.77   2608.08    146.10 o
   6   7   9   2908.59   2698.09    208.88 o
  -3   8   9   7587.04   6755.58    242.59 o
  -1   8   9   1423.71   2191.60    163.04 o
   1   8   9   1311.46   1802.82    163.04 o
   3   8   9   1227.95   1478.15    132.11 o
  -2   9   9   7066.23   9167.15    538.29 o
   0   9   9    971.75   1213.42    131.90 o
  -9  10   9   2470.61   2534.51    131.20 o
   9  10   9    135.90    145.81     36.37 o
 -10  11   9   1690.05   1353.30     89.35 o
  -8  11   9    942.23    716.53     94.66 o
  -6  11   9   2430.74   2642.91    120.20 o
   8  11   9   1170.84   1063.71     83.29 o
  10  11   9    272.12    233.62     39.48 o
 -11  12   9     98.64     76.27     24.95 o
  -9  12   9   3779.04   3693.08    191.36 o
  -7  12   9    280.86    165.37     32.59 o
  -5  12   9    825.64    717.94     55.76 o
   7  12   9    936.51   1262.08    104.13 o
  11  12   9     14.99     23.71     19.89 <
 -10  13   9    470.46    613.15     66.80 o
  -8  13   9    337.31    260.40     34.00 o
  -6  13   9   1982.32   2168.31     83.04 o
  -4  13   9   4075.71   4083.77    117.25 o
  -2  13   9    825.22    865.62     54.35 o
   0  13   9    712.47    754.19     61.03 o
   2  13   9      0.00      7.39     21.42 <
   6  13   9   1843.54   2150.62    134.27 o
   8  13   9      6.80      2.12     10.75 <
  10  13   9   1355.30    929.56    175.96 o
  -9  14   9     54.18    101.14     23.79 o
  -7  14   9    553.81    479.42     38.82 o
  -5  14   9   5435.90   5945.18    127.71 o
  -3  14   9     84.84     52.48     14.07 o
  -1  14   9   3374.50   4093.45    119.57 o
   1  14   9      1.63     29.19     18.97 <
   3  14   9    108.54     97.03     48.00 <
   5  14   9    121.99    125.97     29.10 o
   7  14   9     10.99     20.47     11.21 <
   9  14   9   2732.77   2536.83    161.67 o
  -6  15   9     24.77      7.02      6.73 <
  -4  15   9    200.54    207.22     20.68 o
  -2  15   9   1499.02   1554.79     73.49 o
   0  15   9   3520.25   3381.20    144.78 o
   2  15   9   1334.32   1454.02    120.45 o
   4  15   9    990.52    960.49    111.77 o
   6  15   9     76.80     70.17     18.93 o
  -5  16   9    106.56     53.35     14.41 o
  -3  16   9    475.74    427.56     32.84 o
  -1  16   9   1223.00   1271.84     67.09 o
   1  16   9   1100.08   1361.48     99.27 o
   3  16   9   1067.40   1281.68    117.37 o
   5  16   9    239.60    379.81     57.46 o
   1   1  10    757.25   1629.77     90.30 o
   0   2  10     30.12    122.48     32.18 o
   2   2  10  18704.00  21547.40    380.10 o
  -1   3  10    462.52    637.64     81.87 o
   1   3  10   7242.13   9159.06    266.55 o
   3   3  10  17965.10  19256.30    427.43 o
  -2   4  10    948.54    897.26     91.42 o
   0   4  10  13708.60  13038.80    355.48 o
   2   4  10   5495.34   5808.04    241.02 o
   4   4  10    148.52    200.49     39.82 o
  -3   5  10    795.11    486.02     56.55 o
  -1   5  10   3899.90   3693.62    161.76 o
   1   5  10   9646.44  12131.30    288.80 o
   3   5  10    293.89    372.59     62.86 o
   5   5  10     19.25     20.97     17.52 <
  -4   6  10  17741.00  14358.50    320.77 o
  -2   6  10    686.08    465.59     56.34 o
   0   6  10   3149.98   3454.85    264.47 o
   2   6  10    763.51    854.37     98.36 o
   4   6  10    237.67    247.37     45.88 o
   6   6  10   5404.45   4862.17    186.92 o
  -5   7  10   1498.18   1237.09    109.28 o
  -3   7  10   4828.96   5003.08    196.71 o
  -1   7  10    226.53    448.73     84.24 o
   1   7  10   3563.96   4147.63    229.81 o
   3   7  10   8515.94   8635.71    278.51 o
   5   7  10   4978.20   5743.19    265.10 o
  -4   8  10   3930.12   4162.20    307.28 o
  -2   8  10    420.09    497.02     92.84 o
   0   8  10  24355.20  21399.90    851.63 o
   2   8  10    506.85    496.07    114.55 o
   4   8  10   1206.26    990.97    181.77 o
   9   9  10    430.53    508.89     63.69 o
  -8  10  10    765.22   1026.59    100.27 o
   8  10  10  11256.40  12941.90    299.85 o
  10  10  10   1347.35   1238.92     89.10 o
  -9  11  10     26.72     45.05     20.01 <
  -7  11  10    116.11     90.01     23.67 o
   7  11  10    790.86    719.89     71.16 o
   9  11  10   1404.46   1366.54    113.97 o
  11  11  10    246.71    144.90     38.03 o
 -10  12  10    118.89    158.77     28.15 o
  -8  12  10    390.40    257.91     36.74 o
  -6  12  10   3469.34   3561.22    107.95 o
  -4  12  10     22.44     82.46     18.19 o
   4  12  10    187.07    200.29     70.29 <
   6  12  10      3.13    -19.18     16.48 <
   8  12  10   2092.79   1968.52    123.06 o
  10  12  10    110.98    143.86     33.17 o
  -9  13  10    108.66     68.30     24.91 <
  -7  13  10   1354.00   1030.20     55.88 o
  -5  13  10   1323.76   1415.16     62.15 o
  -3  13  10    831.59    691.41     48.87 o
  -1  13  10      6.47     43.30     15.36 <
   1  13  10   1257.72   1324.61     77.89 o
   3  13  10     54.27    131.32     60.78 <
   5  13  10   6376.39   6993.15    243.22 o
   7  13  10    348.62    261.90     43.72 o
  -8  14  10   3733.73   3741.12    109.40 o
  -6  14  10     27.62     16.98     12.41 <
  -4  14  10    706.36    585.37     41.98 o
  -2  14  10    385.41    344.40     34.17 o
   0  14  10    177.82    194.68     29.69 o
   2  14  10   5769.94   7592.43    293.04 o
   4  14  10    341.20    414.98     57.05 o
   6  14  10   3215.16   3254.65    152.29 o
   8  14  10   1005.02    876.63     73.53 o
  -7  15  10     57.02     46.50     12.91 o
  -5  15  10    144.29    141.08     17.35 o
  -3  15  10    187.87    264.52     26.57 o
  -1  15  10   1089.82   1168.04     62.94 o
   1  15  10     85.11    181.27     29.27 o
   3  15  10     27.45     88.31     30.06 <
   5  15  10    349.63    245.91     50.57 o
   7  15  10     99.03     60.41     16.61 o
  -4  16  10   4325.34   4192.76     97.36 o
  -2  16  10    213.58    133.15     18.14 o
   0  16  10   1113.45   1004.17     68.01 o
   2  16  10    494.23    694.86     66.89 o
   4  16  10    201.08    121.23     25.70 o
   0   1  11  23974.80  29588.10    506.03 o
  -1   2  11   4747.99   6587.76    242.26 o
   1   2  11     27.89     23.67     16.15 <
  -2   3  11  11430.00  13092.40    447.65 o
   0   3  11   4759.14   6773.48    237.82 o
   2   3  11   9920.61  10989.00    301.59 o
  -3   4  11   2383.60   2209.50    183.64 o
  -1   4  11   4106.99   3161.27    207.63 o
   1   4  11   6198.98   7286.94    294.16 o
   3   4  11   1223.22   1275.29    115.50 o
  -4   5  11     11.28    102.01     35.83 <
  -2   5  11   8361.38   8125.32    282.62 o
   0   5  11   1660.61   1215.62    128.58 o
   2   5  11  39501.80  44363.00    713.17 o
   4   5  11    605.73    512.17     62.65 o
  -5   6  11   5355.14   4680.27    229.47 o
  -3   6  11    610.19    482.36     68.34 o
  -1   6  11   9104.00   6706.59    469.95 o
   1   6  11   4619.49   4759.91    214.57 o
   3   6  11   9217.45   9398.29    333.48 o
   5   6  11  16218.70  17996.60    410.58 o
  -4   7  11   5210.93   4293.07    190.99 o
  -2   7  11   2258.53   1686.11    135.35 o
   0   7  11     71.12     65.93     30.68 <
   2   7  11   1130.11   1182.62    135.23 o
   4   7  11    312.95    318.95     51.98 o
  -3   8  11  11386.80  13102.30    613.27 o
  -1   8  11   2815.77   2403.51    255.55 o
   1   8  11   1492.67   2040.68    196.71 o
   3   8  11   1308.69   1229.24    177.24 o
  -8   9  11   3264.63   3920.27    201.28 o
   8   9  11    268.07    297.32     54.72 o
  -9  10  11   2490.31   2719.39    141.54 o
  -7  10  11   7070.58   7345.44    207.10 o
   7  10  11     40.58     17.31     19.56 <
   9  10  11    325.10    286.23     52.69 o
 -10  11  11   3650.85   3750.38    150.80 o
  -8  11  11    825.60    840.50     71.04 o
  -6  11  11   2320.00   2226.11     89.93 o
   6  11  11   1959.85   2450.10    188.04 o
   8  11  11   2053.06   1799.75    108.45 o
  10  11  11    334.22    280.42     47.62 o
 -11  12  11    728.76    733.68     66.85 o
  -9  12  11    610.13    512.92     70.96 o
  -7  12  11    314.97    229.85     28.27 o
  -5  12  11   2757.19   2609.90     87.23 o
  -3  12  11   3766.83   3916.70    119.78 o
  -1  12  11    291.18    305.74     31.14 o
   1  12  11    307.39    184.22     43.89 o
   5  12  11   1575.46   2313.96    184.80 o
   7  12  11   3866.44   3854.47    175.75 o
   9  12  11     70.16     40.52     25.58 <
 -10  13  11   1235.62   1172.61     86.82 o
  -8  13  11   2616.23   2621.99    103.63 o
  -6  13  11   1623.43   1585.22     65.97 o
  -4  13  11   4570.05   4950.93    121.77 o
  -2  13  11   4940.37   5084.62    126.09 o
   0  13  11    574.97    616.64     51.65 o
   2  13  11   5087.32   7920.60    309.85 o
   6  13  11   2803.39   2942.39    150.71 o
   8  13  11    600.52    596.41     66.14 o
  -7  14  11    969.28    813.52     43.10 o
  -5  14  11   1367.02   1609.35     61.61 o
  -3  14  11   1401.60   1445.06     61.99 o
  -1  14  11   2044.21   2024.24     80.88 o
   1  14  11   4429.99   5323.81    196.59 o
   5  14  11    330.75    318.66     46.04 o
   7  14  11      8.29     25.33     16.65 <
  -6  15  11     97.55    128.00     15.53 o
  -4  15  11   1648.97   1527.14     60.70 o
  -2  15  11   1356.13   1538.60     64.19 o
   0  15  11   1652.74   1680.26     96.53 o
   2  15  11    674.76    695.69     83.70 o
   4  15  11   1408.76   1370.20    129.08 o
   6  15  11   1169.41   1010.52     77.81 o
  -3  16  11    389.62    381.06     29.48 o
  -1  16  11    790.88    878.70     60.74 o
   1  16  11      1.33     13.00     12.41 <
   3  16  11   2128.25   2365.90    152.46 o
   1   1  12  43276.70  58074.80    981.00 o
   0   2  12  50336.60  80032.00   1144.21 o
   2   2  12   9345.18  11280.70    411.99 o
  -1   3  12    697.47    869.98    139.42 o
   1   3  12  12904.80  14401.60    413.94 o
   3   3  12   1931.07   1890.93    173.05 o
  -2   4  12  32936.70  32288.90    716.86 o
   0   4  12   6144.64   7435.53    337.88 o
   4   4  12   1958.86   1848.04    169.27 o
  -3   5  12   7179.60   7421.13    284.98 o
  -1   5  12     11.25     45.71     37.62 <
   1   5  12   2178.65   2562.95    186.38 o
   3   5  12   1457.89   1594.48    134.19 o
   5   5  12   9568.90   9056.75    396.50 o
  -4   6  12    989.44    916.65    100.89 o
  -2   6  12   1987.49   2029.89    175.04 o
   0   6  12    281.35    372.59     87.48 o
   2   6  12  11118.50  10915.80    371.09 o
   4   6  12    907.01    704.11     84.32 o
   6   6  12   1044.55   1007.45    254.18 o
  -3   7  12   1173.48    752.36     92.13 o
  -1   7  12  12088.20  15532.50    880.57 o
   1   7  12  13696.70  16107.00    891.57 o
   3   7  12   3904.44   3747.76    195.22 o
  -2   8  12   3862.60   4254.13    504.95 o
   0   8  12    494.22    492.83    103.09 o
   2   8  12   3288.70   2696.72    380.23 o
   9   9  12   2622.67   2714.24    158.35 o
  -8  10  12    989.87    943.76     80.42 o
   8  10  12    768.99    895.64     85.36 o
  10  10  12   1930.17   1979.86    141.99 o
  -9  11  12    154.85    147.85     30.52 o
  -7  11  12    158.85    206.93     33.42 o
  -5  11  12   3936.43   4068.83    114.55 o
   7  11  12   1021.32   1231.69     89.64 o
   9  11  12   1254.38   1087.33     83.70 o
  11  11  12    545.94    433.83     54.51 o
 -10  12  12    461.05    448.44     59.33 o
  -8  12  12    682.31    739.11     60.95 o
  -6  12  12   2438.97   2814.30     93.96 o
  -4  12  12    519.85    693.78     47.70 o
  -2  12  12      0.12     18.27     11.96 <
   0  12  12   5747.22   7267.76    183.43 o
   6  12  12   1631.26   2150.04    218.06 o
   8  12  12    169.31    180.52     31.80 o
  10  12  12     15.10     12.91     13.70 <
  -9  13  12   2796.09   2710.67    140.71 o
  -7  13  12    540.22    356.06     31.68 o
  -5  13  12    384.58    262.40     27.53 o
  -3  13  12     45.90    119.07     19.02 o
  -1  13  12    694.84    657.95     48.66 o
   1  13  12    145.84    313.76     60.37 o
   5  13  12    913.47    966.35    118.91 o
   7  13  12   1703.49   1640.69    106.16 o
   9  13  12     78.68     89.14     29.10 o
  -8  14  12     24.89     -1.54      9.84 <
  -6  14  12    583.90    445.00     30.35 o
  -4  14  12    255.96    374.95     30.97 o
  -2  14  12     81.68     75.27     15.86 o
   0  14  12    705.70    640.18     48.87 o
   4  14  12   1081.97   1175.48     94.25 o
   6  14  12   1498.11   1496.12    101.22 o
   8  14  12   2464.21   2142.32    110.98 o
  -5  15  12   1184.46   1245.39     50.53 o
  -3  15  12    419.65    521.72     35.46 o
  -1  15  12   1467.29   1450.58     74.53 o
   5  15  12      1.80     10.75     15.40 <
  -2  16  12    430.79    373.92     28.44 o
   0  16  12    856.51    917.69     60.41 o
   2  16  12      2.36     -8.68     20.55 <
   0   1  13  14341.50  20440.10    366.44 o
  -1   2  13   7038.07  12316.20    354.40 o
   1   2  13   1898.37   1743.37    127.63 o
  -2   3  13   3868.67   6596.98    464.35 o
   0   3  13  83597.60 117151.00   1065.12 o
   2   3  13  12438.70  11327.80    488.88 o
  -3   4  13    566.06    816.88    118.29 o
   1   4  13  33755.40  43986.80    923.21 o
   3   4  13   5925.70   6200.44    457.58 o
  -4   5  13   5433.24   5338.26    253.97 o
  -2   5  13  44843.40  47630.20    898.80 o
   0   5  13   3102.29   3962.42    353.86 o
   2   5  13   2331.47   2355.48    210.33 o
   4   5  13  13424.90  13545.20    490.42 o
  -5   6  13   6173.81   5218.06    258.58 o
  -3   6  13    605.84    407.51     79.88 o
   1   6  13   2273.98   2899.62    243.18 o
   3   6  13   8852.62   9426.35    349.96 o
   5   6  13   1763.82   1324.78    153.49 o
  -4   7  13    208.38    243.34    102.88 <
   0   7  13   6928.54   7522.10    465.26 o
   2   7  13   3694.42   3527.18    315.42 o
  -8   9  13   3681.50   3637.24    148.06 o
   8   9  13     31.93     76.06     21.59 o
  -9  10  13      1.35    -21.13     25.49 <
  -7  10  13   2431.85   2731.55    124.89 o
   7  10  13    470.27    323.43     62.94 o
   9  10  13   2253.70   2084.98    118.16 o
  -8  11  13   3932.89   3848.03    132.57 o
  -6  11  13   1353.95   1375.35     69.83 o
  -4  11  13   7230.34   9534.43    185.80 o
   6  11  13   1944.83   2132.19    201.12 o
   8  11  13   4615.93   4201.44    171.43 o
  10  11  13     42.29     23.75     19.76 <
  -9  12  13   1045.80   1122.66     80.26 o
  -7  12  13     85.23     84.03     16.65 o
  -5  12  13    162.15    115.30     19.80 o
  -3  12  13    227.97    573.12     43.05 o
  -1  12  13   5789.83   8013.02    172.72 o
   1  12  13    569.61   1089.03    108.99 o
   7  12  13    397.61    353.82     46.63 o
   9  12  13   4532.26   4212.48    147.14 o
  -8  13  13      0.66     -8.93      8.72 <
  -6  13  13   1772.01   2044.25     72.20 o
  -4  13  13   7772.04   8938.88    159.35 o
  -2  13  13    789.32   1022.19     54.72 o
   0  13  13   2191.57   2781.67    107.20 o
   6  13  13    441.93    485.48     57.92 o
   8  13  13   1768.89   1484.04     96.57 o
  -7  14  13     87.85     83.00     13.66 o
  -5  14  13   2775.54   2631.37     75.65 o
  -3  14  13     66.79     40.94      9.88 o
  -1  14  13    688.96    794.17     53.23 o
   3  14  13      9.27     97.65     54.02 <
   5  14  13    133.06    126.09     30.56 o
   7  14  13    154.93     61.90     19.64 o
  -6  15  13    115.36     63.40     25.24 <
  -4  15  13   1232.29   1262.71     51.77 o
  -2  15  13   1893.80   2016.89     69.29 o
   0  15  13    762.80    684.64     56.67 o
   4  15  13     86.12    154.41     29.02 o
  -1  16  13    255.45    292.79     32.80 o
   1   1  14 160062.00 224646.00   2307.36 o
   0   2  14      1.43     31.18     24.91 <
   2   2  14  21500.90  23392.30    785.70 o
  -1   3  14  67796.80  97364.30   1489.48 o
   1   3  14    245.11    528.91    104.63 o
   3   3  14  20004.20  24768.80    942.47 o
  -2   4  14   2455.15   3016.41    320.61 o
   0   4  14   4074.94   3718.87    251.23 o
   2   4  14    472.41    432.08     98.98 o
   4   4  14   1670.62   2185.08    268.00 o
  -3   5  14  19057.90  22938.20    861.80 o
  -1   5  14  91604.50 110619.00   1859.95 o
   1   5  14     65.64    469.20    105.75 o
   3   5  14  20247.70  23317.70    680.08 o
   5   5  14    542.52    648.60     91.84 o
  -4   6  14  10253.60   9832.28    421.04 o
  -2   6  14   1103.23   1283.55    149.30 o
   0   6  14   2031.52   2550.41    359.68 o
   2   6  14    256.84    196.38     55.39 o
   4   6  14    141.39    108.03     52.35 <
  -1   7  14   7280.19   7004.82    608.50 o
   1   7  14   3674.19   4715.65    514.91 o
   8   8  14      7.22      5.11     28.19 <
  -7   9  14    960.91   1115.98     83.58 o
   7   9  14   5720.87   6196.91    259.04 o
   9   9  14   1021.73   1042.53     79.43 o
  -8  10  14    128.20     55.18     20.51 <
  -6  10  14   3212.18   3377.75    127.42 o
   6  10  14    128.62     61.12     30.77 <
   8  10  14   9326.99   8988.37    236.57 o
  10  10  14    120.32     75.52     26.99 <
  -9  11  14   1571.64   1819.97    110.90 o
  -7  11  14     58.75     21.30     14.32 <
  -5  11  14    241.72    613.19     45.92 o
  -3  11  14    373.70    708.14     49.41 o
   3  11  14    325.74    412.57     97.49 o
   7  11  14     97.13    133.36     40.31 o
   9  11  14     15.61     49.20     26.53 <
  11  11  14    695.34    572.79     60.78 o
  -8  12  14     12.39      5.94     10.26 <
  -6  12  14   1244.17   1276.74     60.95 o
  -4  12  14    249.57    247.37     28.56 o
  -2  12  14   4330.57   4594.83    121.69 o
   0  12  14    374.16    561.87     65.39 o
   6  12  14    738.36    918.14    131.95 o
   8  12  14     13.31     43.89     14.86 <
  10  12  14    411.86    422.99     52.89 o
  -9  13  14     84.23     88.85     19.76 o
  -7  13  14    267.46    224.62     22.05 o
  -5  13  14   2719.70   3628.02     96.24 o
  -3  13  14   2334.80   2764.27     87.60 o
  -1  13  14   1884.89   1914.88     87.89 o
   3  13  14   1912.33   2822.02    263.31 o
   7  13  14     19.82     53.89     16.11 o
  -6  14  14      0.20      3.94      6.56 <
  -4  14  14     21.46     27.69      8.72 o
  -2  14  14      0.75     10.71      9.55 <
   0  14  14    131.89    161.59     26.28 o
   4  14  14     41.45     26.95     30.93 <
   6  14  14   1390.13   1363.43     90.88 o
  -5  15  14      1.76      2.78      5.40 <
  -3  15  14    200.20    265.89     24.16 o
  -1  15  14   3489.61   3579.82    110.44 o
   3  15  14    172.89    227.44     54.35 o
   5  15  14    808.08    738.62     62.53 o
   0   1  15  11483.60  13232.20    450.68 o
  -1   2  15   1752.59   3471.00    246.37 o
   1   2  15  17617.80  20780.90    503.54 o
  -2   3  15    720.83    163.92     88.56 <
   0   3  15  13984.00  19465.70    466.09 o
   2   3  15  21514.80  21289.70    704.53 o
  -3   4  15   1340.87   2089.55    281.21 o
  -1   4  15   8484.53  12700.60    596.54 o
   1   4  15  34157.60  41095.20    927.07 o
   3   4  15     59.62     25.58     41.44 <
  -4   5  15   8842.62   9578.68    562.78 o
  -2   5  15    488.72    157.56     74.57 <
   0   5  15    589.13    979.67    188.74 o
   2   5  15   9508.91  10523.20    475.55 o
   4   5  15   4674.91   4674.25    404.35 o
  -3   6  15    826.67    708.14    147.56 o
   1   6  15   3210.04   3199.80    327.08 o
   3   6  15    497.01    879.74    142.16 o
  -8   9  15    714.14    635.61     60.70 o
   8   9  15     11.54     17.15     22.54 <
  -9  10  15    136.68    159.72     38.94 o
  -7  10  15   2461.36   2654.37    108.65 o
  -5  10  15   2457.04   2615.51     99.89 o
   5  10  15   1497.13   1630.48    136.01 o
   7  10  15   1092.43   1074.25    106.12 o
   9  10  15    562.92    420.79     45.75 o
 -10  11  15    231.99    127.79     34.58 o
  -8  11  15   1820.12   1677.06     83.58 o
  -6  11  15    822.59    616.80     45.05 o
  -4  11  15   4324.21   5268.80    135.81 o
  -2  11  15  10902.10  13702.60    219.09 o
   0  11  15    243.40    286.81     48.41 o
   2  11  15   2356.31   4024.28    219.51 o
   4  11  15   2589.70   2564.73    166.78 o
   6  11  15    622.76    567.31     71.99 o
   8  11  15   3188.75   2535.09    114.88 o
  10  11  15    414.14    358.93     41.23 o
  -9  12  15    127.35    114.72     20.43 o
  -7  12  15     11.89     28.15      9.80 <
  -5  12  15    640.25    683.77     45.21 o
  -3  12  15   2204.29   3022.68     96.99 o
  -1  12  15   2131.79   2681.19    108.65 o
   1  12  15    200.97    149.92     37.82 o
   5  12  15    269.14    352.66     69.79 o
   7  12  15   2549.88   2443.29    123.93 o
   9  12  15    984.09    859.73     62.86 o
  -8  13  15    237.10    231.96     24.21 o
  -6  13  15    570.75    435.32     33.05 o
  -4  13  15    975.65   1079.98     52.60 o
  -2  13  15   1439.51   1825.08     77.22 o
   0  13  15   1215.08   1264.58     90.05 o
   4  13  15    204.65    164.04     42.93 o
   6  13  15    133.07     60.99     19.10 o
   8  13  15   1246.01   1052.08     66.93 o
  -7  14  15   1541.51   1304.06     68.26 o
  -5  14  15     79.82    111.19     15.03 o
  -3  14  15    105.01     94.79     14.66 o
  -1  14  15      7.14     -0.29     11.58 <
   1  14  15      7.12     -0.79     36.54 <
   5  14  15    207.90    121.03     27.03 o
   7  14  15    676.91    616.76     54.89 o
  -4  15  15   1739.47   1897.40     59.12 o
  -2  15  15      4.91     10.88      6.39 <
   0  15  15      0.58     33.42     12.12 <
   4  15  15     15.08     27.98     12.00 <
   0   0  16  60960.90  80390.50   1979.86 o
   1   1  16   2219.39   1857.71    182.06 o
   0   2  16   9689.92  11477.50    464.59 o
   2   2  16   1830.20   1951.96    191.40 o
  -1   3  16     11.27      6.93     31.76 <
   1   3  16     31.64    172.55     67.72 <
   3   3  16    463.62    670.24    160.55 o
   0   4  16  17973.10  21382.50    638.18 o
   2   4  16   8480.44  10201.90    647.11 o
   4   4  16    459.70    358.85    109.61 o
  -3   5  16    528.74    779.68    175.54 o
  -1   5  16     36.70    237.94     88.97 <
   1   5  16   1804.21   2387.07    228.77 o
   3   5  16   1369.31   1641.40    259.16 o
   0   6  16     25.58    129.75     90.59 <
   2   6  16  27155.00  31178.30   1038.51 o
   8   8  16   8941.39   8260.80    230.26 o
  -7   9  16    773.16    622.53     52.81 o
   7   9  16    474.78    532.19     64.98 o
   9   9  16    716.10    735.46     61.16 o
  -8  10  16    168.42    124.26     25.08 o
  -6  10  16    334.04    310.48     34.50 o
  -4  10  16   5474.87   6535.04    158.06 o
   4  10  16   1019.18    939.53    103.30 o
   6  10  16    425.18    440.10     67.97 o
   8  10  16     40.54     67.43     16.36 o
  10  10  16   4178.00   3308.99    142.24 o
  -9  11  16    571.47    581.80     50.65 o
  -7  11  16   1618.32   1536.40     74.11 o
  -5  11  16    595.39    751.41     49.53 o
  -3  11  16   2046.38   1966.24     82.25 o
  -1  11  16    497.16    913.66     73.16 o
   1  11  16    478.43    559.63     78.14 o
   3  11  16   1107.57   1332.46    123.02 o
   5  11  16   1031.61    781.55     85.86 o
   7  11  16     80.21     44.38     24.08 <
   9  11  16   2088.88   1710.69     84.53 o
  -8  12  16   1485.15   1476.53     68.59 o
  -6  12  16   4567.02   4525.24    108.90 o
  -4  12  16   2799.96   3287.07     98.44 o
  -2  12  16     19.26     16.11     10.26 <
   0  12  16   1504.38   1513.56    102.97 o
   4  12  16   5938.55   3944.40    272.86 o
   6  12  16   5867.47   4927.68    395.76 o
   8  12  16     15.04      0.79     12.21 <
  -7  13  16    224.62    215.40     23.25 o
  -5  13  16     51.62     25.78      8.68 <
  -3  13  16    846.30    560.92     40.61 o
  -1  13  16    113.20    105.37     20.43 o
   1  13  16     73.76      4.40     14.16 <
   7  13  16    132.95    218.55     31.76 o
  -6  14  16   1142.28   1128.39     49.91 o
  -4  14  16   1936.76   2113.55     69.54 o
  -2  14  16    944.09    955.51     53.31 o
   0  14  16   3934.22   4547.16    187.75 o
   4  14  16     53.36     39.57     21.59 <
   6  14  16    340.62    275.39     38.16 o
  -3  15  16      0.04     15.24      8.10 <
  -1  15  16      8.31     10.21      8.14 <
   3  15  16    182.74    122.69     26.32 o
   0   1  17    198.74    456.91     78.97 o
  -1   2  17   1064.12   1556.08    176.91 o
   1   2  17   6290.23   7276.06    322.31 o
  -2   3  17  13590.30  18917.30    954.43 o
   0   3  17  15932.80  15867.10    509.18 o
   2   3  17  19209.90  15751.50    892.44 o
  -3   4  17    884.28    940.02    192.77 o
  -1   4  17      0.96     17.77     58.71 <
   3   4  17     72.08     13.95     50.82 <
  -2   5  17    202.26    323.55    127.92 <
   0   5  17   1638.01   2415.97    317.54 o
   2   5  17     14.14     64.06     76.23 <
  -7   8  17    314.96    287.35     41.15 o
   7   8  17     51.61     48.95     19.76 <
  -8   9  17    284.02    180.32     31.06 o
  -6   9  17   1340.33   1037.47     66.18 o
   6   9  17     16.45     35.58     24.12 <
   8   9  17   1648.68   1929.91    103.88 o
  -9  10  17    120.89    108.82     17.94 o
  -7  10  17   4488.16   3949.71    127.59 o
  -5  10  17   1682.57   1927.75     76.93 o
  -3  10  17   1394.75   1421.64     72.87 o
   3  10  17   5453.39   3224.01    269.83 o
   5  10  17    647.82    622.16     82.12 o
   7  10  17   1404.24   1214.67    107.45 o
   9  10  17   2755.26   2360.21    129.33 o
 -10  11  17     21.30      4.07     15.32 <
  -8  11  17     40.55     52.81     16.32 o
  -6  11  17   2009.93   1889.47     82.29 o
  -4  11  17    253.77    234.71     27.11 o
  -2  11  17   4455.25   4683.10    137.22 o
   0  11  17    173.00    138.88     43.14 o
   2  11  17      0.11    -46.00     39.65 <
   4  11  17    262.23    329.28     55.97 o
   6  11  17   1268.20   1148.16    101.51 o
   8  11  17   3307.11   3090.07    120.32 o
  10  11  17    552.68    473.60     44.84 o
  -9  12  17     51.10     61.90     12.62 o
  -7  12  17   1802.80   1627.53     66.76 o
  -5  12  17    610.50    558.59     38.07 o
  -3  12  17   5685.40   5685.81    140.42 o
  -1  12  17   1947.62   2024.03    117.37 o
   1  12  17   3253.51   4096.40    197.30 o
   3  12  17   2583.41   2479.41    155.70 o
   5  12  17     72.84    149.80     38.11 o
   7  12  17    343.48    292.12     37.08 o
   9  12  17    365.31    310.77     34.25 o
  -6  13  17    132.88    177.95     19.72 o
  -4  13  17     87.00     91.96     16.48 o
  -2  13  17   1861.24   1926.92     81.46 o
   0  13  17    170.01    158.98     35.83 o
   6  13  17    585.41    616.55     57.54 o
  -5  14  17    452.39    459.78     29.06 o
  -3  14  17    136.00    123.77     16.15 o
  -1  14  17      0.68     11.79     11.83 <
   1  14  17   5645.07   5319.49    183.89 o
   5  14  17    983.34    845.24     67.51 o
  -2  15  17     57.12     38.40      9.18 o
   0  15  17     29.46     42.22     14.20 <
   1   1  18   4994.17   4192.59    259.20 o
   0   2  18   5086.55   5077.48    338.05 o
   2   2  18   1609.14   1787.67    168.90 o
  -1   3  18   3831.59   3435.59    259.58 o
   1   3  18    550.81    776.90    111.39 o
   3   3  18   7507.02   8050.63    578.69 o
  -2   4  18      5.35    -56.09     58.46 <
   0   4  18    290.75    209.79    116.42 <
   2   4  18   6748.73   6738.56    537.38 o
   7   7  18  18388.50  16369.80    355.23 o
  -6   8  18    299.34    341.99     39.98 o
   6   8  18    400.24    302.05     37.24 o
   8   8  18    861.07    754.39     67.92 o
  -7   9  18   2809.78   2800.02    114.05 o
  -5   9  18   2538.34   2451.76     97.98 o
   5   9  18      8.36     13.16     20.51 <
   7   9  18   6168.27   5479.59    181.85 o
   9   9  18    661.14    699.92     55.22 o
  -8  10  18     18.19      4.94     11.63 <
  -6  10  18   3325.24   3249.71    104.25 o
  -4  10  18    144.14    189.08     24.41 o
  -2  10  18     37.83     16.36     13.12 <
   0  10  18    367.76    361.09     57.96 o
   4  10  18    978.58    717.90    101.47 o
   6  10  18    171.01    203.94     40.19 o
   8  10  18    207.43    150.71     24.41 o
  10  10  18    592.48    495.03     50.69 o
  -9  11  18   7283.72   6411.73    155.74 o
  -7  11  18    499.01    471.65     39.24 o
  -5  11  18   1170.12   1234.93     60.41 o
  -3  11  18    631.09    632.29     49.28 o
  -1  11  18    155.40    156.28     33.71 o
   3  11  18    393.32    223.12     46.00 o
   5  11  18   2897.75   1873.11    185.67 o
   7  11  18   1634.20   1468.76     87.56 o
   9  11  18   1396.05   1058.93     62.44 o
  -8  12  18     45.49     65.97     13.54 o
  -6  12  18    237.34    257.58     26.36 o
  -4  12  18    565.15    495.69     38.86 o
  -2  12  18    727.77    753.60     60.45 o
   0  12  18    555.29    588.90     74.36 o
   2  12  18    703.08    542.23     70.29 o
   4  12  18    166.87    192.77     43.01 o
   6  12  18     53.57     16.07     18.97 <
   8  12  18     27.29     45.42     11.63 o
  -7  13  18     47.56     29.64     10.05 <
  -5  13  18   4058.88   3899.27     95.08 o
  -3  13  18    252.11    193.10     21.26 o
  -1  13  18   1855.82   1866.06     99.85 o
   1  13  18    198.18    243.01     51.61 o
   3  13  18     12.49     60.99     35.42 <
   5  13  18   1495.56   1331.05    109.94 o
   7  13  18   1069.48    836.23     58.71 o
  -4  14  18     93.87     78.39     12.00 o
  -2  14  18    179.00    230.97     23.62 o
   0  14  18      1.26      9.92      3.99 <
   4  14  18    507.41    558.30     54.76 o
   0   1  19     66.60    235.91     59.21 o
  -1   2  19   1124.45   1251.33    139.79 o
   1   2  19  16080.20  15588.50    600.98 o
  -2   3  19     24.28    152.33     50.20 o
   0   3  19   3158.71   3567.86    317.58 o
  -1   4  19  13609.40  10503.50   1216.99 o
  -6   7  19   5187.75   4663.79    149.05 o
   6   7  19     58.95    109.98     25.82 o
  -7   8  19     70.28    127.05     26.12 o
  -5   8  19     86.48     89.27     24.75 o
   5   8  19      2.35     17.81     14.57 <
   7   8  19   4629.68   4508.59    168.32 o
  -8   9  19    277.78    165.16     30.60 o
  -6   9  19   3647.20   4194.17    124.26 o
  -4   9  19    387.37    401.73     39.15 o
  -2   9  19    342.44    472.40     55.30 o
   4   9  19   5896.94   3789.78    230.88 o
   6   9  19    347.42    265.10     39.82 o
   8   9  19    178.08    154.57     28.19 o
  -9  10  19    331.22    282.74     30.18 o
  -7  10  19   2321.80   2217.55     90.14 o
  -5  10  19     26.05     18.14     12.95 <
  -3  10  19   1589.92   1784.43     79.09 o
  -1  10  19     16.82     36.25     15.65 <
   1  10  19      5.19     -5.94     29.27 <
   3  10  19   3908.05   2620.16    239.35 o
   5  10  19   1300.26    918.39     81.46 o
   7  10  19   2071.19   2058.00    116.46 o
   9  10  19    711.80    675.42     54.85 o
  -8  11  19   5871.26   4977.67    123.93 o
  -6  11  19   3456.56   3366.62     94.00 o
  -4  11  19    204.97    157.36     22.88 o
  -2  11  19   1605.28   2030.47    105.58 o
   0  11  19    932.79   1220.03    111.10 o
   2  11  19     13.74     -3.40     33.21 <
   4  11  19    620.29    362.17     75.85 o
   6  11  19    500.07    371.18     54.72 o
   8  11  19      5.97     24.91     18.52 <
  -7  12  19    945.71    942.52     56.63 o
  -5  12  19    396.74    424.36     33.67 o
  -3  12  19   4191.77   4930.17    122.40 o
  -1  12  19    815.21    863.71     72.24 o
   1  12  19   1864.10   1137.24    208.80 o
   3  12  19    324.59    268.46     73.70 o
   5  12  19   1696.99   1028.67    125.35 o
   7  12  19    930.22    669.28     50.57 o
  -6  13  19    412.74    357.14     25.78 o
  -4  13  19     83.78     52.85     10.26 o
  -2  13  19    677.31    677.96     49.78 o
   0  13  19    444.23    278.71     47.17 o
   4  13  19    863.98    777.35     75.02 o
   6  13  19    159.41    128.46     24.08 o
  -3  14  19      0.90      1.58      6.02 <
  -1  14  19    436.13    384.01     35.75 o
   0   0  20  21713.20  30233.60   1491.64 o
   1   1  20   1738.42   1789.25    188.41 o
   0   2  20   5067.72   5800.65    474.10 o
  -5   7  20   2010.45   2129.37    287.31 o
   5   7  20   8304.42   5654.01    494.40 o
   7   7  20   4160.82   3653.14    162.21 o
  -6   8  20    768.33    938.36     59.75 o
  -4   8  20     75.93    104.50     22.96 o
   4   8  20     74.65     70.42     19.80 o
   6   8  20   9046.82   7710.26    193.31 o
   8   8  20    277.96    205.39     32.14 o
  -7   9  20   1411.91   1424.42     77.60 o
  -5   9  20   1505.90   1641.48     85.94 o
  -3   9  20     25.35     98.23     22.59 o
  -1   9  20    550.87    807.21     72.08 o
   1   9  20   1121.44    916.77    200.54 o
   3   9  20   4229.78   3880.17    198.25 o
   5   9  20  12348.30   9911.87    250.32 o
   7   9  20    276.12    283.24     37.99 o
   9   9  20   2257.95   2044.13     89.68 o
  -8  10  20   2061.75   2026.61     77.18 o
  -6  10  20   1929.06   1986.25     76.98 o
  -4  10  20   3428.34   3536.68    108.20 o
  -2  10  20    638.64    831.45     68.30 o
   0  10  20   3443.34   4826.46    228.85 o
   2  10  20   9339.42   7772.83    279.75 o
   4  10  20   7020.76   5062.00    256.46 o
   6  10  20   1527.17   1277.49     92.01 o
   8  10  20     51.77    107.16     24.25 o
  10  10  20   3942.76   3629.10    123.93 o
  -7  11  20   4235.79   3778.99    108.49 o
  -5  11  20   1093.85   1170.95     51.23 o
  -3  11  20    508.91    585.29     48.95 o
  -1  11  20   1117.12   1226.38     84.61 o
   1  11  20     68.58     40.52     35.71 <
   3  11  20    738.42    711.96     82.62 o
   5  11  20     85.48     85.49     34.25 <
   7  11  20     14.34      6.81     13.58 <
   9  11  20   3053.48   2849.01    132.49 o
  -6  12  20    286.49    345.98     27.90 o
  -4  12  20      2.99     16.03     10.17 <
  -2  12  20     10.80     16.28     12.21 <
   0  12  20   1097.91   1026.80     90.68 o
   2  12  20   1204.95    946.17     89.43 o
   4  12  20    253.26     92.96     34.92 <
   6  12  20    600.11    490.00     44.18 o
  -5  13  20    231.47    268.29     20.88 o
  -3  13  20    231.49    226.36     21.47 o
  -1  13  20   1459.84   1598.26     84.41 o
   1  13  20   2846.52   1535.57    216.44 o
   3  13  20   2512.02   1759.60    153.33 o
   5  13  20     23.05     22.38     14.78 <
  -2  14  20    774.15    729.65     48.74 o
   0  14  20   1501.85   1156.25     94.58 o
  -6   7  21   2043.78   2262.52     96.61 o
  -4   7  21    467.92    511.05     54.56 o
   4   7  21   9381.03  10230.20    223.70 o
   6   7  21  38887.40  34145.30    383.55 o
  -7   8  21     92.64    114.96     20.43 o
  -5   8  21     34.53     26.66     18.39 <
  -3   8  21   6726.66   8705.71    201.24 o
  -1   8  21   2318.12   3104.76    155.40 o
   1   8  21  10107.40  10576.30    302.30 o
   3   8  21     83.19     55.51     25.99 <
   5   8  21  10108.90   8905.50    194.51 o
   7   8  21    393.48    412.40     45.30 o
  -8   9  21   8220.18   7710.35    163.50 o
  -6   9  21    958.60    869.73     52.81 o
  -4   9  21   1094.33    989.02     65.64 o
  -2   9  21    342.54    354.03     43.68 o
   0   9  21    256.79    183.01     41.44 o
   2   9  21     30.26    193.93     43.93 o
   4   9  21     27.96     62.19     19.39 o
   6   9  21     15.94     -5.65     17.89 <
   8   9  21     75.55     89.31     25.24 o
  -9  10  21   1830.14   1714.18     68.84 o
  -7  10  21   3136.86   2727.82     99.35 o
  -5  10  21   1676.09   1873.74     75.52 o
  -3  10  21     16.30    136.35     21.67 o
  -1  10  21     20.33     22.38     18.02 <
   3  10  21   7126.58   5594.72    228.56 o
   5  10  21      8.84     10.96     20.43 <
   7  10  21     23.90     27.32     14.78 <
   9  10  21    303.58    321.06     30.23 o
  -8  11  21    162.86    117.95     15.03 o
  -6  11  21   4729.68   5202.99    108.57 o
  -4  11  21     57.66     49.49     13.00 o
  -2  11  21   2434.95   2655.62    121.44 o
   0  11  21   1408.30   1531.83    116.54 o
   2  11  21    165.34    310.81     60.29 o
   4  11  21   7192.23   6107.81    199.08 o
   6  11  21   1623.18   1322.87     96.57 o
   8  11  21    115.39    159.14     28.07 o
  -7  12  21    263.37    304.25     40.65 o
  -5  12  21    958.82   1009.32     44.13 o
  -3  12  21    207.76    190.61     24.00 o
  -1  12  21    289.66    329.99     40.23 o
   1  12  21     77.46     81.58     31.89 <
   3  12  21     43.71    -50.82     38.90 <
   5  12  21      5.92     27.44     15.94 <
  -4  13  21    196.98    170.10     16.28 o
  -2  13  21    881.85    976.31     61.90 o
   0  13  21     68.97     27.07     11.00 <
   2  13  21   1913.86   1059.39     91.05 o
   4  13  21     52.47     26.41     19.39 <
   6   6  22    236.09    233.42     30.89 o
  -5   7  22    311.48    547.96     47.66 o
  -3   7  22   7212.47   8900.52    206.89 o
   3   7  22   9115.28   9303.79    252.68 o
   5   7  22    132.64    227.32     31.60 o
   7   7  22    924.54    895.02     54.80 o
  -6   8  22   2042.53   2125.30     87.52 o
  -4   8  22     78.91     74.28     19.26 o
  -2   8  22    117.75     96.99     25.82 o
   0   8  22   2083.43   2881.89    186.88 o
   2   8  22   2851.05   2369.01    136.26 o
   4   8  22   1666.13   1409.93     72.16 o
   6   8  22   1138.62    882.27     59.12 o
   8   8  22    566.84    529.82     45.13 o
  -7   9  22      1.74     19.64     11.96 <
  -5   9  22      1.62     12.04      9.84 <
  -3   9  22   5106.69   6180.47    142.99 o
  -1   9  22     78.07    104.83     32.88 o
   1   9  22     30.14     48.20     22.88 <
   3   9  22     71.57     23.17     21.51 <
   5   9  22   6637.43   5461.57    178.61 o
   7   9  22    496.04    384.21     43.35 o
   9   9  22   2672.50   2569.17     91.26 o
  -8  10  22    347.52    286.15     26.57 o
  -6  10  22   2551.34   2669.94     82.75 o
  -4  10  22    860.82    854.79     48.74 o
  -2  10  22   1751.93   1774.59    111.02 o
   0  10  22     26.39     71.54     36.54 <
   2  10  22    932.98    822.94     87.81 o
   4  10  22    130.68     67.76     18.97 o
   6  10  22    338.18    351.37     41.73 o
   8  10  22    815.51    628.92     45.71 o
  -7  11  22    195.31    143.90     19.10 o
  -5  11  22    259.55    272.98     24.41 o
  -3  11  22     52.45     22.46     11.79 <
  -1  11  22     39.70     29.98     18.97 <
   1  11  22   4497.56   3148.86    166.78 o
   3  11  22   3929.29   3146.16    144.07 o
   5  11  22    375.45    359.55     57.38 o
   7  11  22     96.48    115.05     21.76 o
  -6  12  22     68.78     87.15     17.73 o
  -4  12  22    177.52    175.17     19.89 o
  -2  12  22   2869.50   3012.30    101.60 o
   0  12  22    212.23    168.82     30.18 o
   2  12  22   1492.00    951.61     86.23 o
   4  12  22     31.63     41.77     19.72 <
   6  12  22     29.84     21.76      8.10 <
  -3  13  22      0.05      8.14      7.56 <
  -1  13  22    106.47    127.84     21.88 o
   1  13  22     11.97     16.52     13.91 <
   3  13  22      1.41     32.05     19.26 <
  -5   6  23     24.92     31.80     16.48 <
  -3   6  23    650.58    784.70     53.93 o
   3   6  23   2154.27   2342.36    113.14 o
   5   6  23   1084.52   1181.75     60.87 o
  -6   7  23    200.92    170.56     22.79 o
  -4   7  23    732.22    761.70     49.37 o
  -2   7  23   1917.48   2263.10     91.84 o
   0   7  23     69.98     31.22     10.75 <
   2   7  23    646.34    596.54     64.77 o
   4   7  23   3025.65   2611.94    111.02 o
   6   7  23    998.91    861.59     54.72 o
  -7   8  23   3945.22   3606.97    116.83 o
  -5   8  23   1371.73   1434.43     76.60 o
  -3   8  23   3751.52   4883.30    138.38 o
  -1   8  23    467.85    432.21     55.72 o
   1   8  23    395.85    323.76     56.09 o
   3   8  23   1046.80    749.29     70.87 o
   5   8  23    601.06    537.25     41.44 o
   7   8  23   1479.03   1316.68     74.44 o
  -8   9  23    142.73    138.22     19.56 o
  -6   9  23     46.05     58.33     14.57 o
  -4   9  23   2049.45   2266.88     92.38 o
  -2   9  23    762.51    816.92     65.43 o
   0   9  23   1129.97   1453.65     95.53 o
   2   9  23    383.06    355.73     62.82 o
   4   9  23     26.45     13.45     14.16 <
   6   9  23    204.25    186.46     30.23 o
   8   9  23      4.72     24.54     12.87 <
  -7  10  23    656.72    564.74     36.95 o
  -5  10  23    509.07    543.19     37.16 o
  -3  10  23   3659.96   3965.99    134.69 o
  -1  10  23     75.79    122.94     28.19 o
   1  10  23   4037.64   3193.82    174.13 o
   3  10  23     42.55     29.19     15.86 <
   5  10  23    519.20    415.73     45.55 o
   7  10  23     14.20     25.37     11.50 <
  -6  11  23    592.75    583.42     35.79 o
  -4  11  23    495.99    438.89     31.76 o
  -2  11  23     65.60     87.89     24.21 o
   0  11  23   1497.01   1317.01     72.99 o
   2  11  23   3353.35   2420.12    126.01 o
   4  11  23      1.28     18.77     29.81 <
   6  11  23   2017.14   1843.05     91.09 o
  -5  12  23   2336.34   2431.12     96.70 o
  -3  12  23     31.14     53.27     13.58 o
  -1  12  23    308.14    211.25     28.15 o
   1  12  23   2105.25   1450.00    103.51 o
   3  12  23    450.72    311.80     44.80 o
   5  12  23   1768.57   1384.31    119.49 o
   0  13  23    463.67    350.62     46.00 o
   4   4  24    224.42    232.75     36.00 o
  -3   5  24    363.39    438.35     42.22 o
   3   5  24     88.52     77.10     19.64 o
   5   5  24   1483.33   1487.90     74.44 o
  -4   6  24   1010.70   1007.16     56.47 o
  -2   6  24    801.84    756.51     55.39 o
   0   6  24    317.23    289.84     34.29 o
   2   6  24   1313.83   1393.95     89.89 o
   4   6  24     12.70     14.53     14.45 <
   6   6  24    141.54    176.87     23.62 o
  -5   7  24   2883.05   2714.70     97.11 o
  -3   7  24    234.04    318.32     34.92 o
  -1   7  24   3889.70   4862.75    137.01 o
   1   7  24   1070.36   1190.42     81.67 o
   3   7  24    877.43    795.29     62.28 o
   5   7  24     43.36     13.62     13.58 <
   7   7  24     47.79     46.29     11.38 o
  -6   8  24    994.44   1241.32     62.36 o
  -4   8  24    555.95    674.01     52.44 o
  -2   8  24    359.64    364.53     39.90 o
   0   8  24   1712.00   2276.97    130.54 o
   2   8  24   1203.79    890.03     74.61 o
   4   8  24    901.11    701.17     55.55 o
   6   8  24     10.88     30.81     15.57 <
   8   8  24   1115.85   1189.43     61.20 o
  -7   9  24   2407.89   2277.46     80.05 o
  -5   9  24    717.97    839.42     53.10 o
  -3   9  24    459.83    438.48     47.66 o
  -1   9  24    974.51    855.74     67.47 o
   1   9  24    635.17    449.48     69.54 o
   3   9  24    991.20    481.82     51.23 o
   5   9  24    805.04    563.82     45.92 o
   7   9  24      1.42     -4.07     18.43 <
  -6  10  24   1232.53   1201.92     50.20 o
  -4  10  24     51.29     26.49     11.00 <
  -2  10  24    160.32    172.10     25.12 o
   0  10  24      0.50     10.67     14.70 <
   2  10  24      2.48      5.11     13.74 <
   4  10  24    263.38    151.54     29.56 o
   6  10  24    483.92    469.53     43.22 o
  -5  11  24    806.73    675.67     41.64 o
  -3  11  24   1949.89   1947.85     82.00 o
  -1  11  24   2971.22   2770.79    108.61 o
   1  11  24    180.14    114.88     29.31 o
   3  11  24    166.50    148.68     28.69 o
   5  11  24    152.69    145.81     24.87 o
  -2  12  24    275.82    251.73     26.82 o
   0  12  24    755.59    529.11     48.58 o
   2  12  24     85.11     65.43     24.91 <
  -3   4  25   1715.89   2066.76    109.28 o
   3   4  25   2856.51   3194.32    135.97 o
  -4   5  25      2.37      8.72     12.95 <
  -2   5  25    387.93    542.40     49.28 o
   0   5  25   1328.80   1887.94     88.23 o
   2   5  25    695.01    700.59     62.94 o
   4   5  25    451.96    465.09     49.82 o
  -5   6  25     33.54     72.70     17.89 o
  -3   6  25   1646.20   2014.32     90.55 o
  -1   6  25    159.81    254.22     32.84 o
   1   6  25   2876.03   3344.33    136.93 o
   3   6  25   1882.19   1754.49     96.53 o
   5   6  25   2471.90   2458.94     92.05 o
  -6   7  25   1640.44   1563.63     69.13 o
  -4   7  25    303.29    432.33     36.54 o
  -2   7  25    436.36    445.66     40.27 o
   0   7  25    461.91    492.45     50.98 o
   2   7  25    735.09    797.66     64.10 o
   4   7  25   4566.80   3736.89    114.38 o
   6   7  25     68.31     35.83     12.04 <
  -7   8  25    964.09    960.04     54.72 o
  -5   8  25    619.41    584.00     46.25 o
  -3   8  25    423.56    423.90     40.07 o
  -1   8  25    541.22    515.41     57.67 o
   1   8  25     21.91     20.97     14.45 <
   3   8  25    139.53     96.28     22.34 o
   5   8  25   1936.62   1649.00     68.75 o
   7   8  25   1037.74    915.65     55.43 o
  -8   9  25      1.82      2.57     13.20 <
  -6   9  25    200.91    185.71     20.76 o
  -4   9  25    777.90    835.60     57.34 o
  -2   9  25    272.99    472.61     45.30 o
   0   9  25    175.67    158.02     39.19 o
   2   9  25     71.86      3.82     26.12 <
   4   9  25    394.24    300.05     37.08 o
   6   9  25    363.17    357.43     38.86 o
   8   9  25   1588.67   1408.44     68.75 o
  -5  10  25      2.99      4.32     11.09 <
  -3  10  25   1652.36   1657.63     77.22 o
  -1  10  25    163.61    132.24     24.33 o
   1  10  25   1785.38   1183.32     87.31 o
   3  10  25    202.76    142.53     27.28 o
   5  10  25    665.37    547.71     55.84 o
  -4  11  25    224.10    326.88     32.63 o
  -2  11  25   1392.22   1091.03     56.80 o
   0  11  25   1279.50   1174.11     74.36 o
   2  11  25   2568.67   1687.65     95.66 o
   4  11  25      2.33      8.88     11.04 <
  -1  12  25     42.31     24.33     12.91 <
   1  12  25    818.86    568.27     58.54 o
   2   2  26   3495.17   4204.88    153.49 o
  -1   3  26      2.21     17.40     11.79 <
   1   3  26      5.64     13.24     15.11 <
   3   3  26     76.25    101.43     22.34 o
  -2   4  26   1249.24   1152.02     81.92 o
   0   4  26    514.48    875.88     69.92 o
   2   4  26  10504.00  11506.40    257.71 o
   4   4  26   1147.67   1205.95     83.99 o
  -3   5  26    840.84    968.38     65.60 o
  -1   5  26    242.92    244.54     38.07 o
   1   5  26    154.99    137.72     27.28 o
   3   5  26    113.19    158.52     29.93 o
   5   5  26    202.29    271.57     28.81 o
  -4   6  26   8162.40   8953.50    178.07 o
  -2   6  26     18.74     30.06     17.15 <
   0   6  26   4798.79   5896.98    179.53 o
   2   6  26      0.01     11.67     21.80 <
   4   6  26      1.41    -10.05     26.95 <
   6   6  26   4056.99   3695.82     98.07 o
  -5   7  26      0.17     -7.97     10.21 <
  -3   7  26      6.80    -10.17     10.50 <
  -1   7  26     39.24     48.74     13.74 o
   1   7  26   1253.45   1283.84     84.16 o
   3   7  26     65.65     28.56     13.62 <
   5   7  26    114.48     85.03     14.28 o
   7   7  26     37.43      8.18     10.67 <
  -6   8  26     52.52     46.38     11.38 o
  -4   8  26    361.12    402.40     39.86 o
  -2   8  26   1039.07   1076.37     72.82 o
   0   8  26   4666.43   5048.17    178.45 o
   2   8  26    185.04    124.31     28.77 o
   4   8  26   8220.68   5975.82    144.24 o
   6   8  26    201.57    178.53     25.37 o
   8   8  26    423.11    333.81     30.68 o
  -7   9  26     40.55     57.79     11.54 o
  -5   9  26    802.38    806.83     52.65 o
  -3   9  26    179.05    177.08     35.29 o
  -1   9  26    521.76    506.73     52.77 o
   1   9  26    367.27    290.42     51.90 o
   3   9  26    500.78    393.10     46.50 o
   5   9  26      3.70     -4.86     13.66 <
   7   9  26    150.15    150.92     21.17 o
  -4  10  26      0.00     23.25      9.47 <
  -2  10  26   2078.50   1969.89     80.17 o
   0  10  26     24.40     25.82     17.31 <
   2  10  26     12.15     29.40     19.85 <
   4  10  26   1121.43    791.26     56.42 o
  -3  11  26    186.49    224.45     25.33 o
  -1  11  26    426.61    333.68     32.92 o
   1  11  26     52.26     22.17     15.07 <
   3  11  26    154.50    132.90     28.19 o
   0   1  27    371.88    813.06    118.74 o
  -1   2  27    745.19    843.28     69.67 o
   1   2  27   1112.45   1465.40     91.01 o
  -2   3  27   5802.17   6641.32    196.22 o
   0   3  27    800.53    795.37     85.07 o
   2   3  27   1359.72   1671.58     98.52 o
  -3   4  27    810.35   1007.53     76.85 o
  -1   4  27    650.41   1104.48     80.26 o
   1   4  27     14.07      7.56     13.66 <
   3   4  27      0.20     11.87     11.63 <
  -4   5  27   2001.13   2465.38     96.90 o
  -2   5  27    577.95    676.42     56.76 o
   0   5  27   3587.64   4262.43    154.16 o
   2   5  27   1664.22   1754.62    100.23 o
   4   5  27    558.54    547.84     48.08 o
  -5   6  27    652.19    512.26     35.91 o
  -3   6  27    182.34    268.71     35.83 o
  -1   6  27     30.04     73.65     19.10 o
   1   6  27   1055.12   1298.00     81.21 o
   3   6  27   4096.92   3960.13    137.97 o
   5   6  27    191.10    202.49     27.94 o
  -6   7  27    374.73    366.07     27.69 o
  -4   7  27    261.50    400.65     32.92 o
  -2   7  27    172.61    204.90     35.46 o
   0   7  27    739.09   1069.52     73.45 o
   2   7  27    271.64    234.29     30.56 o
   4   7  27   1148.84   1096.80     60.78 o
   6   7  27    952.30    826.47     42.56 o
  -7   8  27    275.46    312.05     26.53 o
  -5   8  27      1.20      6.31     13.08 <
  -3   8  27      4.04     -6.68      4.53 <
  -1   8  27      4.83     43.72     16.90 <
   1   8  27    127.44     72.99     25.70 <
   3   8  27     44.02     29.81     16.61 <
   5   8  27    327.95    268.33     28.56 o
   7   8  27    567.07    513.96     39.36 o
  -6   9  27    276.76    327.08     29.69 o
  -4   9  27   1099.00   1100.70     76.64 o
  -2   9  27    628.65    601.27     45.55 o
   0   9  27    213.96    197.50     27.82 o
   2   9  27    230.86    120.65     25.53 o
   4   9  27    113.31     68.22     13.74 o
   6   9  27    111.89     86.11     17.06 o
  -3  10  27    907.90    959.74     62.11 o
  -1  10  27     19.91     26.45     12.79 <
   1  10  27   2372.02   1624.33     85.82 o
   3  10  27    426.53    268.92     33.30 o
   0  11  27    708.53    511.63     58.96 o
   1   1  28    196.18    115.84     33.46 o
   0   2  28     50.91     47.62     18.93 <
   2   2  28     61.11     61.95     18.93 o
  -1   3  28    208.27    182.76     31.51 o
   1   3  28   4237.21   4968.04    170.06 o
   3   3  28   1888.66   2124.92    110.94 o
  -2   4  28    291.80    434.58     50.20 o
   0   4  28   1169.98   1060.97     76.31 o
   2   4  28    272.39    255.01     37.70 o
   4   4  28      9.91     35.87     14.74 <
  -3   5  28    730.01    622.41     54.06 o
  -1   5  28   1282.85   1324.53     86.11 o
   1   5  28    271.59    260.90     36.66 o
   3   5  28     19.64      9.63     11.46 <
   5   5  28   3591.43   3440.15    109.07 o
  -4   6  28    117.48     90.84     18.06 o
  -2   6  28    303.27    354.07     40.94 o
   0   6  28     18.39     13.16     11.87 <
   2   6  28   3652.92   4364.40    152.54 o
   4   6  28    693.57    650.22     51.40 o
   6   6  28    730.31    694.48     39.77 o
  -5   7  28    353.53    355.61     29.60 o
  -3   7  28    313.85    378.19     38.61 o
  -1   7  28    497.47    691.58     53.02 o
   1   7  28   2654.14   2522.09    109.44 o
   3   7  28      2.26     16.44     11.83 <
   5   7  28    555.53    490.58     36.33 o
   7   7  28     79.00     64.98     12.66 o
  -6   8  28    262.48    320.03     30.89 o
  -4   8  28    224.30    241.60     38.53 o
  -2   8  28    604.54    503.37     60.45 o
   0   8  28    283.71    205.48     39.53 o
   2   8  28     28.88     20.51     14.70 <
   4   8  28      6.77    -18.43     13.49 <
   6   8  28    273.67    271.61     32.34 o
  -5   9  28    158.20    121.77     18.60 o
  -3   9  28    608.12    638.10     53.14 o
  -1   9  28    220.91    155.15     23.79 o
   1   9  28    414.83    291.46     38.57 o
   3   9  28   1282.39    897.55     55.84 o
   5   9  28   2359.45   1946.39    133.69 o
  -2  10  28     35.16     44.72     12.66 o
   0  10  28   1203.80    606.26     74.53 o
   2  10  28    211.56    156.82     21.84 o
   0   1  29      2.46    -23.91     29.93 <
  -1   2  29      2.12     -3.94     11.33 <
   1   2  29   2379.23   3127.68    165.54 o
  -2   3  29    188.20    245.00     38.86 o
   0   3  29     41.40    129.95     36.16 o
   2   3  29   5428.32   6705.88    195.93 o
  -3   4  29   1377.60   1574.35     93.96 o
  -1   4  29   4696.64   5525.63    176.04 o
   1   4  29   2568.66   3047.80    129.83 o
   3   4  29    753.93    603.60     52.02 o
  -4   5  29   1269.54   1350.73     71.95 o
  -2   5  29     34.69     13.95      5.65 <
   0   5  29     40.50     45.01     16.77 <
   2   5  29      0.55     12.83     11.33 <
   4   5  29   4975.72   5180.24    151.29 o
  -5   6  29   1705.09   1756.82     71.95 o
  -3   6  29    124.39    143.32     24.70 o
  -1   6  29   2640.98   2938.36    130.29 o
   1   6  29      4.95      5.52     11.25 <
   3   6  29   1164.08   1014.80     61.74 o
   5   6  29   1209.39   1059.68     53.10 o
  -6   7  29   2200.66   2285.85     67.76 o
  -4   7  29      5.84    -23.79     16.61 <
  -2   7  29    169.92    150.09     25.45 o
   0   7  29    476.34    519.11     57.75 o
   2   7  29    968.16    822.73     51.52 o
   4   7  29    199.02    218.22     23.75 o
   6   7  29     32.76      6.56      8.84 <
  -5   8  29     61.05     83.99     21.38 o
  -3   8  29   1500.18   1552.09     85.15 o
  -1   8  29    129.99    156.11     22.84 o
   1   8  29    536.43    287.48     96.45 <
   3   8  29    731.49    702.70     54.14 o
   5   8  29      4.89     -2.66     15.03 <
  -2   9  29    362.47    385.75     46.09 o
   0   9  29     92.83     72.99     21.38 o
   2   9  29   2319.09   1805.11     83.45 o
   1   1  30   1107.46   1485.16    109.73 o
   0   2  30   1080.99   1250.38    146.31 o
   2   2  30   1805.61   2105.04    108.32 o
  -1   3  30    620.66    873.01     69.46 o
   1   3  30    249.52    237.53     36.37 o
   3   3  30   2848.19   3249.08    133.15 o
  -2   4  30     34.97     52.40     15.98 o
   0   4  30      1.08    -11.58     31.55 <
   2   4  30   1194.02   1401.96     86.23 o
   4   4  30    837.19    748.37     52.98 o
  -3   5  30   2331.81   2812.02    111.23 o
  -1   5  30   2592.64   3087.87    157.02 o
   1   5  30    285.74    359.92     41.73 o
   3   5  30   3117.45   3287.36    117.79 o
   5   5  30      0.76      2.62     13.45 <
  -4   6  30   1490.96   1709.16     74.73 o
  -2   6  30     84.67     49.03     21.38 <
   0   6  30   1614.21   1978.45    118.91 o
   2   6  30     25.34    -11.33     13.83 <
   4   6  30     16.05     11.09     11.92 <
   6   6  30    133.21    128.21     17.19 o
  -5   7  30     79.59    138.80     22.38 o
  -3   7  30    108.02    118.66     16.15 o
  -1   7  30     50.44     41.52     18.39 <
   1   7  30   2205.98   2117.33     99.06 o
   3   7  30   4982.75   4466.62    112.31 o
   5   7  30    114.45     86.98     14.95 o
  -2   8  30     77.89     69.71     22.21 o
   0   8  30    420.42    485.77     68.22 o
   2   8  30    129.44    104.67     23.71 o
   0   1  31   1373.80   1652.28    158.35 o
  -1   2  31     45.86     51.65     23.13 <
   1   2  31    995.56   1268.89    100.35 o
  -2   3  31    820.12    988.85     71.08 o
   0   3  31   2747.61   3397.14    236.28 o
   2   3  31   3340.25   4023.49    144.40 o
  -3   4  31    254.37    392.48     39.19 o
  -1   4  31   1910.51   2433.91    137.01 o
   1   4  31   4966.89   5906.15    169.06 o
   3   4  31     20.93     43.39     16.52 <
  -4   5  31   3058.06   3246.30    101.60 o
  -2   5  31    674.82    822.44     68.80 o
   0   5  31    273.09    389.32     80.63 o
   2   5  31   1842.88   1738.43     83.41 o
   4   5  31    282.55    377.20     34.96 o
  -5   6  31   2265.77   2526.74     94.16 o
  -3   6  31    453.69    487.30     44.47 o
  -1   6  31   1022.55   1259.47     93.62 o
   1   6  31     62.36    109.86     27.24 o
   3   6  31    731.84    714.33     47.04 o
   5   6  31    620.08    575.61     38.28 o
  -2   7  31    183.59    156.82     21.34 o
   0   7  31   3012.20   4179.43    158.81 o
   2   7  31     72.39     37.99      8.22 o
   1   1  32     17.95     27.65     13.74 <
   0   2  32   1322.35   1561.27    154.37 o
   2   2  32    187.27    215.85     31.64 o
  -1   3  32      4.62     18.19      9.80 <
   3   3  32     11.22     19.76      7.81 <
  -2   4  32  10097.50  12757.50    303.50 o
   0   4  32   2528.12   3358.07    230.76 o
   2   4  32    557.99    524.13     48.41 o
   4   4  32      5.13      5.73      9.30 <
  -3   5  32    421.07    308.77     34.75 o
  -1   5  32     13.02     20.43     12.58 <
   1   5  32      1.24     46.96     13.58 o
   3   5  32      3.64      5.85      7.85 <
  -2   6  32    123.01    249.20     33.63 o
   0   6  32    398.87    781.09    105.58 o
   2   6  32   4287.56   4902.11    127.05 o
  -1   2  33     10.18    -10.71     18.81 <
   1   2  33   2015.64   2794.29    193.60 o
  -2   3  33   1174.29   1617.19    102.84 o
   0   3  33    455.26    781.34    103.96 o
   2   3  33   4506.86   6129.69    159.76 o
  -3   4  33      1.77     13.33     12.41 <
  -1   4  33      5.15     27.49     19.51 <
   1   4  33   2009.95   3235.22    214.61 o
   3   4  33     75.59     59.87     15.90 o
  -2   5  33    223.34    316.75     65.35 o
   0   5  33     13.81     52.31     24.29 <
   2   5  33   1064.12   1253.66     76.39 o
   0   2  34     53.03     44.84     14.49 o
   2   2  34    670.35    636.07     60.20 o
  -1   3  34   1525.40   2771.66    183.93 o
   1   3  34    309.91    424.45     74.24 o
