# Supplementary material for: Photocrystallographic and spectroscopic studies of a model (N,N,O)-donor square-planar nickel(II) nitro complex: in search of high-conversion and stable photoswitchable materials
Source: IUCrJ. 2020 Oct 29;7(Pt 6):1188–98. doi: 10.1107/S205225252001307X (PMC7642791; doi:10.1107/S205225252001307X)
Supplement: Supplementary file 9 [file m-07-01188-sup9.hkl]

#=======================================================================
data_160K_irr_160K
#=======================================================================

_cell_length_a                           14.8206(7)
_cell_length_b                           14.8206(7)
_cell_length_c                           29.8617(14)
_cell_angle_alpha                        90
_cell_angle_beta                         90
_cell_angle_gamma                        90

# STRUCTURE-FACTOR LIST

loop_
 _refln_index_h
 _refln_index_k
 _refln_index_l
 _refln_F_squared_calc
 _refln_F_squared_meas
 _refln_F_squared_sigma
 _refln_observed_status
   2   4   0   3631.64   3495.29     81.06 o
   4   4   0  20766.30  21379.80    193.82 o
  -4   6   0  20914.50  21422.70    206.04 o
  -2   6   0  10282.10   8943.69    152.48 o
   0   6   0  10343.10   9607.32    145.18 o
   2   6   0  49953.20  46038.80    322.51 o
   4   6   0  32758.10  29934.70    368.34 o
   6   6   0     74.72    178.72     25.92 o
  -6   8   0   2950.01   2933.31    140.73 o
  -4   8   0 130136.00 129518.00    858.28 o
  -2   8   0 132119.00 133131.00   1123.27 o
   0   8   0   2755.39   2908.94    140.76 o
   2   8   0   5642.22   4680.35    149.86 o
   4   8   0     45.89     53.34     15.85 o
   6   8   0  28942.80  25677.50    517.58 o
  -2  10   0   2621.90   2245.10    249.25 o
   0  10   0  20586.30  18937.60    444.18 o
   2  10   0   8560.76   8135.27    541.41 o
  10  10   0    279.17    324.27     47.81 o
 -10  12   0    345.55    575.13     69.73 o
  -8  12   0    644.10    393.57     44.43 o
  -6  12   0      9.00     -1.83     12.76 <
   6  12   0   7898.82   9394.34    368.23 o
   8  12   0   1919.72   2049.27    112.62 o
  10  12   0      3.85     57.15     23.26 <
  12  12   0   1293.41   1588.98    106.76 o
 -10  14   0     17.80     62.98     34.62 <
  -8  14   0   1475.07   1661.48    120.96 o
  -6  14   0      2.26      8.20     32.67 <
  -4  14   0   1203.91   1338.98     73.08 o
  -2  14   0    961.23    869.42     44.64 o
   0  14   0     62.21     72.36     15.85 o
   2  14   0   6410.87   8506.09    219.34 o
   4  14   0   1830.94   2003.79    132.10 o
   6  14   0   1169.06   1046.74    114.99 o
   8  14   0   1807.15   1975.72    159.99 o
  10  14   0    106.42     35.15     28.36 <
  -6  16   0   1621.42   1158.64    155.39 o
  -4  16   0     97.14     98.53     28.36 o
  -2  16   0   2981.60   3863.95    115.71 o
   0  16   0   4288.70   4925.75    112.55 o
   2  16   0     17.58     40.58     16.53 <
   4  16   0   1400.00   1631.90    100.94 o
  -2   3   1  72372.50  78365.70    260.68 o
   2   3   1   3940.03   3797.59     48.28 o
  -3   4   1  29623.90  32122.20    157.23 o
  -1   4   1 343222.00 350888.00    964.43 o
   1   4   1  27618.60  27579.70    149.93 o
   3   4   1   1847.47   2362.57     45.76 o
  -4   5   1  15827.60  15582.80    126.10 o
  -2   5   1    418.86    392.74     18.37 o
   0   5   1  76705.80  76448.70    293.71 o
   2   5   1  16015.70  14748.40    114.70 o
   4   5   1   1291.24   1368.06     40.55 o
  -5   6   1  25265.20  25238.20    192.81 o
  -3   6   1     27.67    125.59     13.44 o
  -1   6   1  18907.40  19465.60    181.63 o
   1   6   1      4.64     14.99      7.40 <
   3   6   1    535.42    471.57     25.27 o
   5   6   1  11433.20  10831.30    134.80 o
  -6   7   1     35.01     61.07     12.40 o
  -4   7   1   3804.96   3345.32     76.89 o
  -2   7   1  39349.10  40991.20    349.97 o
   0   7   1  51040.10  48325.40    299.28 o
   2   7   1    824.17    808.17     34.11 o
   4   7   1    750.80    707.41     33.93 o
   6   7   1   1344.56   1203.75     55.21 o
  -5   8   1   4927.82   5650.24    120.56 o
  -3   8   1  43603.20  42063.00    442.89 o
  -1   8   1  40496.50  41000.90    399.57 o
   1   8   1     11.08     45.83     13.23 o
   3   8   1  14112.60  13240.00    157.01 o
   5   8   1    722.95    663.45     42.99 o
  -4   9   1    225.98    119.74     27.17 o
  -2   9   1   1737.41   1738.62     99.64 o
   0   9   1  38787.70  36703.00    462.59 o
   2   9   1   1163.41   1271.94     60.35 o
   4   9   1   9329.44   8067.95    193.28 o
  -9  10   1   3070.50   2996.83    100.00 o
  -1  10   1      2.20   -123.22     33.75 <
   1  10   1    805.61    677.36     76.49 o
   9  10   1    116.64    170.38     26.46 o
 -10  11   1   1048.18   1057.02     62.80 o
  -8  11   1     90.18     84.44     13.01 o
   8  11   1   5669.84   6215.91    139.22 o
  10  11   1    846.20   1048.68     60.24 o
 -11  12   1      6.04     10.60     17.11 <
  -9  12   1   1016.80   1034.30     55.21 o
  -7  12   1      1.17     17.76     14.77 <
   7  12   1   3079.41   3251.58    118.19 o
   9  12   1   1289.99   1198.93     62.29 o
  11  12   1   1109.44   1048.18     60.64 o
 -10  13   1    118.00    144.82     28.00 o
  -8  13   1   1515.94   1388.91     73.87 o
  -6  13   1    302.82    323.30     30.09 o
  -4  13   1     10.28     12.15     10.82 <
  -2  13   1    432.73    447.06     22.18 o
   2  13   1    375.50    520.21     40.65 o
   4  13   1    150.86    189.61     26.85 o
   6  13   1      2.20     63.12     39.47 <
   8  13   1    447.52    411.43     43.17 o
  10  13   1    298.41    431.92     37.67 o
  -9  14   1    131.23     85.73     23.01 o
  -7  14   1     40.76     66.18     31.96 <
  -5  14   1    184.30    288.82     36.09 o
  -3  14   1    372.36    345.73     20.81 o
  -1  14   1   1433.86   1714.25     47.95 o
   1  14   1   1344.08   1997.58     66.97 o
   3  14   1   1269.47   1588.37     75.85 o
   5  14   1   2356.99   2602.54     92.81 o
   7  14   1   1326.85    969.64    113.44 o
   9  14   1   1547.60   1597.25    103.99 o
  -8  15   1    591.27    704.21     65.96 o
  -6  15   1   1008.18    895.30     70.53 o
  -4  15   1   2623.39   2394.96     67.97 o
  -2  15   1    737.42    730.96     35.37 o
   0  15   1    611.13    704.32     42.09 o
   2  15   1    788.30    713.59     37.02 o
   4  15   1     22.58     32.21     12.19 <
   6  15   1     36.22    -17.22     32.14 <
   8  15   1     96.75    110.03     34.90 o
  -5  16   1   2829.41   2192.04    150.58 o
  -3  16   1    187.64    258.38     21.32 o
  -1  16   1    751.61    739.19     37.46 o
   1  16   1    148.64    114.85     14.23 o
   3  16   1    144.55     96.23     16.10 o
   5  16   1    357.66    432.25     35.30 o
  -2  17   1     53.16     67.00     15.92 o
   0  17   1     53.18     71.89     12.94 o
   2  17   1     16.40     24.19     12.04 <
   3   3   2  20399.50  21120.00    117.36 o
  -2   4   2  43705.60  45151.30    162.83 o
   0   4   2  12598.10  12604.50    123.83 o
   2   4   2  20023.20  19644.80    119.34 o
   4   4   2   2158.07   2356.42     46.19 o
  -3   5   2  42367.20  41986.90    190.44 o
  -1   5   2  63599.80  60544.70    225.38 o
   1   5   2  20542.30  19902.90    141.81 o
   3   5   2  25115.50  24367.10    162.37 o
   5   5   2   3164.47   3101.04     68.30 o
  -4   6   2   1589.01   1547.54     46.05 o
  -2   6   2     80.18     94.07     13.16 o
   0   6   2   5155.11   5004.36    101.47 o
   2   6   2   1440.38   1468.67     38.75 o
   4   6   2    466.59    474.70     27.46 o
   6   6   2    502.53    515.17     31.42 o
  -5   7   2  12083.30  11853.80    152.09 o
  -3   7   2  43752.40  44474.10    273.58 o
  -1   7   2  21585.20  22274.40    264.56 o
   1   7   2   6725.20   6611.53    121.39 o
   3   7   2  12240.60  11251.40    132.28 o
   5   7   2    131.79    286.88     26.78 o
   7   7   2  15103.40  15397.70    183.40 o
  -6   8   2    491.75    517.40     37.81 o
  -4   8   2    769.75   1004.79     49.82 o
  -2   8   2     13.62     59.06     17.04 o
   0   8   2   3015.00   3143.92    112.33 o
   2   8   2   2730.70   2767.68     80.66 o
   4   8   2    202.15    179.94     19.73 o
   6   8   2   1189.27   1179.20     58.27 o
  -3   9   2  27278.90  26270.00    440.80 o
  -1   9   2    183.44    259.17     37.99 o
   1   9   2  14646.70  14162.10    276.85 o
   3   9   2    225.90    188.93     25.41 o
  -2  10   2    666.04    687.82    139.72 o
   0  10   2     32.38    118.94     35.77 o
   2  10   2   1256.05    996.81    172.76 o
  10  10   2   2682.76   2693.81     97.16 o
  -9  11   2   1022.00   1259.14     60.46 o
   9  11   2     95.17     80.41     19.73 o
  11  11   2     53.24     41.45     14.70 <
 -10  12   2     99.04     62.19     16.03 o
  -8  12   2   3573.54   3526.96     99.35 o
  -6  12   2   1148.39    994.01     45.58 o
   6  12   2    143.12    153.99     54.96 <
   8  12   2   2002.34   2008.86     94.93 o
  10  12   2   2115.04   2276.51     86.13 o
  12  12   2     75.18    113.08     21.68 o
 -11  13   2    152.53    152.88     25.74 o
  -9  13   2    939.96   1161.44     72.43 o
  -7  13   2    554.90    584.62     39.11 o
  -5  13   2   4697.22   5237.29    119.84 o
  -3  13   2   1343.04   1565.94     42.34 o
   3  13   2   1379.26   2228.17     94.03 o
   5  13   2   2948.04   3464.12    141.88 o
   7  13   2     82.22     55.00     22.36 <
   9  13   2    286.19    408.88     43.06 o
  11  13   2    112.88    221.96     28.18 o
 -10  14   2    488.80    519.74     48.56 o
  -8  14   2    355.12    415.96     45.51 o
  -6  14   2    575.96    499.03     46.19 o
  -4  14   2    894.58    746.45     39.40 o
  -2  14   2     84.51    102.73     14.02 o
   0  14   2   1505.45   1691.71     55.07 o
   2  14   2     37.30     68.26     12.76 o
   4  14   2   2471.72   2556.96     92.74 o
   6  14   2     57.22     46.15     21.32 <
   8  14   2     84.04     71.86     25.56 <
  10  14   2    230.99    296.80     63.62 o
  -7  15   2   1974.37   1581.58     97.41 o
  -5  15   2    528.23    724.52     66.68 o
  -3  15   2     21.48      4.74      8.66 <
  -1  15   2    300.15    456.51     26.74 o
   1  15   2     10.44     32.06      9.20 o
   3  15   2     42.46     59.60     11.61 o
   5  15   2     45.15     36.77     15.20 <
   7  15   2   1415.06   1276.58    122.14 o
  -6  16   2    186.05     70.81     20.70 o
  -4  16   2   1047.60    978.01     59.96 o
  -2  16   2   1389.43   1361.08     49.50 o
   0  16   2   2639.61   2818.32     74.01 o
   2  16   2     79.66     89.76     15.10 o
   4  16   2    711.12    565.97     41.95 o
  -1  17   2    243.41    341.12     26.24 o
   1  17   2    184.54    237.10     21.85 o
   3  17   2    701.89    836.03     65.57 o
  -2   3   3   7503.56   7762.01     81.52 o
   2   3   3   2848.62   2962.93     55.61 o
  -3   4   3   7564.28   7828.08     78.94 o
  -1   4   3  12294.60  12184.20     97.70 o
   1   4   3    236.61    206.47     13.12 o
   3   4   3   1411.43   1237.79     34.40 o
  -4   5   3  22558.80  22873.50    178.36 o
  -2   5   3   2477.94   2349.05     49.32 o
   0   5   3    716.90    504.17     26.20 o
   2   5   3   5760.32   6041.69     79.66 o
   4   5   3  29014.20  29120.90    218.08 o
  -5   6   3  15959.50  15195.60    154.39 o
  -3   6   3    103.38     73.08     11.79 o
  -1   6   3  20002.20  19417.40    201.48 o
   1   6   3     37.02     11.25      7.76 <
   3   6   3   1552.19   1158.57     41.98 o
   5   6   3    228.10    167.65     17.29 o
  -6   7   3   1036.84   1079.52     46.33 o
  -4   7   3    608.08    577.76     32.32 o
  -2   7   3     14.95     40.33     10.89 o
   0   7   3  13501.20  13152.10    200.83 o
   2   7   3   3355.64   3074.01     70.53 o
   4   7   3   1477.15   1729.35     57.30 o
   6   7   3   4333.20   4463.02     99.43 o
  -5   8   3     15.52     33.68     11.18 o
  -3   8   3  22069.30  22498.50    320.89 o
  -1   8   3   1642.43   1501.02     84.72 o
   1   8   3   6424.42   5749.66    134.08 o
   3   8   3  15560.80  14445.90    176.93 o
   5   8   3    119.43    139.51     20.70 o
  -4   9   3   3880.94   3828.08    149.53 o
  -2   9   3   2420.64   2381.94    117.36 o
   0   9   3   6367.24   6371.31    184.90 o
   2   9   3  23443.50  22460.50    267.62 o
   4   9   3   4789.25   4536.82    110.46 o
  -9  10   3    353.09    375.88     31.52 o
  -1  10   3    802.75    844.29    117.90 o
   1  10   3   1391.59   1307.81     93.24 o
   9  10   3   1621.59   1998.47     79.87 o
 -10  11   3    776.64    757.09     44.43 o
  -8  11   3   2015.75   2161.34     74.80 o
   8  11   3   2464.92   2649.63     90.48 o
  10  11   3    104.90     83.90     17.61 o
 -11  12   3    394.72    415.86     39.86 o
  -9  12   3   3225.25   3386.91     98.81 o
  -7  12   3    160.19    125.20     20.45 o
   7  12   3    224.56    302.73     49.14 o
   9  12   3    664.26    684.44     47.16 o
  11  12   3     97.58    124.19     23.76 o
 -10  13   3     55.92     31.24     16.21 <
  -8  13   3    132.95     95.94     18.66 o
  -6  13   3     33.45     29.19     13.80 <
  -4  13   3   4331.32   4698.14     82.64 o
  -2  13   3    347.37    451.62     22.68 o
   2  13   3   8255.32  11608.00    180.70 o
   4  13   3     66.93    119.88     26.96 o
   6  13   3    308.83    312.48     44.79 o
   8  13   3    224.76    250.61     43.57 o
  10  13   3    572.89    684.62     51.55 o
  -9  14   3   2070.45   1922.13     89.04 o
  -7  14   3      9.72     49.53     17.83 <
  -5  14   3   1703.98   1618.42     79.22 o
  -3  14   3    130.57    164.20     15.85 o
  -1  14   3   2358.65   2857.94     68.94 o
   1  14   3    916.24   1169.39     42.38 o
   3  14   3   1725.75   2466.31    118.51 o
   5  14   3   2681.22   2748.59    124.41 o
   7  14   3   1544.67   1679.85    157.59 o
   9  14   3    119.59    111.00     29.69 o
  -8  15   3     24.10     -2.01     27.89 <
  -6  15   3    192.27    106.72     27.53 o
  -4  15   3    220.56    184.94     22.14 o
  -2  15   3    592.72    541.85     27.79 o
   0  15   3     73.30    171.64     18.62 o
   2  15   3    742.47   1083.01     50.94 o
   4  15   3   5171.04   5131.00    123.69 o
   6  15   3   2831.69   2680.62    111.68 o
   8  15   3    352.39    312.01     67.97 o
  -5  16   3   1851.64   1873.06    100.94 o
  -3  16   3   1091.05   1004.14     40.51 o
  -1  16   3   1941.90   2072.09     62.11 o
   1  16   3   1139.60   1202.13     47.59 o
   3  16   3    650.64    822.65     43.31 o
   5  16   3    125.62     79.40     17.69 o
  -2  17   3    217.60    120.63     15.24 o
   0  17   3   1377.48   1231.79     49.10 o
   2  17   3    664.19    680.70     35.62 o
   2   2   4    810.32    803.10     42.42 o
  -1   3   4   1365.29   1587.87     38.75 o
   1   3   4  62012.50  63244.30    254.96 o
   3   3   4     37.99     83.00      9.45 o
  -2   4   4   2525.08   2154.37     40.12 o
   0   4   4  19960.50  21684.20    141.77 o
   2   4   4    511.80    544.36     23.58 o
   4   4   4   1722.14   1606.16     44.64 o
  -3   5   4   3372.37   3394.89     60.46 o
  -1   5   4  16035.50  16368.20    134.62 o
   1   5   4   1747.56   1546.17     43.93 o
   3   5   4    157.00    143.71     14.20 o
   5   5   4  28505.90  28417.00    200.87 o
  -4   6   4  18259.70  18789.90    173.15 o
  -2   6   4   8436.14   8058.28    105.86 o
   0   6   4   8881.34   8660.87    147.23 o
   2   6   4  34808.30  34512.30    211.51 o
   4   6   4   5105.17   4446.49     86.56 o
   6   6   4    352.83    403.06     28.72 o
  -5   7   4   6370.55   6119.22    117.58 o
  -3   7   4   5159.96   5110.12     98.78 o
  -1   7   4  18929.20  18852.80    240.30 o
   1   7   4   7622.77   7045.90    143.82 o
   3   7   4  11388.30  11394.30    143.39 o
   5   7   4    658.12    650.98     36.95 o
   7   7   4    329.95    270.53     30.23 o
  -6   8   4   1574.57   1463.89    101.04 o
  -4   8   4   8484.63   8460.83    143.49 o
  -2   8   4    354.52    247.16     35.95 o
   0   8   4   8171.41   8215.04    169.77 o
   2   8   4    639.09    616.83     40.58 o
   4   8   4     18.30     31.42     13.12 <
   6   8   4   4005.47   3525.66    194.25 o
  -3   9   4   3705.68   3485.80    165.39 o
  -1   9   4   3826.02   3681.13    174.73 o
   1   9   4   5048.04   4634.48    128.58 o
   3   9   4  10936.00  11061.00    198.13 o
  10  10   4   1777.69   1625.90     64.27 o
  -9  11   4    478.45    448.60     35.66 o
  -7  11   4    593.84    729.34     43.10 o
   7  11   4   1564.11   1647.64    100.86 o
   9  11   4    975.37   1088.01     66.21 o
  11  11   4    556.14    635.20     46.69 o
 -10  12   4   2509.93   2564.58     84.36 o
  -8  12   4     48.46     62.62     14.49 o
  -6  12   4   2301.05   2129.14     74.66 o
   6  12   4   2720.44   2882.24    104.03 o
   8  12   4   3479.15   3377.03    148.74 o
  10  12   4     55.58     91.77     24.95 o
  12  12   4   1962.78   2003.43     76.85 o
 -11  13   4    700.55   1108.85     67.29 o
  -9  13   4    404.49    355.39     33.72 o
  -7  13   4    770.12    787.86     56.43 o
  -5  13   4   1127.98   1082.86     43.24 o
  -3  13   4    631.36    791.85     31.24 o
  -1  13   4   3473.56   4325.96     74.01 o
   1  13   4   1452.17   2112.57     76.53 o
   3  13   4   1801.72   2665.34    121.39 o
   5  13   4     11.25      6.61     18.37 <
   7  13   4     16.61     47.95     25.92 <
   9  13   4     87.08    103.99     28.15 o
  11  13   4    435.70    371.82     51.58 o
 -10  14   4     31.46      1.65     12.65 <
  -8  14   4   2607.70   2680.83    144.68 o
  -6  14   4     18.03     50.07     15.92 o
  -4  14   4    873.38    861.55     40.01 o
  -2  14   4   1724.49   1683.09     50.65 o
   0  14   4      2.58     12.26      7.30 <
   2  14   4    562.16    616.47     46.66 o
   4  14   4    557.80    584.69     57.26 o
   6  14   4    119.38     62.87     19.81 o
   8  14   4    820.89    776.50     65.57 o
  10  14   4    568.41    835.99    125.34 o
  -7  15   4   2013.18   2181.11    125.38 o
  -5  15   4     93.61    107.87     16.14 o
  -3  15   4   1524.54   1488.22     55.43 o
  -1  15   4    490.99    494.58     27.17 o
   1  15   4     27.96     40.58     11.68 o
   3  15   4    344.59    355.32     32.93 o
   5  15   4    173.73    180.88     31.88 o
   7  15   4     72.66     51.87     31.02 <
  -6  16   4     17.74     22.75     25.74 <
  -4  16   4    892.94    894.65     42.49 o
  -2  16   4    655.19    425.42     31.52 o
   0  16   4    143.21    339.29     30.19 o
   2  16   4    252.88    240.05     19.30 o
   4  16   4      1.25     11.68      9.17 <
   6  16   4     12.80     68.55     34.69 <
  -1  17   4   1141.07   1277.37     48.81 o
   1  17   4    898.54   1001.45     43.75 o
  -2   3   5   8597.99   9084.81    105.32 o
   0   3   5   3654.84   4079.34     68.84 o
   2   3   5    153.92    309.60     22.39 o
  -3   4   5   1929.14   1718.82     47.23 o
  -1   4   5  31946.30  32375.20    180.45 o
   1   4   5   5347.99   5378.85     71.21 o
   3   4   5   4313.27   4678.05     73.94 o
  -4   5   5  13168.10  13691.80    142.52 o
  -2   5   5  31172.70  29659.60    207.41 o
   0   5   5  19649.40  18801.50    199.82 o
   2   5   5  12370.20  12077.00    124.66 o
   4   5   5   3256.09   2883.39     65.96 o
  -5   6   5   4193.70   4168.05     93.49 o
  -3   6   5   3760.71   4269.49     81.09 o
  -1   6   5    293.07    236.45     34.69 o
   1   6   5     60.88     62.47     16.03 o
   3   6   5  12006.10  11969.00    144.57 o
   5   6   5   4260.05   3869.27     98.31 o
  -6   7   5    397.19    437.17     33.97 o
  -4   7   5    511.45    392.64     30.70 o
  -2   7   5   1789.83   1660.44     69.91 o
   0   7   5   9318.46   8483.26    175.56 o
   2   7   5   4135.96   3924.70     91.34 o
   4   7   5   2645.42   2296.14     71.03 o
   6   7   5  10549.60  11006.40    183.90 o
  -5   8   5   1827.29   1741.53     73.69 o
  -3   8   5   4125.35   3842.60    129.58 o
  -1   8   5   1349.47   1209.25     77.18 o
   1   8   5      0.15     20.56      9.67 <
   3   8   5   4426.33   4464.96    105.50 o
   5   8   5    282.01    291.45     28.65 o
  -4   9   5   4580.12   3866.25    322.68 o
  -2   9   5   1232.60   1224.81     97.92 o
   0   9   5   1994.42   1759.15     85.01 o
   2   9   5    291.90    239.83     28.11 o
   4   9   5   2134.85   1898.44    101.55 o
  -9  10   5   5568.10   5325.68    116.21 o
   9  10   5    258.17    331.74     35.33 o
 -10  11   5    542.32    559.24     39.32 o
  -8  11   5     84.70     60.21     12.76 o
   8  11   5   3525.74   3476.31    150.36 o
  10  11   5     79.33     38.68     14.59 <
 -11  12   5    190.13    178.79     20.56 o
  -9  12   5    267.47    321.21     33.65 o
  -7  12   5     80.22     22.11     15.35 <
  -5  12   5    200.83    198.67     20.60 o
   5  12   5   3017.87   3406.94    149.86 o
   7  12   5      1.18    -23.11     14.59 <
   9  12   5    588.46    622.62     67.22 o
  11  12   5     10.54      8.05     10.35 <
 -10  13   5    456.42    510.39     40.01 o
  -8  13   5    513.06    551.98     46.26 o
  -6  13   5   2638.72   2428.82     82.42 o
  -4  13   5     32.61     30.48      7.37 o
  -2  13   5   2739.11   2886.44     64.27 o
   0  13   5   1854.91   2315.26     60.07 o
   2  13   5   2433.21   3174.37    107.01 o
   4  13   5   1600.96   1687.44    123.62 o
   6  13   5   1294.98   1293.11     69.84 o
   8  13   5   1247.22   1063.27     78.94 o
  10  13   5    461.05    614.74     66.18 o
  -9  14   5    338.40    254.50     30.01 o
  -7  14   5     72.92     -1.44     14.88 <
  -5  14   5    484.79    506.30     27.00 o
  -3  14   5     60.24     37.20     11.18 o
  -1  14   5   1632.14   1840.39     51.76 o
   1  14   5    358.88    523.19     33.61 o
   3  14   5    365.95    328.29     41.16 o
   5  14   5      1.55    -17.07     21.60 <
   7  14   5    366.97    362.23     35.12 o
   9  14   5    513.21    546.70     58.74 o
  -8  15   5   1440.04   1435.53     61.00 o
  -6  15   5    447.14    432.57     34.04 o
  -4  15   5   3513.69   3441.23     83.25 o
  -2  15   5    465.87    516.43     27.57 o
   0  15   5     81.29    139.87     15.28 o
   2  15   5   3451.38   3825.95    126.53 o
   4  15   5    349.89    300.79     41.30 o
   6  15   5   2047.96   1956.13     99.14 o
   8  15   5     27.64     48.42     36.81 <
  -5  16   5     31.41     11.75      6.58 <
  -3  16   5     89.64     71.93      9.85 o
  -1  16   5      7.84      4.03      8.48 <
   1  16   5     64.51    184.40     22.21 o
   3  16   5   1152.20   1191.17     47.20 o
   5  16   5     36.38     81.38     20.38 o
  -2  17   5    420.46    503.53     36.02 o
   0  17   5   4723.59   5259.15     85.12 o
   2  17   5     76.35     76.64     22.07 o
   0   2   6  19220.50  21239.80    300.72 o
   2   2   6  23383.20  24274.30    205.79 o
  -1   3   6  16325.00  17256.40    162.91 o
   1   3   6  19514.60  20804.10    158.70 o
   3   3   6     60.01     97.16     13.08 o
  -2   4   6   3971.07   3821.75     72.79 o
   0   4   6  11904.00  12284.40    130.23 o
   2   4   6  12717.40  12723.40    129.80 o
   4   4   6  31003.60  33324.10    244.40 o
  -3   5   6  56738.70  61148.90    282.21 o
  -1   5   6  39448.40  41344.90    276.42 o
   1   5   6   8552.26   8692.29    117.90 o
   3   5   6  25190.50  26519.60    208.49 o
   5   5   6   4586.17   4791.21    105.25 o
  -4   6   6  47209.60  49224.20    330.09 o
  -2   6   6   9120.33   8664.32    137.60 o
   0   6   6  35573.30  35603.00    327.18 o
   2   6   6   2245.50   2186.69     62.29 o
   4   6   6     97.36    162.94     19.27 o
   6   6   6   8388.23   8409.83    142.96 o
  -5   7   6   1156.39   1067.41     54.78 o
  -3   7   6   1000.30    703.42     40.91 o
  -1   7   6   1262.84   1367.88     76.31 o
   1   7   6  41348.40  43161.00    402.59 o
   3   7   6   9131.06   9220.58    130.66 o
   5   7   6    754.77    808.71     48.78 o
  -4   8   6   2881.25   2808.30     91.37 o
  -2   8   6      3.19     20.81     15.53 <
   0   8   6  30651.70  30637.10    397.81 o
   2   8   6   6817.20   6770.77    146.59 o
   4   8   6  29086.80  29876.10    284.94 o
  -3   9   6   2523.26   2576.81    145.22 o
  -1   9   6    584.18    527.04     62.08 o
   1   9   6    582.79    475.10     40.22 o
   3   9   6    105.72    165.57     28.86 o
  -8  10   6   1463.83   1304.11     58.38 o
   8  10   6   5113.63   4995.45    176.42 o
  10  10   6   1090.42    981.57     52.37 o
  -9  11   6    130.28    121.46     18.48 o
  -7  11   6     24.60     14.23     15.85 <
   7  11   6    214.67    193.46     32.57 o
   9  11   6    455.27    358.88     44.75 o
  11  11   6    579.50    638.65     44.03 o
 -10  12   6     47.72     34.62     13.37 <
  -8  12   6    354.42    324.66     30.99 o
  -6  12   6   2579.88   2581.08     87.42 o
   6  12   6     34.38     35.77     15.67 <
   8  12   6   1340.09   1235.85     94.36 o
  10  12   6    172.23    162.40     37.10 o
  12  12   6   2161.73   2369.76     76.56 o
 -11  13   6    139.84    110.50     25.52 o
  -9  13   6      9.74     18.12     15.82 <
  -7  13   6    514.88    453.96     36.16 o
  -5  13   6     40.56     61.72     10.60 o
  -3  13   6     40.32     39.86      9.56 o
  -1  13   6    279.07    374.95     23.08 o
   1  13   6     50.84    129.48     18.04 o
   3  13   6    274.31    314.20     51.55 o
   5  13   6    321.17    344.40     48.24 o
   7  13   6    109.00     97.81     21.39 o
   9  13   6     40.88     19.70     20.96 <
  11  13   6    124.36    178.36     45.22 o
  -8  14   6   5051.42   5281.97    121.43 o
  -6  14   6    280.20    347.38     33.29 o
  -4  14   6   1456.83   1395.99     42.24 o
  -2  14   6    648.80    683.11     30.41 o
   0  14   6    364.96    420.49     27.21 o
   2  14   6   2264.33   3235.47     90.66 o
   4  14   6      6.92     -8.27     15.49 <
   6  14   6     52.36     23.08     18.01 <
   8  14   6      1.92     -9.56     24.73 <
  -7  15   6     60.33     20.74     18.80 <
  -5  15   6    604.47    593.28     27.64 o
  -3  15   6    293.13    317.08     22.97 o
  -1  15   6     12.78     25.77      9.99 <
   1  15   6    341.98    397.38     30.63 o
   3  15   6    289.12    272.90     31.06 o
   5  15   6    228.40    207.95     31.92 o
   7  15   6    165.84    108.99     23.22 o
  -4  16   6   3098.43   3356.11     62.29 o
  -2  16   6     46.93     36.81      9.06 o
   0  16   6   2441.05   2640.07     79.69 o
   2  16   6    166.38    207.84     20.78 o
   4  16   6     32.88     50.61     15.89 o
  -1  17   6    530.37    635.12     40.76 o
   1  17   6     96.36    167.33     31.42 o
   0   1   7  19094.80  21393.00    456.51 o
  -1   2   7  23486.30  25469.60    270.78 o
   1   2   7  18675.80  19184.70    187.46 o
  -2   3   7   3810.96   3981.92     76.96 o
   0   3   7   8211.75   8935.03    104.82 o
   2   3   7   6876.61   7057.62    128.18 o
  -3   4   7  27410.10  29028.40    246.48 o
  -1   4   7   4656.76   4570.32     92.09 o
   1   4   7   1739.62   1899.12     53.31 o
   3   4   7  10307.30  10166.90    148.96 o
  -4   5   7      1.69     49.53     10.42 o
  -2   5   7   6012.40   7617.08    124.52 o
   0   5   7   7101.09   6446.22    117.40 o
   2   5   7   2408.39   1980.68     61.97 o
   4   5   7   4071.16   3848.82     84.15 o
  -5   6   7   7179.84   7312.29    119.52 o
  -3   6   7  18104.30  20971.30    226.82 o
  -1   6   7  22010.90  21844.90    250.07 o
   1   6   7  22671.30  23397.60    235.70 o
   3   6   7  10861.20   9901.00    153.99 o
   5   6   7  12755.40  14929.80    185.16 o
  -6   7   7  11341.50  12098.40    201.55 o
  -4   7   7  11360.00  12014.20    199.64 o
  -2   7   7  12667.70  15133.30    228.51 o
   0   7   7  11462.60  11965.10    213.70 o
   2   7   7   1917.03   2413.54     79.66 o
   4   7   7  27786.80  27530.00    281.49 o
   6   7   7   1699.20   2030.50     70.13 o
  -5   8   7   1826.75   1922.81     88.71 o
  -3   8   7   4065.55   3700.90    158.92 o
  -1   8   7    293.61    316.75     37.13 o
   1   8   7   1525.02   2063.07     91.27 o
   3   8   7    308.41    184.33     23.87 o
   5   8   7  24273.00  25776.40    304.82 o
  -2   9   7    752.98    481.71     60.03 o
   0   9   7   4604.97   4628.55    159.99 o
   2   9   7  15517.50  15410.90    268.98 o
  -9  10   7      4.58     21.64     12.62 <
   9  10   7   1087.95    933.37     53.49 o
 -10  11   7   2033.02   2040.49     75.56 o
  -8  11   7    537.06    633.47     40.19 o
   8  11   7    506.48    457.52     55.97 o
  10  11   7     91.85     80.19     15.03 o
 -11  12   7    267.92    191.02     24.23 o
  -9  12   7    899.50   1104.07     53.56 o
  -7  12   7    617.70    613.70     44.32 o
  -5  12   7   2455.45   2282.66     58.23 o
   5  12   7   5223.67   6107.61    208.16 o
   7  12   7    757.59    687.93     52.48 o
   9  12   7    157.75    143.14     35.19 o
  11  12   7    476.74    624.23     56.43 o
 -10  13   7    214.79    147.77     17.40 o
  -8  13   7    172.86    249.57     31.31 o
  -6  13   7    544.38    536.38     30.91 o
  -4  13   7   1578.26   1590.02     45.54 o
  -2  13   7   1197.37   1167.19     39.58 o
   0  13   7    466.66    515.28     27.97 o
   2  13   7     74.55    110.53     18.84 o
   4  13   7    560.70    655.11     77.00 o
   6  13   7    246.14    268.01     30.19 o
   8  13   7    629.11    683.79     69.38 o
  10  13   7    232.88    386.06     54.82 o
  -9  14   7   1815.52   1865.55     88.61 o
  -7  14   7    577.90    514.20     33.25 o
  -5  14   7    799.93    881.82     35.15 o
  -3  14   7     15.45     30.01      8.66 o
  -1  14   7    707.82    769.53     35.41 o
   1  14   7    548.54    624.45     44.25 o
   3  14   7    609.37    594.18     72.25 o
   5  14   7      1.22      4.13     25.81 <
   7  14   7    109.59     85.16     17.97 o
   9  14   7    641.17    727.22     71.71 o
  -6  15   7    229.79    258.02     19.37 o
  -4  15   7    963.05    996.81     36.48 o
  -2  15   7    325.33    324.91     23.47 o
   0  15   7   1045.71   1126.68     47.99 o
   2  15   7     53.29     68.22     22.47 o
   4  15   7    410.79    475.81     50.50 o
   6  15   7    384.60    335.84     42.96 o
  -5  16   7   1192.74   1196.17     38.86 o
  -3  16   7    322.26    283.97     19.09 o
  -1  16   7   1901.00   2236.33     84.15 o
   1  16   7    335.25    267.33     25.41 o
   3  16   7   2096.08   2279.43     76.71 o
   5  16   7      9.32    -16.57     19.70 <
   1   1   8  15507.80  17572.30    207.51 o
   0   2   8  42014.60  45742.60    358.92 o
   2   2   8  10516.60  11148.10    159.13 o
  -1   3   8    771.57    839.80     40.65 o
   1   3   8  13664.90  14194.10    146.05 o
   3   3   8   3892.78   3662.69     95.54 o
  -2   4   8     10.37     -2.05      8.20 <
   0   4   8    750.16    823.88     36.63 o
   2   4   8   3527.37   3529.01     88.28 o
   4   4   8    196.87    192.78     21.28 o
  -3   5   8    198.04    251.26     23.72 o
  -1   5   8     79.74    117.15     17.33 o
   1   5   8   2121.99   1909.44     65.06 o
   3   5   8   2040.53   2114.87     74.59 o
   5   5   8   6581.25   5985.61    110.71 o
  -4   6   8   9807.39  10908.40    172.65 o
  -2   6   8  27134.90  30449.40    275.60 o
   0   6   8   1518.72   1757.78     74.26 o
   2   6   8  20794.50  21151.10    244.61 o
   4   6   8  11602.20  12325.30    178.54 o
   6   6   8    584.23    723.41     40.62 o
  -5   7   8   1860.88   1810.19     81.99 o
  -3   7   8   6034.06   5878.78    132.24 o
  -1   7   8  14209.30  13946.70    251.40 o
   1   7   8   2447.39   2161.24     92.56 o
   3   7   8      4.96     26.02     13.48 <
   5   7   8    230.94    286.49     31.88 o
  -4   8   8   2197.69   2509.48    100.40 o
  -2   8   8    893.17   1066.69     71.68 o
   0   8   8   5689.70   5965.52    168.44 o
   2   8   8   3265.35   3697.74    125.24 o
   4   8   8    834.37    818.02     53.09 o
  -1   9   8    980.03    963.60     75.13 o
   1   9   8   1048.37    942.71     68.55 o
   9   9   8    201.47    228.79     24.55 o
  -8  10   8   2725.11   2408.87     80.73 o
   8  10   8   1788.77   1707.71     86.49 o
  10  10   8    518.19    483.47     38.35 o
  -9  11   8     71.34     43.42     14.20 o
  -7  11   8    351.78    373.55     29.69 o
   7  11   8   2317.84   2492.22    101.44 o
   9  11   8   1268.71   1227.87     74.16 o
  11  11   8     47.00     42.78     11.97 o
 -10  12   8      0.47     -7.66     21.78 <
  -8  12   8    344.33    365.03     41.05 o
  -6  12   8    293.30    286.42     24.01 o
  -4  12   8     68.67     60.89      9.35 o
   4  12   8    646.87    728.55     79.33 o
   6  12   8    254.52    230.45     32.75 o
   8  12   8      3.46    -14.20     25.67 <
  10  12   8     11.40     33.14     19.52 <
  -9  13   8   2124.71   1995.31     84.54 o
  -7  13   8     14.45      7.05      9.49 <
  -5  13   8   1040.59    919.78     37.35 o
  -3  13   8    130.38    153.49     17.00 o
  -1  13   8   1264.72   1407.67     43.82 o
   1  13   8   1242.01   1530.07     56.47 o
   3  13   8    581.63    639.76     77.53 o
   5  13   8   1008.58    880.71     61.50 o
   7  13   8      1.79     -8.34      8.84 <
   9  13   8     19.27     -2.05     23.76 <
  -8  14   8      3.26      2.95      8.77 <
  -6  14   8    262.40    249.64     19.05 o
  -4  14   8      8.01     -4.31      6.97 <
  -2  14   8     29.68     23.15      7.94 <
   0  14   8     53.73     29.94     14.09 <
   2  14   8    586.72    698.17     63.41 o
   4  14   8     46.53     48.28     17.65 <
   6  14   8     23.36     35.62     16.43 <
   8  14   8     20.34     12.69     14.88 <
  -7  15   8    894.17   1050.26     43.35 o
  -5  15   8   2441.07   2118.25     46.98 o
  -3  15   8    653.62    639.69     28.76 o
  -1  15   8   2103.02   2194.70     75.27 o
   1  15   8    371.64    528.87     33.65 o
   3  15   8    944.85   1171.33     81.63 o
   5  15   8   1398.53   1413.06     88.50 o
   7  15   8   1036.82    841.42     42.81 o
  -4  16   8     41.50     51.83      8.23 o
  -2  16   8      2.63      4.13      6.33 <
   0  16   8     21.53     31.99     12.11 <
   2  16   8     89.14     81.78     17.15 o
   4  16   8      0.51    -11.36     15.10 <
   0   1   9   9992.32   9380.54    179.40 o
  -1   2   9   3478.89   3364.09     95.40 o
   1   2   9   3336.48   4034.04     88.32 o
  -2   3   9    231.89    157.19     28.43 o
   0   3   9  14422.80  15708.40    201.33 o
   2   3   9    474.71    477.25     42.06 o
  -3   4   9   3716.46   3719.88    102.27 o
  -1   4   9   2204.32   1825.86     70.78 o
   1   4   9   7651.57   7646.73    137.10 o
   3   4   9     99.95     76.06     20.31 o
  -4   5   9   8311.97   8803.97    151.87 o
  -2   5   9  17875.70  18102.50    235.23 o
   0   5   9   1185.07   1500.27     60.14 o
   2   5   9    226.12    123.40     19.91 o
   4   5   9     34.20     18.01      9.35 <
  -5   6   9    674.43    523.87     37.99 o
  -3   6   9    106.81    194.79     26.49 o
  -1   6   9      9.32    120.42     19.12 o
   1   6   9   1967.01   1825.14     71.03 o
   3   6   9   3646.43   3070.74     98.92 o
   5   6   9    418.57    397.27     32.71 o
  -6   7   9   1546.59   1844.91    190.84 o
  -4   7   9   5263.94   5116.01    129.37 o
  -2   7   9   2011.05   2166.77     91.12 o
   0   7   9    460.89    674.02     53.20 o
   2   7   9   6211.31   5859.33    145.83 o
   4   7   9   1953.21   1730.03     73.58 o
   6   7   9   3301.01   3118.72    185.05 o
  -3   8   9   4997.84   5017.81    151.26 o
  -1   8   9   2453.37   2533.89    111.43 o
   1   8   9   1352.23   1307.78     85.23 o
   3   8   9   1400.40   1312.45     75.52 o
  -2   9   9   3658.59   3906.51    225.56 o
   0   9   9    748.53    820.60     68.66 o
   2   9   9     80.54    -32.32     74.55 <
  -9  10   9   2005.99   1874.07     73.29 o
   9  10   9    411.75    337.24     40.91 o
 -10  11   9    311.85    352.70     33.25 o
  -8  11   9    142.77    162.58     29.94 o
  -6  11   9   2438.35   2066.30     63.66 o
   6  11   9   5270.03   5608.97    201.84 o
   8  11   9    981.20   1004.90     56.43 o
  10  11   9    129.41     72.43     17.00 o
 -11  12   9     50.21     40.47     19.66 <
  -9  12   9   1880.39   2016.48     90.12 o
  -7  12   9    137.23     76.42     15.38 o
  -5  12   9    391.83    320.38     23.26 o
  -3  12   9    316.40    234.62     20.09 o
   3  12   9    361.33    433.00     63.73 o
   5  12   9   2619.72   3115.78    155.61 o
   7  12   9     28.61     52.77     18.73 <
   9  12   9   1309.65   1463.21    106.58 o
  11  12   9     17.56     25.92     34.26 <
 -10  13   9     16.05     61.61     16.21 o
  -8  13   9    387.53    396.88     31.34 o
  -6  13   9    495.13    527.40     25.16 o
  -4  13   9   1250.41   1236.21     39.36 o
  -2  13   9    833.25    825.13     33.11 o
   0  13   9    540.28    565.71     34.36 o
   2  13   9    223.01    308.88     43.75 o
   4  13   9     36.24     62.80     29.12 <
   6  13   9    239.72    188.14     24.30 o
   8  13   9    126.36    121.35     22.11 o
  10  13   9    430.05    555.79     72.54 o
  -9  14   9     36.70     71.53     15.20 o
  -7  14   9   1052.60    916.33     34.80 o
  -5  14   9   3111.94   3188.31     60.17 o
  -3  14   9    300.09    296.59     19.55 o
  -1  14   9   1415.87   1632.65     50.14 o
   1  14   9     67.55     68.76     12.40 o
   3  14   9    276.03    281.89     48.02 o
   5  14   9     59.01     72.93     18.80 o
   7  14   9    113.12     84.98     20.06 o
   9  14   9    922.63   1000.69     84.76 o
  -6  15   9     32.16      3.67      5.36 <
  -4  15   9    151.55    160.28     12.90 o
  -2  15   9    892.13    904.97     40.87 o
   0  15   9    670.26    708.71     52.44 o
   2  15   9   1358.60   1557.71     80.91 o
   4  15   9    505.95    476.21     50.72 o
   6  15   9      6.44     48.49     20.45 <
  -3  16   9    717.17    623.19     26.82 o
  -1  16   9    668.43    774.38     34.62 o
   1  16   9    446.49    460.39     31.27 o
   3  16   9    384.61    465.46     45.79 o
   1   1  10    351.33    651.44     39.29 o
   0   2  10    360.80    362.84     37.60 o
   2   2  10  15167.80  15476.10    256.15 o
  -1   3  10    413.98    503.78     51.91 o
   1   3  10   3847.60   4071.25    118.12 o
   3   3  10  16056.60  16581.30    259.53 o
  -2   4  10    460.45    566.22     51.22 o
   0   4  10   9584.68   9182.37    179.55 o
   2   4  10   2924.05   2644.38    106.54 o
   4   4  10      7.38     21.17     13.52 <
  -3   5  10   1427.37   1379.85     68.08 o
  -1   5  10   2745.96   2668.86     95.26 o
   1   5  10   8988.89   9935.76    169.16 o
   3   5  10    677.95    686.24     57.94 o
   5   5  10    501.65    484.01     37.38 o
  -4   6  10  12259.10  11528.30    210.61 o
  -2   6  10   1530.50   1426.11     71.17 o
   0   6  10   2960.59   2737.27    109.42 o
   2   6  10    213.48    354.57     46.59 o
   4   6  10    172.26    129.62     21.64 o
   6   6  10   1799.93   1651.17     80.55 o
  -5   7  10   1097.27   1237.22     80.63 o
  -3   7  10   2455.88   2842.77    108.09 o
  -1   7  10    653.16    832.22     75.70 o
   1   7  10   7108.92   6777.96    230.09 o
   3   7  10   2878.63   2995.68    116.25 o
   5   7  10   5575.89   5765.51    174.48 o
  -4   8  10   2716.84   3146.94    254.46 o
  -2   8  10     13.50      1.80     31.56 <
   0   8  10  14749.20  14608.90    346.91 o
   2   8  10    733.46    816.58     82.71 o
   4   8  10    915.92    788.79     93.93 o
   9   9  10     12.53     20.88     17.40 <
  -8  10  10     58.40     54.89     12.51 o
   8  10  10   5114.95   5275.29    127.71 o
  10  10  10    244.39    319.81     40.22 o
  -9  11  10      1.83      8.91     13.30 <
  -7  11  10      0.21      5.14      9.02 <
   7  11  10    252.39    215.82     30.81 o
   9  11  10    697.26    608.78     55.28 o
  11  11  10      0.91     -0.07     28.15 <
 -10  12  10    112.07     98.89     16.28 o
  -8  12  10    777.28    586.56     41.01 o
  -6  12  10   1674.92   1624.78     45.40 o
  -4  12  10     24.17     15.71      5.57 <
  -2  12  10   6364.36   6577.49    104.89 o
   4  12  10     59.58    111.18     32.10 o
   6  12  10      9.89     42.88     16.57 <
   8  12  10    316.86    225.38     23.54 o
  10  12  10    100.18     72.25     18.55 o
  -9  13  10     27.02     43.21     13.34 o
  -7  13  10    509.15    500.83     25.20 o
  -5  13  10    772.78    787.32     28.94 o
  -3  13  10    589.16    530.34     26.46 o
  -1  13  10      9.21      3.38      8.12 <
   1  13  10   1202.32   1245.56     49.89 o
   3  13  10    156.20    216.18     45.90 o
   5  13  10   2691.77   2486.73     95.65 o
   7  13  10     32.64     27.93     13.66 <
   9  13  10     29.45     25.16     19.84 <
  -8  14  10   1223.52   1286.46     43.10 o
  -6  14  10    145.93     90.08     10.06 o
  -4  14  10    882.54    712.37     28.61 o
  -2  14  10    124.91    161.40     15.49 o
   0  14  10    285.58    318.80     28.29 o
   2  14  10   1923.36   2792.80    122.29 o
   4  14  10    140.65     85.98     29.91 <
   6  14  10   1289.65   1264.14     60.50 o
   8  14  10     93.33    139.15     23.26 o
  -7  15  10    121.90    102.73     16.36 o
  -5  15  10    106.50    102.98     10.57 o
  -3  15  10    358.01    350.29     20.81 o
  -1  15  10    912.43   1000.01     42.09 o
   1  15  10     41.98     66.61     12.08 o
   3  15  10     18.55     60.71     20.63 <
   5  15  10    251.10    224.23     38.61 o
   7  15  10     25.63      0.32     31.24 <
  -4  16  10   1692.27   1802.43     47.23 o
  -2  16  10     10.46      8.23      5.39 <
   0  16  10    551.72    635.95     46.15 o
   2  16  10    488.98    541.05     36.88 o
   4  16  10    100.34    117.69     20.88 o
   0   1  11  23493.30  23706.10    274.80 o
  -1   2  11   4997.27   5433.74    153.24 o
   1   2  11    212.90    143.60     27.21 o
  -2   3  11  11728.70  11600.80    396.55 o
   0   3  11   5385.67   6390.36    159.17 o
   2   3  11  13378.50  12775.80    267.33 o
  -3   4  11   3970.20   3681.09    156.33 o
  -1   4  11   2049.32   1723.56    111.79 o
   1   4  11   4657.32   4162.44    153.13 o
   3   4  11   1037.69   1091.38     71.17 o
  -4   5  11     15.85      8.56     11.79 <
  -2   5  11   6287.02   6276.52    175.24 o
   0   5  11    402.35    333.65     57.01 o
   2   5  11  28743.60  28874.60    416.43 o
   4   5  11    161.88    189.58     27.46 o
  -5   6  11   2860.09   2735.11    124.52 o
  -3   6  11   1582.15   1999.77     88.79 o
  -1   6  11   5102.49   5011.37    174.70 o
   1   6  11   3898.99   3620.70    116.32 o
   3   6  11   6740.50   6445.64    186.88 o
   5   6  11   9278.08   9217.99    210.71 o
  -4   7  11   6764.51   6793.81    175.09 o
  -2   7  11   1480.99   1568.99     92.96 o
   0   7  11    678.70    524.23     64.88 o
   2   7  11   1051.78    912.55     77.68 o
   4   7  11    774.83    928.69     67.22 o
  -3   8  11   6456.45   6823.40    236.67 o
  -1   8  11    844.34    624.13     70.99 o
   1   8  11   1657.86   2070.87    127.93 o
   3   8  11     27.41      5.28     24.34 <
  -8   9  11   1101.66    948.68     49.46 o
   8   9  11     58.09     56.40     17.36 o
  -9  10  11   1321.85   1185.24     58.84 o
  -7  10  11   3789.55   3280.33     84.29 o
   7  10  11     49.66    108.56     31.70 o
   9  10  11    119.62    161.54     32.82 o
 -10  11  11   1793.03   1797.97     67.36 o
  -8  11  11    652.89    522.69     35.98 o
  -6  11  11   1659.09   1387.97     44.03 o
   6  11  11     46.98    101.73     33.72 o
   8  11  11   1273.51   1234.56     64.88 o
  10  11  11     43.60     74.41     21.71 o
 -11  12  11     72.62     71.35     21.78 o
  -9  12  11      1.26      6.43     12.51 <
  -7  12  11     54.11     99.79     12.55 o
  -5  12  11   1236.77   1094.30     35.66 o
  -3  12  11   1432.83   1315.61     42.13 o
  -1  12  11   1010.13   1124.24     39.65 o
   1  12  11    238.99    243.93     29.80 o
   3  12  11     15.53     20.85     16.07 <
   5  12  11    909.02    983.80     90.80 o
   7  12  11    944.25    973.19     67.58 o
   9  12  11     72.53     59.63     16.43 o
  11  12  11    997.90   1117.23     55.46 o
 -10  13  11    273.08    250.00     40.12 o
  -8  13  11   1572.69   1693.26     47.84 o
  -6  13  11    974.69    919.99     32.39 o
  -4  13  11   2271.85   2017.17     49.35 o
  -2  13  11   4414.23   4170.49     73.72 o
   0  13  11     19.92     -0.04      9.24 <
   2  13  11   3480.20   4579.20    152.77 o
   4  13  11     21.52     44.43     20.81 <
   6  13  11    918.75    899.18     55.28 o
   8  13  11    300.44    233.40     27.71 o
  10  13  11    210.96    226.24     32.21 o
  -7  14  11    190.72    169.34     13.08 o
  -5  14  11    307.10    424.05     21.35 o
  -3  14  11    567.56    647.96     27.68 o
  -1  14  11    926.86   1027.58     38.35 o
   1  14  11   1432.62   1693.94     83.50 o
   3  14  11     16.82     -9.38     12.65 <
   5  14  11    337.59    298.28     29.66 o
   7  14  11     96.93     86.70     15.35 o
  -6  15  11     18.76     32.60      5.79 o
  -4  15  11   1191.00   1237.43     39.00 o
  -2  15  11    629.24    696.30     34.44 o
   0  15  11    820.29    832.32     53.52 o
   2  15  11    642.03    680.13     51.01 o
   4  15  11    115.68     94.03     18.73 o
   6  15  11    970.72    791.67     41.01 o
  -3  16  11     34.91     65.24      9.02 o
  -1  16  11     68.93    113.66     14.77 o
   1  16  11     34.66     22.50     18.26 <
   3  16  11    901.70    940.34     63.41 o
   0   0  12  11127.40  12767.80    450.26 o
   1   1  12  41144.00  44359.40    495.69 o
   0   2  12  47584.50  58278.40    514.17 o
   2   2  12  12112.70  13658.90    311.94 o
  -1   3  12    592.19    937.03     97.99 o
   1   3  12   8699.59   8208.96    217.18 o
   3   3  12     95.80     11.29     41.45 <
  -2   4  12  30515.90  30773.00    646.12 o
   0   4  12   5978.61   6020.51    233.47 o
   2   4  12     12.33      8.30     17.15 <
   4   4  12    799.46    820.78     74.77 o
  -3   5  12   5286.50   6049.34    178.54 o
  -1   5  12    423.37    369.02     56.00 o
   1   5  12   2976.15   3063.65    133.97 o
   3   5  12   1942.30   1706.34     94.03 o
   5   5  12  10159.60   9631.37    232.32 o
  -4   6  12   2255.90   2402.00    117.79 o
  -2   6  12   1984.15   1957.50    121.75 o
   0   6  12     32.81      3.63     21.10 <
   2   6  12  10999.40  10149.60    237.60 o
   4   6  12     36.11     10.17     10.93 <
  -3   7  12    409.83    324.91     44.93 o
  -1   7  12   5731.78   6236.26    282.28 o
   1   7  12   6542.83   6288.74    242.96 o
   3   7  12   4159.32   4185.74    145.76 o
  -2   8  12   2593.46   2706.21    229.01 o
   0   8  12   1578.46   1724.28    125.70 o
   2   8  12   1667.70   1284.56    192.42 o
   9   9  12    584.99    585.66     47.88 o
  -8  10  12    313.44    204.93     24.48 o
   8  10  12      6.65     29.33     15.20 <
  10  10  12    647.41    607.09     51.73 o
  -9  11  12     13.11     17.18     10.96 <
  -7  11  12    180.90    136.34     16.93 o
  -5  11  12   1356.81   1290.31     40.04 o
   5  11  12    293.96    254.32     47.63 o
   7  11  12    505.75    510.14     43.21 o
   9  11  12    110.84     49.17     12.76 o
  11  11  12    561.11    494.51     40.30 o
 -10  12  12     17.45     76.82     16.46 o
  -8  12  12    395.74    477.39     31.63 o
  -6  12  12   2012.98   1868.28     48.81 o
  -4  12  12    198.53    249.79     18.91 o
  -2  12  12    159.63    123.69     14.13 o
   0  12  12   2218.51   2567.78     71.39 o
   2  12  12    497.70    640.55     75.31 o
   4  12  12   3356.95   3410.82    165.75 o
   6  12  12    360.26    466.93     66.39 o
   8  12  12     29.67     29.73      8.84 o
  10  12  12      0.28      1.40      9.85 <
  -9  13  12   2182.64   2202.97     84.94 o
  -7  13  12    214.44    162.76     14.74 o
  -5  13  12    463.85    447.67     23.44 o
  -3  13  12    264.11    172.29     14.88 o
  -1  13  12    154.78    157.98     16.46 o
   1  13  12     39.76     72.61     15.74 o
   3  13  12   2881.11   2740.43    147.13 o
   5  13  12    108.45     89.47     32.85 <
   7  13  12    666.55    673.01     44.90 o
   9  13  12    203.98    203.06     36.20 o
  -8  14  12     61.31     39.61     10.60 o
  -6  14  12      9.62     19.41      6.18 o
  -4  14  12    285.88    326.21     19.27 o
  -2  14  12    259.97    305.11     20.92 o
   0  14  12     70.01     83.72     14.63 o
   2  14  12    899.74    749.97     74.41 o
   4  14  12    937.48    843.68     50.83 o
   6  14  12    197.07    176.89     24.77 o
   8  14  12    771.71    662.59     36.99 o
  -5  15  12    787.85    660.36     26.82 o
  -3  15  12     28.89     26.17      6.90 o
  -1  15  12   1735.56   1666.88     60.39 o
   1  15  12    146.51    146.30     35.41 o
   3  15  12    263.71    343.79     45.11 o
   5  15  12      3.53    -10.57     12.11 <
  -2  16  12     54.55     83.65     10.71 o
   0  16  12    363.24    427.68     35.23 o
   2  16  12     21.92     20.17     11.04 <
   0   1  13   8104.42   8803.65    169.91 o
  -1   2  13   4088.52   5236.57    162.51 o
   1   2  13   3368.86   2455.74    136.34 o
  -2   3  13   4772.62   6039.71    305.39 o
   0   3  13  72957.00  83630.80    625.13 o
   2   3  13   9060.14   7441.45    278.51 o
  -3   4  13   1287.95   1597.61    150.58 o
  -1   4  13    221.22    455.07     78.43 o
   1   4  13  32488.30  35072.00    573.37 o
   3   4  13   1985.95   1564.79    148.89 o
  -4   5  13   6350.48   6030.04    186.56 o
  -2   5  13  30791.30  35546.90    601.01 o
   0   5  13    336.28    338.93     63.30 o
   2   5  13   3121.07   3175.16    161.43 o
   4   5  13  10858.10  10243.10    375.35 o
  -5   6  13   4366.82   4160.00    193.71 o
  -3   6  13    369.21    346.88     50.76 o
  -1   6  13  10825.90  11051.60    358.34 o
   1   6  13   1198.66   1400.91    106.61 o
   3   6  13   5368.24   5013.78    207.77 o
   5   6  13   1639.70   1565.51    152.01 o
  -2   7  13  13668.30  16098.20    471.75 o
   0   7  13   4974.87   4707.81    256.26 o
   2   7  13    778.42    628.76     81.99 o
  -8   9  13   3601.97   2864.87     99.17 o
   8   9  13    169.40    203.20     24.37 o
  -9  10  13     37.74     22.83     16.82 <
  -7  10  13    557.22    592.31     36.84 o
   7  10  13    735.00    584.66     54.71 o
   9  10  13   1023.40    944.69     53.88 o
 -10  11  13    132.34    149.71     37.64 o
  -8  11  13   1017.87   1099.83     45.94 o
  -6  11  13    109.10     96.48     12.94 o
  -4  11  13   7422.27   6828.50     98.53 o
   4  11  13     33.00     30.99     13.77 <
   6  11  13    926.80    908.99     76.38 o
   8  11  13   1610.22   1617.23     70.09 o
  10  11  13     72.87     56.08     15.42 o
  -9  12  13    717.21    730.09     42.74 o
  -7  12  13    163.50    128.11     14.27 o
  -5  12  13     26.62     24.26      8.38 <
  -3  12  13    405.92    526.86     26.64 o
  -1  12  13   4455.78   5070.54     89.58 o
   1  12  13    935.20   1227.83     77.18 o
   3  12  13    156.28    157.62     35.98 o
   5  12  13    342.77    418.88     55.07 o
   7  12  13    570.09    477.65     41.59 o
   9  12  13   1325.95   1478.23     75.52 o
  -8  13  13      3.85      7.66      7.15 <
  -6  13  13    522.44    484.94     23.11 o
  -4  13  13   2576.30   2853.73     58.23 o
  -2  13  13     40.14     75.59     10.14 o
   0  13  13   2594.25   2841.37     71.46 o
   2  13  13    162.27    164.16     38.21 o
   4  13  13    843.03    718.48     70.89 o
   6  13  13     30.52     19.12     10.42 <
   8  13  13    753.62    606.69     39.25 o
  -7  14  13     29.92     42.09      6.83 o
  -5  14  13   2208.45   2098.51     48.24 o
  -3  14  13     39.98     18.91      7.30 <
  -1  14  13    293.39    255.65     20.52 o
   1  14  13     38.83     24.66     20.24 <
   3  14  13     12.96     22.11     15.74 <
   5  14  13    418.55    432.61     34.47 o
   7  14  13     26.61      6.87     10.57 <
  -4  15  13    521.64    454.79     22.86 o
  -2  15  13    358.36    400.90     23.44 o
   0  15  13     13.27     23.11     10.28 <
   2  15  13    171.29    130.09     27.61 o
   4  15  13    119.72    125.59     31.16 o
  -1  16  13    241.31    366.79     48.67 o
   1  16  13    264.74    320.02     61.61 o
   1   1  14 151846.00 189377.00   1154.07 o
   0   2  14      1.00     49.50     19.55 <
   2   2  14  15182.70  16711.60    403.24 o
  -1   3  14  72985.90  88629.60   1038.18 o
   1   3  14    128.39    267.87     40.22 o
   3   3  14  23176.50  24143.50    606.01 o
  -2   4  14   2317.55   2281.26    189.36 o
   0   4  14    284.93    199.86     44.93 o
   2   4  14     65.01     11.14     25.31 <
   4   4  14   1030.33   1062.92    121.71 o
  -3   5  14  16551.90  17354.70    493.25 o
  -1   5  14  68426.90  77151.70   1057.02 o
   1   5  14    431.21    177.64     38.79 o
   3   5  14  17145.70  17067.70    443.64 o
   5   5  14    558.45    590.44     61.72 o
  -4   6  14   4777.62   4905.12    210.68 o
  -2   6  14   1334.82   1404.44    110.68 o
   0   6  14   1189.47   1154.76    155.86 o
   2   6  14      6.63     -4.28     32.96 <
   4   6  14    196.40    208.13     57.01 o
  -1   7  14   3421.11   5093.83    271.25 o
   1   7  14   3609.02   3651.37    281.92 o
   8   8  14      4.00    -19.88     16.43 <
  -7   9  14    729.00    716.04     42.96 o
   7   9  14   2758.65   2548.80    128.04 o
   9   9  14     18.40     38.25     12.29 o
  -8  10  14     58.41     34.22     12.15 <
  -6  10  14    700.28    630.78     34.36 o
   6  10  14     36.23     60.71     25.67 <
   8  10  14   4255.83   3769.70    103.38 o
  10  10  14      0.20     16.10     10.50 <
  -9  11  14    376.35    459.85     48.42 o
  -7  11  14    131.12    103.67     16.03 o
  -5  11  14   1388.37   1409.00     44.57 o
  -3  11  14    160.79    211.04     18.30 o
   3  11  14    626.68    640.16     73.33 o
   5  11  14   3917.06   3678.72    160.75 o
   7  11  14     44.53     52.44     13.16 o
   9  11  14      1.23     -4.06     10.06 <
  11  11  14    265.25    246.80     27.53 o
 -10  12  14     65.96    109.35     30.95 o
  -8  12  14    103.24     91.48     12.40 o
  -6  12  14    749.45    808.49     31.85 o
  -4  12  14     50.42     39.04      8.59 o
  -2  12  14   1000.23   1049.22     37.60 o
   0  12  14    290.91    315.17     31.70 o
   2  12  14   1700.43   1721.62    118.73 o
   4  12  14    718.67    642.21     70.99 o
   6  12  14    597.63    498.96     56.51 o
   8  12  14      2.46      8.52      9.20 <
  10  12  14      2.88     31.85     11.86 <
  -9  13  14     38.49     86.02     25.52 o
  -7  13  14     74.01     74.73      9.99 o
  -5  13  14   1018.02   1256.59     37.71 o
  -3  13  14    374.51    383.36     21.39 o
  -1  13  14    526.12    543.79     30.41 o
   1  13  14     96.80    198.46     47.92 o
   3  13  14   1339.32   1054.47     88.32 o
   5  13  14   2577.72   2875.91    153.45 o
   7  13  14    184.24    153.56     28.47 o
   9  13  14    689.37    740.41     56.08 o
  -6  14  14     93.17     74.23     10.14 o
  -4  14  14      0.53     -0.22      6.36 <
  -2  14  14     26.50     19.23      6.83 <
   0  14  14     26.07     19.19      6.97 <
   2  14  14    149.15    155.43     33.21 o
   4  14  14    159.71    134.04     18.62 o
   6  14  14    819.79    754.86     41.91 o
  -5  15  14      8.45     16.75      6.18 <
  -3  15  14      8.07     18.26      6.00 o
  -1  15  14   1337.15   1616.55     56.54 o
   1  15  14    172.26    278.00     49.78 o
   3  15  14     43.48     88.25     19.52 o
   5  15  14    277.06    242.78     31.92 o
   0   1  15   6741.16   7315.53    245.87 o
  -1   2  15   2702.18   4133.00    197.13 o
   1   2  15  20717.80  22412.40    460.32 o
  -2   3  15      5.41    199.39     73.04 <
   0   3  15  13675.40  15353.90    287.03 o
   2   3  15  18726.10  18072.20    534.15 o
  -3   4  15   2484.67   2774.00    209.96 o
  -1   4  15   4369.40   5704.95    307.80 o
   1   4  15  23623.80  23597.30    495.04 o
   3   4  15      1.05      7.37     34.58 <
  -4   5  15  10118.70  10464.00    397.85 o
  -2   5  15    189.40    107.55     39.36 <
   0   5  15    750.28    991.42    116.28 o
   2   5  15   3368.52   3525.09    205.86 o
   4   5  15   5018.94   4479.99    260.39 o
  -3   6  15     38.03     60.86     30.63 <
  -1   6  15   1827.40   1929.17    214.31 o
   1   6  15   2130.24   1692.50    141.34 o
   3   6  15    615.01    642.85     77.89 o
  -8   9  15    154.70    121.75     19.95 o
  -6   9  15   8037.13   7938.33    209.71 o
   8   9  15     41.35     37.06     13.19 <
  -9  10  15     74.56     52.73     17.15 o
  -7  10  15    863.99    813.20     39.22 o
  -5  10  15    511.13    522.54     28.97 o
   5  10  15    138.75     56.33     25.99 <
   7  10  15   1142.44   1210.33     77.14 o
   9  10  15     16.40     43.21     12.11 o
 -10  11  15    177.65    160.75     27.57 o
  -8  11  15    627.28    690.27     35.98 o
  -6  11  15     25.47     38.79     10.03 o
  -4  11  15   3071.34   2846.65     63.62 o
  -2  11  15   7252.80   7901.30    106.15 o
   0  11  15    910.94    930.99     55.68 o
   2  11  15   1474.32   1488.84    110.32 o
   4  11  15   1600.33   1041.28    113.30 o
   6  11  15     54.17      9.85     21.24 <
   8  11  15    964.20    725.24     45.22 o
  10  11  15     24.14     57.01     18.87 o
  -9  12  15     15.91      6.90      9.78 <
  -7  12  15    151.84    113.88     13.19 o
  -5  12  15    325.65    265.57     18.62 o
  -3  12  15    585.57    713.23     30.66 o
  -1  12  15    275.39    376.24     27.35 o
   1  12  15      5.17      5.21     12.90 <
   3  12  15      6.63      8.41     11.65 <
   5  12  15     12.40    -36.77     27.89 <
   7  12  15    801.73    654.57     43.60 o
   9  12  15    195.95    235.52     23.22 o
  -8  13  15    105.73    162.62     14.88 o
  -6  13  15    237.15    186.99     15.38 o
  -4  13  15    272.44    273.12     17.83 o
  -2  13  15    553.88    700.94     31.31 o
   0  13  15   1701.88   1909.94     73.76 o
   2  13  15   2964.00   3262.76    151.40 o
   4  13  15    264.73    207.01     31.42 o
   6  13  15     33.31     23.29      8.59 <
   8  13  15    567.84    419.59     30.16 o
  -5  14  15     68.55     30.23      7.19 o
  -3  14  15    289.59    220.02     16.46 o
  -1  14  15     19.37     26.85      6.83 o
   1  14  15     79.03     79.40     21.50 o
   3  14  15    324.91    455.40     55.93 o
   5  14  15      8.46      8.73      8.70 <
  -4  15  15    649.10    658.60     25.63 o
  -2  15  15     63.74     65.35      9.38 o
   0  15  15     35.23      6.94      6.04 <
   2  15  15     68.30    160.82     55.10 <
   4  15  15    189.46    162.04     28.18 o
   0   0  16  58018.20  69889.30   1365.33 o
   1   1  16   1430.66   1283.23    114.34 o
   0   2  16   8472.03   9648.87    321.57 o
   2   2  16   3557.02   3567.86    185.09 o
  -1   3  16      5.17      3.67     33.07 <
   1   3  16    665.10    734.34     76.67 o
   3   3  16     13.72    -49.03     39.54 <
  -2   4  16  45338.10  45294.80    874.70 o
   0   4  16  12570.80  11688.70    314.81 o
   2   4  16   9717.39   8329.49    366.75 o
   4   4  16    617.60    561.15     96.48 o
  -3   5  16   1330.51   1666.52    162.51 o
  -1   5  16     11.00     70.38     51.55 <
   1   5  16   1212.65   1233.69    109.17 o
   3   5  16   1879.49   1715.87    164.99 o
   0   6  16      6.26     51.83     41.91 <
   2   6  16  22075.20  20563.70    505.86 o
   8   8  16   2634.03   2438.52     84.11 o
  -7   9  16    621.77    519.24     34.40 o
   7   9  16    393.32    297.52     35.48 o
   9   9  16     55.83     47.16     14.63 o
  -8  10  16      9.50     20.81     11.57 <
  -6  10  16   1058.61    961.22     39.65 o
  -4  10  16   1323.83   1402.75     46.48 o
   4  10  16     34.38     28.11     30.81 <
   6  10  16     73.48    109.53     28.97 o
   8  10  16     57.16     60.71     15.85 o
  10  10  16   2895.70   2489.31     84.26 o
  -9  11  16    294.84    230.45     22.25 o
  -7  11  16   1013.60    961.51     39.94 o
  -5  11  16    205.21    206.36     17.51 o
  -3  11  16   1453.18   1273.99     42.60 o
  -1  11  16    516.66    562.77     37.99 o
   1  11  16    190.71    259.96     33.79 o
   3  11  16    648.68    629.55     62.83 o
   5  11  16    815.98    665.64     63.23 o
   7  11  16     60.33     47.99     16.53 <
   9  11  16   1523.45   1252.06     50.22 o
  -8  12  16    332.08    459.93     26.38 o
  -6  12  16   3619.14   3674.98     65.64 o
  -4  12  16    497.46    484.08     25.20 o
  -2  12  16    381.15    329.77     23.44 o
   0  12  16    148.86    215.06     26.20 o
   2  12  16    123.88    130.34     68.76 <
   4  12  16   3272.73   3252.48    154.78 o
   6  12  16   1996.95   1888.05    104.31 o
   8  12  16     46.25     38.97     11.68 o
  -7  13  16    182.15    159.53     14.45 o
  -5  13  16     73.12     72.04      9.60 o
  -3  13  16    384.10    270.13     19.16 o
  -1  13  16     74.24     43.31     10.06 o
   1  13  16     38.26     13.48     12.90 <
   3  13  16      4.11     17.97     15.78 <
   5  13  16    169.60    150.58     31.42 o
   7  13  16      5.24     22.11      9.96 <
  -6  14  16    145.41    180.95     13.70 o
  -4  14  16    768.74    987.14     32.32 o
  -2  14  16    912.16    990.84     36.77 o
   0  14  16   1035.50   1101.16     59.02 o
   4  14  16      2.33     10.10     13.34 <
   6  14  16     11.65     -1.04      5.68 <
  -3  15  16     17.18      7.62      5.93 <
  -1  15  16     33.37     11.90      6.69 <
   1  15  16    186.79    224.45     41.66 o
   0   1  17    614.63    826.14     80.12 o
  -1   2  17    621.06    870.46     95.18 o
   1   2  17   5187.41   5215.19    208.30 o
  -2   3  17  11257.20  10684.50    438.11 o
   0   3  17  13521.80  11683.20    295.80 o
   2   3  17  14705.50  14883.50    529.27 o
  -3   4  17   1841.40   1800.05    175.24 o
  -1   4  17     64.98     31.92     32.57 <
   1   4  17  12478.30   9684.17    409.03 o
   3   4  17    279.08    244.75     62.44 o
  -2   5  17   1315.08   1633.27    165.93 o
   0   5  17   1534.18   1305.98    139.29 o
   2   5  17    139.91    273.30     71.71 o
  -7   8  17    368.40    286.49     26.74 o
   7   8  17     45.42     60.57     19.95 o
  -8   9  17    149.07     88.82     18.08 o
  -6   9  17   1290.79   1076.79     44.79 o
   6   9  17    644.97    580.88     51.87 o
   8   9  17   1145.19   1123.59     55.50 o
  -9  10  17     15.15     30.27     11.29 <
  -7  10  17   1497.60   1459.25     52.09 o
  -5  10  17    463.80    490.66     25.74 o
  -3  10  17   1481.13   1440.24     47.27 o
  -1  10  17   1022.70   1057.02     60.39 o
   1  10  17    177.55    215.60     41.59 o
   3  10  17   2437.23   1581.22    143.03 o
   5  10  17      0.93     16.25     25.41 <
   7  10  17   1606.62   1310.11     79.94 o
   9  10  17   1097.43    969.03     67.51 o
 -10  11  17      2.85     21.96     12.04 <
  -8  11  17    169.99    169.59     20.70 o
  -6  11  17    618.03    582.25     31.02 o
  -4  11  17    106.17     82.89     11.75 o
  -2  11  17   2453.61   2299.63     61.86 o
   0  11  17     11.02     56.36     20.52 <
   2  11  17    353.74    279.15     48.31 o
   4  11  17    121.28     71.21     28.86 <
   6  11  17    974.66    852.67     66.75 o
   8  11  17   1169.27   1205.22     54.06 o
  10  11  17      0.74      2.30      8.88 <
  -9  12  17      3.30      2.05     10.57 <
  -7  12  17    340.80    352.92     23.90 o
  -5  12  17    422.19    392.53     23.47 o
  -3  12  17   1970.00   1929.49     53.49 o
  -1  12  17     90.85    141.52     21.06 o
   1  12  17   3478.61   3859.92    129.08 o
   3  12  17    797.33    727.83     71.71 o
   5  12  17    220.66    161.65     34.22 o
   7  12  17     36.16     38.21     13.88 <
   9  12  17     22.57     -1.62      6.79 <
  -6  13  17    245.42    252.55     16.89 o
  -4  13  17     32.05     23.11      7.08 o
  -2  13  17    849.06    887.18     36.88 o
   0  13  17      3.38     -7.87     10.71 <
   4  13  17     58.89     70.27     21.93 o
   6  13  17    327.45    285.34     25.88 o
  -5  14  17    869.32    811.58     27.46 o
  -3  14  17    126.03    148.67     12.58 o
  -1  14  17      0.45     19.02      8.52 <
   1  14  17   2509.30   2891.29     98.64 o
   3  14  17    133.33    119.05     25.16 o
   5  14  17   1041.26    922.76     43.24 o
   0  15  17    300.74    329.08     50.04 o
   1   1  18   3524.28   2737.63    160.75 o
   0   2  18   5943.63   7095.69    314.02 o
   2   2  18   2538.14   2841.83    169.23 o
  -1   3  18   3859.33   3599.96    188.97 o
   1   3  18    518.67    561.15     78.04 o
   3   3  18   5930.43   5301.38    303.35 o
  -2   4  18     31.62    -51.98     61.36 <
   0   4  18     32.88     77.89     64.34 <
   2   4  18   6112.69   4975.18    295.90 o
   7   7  18   7789.71   6898.27    136.34 o
  -6   8  18     68.57     78.58     14.27 o
   6   8  18     57.50     26.64     19.66 <
   8   8  18    237.04    237.49     27.32 o
  -7   9  18   1564.95   1638.98     59.35 o
  -5   9  18    558.79    489.11     29.37 o
   5   9  18    148.10    105.93     28.65 o
   7   9  18   3420.60   2923.65     96.30 o
   9   9  18      9.53     25.09     12.98 <
  -8  10  18      1.77     18.37      9.89 <
  -6  10  18   2485.82   2680.87     63.80 o
  -4  10  18      6.45      0.86      8.12 <
  -2  10  18    136.22    111.00     17.43 o
   0  10  18    301.89    209.67     33.25 o
   2  10  18     36.24     68.30     31.24 <
   4  10  18   1766.39   1534.34     85.98 o
   6  10  18     12.83     19.99     21.78 <
   8  10  18    213.10    229.37     26.20 o
  10  10  18    189.76    175.77     22.86 o
  -9  11  18   2791.85   2807.50     73.11 o
  -7  11  18   1485.04   1262.74     49.14 o
  -5  11  18   1626.19   1601.35     50.83 o
  -3  11  18    446.36    429.26     26.96 o
  -1  11  18      0.79     25.81     13.98 <
   1  11  18   1368.37   1237.25    105.03 o
   3  11  18     38.78    -97.41     58.41 <
   5  11  18   1538.28   1456.88     89.58 o
   7  11  18    808.95    794.72     47.12 o
   9  11  18    949.13    873.66     39.97 o
  -8  12  18     57.77     17.97      9.02 <
  -6  12  18    252.15    211.86     16.46 o
  -4  12  18    288.40    208.66     17.29 o
  -2  12  18    688.77    788.40     36.77 o
   0  12  18     61.70     79.40     20.42 o
   2  12  18    464.06    418.84     53.67 o
   4  12  18    151.21    114.13     29.40 o
   6  12  18      0.86     20.52     17.29 <
   8  12  18     46.38     40.51      8.30 o
  -7  13  18     46.35     75.45     13.98 o
  -5  13  18   1299.91   1310.47     38.03 o
  -3  13  18    753.05    667.37     28.25 o
  -1  13  18   2076.61   1858.11     67.33 o
   1  13  18    121.60    160.60     33.57 o
   3  13  18     63.66     93.46     33.32 <
   5  13  18     87.19    118.19     25.74 o
   7  13  18     63.00     67.40     12.33 o
  -4  14  18    189.98    187.03     13.41 o
  -2  14  18    375.34    360.03     20.96 o
   0  14  18      0.88     19.02      8.30 <
   4  14  18    282.14    288.03     24.77 o
   0   1  19      2.16    157.41     40.98 o
  -1   2  19   1365.33   1421.55    114.09 o
   1   2  19  13399.40  15247.20    497.24 o
  -2   3  19    234.35     90.08     37.89 <
   0   3  19   3175.07   3060.06    195.54 o
   2   3  19  15313.20  15579.50    590.27 o
  -1   4  19  14147.10   9211.42    675.60 o
  -6   7  19    808.59    757.20     41.34 o
   6   7  19     20.00     29.15     18.84 <
  -7   8  19     35.56     18.91     12.29 <
  -5   8  19      0.40     -1.29     12.22 <
   5   8  19    671.77    526.17     40.04 o
   7   8  19   2573.40   2314.37     87.31 o
  -8   9  19    563.34    478.29     35.26 o
  -6   9  19   2346.32   2359.58     63.08 o
  -4   9  19     50.17     42.38     10.71 o
  -2   9  19     72.17     86.84     17.00 o
   2   9  19   4977.98   4292.78    175.88 o
   4   9  19   1942.30   1421.33     78.11 o
   6   9  19    306.99    256.11     32.06 o
   8   9  19     12.85      8.77     13.05 <
  -9  10  19     43.66      6.87      8.30 <
  -7  10  19    392.30    317.22     24.34 o
  -5  10  19     20.40     28.40     10.46 <
  -3  10  19   1467.07   1382.58     45.44 o
  -1  10  19     12.27     -9.24     13.70 <
   1  10  19      4.69    -11.00     24.84 <
   3  10  19   1913.09   1721.19     80.34 o
   5  10  19    101.03     82.75     30.66 <
   7  10  19   2201.92   2044.56     85.95 o
   9  10  19     49.38     91.01     18.51 o
  -8  11  19   1892.16   2130.11     66.82 o
  -6  11  19    619.16    810.54     35.30 o
  -4  11  19    255.69    214.45     19.48 o
  -2  11  19    782.30    909.25     46.30 o
   0  11  19     63.54     95.36     23.80 o
   2  11  19    231.33    154.17     38.64 o
   4  11  19    408.89    303.27     47.56 o
   6  11  19    140.62    113.59     30.01 o
   8  11  19     82.72     66.75     13.55 o
  -7  12  19    356.59    349.43     24.91 o
  -5  12  19    328.79    307.95     20.24 o
  -3  12  19   2529.14   2588.34     59.06 o
  -1  12  19     57.89     15.92     10.39 <
   1  12  19   1167.76    965.22     93.78 o
   3  12  19    655.15    775.78    104.10 o
   5  12  19    658.32    601.48     55.86 o
   7  12  19    664.73    612.26     36.66 o
  -6  13  19     44.73     42.60      7.98 o
  -4  13  19      5.17     -3.85      6.18 <
  -2  13  19     64.68    103.85     13.16 o
   0  13  19    749.17    723.59     58.84 o
   2  13  19    685.01    781.89    140.98 o
   4  13  19    323.86    208.95     35.01 o
   6  13  19     22.36     48.17     13.59 o
  -3  14  19      1.40      8.77      4.35 <
  -1  14  19    304.73    374.02     26.96 o
   1  14  19   2714.41   2312.57    102.73 o
   0   0  20  18805.80  27305.30   1121.33 o
   1   1  20   1203.28   1575.64    140.15 o
   0   2  20   3390.31   4905.91    347.92 o
  -5   7  20   1542.69   1594.34     77.71 o
   5   7  20    860.30    606.80     89.58 o
   7   7  20   2990.45   2802.08     88.46 o
  -6   8  20    383.13    408.24     28.50 o
  -4   8  20    365.74    354.78     29.94 o
   4   8  20    238.14    201.40     22.00 o
   6   8  20   6931.60   6125.08    130.70 o
   8   8  20     10.77     17.72     12.51 <
  -7   9  20   3018.92   3074.62     79.55 o
  -5   9  20    628.60    703.60     38.75 o
  -3   9  20     42.83     53.63     14.27 o
  -1   9  20    214.44    254.21     25.67 o
   1   9  20    681.85    511.00     63.41 o
   3   9  20   4741.87   3930.20    231.35 o
   5   9  20   8009.47   6471.99    194.68 o
   7   9  20    346.63    360.50     34.15 o
   9   9  20    514.39    569.42     34.72 o
  -8  10  20   1094.77   1074.99     40.65 o
  -6  10  20    427.58    438.29     25.45 o
  -4  10  20    735.48    796.70     34.18 o
  -2  10  20    312.77    377.25     30.73 o
   0  10  20   2927.92   3119.62    119.95 o
   2  10  20   4981.78   3917.65    236.67 o
   4  10  20   4764.95   4296.74    147.88 o
   6  10  20   1299.77   1188.08     71.21 o
   8  10  20    469.30    448.93     36.77 o
  10  10  20   2689.80   2836.08    105.32 o
  -7  11  20   2176.06   2350.92     61.00 o
  -5  11  20    648.58    717.26     27.43 o
  -3  11  20    682.94    719.99     36.70 o
  -1  11  20    569.02    715.68     46.77 o
   1  11  20    104.15     66.82     32.28 <
   3  11  20    446.11    357.16     49.03 o
   5  11  20    196.43    152.27     32.24 o
   7  11  20     73.75     91.45     17.86 o
   9  11  20   1373.96   1554.90    115.24 o
  -6  12  20    322.06    328.58     19.84 o
  -4  12  20     16.45     14.77      7.30 <
  -2  12  20     74.22     79.51     14.67 o
   0  12  20    110.70    135.77     23.87 o
   2  12  20    403.39    439.01     63.48 o
   4  12  20     35.97     -8.30     29.37 <
   6  12  20    145.07    139.51     17.79 o
  -5  13  20    552.62    511.83     20.60 o
  -3  13  20    297.25    334.51     18.98 o
  -1  13  20    486.86    636.17     45.47 o
   1  13  20   2142.34   2132.66    135.95 o
   3  13  20   1018.77   1133.87    168.51 o
   5  13  20      0.88    -16.32     12.65 <
  -2  14  20    684.02    729.05     43.82 o
   0  14  20    616.01    665.79     43.35 o
  -6   7  21   1279.70   1187.43     50.72 o
  -4   7  21     34.57     22.25     13.70 <
   4   7  21  10291.30   9656.89    162.01 o
   6   7  21  23032.60  20311.10    292.13 o
  -7   8  21      4.20     -3.13     11.57 <
  -5   8  21      2.08     -6.29     11.39 <
  -3   8  21   4356.89   4463.20     95.08 o
  -1   8  21    785.04    806.12     49.96 o
   1   8  21  12645.90  12812.20    241.16 o
   3   8  21     14.69     17.79     20.31 <
   5   8  21   6712.85   6097.69    125.38 o
   7   8  21    153.91    146.19     22.57 o
  -8   9  21   2729.43   2860.34     72.14 o
  -6   9  21    677.29    665.61     33.32 o
  -4   9  21    895.42    860.51     38.14 o
  -2   9  21    467.07    397.02     32.42 o
   0   9  21    311.89    227.64     32.67 o
   2   9  21    119.12     94.32     31.02 o
   4   9  21     10.97      7.05     19.48 <
   6   9  21    370.20    327.72     35.48 o
   8   9  21    142.96    124.26     19.16 o
  -9  10  21   1785.96   1840.78     52.37 o
  -7  10  21   1221.73   1284.88     48.89 o
  -5  10  21    232.93    293.46     21.39 o
  -3  10  21     15.52     24.05      8.99 <
  -1  10  21     92.88     82.53     18.73 o
   1  10  21   2675.85   2254.95    140.98 o
   3  10  21   3378.21   2922.42    125.56 o
   5  10  21    271.35    172.97     30.16 o
   7  10  21     59.82     66.07     15.31 o
   9  10  21    457.81    445.83     27.57 o
  -8  11  21     13.86     10.53      6.22 <
  -6  11  21   2600.29   2742.23     55.28 o
  -4  11  21      6.01      2.73      5.54 <
  -2  11  21   1128.93   1159.03     57.44 o
   0  11  21    450.37    598.78     49.50 o
   2  11  21    293.04    220.42     38.50 o
   4  11  21   2505.72   2476.84    109.38 o
   6  11  21    355.01    359.82     43.64 o
   8  11  21    327.84    306.98     29.44 o
  -5  12  21    695.12    715.00     26.13 o
  -3  12  21      0.28      9.35      6.22 <
  -1  12  21      1.55      8.16      7.66 <
   1  12  21     18.32     10.46     30.55 <
   3  12  21      0.68     13.59     31.74 <
   5  12  21      2.34      3.38     20.81 <
  -4  13  21     57.13     72.68      8.12 o
  -2  13  21    735.61    754.00     39.07 o
   0  13  21     24.72     36.27     22.47 <
   2  13  21    993.83    881.75     88.46 o
   4  13  21     86.22    162.65     39.90 o
   6   6  22    240.68    252.52     24.19 o
  -5   7  22    104.45    154.13     17.15 o
  -3   7  22   4555.60   4472.08     91.66 o
   3   7  22   5927.24   5488.37    149.18 o
   5   7  22    129.41    147.16     19.66 o
   7   7  22    781.62    761.91     38.71 o
  -6   8  22   1919.70   1955.84     60.57 o
  -4   8  22    135.57    107.30     16.97 o
  -2   8  22     88.84     70.81     13.48 o
   0   8  22    856.85    810.18     52.27 o
   2   8  22    488.74    390.08     39.22 o
   4   8  22    238.08    192.71     23.18 o
   6   8  22    206.52    210.93     26.67 o
   8   8  22    581.67    603.35     35.95 o
  -7   9  22     13.89     22.47     11.00 <
  -5   9  22     10.26     31.34     12.15 <
  -3   9  22   2080.70   2198.22     56.94 o
  -1   9  22    231.09    244.29     33.97 o
   1   9  22     22.73      0.90     24.12 <
   3   9  22     93.58     81.20     26.56 o
   5   9  22   7089.79   6566.28    161.29 o
   7   9  22    102.49     93.53     18.19 o
   9   9  22   1776.39   1755.09     56.51 o
  -8  10  22      6.98     15.03      8.59 <
  -6  10  22   1041.34   1206.30     39.61 o
  -4  10  22    652.21    649.00     29.26 o
  -2  10  22   1751.77   1661.66     72.07 o
   0  10  22     63.69    145.69     26.64 o
   2  10  22    131.66    181.53     46.62 o
   4  10  22     59.52     82.39     25.63 o
   6  10  22    768.59    981.32     56.90 o
   8  10  22    372.49    475.99     31.24 o
  -7  11  22     56.57     45.87      9.24 o
  -5  11  22     76.74    129.12     13.05 o
  -3  11  22     20.25     15.28     14.05 <
  -1  11  22     54.36     47.84     29.08 <
   1  11  22   2551.80   2544.89    139.61 o
   3  11  22   1552.60   1581.32     93.67 o
   5  11  22    485.20    552.05     49.25 o
   7  11  22     25.44     23.26     11.47 <
  -6  12  22     26.57     25.67     10.96 <
  -4  12  22      0.54      3.27      5.61 <
  -2  12  22   1067.89   1199.80     44.32 o
   0  12  22      5.96     32.03     20.74 <
   2  12  22    591.04    658.74     74.26 o
   4  12  22     73.54    107.84     41.91 <
   6  12  22      5.34     36.95     22.11 <
  -3  13  22     84.85     98.46     11.65 o
  -1  13  22    109.18     95.76     12.98 o
   1  13  22      4.40     -3.06     26.56 <
   3  13  22      6.66     17.04     63.08 <
  -5   6  23      8.37      6.97     10.89 <
  -3   6  23    877.57    970.97     41.27 o
   3   6  23   1138.27   1093.07     58.77 o
   5   6  23    671.75    684.41     37.38 o
  -6   7  23     38.38     51.15     12.37 o
  -4   7  23   1135.96   1057.70     40.30 o
  -2   7  23   1226.95   1204.94     40.30 o
   0   7  23      1.08     19.05     10.82 <
   2   7  23    487.18    416.25     46.33 o
   4   7  23    925.06    867.91     45.90 o
   6   7  23    977.95    989.37     46.66 o
  -7   8  23   2139.06   2475.44     72.43 o
  -5   8  23    451.76    478.73     30.37 o
  -3   8  23   3148.79   3353.84     77.46 o
  -1   8  23    465.05    382.89     35.84 o
   1   8  23    482.29    537.17     56.36 o
   3   8  23   1003.44    856.52     62.33 o
   5   8  23    677.91    731.46     40.51 o
   7   8  23    791.83    967.30     48.85 o
  -8   9  23    134.71    163.16     16.79 o
  -6   9  23    386.51    384.51     24.55 o
  -4   9  23   1083.53   1134.27     44.86 o
  -2   9  23    219.61    196.66     23.76 o
   0   9  23   1934.46   1668.35     87.71 o
   2   9  23    185.17    150.04     40.76 o
   4   9  23     84.57     94.68     24.98 o
   6   9  23    211.41    211.51     29.26 o
   8   9  23    261.10    232.78     22.72 o
  -7  10  23    311.59    305.43     21.03 o
  -5  10  23    670.01    633.43     28.97 o
  -3  10  23   1980.76   1955.88     63.95 o
  -1  10  23      6.14     19.41     21.28 <
   1  10  23   1986.49   1895.38    119.34 o
   3  10  23     23.60    -10.86     27.61 <
   5  10  23    134.58    164.27     30.63 o
   7  10  23      0.45      7.05     13.23 <
  -6  11  23   1061.27   1211.41     37.67 o
  -4  11  23    313.50    325.38     31.02 o
  -2  11  23    371.15    340.12     35.01 o
   0  11  23    673.31    654.64     49.25 o
   2  11  23   1668.61   1640.78     99.43 o
   4  11  23     99.40    182.21     38.39 o
   6  11  23   1554.44   1891.64     64.56 o
  -5  12  23   1141.39   1530.39     68.84 o
  -3  12  23     92.31     68.91     10.57 o
  -1  12  23    148.25    105.03     30.45 o
   1  12  23   1091.74   1087.07    104.24 o
   3  12  23    322.82    363.77     48.49 o
   5  12  23    560.73    876.03     81.96 o
   0  13  23    366.83    461.97     71.68 o
   4   4  24     91.48    122.61     20.35 o
  -3   5  24    602.04    554.68     33.79 o
   3   5  24      9.42    -19.02     12.87 <
   5   5  24    352.34    322.43     27.21 o
  -4   6  24    770.86    777.11     37.46 o
  -2   6  24    673.85    616.79     34.04 o
   0   6  24    307.08    327.47     24.44 o
   2   6  24   1711.89   1666.59     71.75 o
   4   6  24     16.31    -26.17     21.75 <
   6   6  24    134.44    140.51     17.86 o
  -5   7  24   1287.27   1292.39     48.96 o
  -3   7  24    126.87     98.38     14.63 o
  -1   7  24   3024.52   2909.23     70.27 o
   1   7  24    373.54    382.28     36.92 o
   3   7  24    430.39    344.47     29.58 o
   5   7  24      5.70      7.87     12.90 <
   7   7  24    369.79    335.01     25.67 o
  -6   8  24    617.91    664.24     33.93 o
  -4   8  24    163.04    169.02     20.06 o
  -2   8  24     28.36     13.05      8.23 <
   0   8  24   1111.92   1082.94     69.48 o
   2   8  24   1042.69   1007.20     68.73 o
   4   8  24    618.99    504.61     43.03 o
   6   8  24     40.68     71.03     20.52 o
   8   8  24    436.97    540.55     32.14 o
  -7   9  24   1006.70   1158.42     42.88 o
  -5   9  24    595.73    706.95     34.44 o
  -3   9  24    736.38    798.39     43.67 o
  -1   9  24    210.69    172.57     27.86 o
   1   9  24    368.40    282.89     52.01 o
   3   9  24    653.55    501.69     51.98 o
   5   9  24    118.65    120.27     23.98 o
   7   9  24     62.21     51.62     15.10 o
  -6  10  24    614.61    718.88     28.65 o
  -4  10  24    183.66    175.34     18.04 o
  -2  10  24     93.10    131.38     20.06 o
   0  10  24     21.42     63.62     31.96 <
   2  10  24     34.69     55.86     28.54 <
   4  10  24    240.94    266.64     37.24 o
   6  10  24    339.27    362.15     32.53 o
  -5  11  24    209.69    218.73     17.83 o
  -3  11  24   1134.93   1167.55     44.29 o
  -1  11  24   1625.97   1794.45     85.30 o
   1  11  24    383.10    323.76     56.00 o
   3  11  24     22.15     30.55     21.50 <
   5  11  24     19.85    -11.72     18.62 <
  -2  12  24    162.60    247.81     44.39 o
   0  12  24    661.02    667.84     39.11 o
   2  12  24      2.18    -54.71     35.15 <
  -3   4  25   1089.93   1189.66     56.65 o
   3   4  25   2434.04   2606.89     97.95 o
  -4   5  25      0.77      4.10     13.91 <
  -2   5  25    172.72    137.13     16.79 o
   0   5  25    601.24    562.95     36.84 o
   2   5  25    391.81    404.71     34.44 o
   4   5  25    392.13    262.08     29.04 o
  -5   6  25    323.03    293.64     24.01 o
  -3   6  25    366.89    368.84     27.25 o
  -1   6  25    212.49    151.84     17.15 o
   1   6  25   1984.83   2205.52     83.00 o
   3   6  25    712.55    699.72     44.93 o
   5   6  25   2102.05   2211.34     66.39 o
  -6   7  25    979.37    958.03     40.58 o
  -4   7  25    243.21    247.41     19.27 o
  -2   7  25    595.92    602.45     31.45 o
   0   7  25    222.31    198.02     21.10 o
   2   7  25    277.45    219.05     24.77 o
   4   7  25   1627.14   1511.16     60.96 o
   6   7  25     35.70     18.51     10.35 <
  -7   8  25    500.74    641.13     31.52 o
  -5   8  25    543.98    588.18     33.21 o
  -3   8  25    238.09    241.99     22.03 o
  -1   8  25    897.27    912.70     52.12 o
   1   8  25     31.26     54.17     19.84 <
   3   8  25    144.28    101.44     23.76 o
   5   8  25   1400.23   1491.21     54.67 o
   7   8  25    384.57    495.19     33.32 o
  -8   9  25     56.56     20.49     10.71 <
  -6   9  25     39.04     43.53      9.53 o
  -4   9  25    256.29    317.22     26.28 o
  -2   9  25    119.17    148.28     20.67 o
   0   9  25    220.18    161.58     31.88 o
   2   9  25    124.22     94.86     24.30 o
   4   9  25    170.95    147.09     28.86 o
   6   9  25    359.54    422.79     34.29 o
   8   9  25    369.31    395.08     29.80 o
  -5  10  25    165.98    190.62     18.22 o
  -3  10  25   1178.63   1179.56     58.45 o
  -1  10  25     89.42     59.56     11.07 o
   1  10  25    947.14    965.83     76.78 o
   3  10  25    439.28    492.35     49.93 o
   5  10  25    387.31    597.67     43.82 o
  -4  11  25    134.17    216.72     27.68 o
  -2  11  25    417.10    527.72     44.39 o
   0  11  25    393.68    537.82     53.85 o
   2  11  25    772.04    975.89     76.06 o
   4  11  25      1.31    -24.26     25.92 <
  -1  12  25     68.18     11.07     39.00 <
   1  12  25    327.09    493.75     64.92 o
   2   2  26   1926.44   1998.15     73.76 o
  -1   3  26     61.35     58.02     12.72 o
   1   3  26      1.59      5.86      5.75 <
   3   3  26     83.04     87.17     16.75 o
  -2   4  26    736.68    666.90     41.70 o
   0   4  26    437.98    417.44     31.99 o
   2   4  26   5719.23   5636.58    143.39 o
   4   4  26   1098.35   1151.41     55.61 o
  -3   5  26    626.77    643.50     34.69 o
  -1   5  26      6.71     14.92      8.99 <
   1   5  26    191.81    201.58     23.62 o
   3   5  26      5.34     23.83     11.39 <
   5   5  26     46.69     66.64     14.85 o
  -4   6  26   4247.74   4178.65     86.49 o
  -2   6  26     20.45     11.65      9.71 <
   0   6  26   3416.44   3415.31    109.35 o
   2   6  26     30.26     20.52      8.30 <
   4   6  26     20.04      6.61     16.82 <
   6   6  26   2355.12   2255.13     57.66 o
  -5   7  26      0.69     -2.59      9.45 <
  -3   7  26     25.60     24.69      8.84 <
  -1   7  26     68.19     87.89     15.49 o
   1   7  26    707.65    709.78     46.59 o
   3   7  26     95.58     76.60     19.59 o
   5   7  26    186.48    219.09     20.78 o
   7   7  26     57.24     75.16     11.83 o
  -6   8  26     35.41     57.80     10.93 o
  -4   8  26    290.62    247.34     24.23 o
  -2   8  26    734.68    702.24     40.58 o
   0   8  26   3023.10   3034.61    114.45 o
   2   8  26     36.72     37.31     22.68 <
   4   8  26   4516.17   4547.17    108.95 o
   6   8  26     14.33     39.14     14.41 <
   8   8  26     54.70    119.27     15.31 o
  -7   9  26      7.30     30.91      9.17 o
  -5   9  26    574.35    593.43     33.18 o
  -3   9  26    214.79    225.67     27.53 o
  -1   9  26    617.30    586.85     47.20 o
   1   9  26    152.54    113.41     28.68 o
   3   9  26    227.90    214.67     33.00 o
   5   9  26     41.65     15.82     13.95 <
   7   9  26     38.63     68.19     13.62 o
  -4  10  26     79.58    116.75     15.35 o
  -2  10  26   1893.98   2073.89     78.04 o
   0  10  26     17.87     -2.37     26.92 <
   2  10  26    217.18    235.59     37.74 o
   4  10  26    900.48   1103.79     62.55 o
  -3  11  26     41.64    103.02     13.05 o
  -1  11  26    236.59    353.06     47.05 o
   1  11  26    151.46    107.30     27.14 o
   3  11  26    255.40    389.83     45.72 o
   0   1  27    532.68    609.93     71.71 o
  -1   2  27    464.23    404.61     32.24 o
   1   2  27   1205.42   1293.87     58.92 o
  -2   3  27   5030.26   4892.25    112.83 o
   0   3  27    745.27    737.53     51.73 o
   2   3  27   1147.48   1161.91     56.61 o
  -3   4  27    281.52    320.46     29.62 o
  -1   4  27    555.07    685.45     41.70 o
   1   4  27     52.85     50.43     13.80 o
   3   4  27     13.24      3.92     10.75 <
  -4   5  27   2261.40   2246.18     63.98 o
  -2   5  27    369.30    299.39     27.17 o
   0   5  27   2483.56   2398.59     74.30 o
   2   5  27   1406.27   1483.62     63.66 o
   4   5  27     50.41     70.02     18.37 o
  -5   6  27    270.86    248.10     20.17 o
  -3   6  27    221.85    221.96     23.26 o
  -1   6  27    101.36     73.51     11.83 o
   1   6  27   1139.52   1231.21     56.61 o
   3   6  27   1551.73   1532.69     62.58 o
   5   6  27    148.46    139.79     18.01 o
  -6   7  27    149.94    166.25     16.57 o
  -4   7  27    429.38    467.11     25.92 o
  -2   7  27    128.44     88.32     15.06 o
   0   7  27    705.13    707.63     60.64 o
   2   7  27    171.53    161.68     25.38 o
   4   7  27    369.37    381.46     31.20 o
   6   7  27    451.77    517.47     27.07 o
  -7   8  27     15.01     34.04      7.58 o
  -5   8  27     53.53     64.31     13.01 o
  -3   8  27      2.05     -4.03      9.45 <
  -1   8  27      3.07     -3.38     17.51 <
   1   8  27     52.49     98.71     35.44 <
   3   8  27     98.87     86.09     23.47 o
   5   8  27    502.60    605.86     40.47 o
   7   8  27    253.74    207.95     19.91 o
  -6   9  27    486.59    657.88     31.92 o
  -4   9  27    545.36    624.74     42.06 o
  -2   9  27    544.24    571.32     38.25 o
   0   9  27    309.75    224.52     40.55 o
   2   9  27    162.77    134.76     30.73 o
   4   9  27    419.71    450.94     37.02 o
   6   9  27     77.10    131.74     24.41 o
  -3  10  27    162.48    266.97     29.19 o
  -1  10  27     25.49     27.46     19.05 <
   1  10  27    724.02    893.65     66.46 o
   3  10  27     97.85     94.82     25.45 o
   1   1  28    217.65    146.95     24.77 o
   0   2  28     50.04     52.62     17.00 o
   2   2  28     67.62     37.24     11.22 o
  -1   3  28     27.45     14.31      7.98 <
   1   3  28   2317.51   2168.57     75.27 o
   3   3  28    636.30    623.26     39.79 o
  -2   4  28    351.93    457.52     33.90 o
   0   4  28    798.13    612.19     37.20 o
   2   4  28    201.96    189.33     22.90 o
   4   4  28    116.35    117.36     18.44 o
  -3   5  28    291.25    276.10     27.61 o
  -1   5  28    510.70    511.08     34.83 o
   1   5  28    126.16    125.38     18.55 o
   3   5  28      8.07     -9.53     15.03 <
   5   5  28    969.30   1033.80     47.88 o
  -4   6  28     24.11     27.14     11.72 <
  -2   6  28    165.30    143.17     19.88 o
   0   6  28     42.23     23.26     11.32 <
   2   6  28   2996.07   3128.57     86.99 o
   4   6  28    219.43    249.71     27.21 o
   6   6  28    448.90    505.97     25.84 o
  -5   7  28     19.79     33.97     10.10 o
  -3   7  28     88.95     60.32     11.79 o
  -1   7  28    488.26    472.18     32.46 o
   1   7  28    864.62    775.28     49.25 o
   3   7  28     72.69     80.16     16.39 o
   5   7  28     57.79     70.89     13.98 o
   7   7  28      6.66      8.27      9.42 <
  -6   8  28    123.07    179.59     19.16 o
  -4   8  28     78.94    106.61     18.58 o
  -2   8  28    211.49    192.31     26.42 o
   0   8  28    481.69    409.82     51.91 o
   2   8  28      0.59     22.11     23.47 <
   4   8  28     17.69      2.91     13.41 <
   6   8  28    237.82    358.60     31.92 o
  -5   9  28     11.87      9.85     12.80 <
  -3   9  28    559.23    739.37     56.40 o
  -1   9  28     27.40     38.53     12.08 o
   1   9  28    286.32    281.49     35.51 o
   3   9  28    466.04    564.20     41.30 o
   5   9  28    663.46   1023.70     84.26 o
  -2  10  28    102.38    108.20     52.80 <
   0  10  28    775.95    943.18     74.08 o
   2  10  28     76.99    133.68     26.67 o
  -1   2  29      4.10      5.72      8.73 <
   1   2  29   2016.76   2093.12     90.69 o
  -2   3  29    399.29    314.06     27.89 o
   0   3  29    203.64    218.26     28.43 o
   2   3  29   4096.51   4122.90    100.54 o
  -3   4  29    669.84    587.50     36.95 o
  -1   4  29   2849.41   2621.49     77.46 o
   1   4  29   1733.90   1832.48     66.68 o
   3   4  29    302.95    244.36     26.74 o
  -4   5  29    777.85    709.93     39.32 o
  -2   5  29    174.26    119.02     17.00 o
   0   5  29      9.10     20.02      9.24 <
   2   5  29      5.12      7.66      6.51 <
   4   5  29   3146.71   3262.00     84.04 o
  -5   6  29    994.82   1068.45     42.45 o
  -3   6  29    180.66    151.22     17.51 o
  -1   6  29   1949.16   2086.29     80.99 o
   1   6  29      0.51     -4.39      7.08 <
   3   6  29    123.23    112.91     16.07 o
   5   6  29    997.06   1109.29     43.35 o
  -6   7  29    694.41    819.96     30.59 o
  -4   7  29     15.49      3.16      9.45 <
  -2   7  29    170.52    206.22     26.28 o
   0   7  29    507.32    442.20     41.01 o
   2   7  29    128.88    117.94     21.60 o
   4   7  29      4.76    -16.53     13.77 <
   6   7  29      9.42      4.71      9.85 <
  -5   8  29     61.74     47.16     13.62 o
  -3   8  29   1086.47   1185.81     67.76 o
  -1   8  29    174.81    266.18     28.61 o
   1   8  29    279.08    276.67     40.19 o
   3   8  29    808.67   1004.75     60.03 o
   5   8  29      0.59     16.10     14.34 <
  -2   9  29    146.47    156.90     31.20 o
   0   9  29    280.58    325.20     57.15 o
   2   9  29   1120.93   1479.35     74.95 o
   1   1  30    878.49    973.84     58.92 o
   0   2  30    499.29    518.05     61.14 o
   2   2  30    815.10    748.93     41.45 o
  -1   3  30    681.69    735.88     40.22 o
   1   3  30     78.96     77.68     14.20 o
   3   3  30   1862.29   1660.05     60.39 o
  -2   4  30    115.94     77.50     13.12 o
   0   4  30     78.01     29.40     11.93 <
   2   4  30    164.67    180.95     19.84 o
   4   4  30    525.19    522.61     33.90 o
  -3   5  30   1117.35   1217.81     49.32 o
  -1   5  30   2078.28   1958.18     78.51 o
   1   5  30    609.72    595.26     35.37 o
   3   5  30   2123.59   2102.57     65.49 o
   5   5  30     11.06     14.70     10.60 <
  -4   6  30    346.03    416.90     26.78 o
  -2   6  30     72.87     46.37     12.19 o
   0   6  30    686.66    688.29     44.07 o
   2   6  30      4.42      6.90     16.75 <
   4   6  30     66.87     51.11     13.73 o
   6   6  30      0.60     -2.19      7.66 <
  -5   7  30    107.18    159.02     18.58 o
  -3   7  30    149.86    190.55     19.88 o
  -1   7  30      3.78     -2.84     15.92 <
   1   7  30   1153.12   1180.96     63.88 o
   3   7  30   2739.62   3020.05     77.53 o
   5   7  30    369.71    414.92     26.85 o
  -2   8  30      0.96      1.29     10.17 <
   0   8  30     41.31     18.37     39.40 <
   2   8  30      2.50     -4.39     20.96 <
   0   1  31    421.27    426.07     52.77 o
  -1   2  31     56.91     38.64      8.73 o
   1   2  31   1162.47   1133.69     60.96 o
  -2   3  31    255.23    296.37     24.30 o
   0   3  31   2489.64   2406.64    125.20 o
   2   3  31   2440.86   2193.98     66.86 o
  -3   4  31     63.71     83.72     13.55 o
  -1   4  31    793.70    849.76     50.83 o
   1   4  31   3004.45   2851.68     89.83 o
   3   4  31     23.19     41.95     10.53 o
  -4   5  31   1901.32   2134.28     60.14 o
  -2   5  31    154.33    148.02     21.68 o
   0   5  31    102.05    169.05     32.64 o
   2   5  31    602.18    551.66     36.74 o
   4   5  31    618.65    721.36     37.96 o
  -5   6  31    873.56   1117.73     46.48 o
  -3   6  31    386.36    362.33     32.17 o
  -1   6  31   1409.23   1434.67     61.32 o
   1   6  31     29.47     11.22      8.09 <
   3   6  31    119.57    162.51     19.02 o
   5   6  31    260.04    234.22     18.98 o
  -2   7  31    374.78    355.32     34.08 o
   0   7  31   2012.67   2235.07     90.80 o
   2   7  31      7.72     22.11     16.10 <
   0   2  32    856.44    755.58     67.87 o
   2   2  32    182.17    166.43     17.72 o
  -1   3  32      3.45     13.91     10.46 <
   1   3  32    101.73    139.43     30.12 o
   3   3  32      6.42      5.64      8.84 <
  -2   4  32   6704.39   6947.59    137.67 o
   0   4  32   1385.00   1338.69     86.41 o
   2   4  32    329.02    320.74     23.83 o
   4   4  32      1.86     -1.29     10.21 <
  -3   5  32     66.94     60.96     13.62 o
  -1   5  32      0.05     -6.61     10.86 <
   1   5  32     22.49     -0.83      5.82 <
   3   5  32      0.01     33.14     11.93 <
  -2   6  32      5.80     11.29      9.27 <
   0   6  32    108.07    168.95     20.56 o
   2   6  32   2582.12   2874.72     73.29 o
  -1   2  33      6.42     15.28     12.44 <
   1   2  33   1123.77   1146.49     76.28 o
  -2   3  33   1091.42   1060.58     51.83 o
   0   3  33    461.33    394.25     45.44 o
   2   3  33   2360.93   2665.63     64.59 o
  -3   4  33     66.81     25.20      9.13 <
  -1   4  33     65.05     39.07     10.96 o
   1   4  33   1009.72   1086.93     73.22 o
   3   4  33      0.32      9.74      6.94 <
  -2   5  33    404.62    548.28     49.17 o
   0   5  33     56.73      7.19     33.07 <
   2   5  33    747.91    853.32     46.30 o
   0   2  34    121.48     71.14     16.50 o
   2   2  34    611.17    591.20     35.91 o
  -1   3  34   1062.87   1277.12     75.20 o
   1   3  34    109.80    136.56     26.17 o
