# Supplementary material for: Photocrystallographic and spectroscopic studies of a model (N,N,O)-donor square-planar nickel(II) nitro complex: in search of high-conversion and stable photoswitchable materials
Source: IUCrJ. 2020 Oct 29;7(Pt 6):1188–98. doi: 10.1107/S205225252001307X (PMC7642791; doi:10.1107/S205225252001307X)
Supplement: Supplementary file 10 [file m-07-01188-sup10.hkl]

#=======================================================================
data_180K_irr_160K
#=======================================================================

_cell_length_a                           14.8477(3)
_cell_length_b                           14.8477(3)
_cell_length_c                           29.8554(5)
_cell_angle_alpha                        90
_cell_angle_beta                         90
_cell_angle_gamma                        90

# STRUCTURE-FACTOR LIST

loop_
 _refln_index_h
 _refln_index_k
 _refln_index_l
 _refln_F_squared_calc
 _refln_F_squared_meas
 _refln_F_squared_sigma
 _refln_observed_status
   2   2   0     30.41     35.56      4.50 o
   2   4   0   3453.34   3209.67     57.09 o
   4   4   0  18996.90  22782.40    228.71 o
  -4   6   0  18862.30  20427.80    210.45 o
  -2   6   0  10590.10   9325.95     94.49 o
   0   6   0  10634.20   9731.24    111.68 o
   2   6   0  49126.40  45260.40    263.62 o
   4   6   0  32406.40  35518.60    255.63 o
   6   6   0    101.87    171.23     21.82 o
  -6   8   0   2845.41   2808.45     97.13 o
  -4   8   0 122462.00 124330.00    596.19 o
  -2   8   0 131192.00 137087.00    574.64 o
   0   8   0   2849.01   3482.74     74.26 o
   2   8   0   5347.34   4962.15    105.92 o
   6   8   0  27112.90  26555.90    275.05 o
   8   8   0   9384.09   9675.25    178.64 o
  -8  10   0     34.49     26.48      9.12 <
  -6  10   0    927.11    829.10     45.10 o
  -4  10   0  10189.50  10048.80    178.99 o
  -2  10   0   2548.18   2597.50    103.16 o
   0  10   0  19104.10  19679.80    317.55 o
   2  10   0   8262.52   8615.78    186.17 o
   4  10   0   6029.23   6303.12    132.30 o
   6  10   0     42.26     44.56     12.14 o
   8  10   0    157.65    131.64     23.45 o
  10  10   0    210.68    306.44     41.28 o
 -10  12   0    277.18    396.95     41.63 o
  -8  12   0    486.90    367.85     42.52 o
  -6  12   0      7.11     24.13     16.49 <
  -4  12   0   9239.98   8595.37    230.12 o
  -2  12   0  13942.20  14676.40    254.25 o
   0  12   0  18335.90  18765.50    317.49 o
   2  12   0    997.74   1057.05     54.32 o
   4  12   0  15134.90  15030.00    208.30 o
   6  12   0   7337.79   8087.71    283.51 o
   8  12   0   1487.16   1681.99    126.07 o
  10  12   0     14.94     78.21     20.48 o
  12  12   0   1075.58    988.95     56.82 o
 -12  14   0     66.76     27.55     11.64 <
 -10  14   0     10.32      8.36      9.33 <
  -8  14   0   1128.82   1394.33    119.53 o
  -6  14   0      2.12     35.91     25.26 <
  -4  14   0    990.78   1298.14    123.47 o
  -2  14   0    774.95    803.05     82.75 o
   0  14   0     28.83     20.04     28.81 <
   2  14   0   4899.95   4987.22    180.38 o
   4  14   0   1614.60   1562.73     95.34 o
   6  14   0    909.94    840.94     85.82 o
   8  14   0   1538.03   1648.03     87.82 o
  10  14   0     79.89     33.42      9.47 o
  -8  16   0   1111.85    801.99     42.25 o
  -6  16   0   1394.52   1219.85     88.36 o
  -4  16   0    101.83     68.09     17.69 o
  -2  16   0   2543.04   3299.99    149.33 o
   0  16   0   3552.33   3677.58    182.73 o
   2  16   0     15.07     21.76     22.97 <
   4  16   0   1238.40   1347.37     72.72 o
   6  16   0   1519.71   1521.33     73.02 o
   8  16   0    103.52     57.48     12.05 o
  -2  18   0    287.67    401.76     65.99 o
   0  18   0    796.73    782.43     87.18 o
   0   1   1  25179.30  23601.00    163.12 o
  -1   2   1   4597.31   4714.32     31.77 o
   1   2   1  40731.50  43786.90    129.15 o
  -2   3   1  70109.60  73526.90    185.93 o
   0   3   1  64451.10  62090.90    322.34 o
   2   3   1   4020.94   4064.79     43.14 o
  -3   4   1  27700.00  31128.30    128.34 o
   1   4   1  28831.50  30370.80    124.19 o
   3   4   1   1866.16   2562.73     39.07 o
  -4   5   1  15559.70  15473.40    120.56 o
  -2   5   1    357.17    333.11     12.32 o
   0   5   1  75767.00  73856.10    203.29 o
   2   5   1  16374.50  15572.60     92.39 o
   4   5   1   1199.02   1418.58     38.33 o
  -5   6   1  24407.00  25608.10    177.69 o
  -3   6   1      3.96     92.96      7.08 o
  -1   6   1  18123.00  18376.40     99.13 o
   1   6   1     14.27     48.15      4.00 o
   3   6   1    570.68    566.37     22.27 o
   5   6   1  11235.60  11861.90    126.90 o
  -6   7   1     41.26     77.61     11.10 o
  -4   7   1   4084.71   3442.26     64.85 o
  -2   7   1  38492.90  40103.10    153.07 o
   0   7   1  50077.60  49234.20    187.12 o
   2   7   1    686.88    858.63     29.97 o
   4   7   1    817.76    826.53     32.72 o
   6   7   1   1340.58   1236.06     44.64 o
  -7   8   1   2561.78   2231.97     55.27 o
  -5   8   1   4369.48   4895.54     86.65 o
  -3   8   1  41950.10  41148.70    249.85 o
  -1   8   1  40899.50  43299.20    190.05 o
   3   8   1  13437.10  14200.00    133.09 o
   5   8   1    877.52    796.73     38.33 o
   7   8   1   2842.99   3050.08     68.26 o
  -8   9   1   1042.84    943.34     39.67 o
  -6   9   1   2920.05   3003.29     65.43 o
  -4   9   1    224.57    169.87     18.27 o
  -2   9   1   1707.98   1860.61     58.12 o
   0   9   1  37418.10  38517.80    220.89 o
   2   9   1   1000.53   1078.96     40.78 o
   4   9   1   9105.97   8799.13    133.85 o
   6   9   1      2.23     25.14      7.43 o
   8   9   1    662.17    698.52     36.14 o
  -9  10   1   2592.62   2500.76     93.07 o
  -7  10   1   6278.91   6652.20     96.22 o
  -5  10   1    168.87    263.26     18.70 o
  -3  10   1  10659.40  10526.60    136.21 o
  -1  10   1      1.10     11.27      7.53 <
   1  10   1    616.42    645.05     32.18 o
   3  10   1   5581.19   5411.75     85.10 o
   5  10   1   3490.48   3308.37     67.18 o
   7  10   1   3356.87   3346.60     80.95 o
   9  10   1    139.30    192.32     30.05 o
 -10  11   1    953.18    945.82     49.58 o
  -8  11   1     67.24     59.09     12.98 o
  -6  11   1   1871.86   1793.69     51.48 o
  -4  11   1   1750.21   2013.53     64.17 o
  -2  11   1   8616.84   9188.69    132.10 o
   0  11   1      0.41      8.81      6.09 <
   2  11   1   2372.42   2364.27     54.10 o
   4  11   1   3855.88   3833.52     75.60 o
   6  11   1      2.65     21.86      7.22 o
   8  11   1   5343.31   5489.21    162.54 o
  10  11   1    724.16    944.62     50.65 o
 -11  12   1      8.63     31.76      7.91 o
  -9  12   1    888.53    916.11     46.48 o
  -7  12   1      0.05     11.15      8.03 <
  -5  12   1  13947.10  13634.80    242.01 o
  -3  12   1  27282.20  28602.40    265.97 o
  -1  12   1   2238.06   1983.93     72.78 o
   1  12   1  12896.50  12842.00    162.23 o
   3  12   1      9.50     26.23      8.22 o
   5  12   1   1238.69   1170.15     53.38 o
   7  12   1   2722.40   2668.59    114.31 o
   9  12   1   1110.12   1237.54     64.81 o
  11  12   1    908.17    770.46     40.17 o
 -12  13   1   2199.51   2365.94     54.84 o
 -10  13   1     96.06     99.51     14.82 o
  -8  13   1   1295.41   1202.99     72.05 o
  -6  13   1    288.91    347.13     69.83 o
  -4  13   1      4.51      5.90      6.58 <
  -2  13   1    261.71    278.48     35.69 o
   0  13   1   3652.93   3568.85     92.06 o
   2  13   1    262.15    286.88     25.92 o
   4  13   1    123.87    117.36     20.87 o
   6  13   1      5.27     18.86      9.29 <
   8  13   1    374.24    436.25     43.49 o
  10  13   1    256.80    303.41     25.08 o
  12  13   1     11.44      3.20      3.59 <
 -11  14   1     79.65    100.74     13.89 o
  -9  14   1    124.79    114.12     15.69 o
  -7  14   1     15.74    -19.57     26.58 <
  -5  14   1    154.47    255.85     37.67 o
  -3  14   1    306.58    237.71     28.13 o
  -1  14   1   1335.88   1409.23     73.52 o
   1  14   1   1192.35   1364.85     72.16 o
   3  14   1    893.34    817.04     50.67 o
   5  14   1   1994.60   2009.94     72.72 o
   7  14   1    956.41    881.62     60.29 o
   9  14   1   1335.51   1372.80     53.36 o
  11  14   1    478.88    421.43     23.22 o
 -10  15   1     26.84     41.55      8.50 o
  -8  15   1    505.12    665.58     40.25 o
  -6  15   1    830.93    861.66     53.99 o
  -4  15   1   2283.43   2358.41     95.42 o
  -2  15   1    676.07    647.17     48.77 o
   0  15   1    484.08    512.83     43.14 o
   2  15   1    643.77    443.66     48.50 o
   4  15   1     13.46     11.15      8.03 <
   6  15   1      6.05     11.62      8.28 <
   8  15   1     90.49    102.04     13.40 o
  10  15   1     68.54     51.39      7.72 o
  -9  16   1      9.85      0.12      3.34 <
  -7  16   1    178.62     83.90     12.86 o
  -5  16   1   2461.96   2344.56     84.67 o
  -3  16   1    210.26    272.57     28.15 o
  -1  16   1    579.55    568.02     43.06 o
   1  16   1    121.00     94.41     26.48 o
   3  16   1    127.44     81.98     19.32 o
   5  16   1    316.02    369.58     26.85 o
   7  16   1     18.90     14.67      5.99 <
   9  16   1    511.51    472.66     28.22 o
  -6  17   1     10.53     22.00      9.76 <
  -4  17   1   1218.14   1397.46     57.96 o
  -2  17   1     41.98     53.89     11.64 o
   0  17   1     37.23     65.35     20.74 o
   2  17   1     10.89      3.57     11.06 <
   4  17   1    796.85    732.25     41.84 o
   6  17   1     54.01     41.98      8.85 o
  -3  18   1    133.28    183.90     30.44 o
  -1  18   1     57.59     84.01     24.31 o
   1  18   1    302.82    315.86     35.52 o
   0   2   2  18822.00  18113.00     61.49 o
   2   2   2  83272.70  89674.30    412.16 o
  -1   3   2  60370.80  57680.10    143.34 o
   1   3   2   3492.77   4090.10     36.62 o
   3   3   2  20197.80  21192.00    111.31 o
  -2   4   2  43388.10  42340.10    115.89 o
   0   4   2  12008.90  11667.80     67.93 o
   2   4   2  20187.70  21122.80    115.48 o
   4   4   2   2200.44   2490.48     48.52 o
  -3   5   2  42256.00  41459.10    139.69 o
  -1   5   2  63384.60  60005.20    169.85 o
   1   5   2  19451.70  19111.80    102.75 o
   3   5   2  25371.10  27336.70    152.68 o
   5   5   2   3032.32   3233.86     60.39 o
  -4   6   2   1601.49   1694.91     41.82 o
  -2   6   2     96.49    132.39      8.32 o
   0   6   2   5612.83   5198.89     54.72 o
   2   6   2   1496.16   1640.38     34.04 o
   4   6   2    421.06    489.17     23.10 o
   6   6   2    403.18    507.75     28.42 o
  -5   7   2  11244.30  11261.30    125.16 o
  -3   7   2  41944.70  41337.90    208.47 o
  -1   7   2  20658.40  20927.20    112.39 o
   1   7   2   6821.42   6655.86     76.20 o
   3   7   2  13027.40  12889.80    116.64 o
   5   7   2    125.51    256.93     20.37 o
   7   7   2  15034.50  14691.30    174.33 o
  -6   8   2    439.35    514.81     32.18 o
  -4   8   2    767.96    917.42     38.60 o
  -2   8   2     69.69    165.99     10.57 o
   0   8   2   2807.78   2818.58     47.82 o
   2   8   2   2752.11   2832.43     57.03 o
   4   8   2    228.48    198.70     17.32 o
   6   8   2   1135.60   1160.08     41.18 o
   8   8   2      0.32     15.44      5.30 <
  -7   9   2   5699.77   5817.06     95.34 o
  -5   9   2   1953.11   1901.72     58.43 o
  -3   9   2  26619.60  26834.70    207.23 o
  -1   9   2    239.99    377.34     21.16 o
   1   9   2  14275.70  14307.90    151.75 o
   3   9   2    185.95    245.14     19.26 o
   5   9   2   4226.62   4170.97     81.73 o
   7   9   2   7076.55   6955.88    111.33 o
   9   9   2    508.00    489.52     29.62 o
  -8  10   2   4148.28   4251.40     83.28 o
  -6  10   2   2142.63   2211.35     53.93 o
  -4  10   2   2127.88   2178.01     58.74 o
  -2  10   2    510.72    628.91     36.02 o
   0  10   2     51.57     76.06     11.48 o
   2  10   2   1289.32   1323.18     44.25 o
   4  10   2    475.04    542.77     26.73 o
   6  10   2    973.72   1056.32     41.88 o
   8  10   2     43.57     48.30      9.29 o
  10  10   2   2343.43   2341.23     89.91 o
  -9  11   2   1034.63   1167.84     55.81 o
  -7  11   2   2840.92   2725.99     85.51 o
  -5  11   2   1256.70   1210.88     49.17 o
  -3  11   2   5070.85   5422.79    120.27 o
  -1  11   2    297.18    373.57     29.45 o
   1  11   2  14526.90  14094.20    132.80 o
   3  11   2     40.35     92.82     10.48 o
   5  11   2   6449.01   6381.34     99.22 o
   7  11   2   2607.11   2827.10    130.14 o
   9  11   2    134.94    102.31     20.70 o
  11  11   2     58.37     57.44     12.28 o
 -10  12   2     61.01     36.64      9.29 o
  -8  12   2   3045.00   3041.00     86.23 o
  -6  12   2   1107.97   1015.43     59.32 o
  -4  12   2   2803.85   3199.41    105.24 o
  -2  12   2   2259.18   2279.77     80.10 o
   0  12   2    816.28    796.94     40.06 o
   2  12   2     10.96      6.81      5.37 <
   4  12   2   2248.20   2139.33     59.34 o
   6  12   2    175.38    215.11     28.71 o
   8  12   2   1655.04   1757.72     90.28 o
  10  12   2   1844.02   1839.25     67.37 o
  12  12   2     75.07     78.80     11.31 o
 -11  13   2    110.00     77.54     10.28 o
  -9  13   2    790.06    907.73     46.38 o
  -7  13   2    388.79    484.07     53.02 o
  -5  13   2   4071.73   4696.48    192.59 o
  -3  13   2   1253.57   1424.05     88.79 o
  -1  13   2    907.50    781.40     47.51 o
   1  13   2    542.40    592.04     37.01 o
   3  13   2   1212.01   1251.37     57.11 o
   5  13   2   2828.85   2832.37     89.33 o
   7  13   2     68.16     56.29     15.01 o
   9  13   2    336.66    363.54     33.17 o
  11  13   2     77.38    160.23     16.99 o
  13  13   2    214.27    140.54     28.50 o
 -10  14   2    443.39    401.20     35.60 o
  -8  14   2    302.61    354.16     41.80 o
  -6  14   2    452.23    482.83     48.79 o
  -4  14   2    802.25    730.15     54.01 o
  -2  14   2     48.66     59.88     16.08 o
   0  14   2   1126.03   1134.51     69.16 o
   2  14   2     71.96     45.30     15.31 <
   4  14   2   1977.66   2030.91     76.35 o
   6  14   2     31.35     44.65     10.92 o
   8  14   2     55.13     67.72     13.04 o
  10  14   2    193.86    149.33     15.65 o
  -9  15   2    220.94    167.43     16.68 o
  -7  15   2   1600.91   1392.34     68.55 o
  -5  15   2    435.06    632.85     48.86 o
  -3  15   2     14.58     29.06     11.15 <
  -1  15   2    327.01    390.31     41.05 o
   1  15   2     18.71     40.45     14.51 <
   3  15   2     52.22     50.84     12.92 o
   5  15   2     13.91     -1.86      9.76 <
   7  15   2   1230.92   1092.57     53.02 o
   9  15   2    678.90    631.51     31.58 o
  -8  16   2     40.69     79.47     10.49 o
  -6  16   2    203.72    135.34     25.47 o
  -4  16   2    904.69   1019.75     55.21 o
  -2  16   2   1108.07    992.32     61.30 o
   0  16   2   2252.88   2189.70     98.74 o
   2  16   2     73.65     87.95     27.47 o
   4  16   2    517.91    501.02     35.21 o
   6  16   2    279.10    268.08     23.90 o
   8  16   2     91.22    109.91     13.33 o
  -5  17   2    132.03    155.57     22.09 o
  -3  17   2    551.90    486.82     38.20 o
  -1  17   2    204.82    243.06     33.33 o
   1  17   2    140.42    183.51     30.77 o
   3  17   2    608.91    608.33     42.42 o
   5  17   2    192.39    252.41     22.75 o
   7  17   2     95.86     81.67     14.47 o
  -2  18   2     62.20     97.65     24.93 o
   0  18   2    785.92    740.84     59.82 o
   2  18   2     61.02     91.00     29.35 o
   0   1   3  14727.60  13950.00     60.85 o
  -1   2   3  18445.30  19749.00     94.16 o
   1   2   3  18715.60  19249.10     86.48 o
  -2   3   3   7430.00   7657.09     61.98 o
   0   3   3   1890.77   1864.59     24.19 o
   2   3   3   3277.85   3205.40     41.51 o
  -3   4   3   7713.95   7534.22     62.17 o
  -1   4   3  12516.40  11600.20     69.62 o
   1   4   3    246.01    279.67     11.10 o
   3   4   3   1630.06   1482.71     35.52 o
  -4   5   3  21653.80  22143.90    142.04 o
  -2   5   3   2569.32   2542.23     38.70 o
   0   5   3    762.00    673.49     18.91 o
   2   5   3   5489.61   6124.52     63.03 o
   4   5   3  28805.30  30139.40    166.26 o
  -5   6   3  16017.00  15395.10    138.64 o
  -3   6   3    113.55    110.57      8.61 o
  -1   6   3  19894.00  18560.70    101.63 o
   3   6   3   1619.52   1346.40     36.80 o
   5   6   3    250.56    182.01     15.27 o
  -6   7   3   1137.41   1204.89     43.49 o
  -4   7   3    465.77    446.14     25.16 o
  -2   7   3      5.03     37.46      5.92 o
   0   7   3  13425.50  12493.70     94.04 o
   2   7   3   3667.40   3400.43     58.16 o
   4   7   3   1496.25   1838.07     49.64 o
   6   7   3   4085.83   4321.82     84.71 o
  -7   8   3  12087.50  12247.50    135.05 o
  -5   8   3     14.86     21.18      5.88 o
  -3   8   3  21601.60  22299.90    187.19 o
  -1   8   3   1566.01   1489.42     33.56 o
   1   8   3   6649.57   6244.81     91.62 o
   3   8   3  14465.50  14769.20    148.92 o
   5   8   3    183.38    192.18     18.43 o
   7   8   3    623.26    658.42     32.57 o
  -8   9   3   3185.98   2931.01     67.04 o
  -6   9   3   2458.47   2303.01     55.05 o
  -4   9   3   3812.24   3922.29     80.70 o
  -2   9   3   2373.78   2521.16     62.25 o
   0   9   3   5796.91   5801.60     85.26 o
   2   9   3  22414.90  22079.70    184.96 o
   4   9   3   4806.75   4978.88     93.95 o
   6   9   3    682.25    700.32     32.65 o
   8   9   3    461.68    519.57     31.13 o
  -9  10   3    348.39    372.33     35.38 o
  -7  10   3    369.84    326.43     22.11 o
  -5  10   3     27.57     32.80      7.00 o
  -3  10   3   3477.87   3264.47     76.47 o
  -1  10   3    831.16    819.64     42.79 o
   1  10   3   1418.83   1395.77     44.03 o
   3  10   3   3967.89   4019.47     67.02 o
   5  10   3   1515.66   1378.91     46.89 o
   7  10   3   6134.14   6071.97    109.21 o
   9  10   3   1641.37   1902.45     82.97 o
 -10  11   3    639.56    661.42     41.12 o
  -8  11   3   2091.24   2268.73     72.74 o
  -6  11   3    771.62   1020.76     41.28 o
  -4  11   3   9796.97  10020.40    181.43 o
  -2  11   3   3169.67   2943.83     84.83 o
   0  11   3    488.71    511.90     34.04 o
   2  11   3    174.98    160.83     15.67 o
   4  11   3    556.93    597.55     27.99 o
   6  11   3   3348.78   3409.78     77.05 o
   8  11   3   2381.51   2405.24    107.39 o
  10  11   3     73.07     81.84     16.28 o
 -11  12   3    369.74    334.85     23.53 o
  -9  12   3   2662.80   2743.39     88.55 o
  -7  12   3    145.91     90.55     14.04 o
  -5  12   3   5910.93   5727.46    164.32 o
  -3  12   3    913.80    863.56     60.46 o
  -1  12   3   3633.61   3361.35     90.94 o
   1  12   3   3054.73   2761.14     75.77 o
   3  12   3   2838.18   2769.62     62.40 o
   5  12   3    521.52    501.02     45.28 o
   7  12   3    269.42    232.06     29.80 o
   9  12   3    757.27    790.75     51.97 o
  11  12   3     64.24     93.54     13.40 o
 -12  13   3     16.52      7.64      4.46 <
 -10  13   3     42.83     22.02      5.90 o
  -8  13   3    107.72     68.67     11.56 o
  -6  13   3     22.28      8.73     11.93 <
  -4  13   3   3983.86   4525.23    159.16 o
  -2  13   3    337.51    438.95     41.78 o
   0  13   3  13798.60  13581.30    230.65 o
   2  13   3   7370.37   6955.39    137.75 o
   4  13   3     43.42     21.22     10.13 <
   6  13   3    223.87    218.48     26.81 o
   8  13   3    174.28    185.86     24.99 o
  10  13   3    472.22    504.36     32.47 o
  12  13   3   1085.72   1054.59     35.75 o
 -11  14   3    358.53    336.83     24.75 o
  -9  14   3   1769.52   1857.29     70.73 o
  -7  14   3     18.95     55.96     23.03 <
  -5  14   3   1582.31   1624.59     81.09 o
  -3  14   3    104.91    123.47     20.39 o
  -1  14   3   2021.69   2225.88    106.42 o
   1  14   3    675.07    708.74     51.25 o
   3  14   3   1581.22   1523.37     58.43 o
   5  14   3   2149.79   2076.05     80.60 o
   7  14   3   1404.72   1510.70     68.86 o
   9  14   3     84.72     99.79     14.10 o
  11  14   3    106.13    116.54     12.24 o
 -10  15   3    135.54    112.16     13.60 o
  -8  15   3      4.76     14.26     10.30 <
  -6  15   3    159.08    102.00     21.94 o
  -4  15   3    214.51    153.15     19.94 o
  -2  15   3    448.54    397.39     42.04 o
   0  15   3     75.15    129.58     28.65 o
   2  15   3    633.55    698.57     43.92 o
   4  15   3   4084.77   3897.30     98.62 o
   6  15   3   2419.83   2388.79     70.03 o
   8  15   3    251.92    198.70     19.15 o
  10  15   3   1363.01   1259.88     42.93 o
  -9  16   3     83.89     95.83     16.08 o
  -7  16   3    658.32    575.01     36.49 o
  -5  16   3   1502.79   1725.66     73.95 o
  -3  16   3    972.98    951.88     61.28 o
  -1  16   3   1578.09   1600.15     76.78 o
   1  16   3    983.23    955.56     63.12 o
   3  16   3    530.71    600.11     44.07 o
   5  16   3     76.64     61.36      9.49 o
   7  16   3   1078.89   1059.21     45.26 o
   9  16   3      7.64      0.43      2.15 <
  -6  17   3     51.84     73.36     15.09 o
  -4  17   3    183.67    296.87     31.91 o
  -2  17   3    176.29    115.01     22.56 o
   0  17   3   1183.99    989.34     68.57 o
   2  17   3    546.09    514.17     43.06 o
   4  17   3     17.04     62.87     16.28 o
   6  17   3      5.92     -1.71      5.55 <
  -3  18   3    531.56    681.91     60.97 o
  -1  18   3    149.94    145.43     25.02 o
   1  18   3   1101.89   1163.30     67.99 o
   0   0   4    118.21     70.80      6.11 o
   1   1   4  18802.10  19773.60     86.28 o
   0   2   4  14774.10  15222.10     75.63 o
   2   2   4    899.68    968.04     24.19 o
  -1   3   4   1332.99   1386.03     24.02 o
   1   3   4  62123.60  65126.60    220.68 o
   3   3   4     19.09     65.28      7.14 o
  -2   4   4   2685.30   2063.13     34.59 o
   0   4   4  20240.00  20014.40    102.95 o
   2   4   4    591.30    645.48     21.14 o
   4   4   4   1746.07   1519.36     37.98 o
  -3   5   4   3452.99   3444.18     45.16 o
  -1   5   4  15643.90  14895.50     95.85 o
   1   5   4   1764.40   1634.14     32.65 o
   3   5   4    190.14    187.00     12.92 o
   5   5   4  27541.20  28764.70    193.79 o
  -4   6   4  17456.10  17722.10    134.00 o
  -2   6   4   8524.48   8205.33     73.97 o
   0   6   4   9053.19   8502.24     75.30 o
   2   6   4  35097.80  34229.00    179.07 o
   4   6   4   5380.51   4968.52     80.87 o
   6   6   4    364.85    426.70     26.67 o
  -5   7   4   6183.63   6144.97     99.84 o
  -3   7   4   5056.37   5159.44     81.82 o
  -1   7   4  18216.90  17855.00    119.28 o
   1   7   4   7854.12   7432.17     98.43 o
   3   7   4  10668.50  11311.80    126.96 o
   5   7   4    703.37    711.82     33.25 o
   7   7   4    263.22    222.83     17.71 o
  -6   8   4   1288.02   1497.30     48.90 o
  -4   8   4   8108.12   8341.09    119.86 o
  -2   8   4    345.31    275.84     17.21 o
   0   8   4   7727.01   8103.68    104.73 o
   2   8   4    494.96    575.90     28.30 o
   4   8   4     18.59     39.36      7.70 o
   6   8   4   3859.76   3611.20     74.20 o
   8   8   4   6223.55   6249.20    101.57 o
  -7   9   4   3048.61   3003.17     65.97 o
  -5   9   4    775.99    859.42     32.78 o
  -3   9   4   3464.73   3407.96     73.91 o
  -1   9   4   3517.85   3270.91     70.05 o
   1   9   4   4990.64   4671.12     98.97 o
   3   9   4  10560.90  10943.80    140.40 o
   5   9   4   7766.55   7586.52    105.18 o
   7   9   4    763.86    842.16     36.18 o
   9   9   4   1990.65   2101.11     60.76 o
  -8  10   4    349.37    362.54     29.43 o
  -6  10   4   4991.55   4906.27     88.75 o
  -4  10   4   4244.56   4313.36     83.28 o
  -2  10   4   1007.96    962.12     46.03 o
   0  10   4   7547.84   7422.99    104.34 o
   2  10   4   2535.39   2564.50     55.29 o
   4  10   4   2148.06   2187.26     54.32 o
   6  10   4    340.94    315.67     21.71 o
   8  10   4    278.93    304.61     29.21 o
  10  10   4   1695.05   1652.04     75.38 o
  -9  11   4    432.67    407.04     30.28 o
  -7  11   4    556.74    643.40     42.00 o
  -5  11   4   6497.42   6610.41    140.91 o
  -3  11   4   2035.56   1952.62     94.84 o
  -1  11   4   2032.14   1915.76     64.85 o
   1  11   4   1984.35   1883.54     49.95 o
   3  11   4      2.02      2.60      5.55 <
   5  11   4    710.89    734.44     34.08 o
   7  11   4   1451.02   1508.63     80.76 o
   9  11   4    904.02    978.96     58.85 o
  11  11   4    501.71    466.45     32.72 o
 -10  12   4   2205.80   2188.04     69.23 o
  -8  12   4     36.94     77.46     12.98 o
  -6  12   4   2066.57   2079.54    102.68 o
  -4  12   4    107.80    110.96     21.76 o
  -2  12   4   8478.38   8443.87    156.00 o
   0  12   4     69.31     84.98     14.90 o
   2  12   4    927.79    922.64     39.13 o
   4  12   4     11.73     25.20      8.01 o
   6  12   4   2458.21   2297.38     97.13 o
   8  12   4   3009.73   3209.40    106.83 o
  10  12   4     57.86     50.80     11.83 o
  12  12   4   1490.54   1368.22     42.46 o
 -11  13   4    616.23    719.08     32.26 o
  -9  13   4    340.29    271.52     23.03 o
  -7  13   4    734.34    710.76     56.29 o
  -5  13   4    987.50   1063.55     77.36 o
  -3  13   4    460.24    660.32     53.79 o
  -1  13   4   3060.16   3161.66    112.55 o
   1  13   4   1243.89   1236.41     74.39 o
   3  13   4   1787.82   1813.69     68.36 o
   5  13   4      7.05     13.56     13.81 <
   7  13   4     27.85     49.56     14.04 o
   9  13   4     99.64     85.26     14.88 o
  11  13   4    373.25    265.74     18.87 o
 -10  14   4     18.40     10.11      4.93 <
  -8  14   4   2213.87   2379.79    100.13 o
  -6  14   4     46.20     86.75     19.18 o
  -4  14   4    740.10    895.54     61.96 o
  -2  14   4   1484.16   1467.85     70.59 o
   0  14   4      5.97     -1.57      8.38 <
   2  14   4    461.55    418.98     33.48 o
   4  14   4    505.48    462.90     35.81 o
   6  14   4    117.23    107.27     17.07 o
   8  14   4    791.07    742.32     45.57 o
  10  14   4    500.51    551.18     29.74 o
  -9  15   4    258.95    285.60     21.36 o
  -7  15   4   1718.45   2169.76     92.12 o
  -5  15   4     74.85    119.47     22.41 o
  -3  15   4   1386.22   1298.56     74.80 o
  -1  15   4    388.86    363.83     38.93 o
   1  15   4      4.84     13.64     18.70 <
   3  15   4    272.78    330.41     29.00 o
   5  15   4    130.11    142.75     18.00 o
   7  15   4     69.61    107.53     16.24 o
   9  15   4     85.51     66.77     10.53 o
  -8  16   4    299.22    188.09     15.81 o
  -6  16   4     20.79     24.00     13.83 <
  -4  16   4    833.10    949.16     64.44 o
  -2  16   4    452.77    333.19     34.78 o
   0  16   4    121.14    244.34     33.56 o
   2  16   4    199.92    172.43     24.67 o
   4  16   4      4.40     16.37      7.82 <
   6  16   4     20.92     33.54      8.28 o
   8  16   4    974.80    863.21     37.17 o
  -5  17   4    378.74    549.92     39.26 o
  -3  17   4    513.24    722.12     48.85 o
  -1  17   4    939.43   1044.08     63.59 o
   1  17   4    820.42    774.81     53.38 o
   3  17   4    205.67    172.53     22.75 o
   5  17   4     22.57     23.53      6.50 o
  -2  18   4     33.46     29.97     13.29 <
   0  18   4     82.96     70.55     18.76 o
   2  18   4     10.95     11.89      5.12 <
   0   1   5   8939.92   8332.89     49.66 o
  -1   2   5  19878.50  20865.20     82.68 o
   1   2   5  28683.50  28722.00    140.00 o
  -2   3   5   7918.30   7986.24     76.10 o
   0   3   5   3861.32   4042.07     41.63 o
   2   3   5    151.30    312.88     17.28 o
  -3   4   5   1976.99   1718.87     38.64 o
  -1   4   5  31295.90  28743.20    123.04 o
   1   4   5   5622.72   5902.14     63.41 o
   3   4   5   3956.41   4530.35     69.68 o
  -4   5   5  12878.00  13322.20    127.70 o
  -2   5   5  30356.50  27704.80    129.04 o
   0   5   5  19332.00  18750.00    100.35 o
   2   5   5  12119.40  12441.90     91.95 o
   4   5   5   3390.05   3149.17     62.21 o
  -5   6   5   4426.31   4317.61     78.35 o
  -3   6   5   3413.39   4012.02     57.81 o
  -1   6   5    267.61    287.37     14.86 o
   1   6   5     69.17     94.33      9.80 o
   3   6   5  11916.70  12067.00    122.87 o
   5   6   5   4481.65   3995.50     85.06 o
  -6   7   5    364.93    366.09     26.11 o
  -4   7   5    648.55    503.25     29.39 o
  -2   7   5   1949.68   1989.09     40.52 o
   0   7   5   8888.05   8614.34     88.73 o
   2   7   5   3995.08   4088.47     83.68 o
   4   7   5   2627.07   2412.48     66.52 o
   6   7   5  10383.80  10620.60    145.26 o
  -7   8   5      0.31     10.61      5.49 <
  -5   8   5   1636.32   1617.14     54.84 o
  -3   8   5   3973.20   3941.06     78.16 o
  -1   8   5   1393.55   1205.14     34.06 o
   1   8   5     13.28     36.00      7.57 o
   3   8   5   4216.39   4427.81     88.73 o
   5   8   5    372.98    347.40     27.14 o
   7   8   5   5973.26   5927.61     88.75 o
  -8   9   5   1486.53   1516.08     51.13 o
  -6   9   5    505.70    422.69     25.26 o
  -4   9   5   4302.52   4167.31     96.95 o
  -2   9   5   1167.23   1070.25     39.94 o
   0   9   5   2030.19   1876.30     58.33 o
   2   9   5    234.00    250.32     22.25 o
   4   9   5   2094.39   2003.75     58.31 o
   6   9   5   3089.45   3164.88     65.45 o
   8   9   5   2094.42   2139.54     62.04 o
  -9  10   5   4928.61   4800.92    119.79 o
  -7  10   5    928.64    990.03     41.09 o
  -5  10   5     27.12     20.50      6.77 o
  -3  10   5     99.93     99.79     12.67 o
  -1  10   5    485.15    533.28     29.29 o
   1  10   5   7511.33   7327.63     97.59 o
   3  10   5    617.61    573.94     25.59 o
   5  10   5    146.84    188.79     15.50 o
   7  10   5    489.35    495.28     28.09 o
   9  10   5    295.68    278.48     31.08 o
 -10  11   5    553.84    527.54     35.98 o
  -8  11   5     56.11     41.40     11.70 o
  -6  11   5   1301.37   1270.42     51.15 o
  -4  11   5   5856.25   6216.02    150.96 o
  -2  11   5   1854.68   1690.27     66.77 o
   0  11   5   4025.13   4029.85     90.12 o
   2  11   5    357.91    295.32     18.93 o
   4  11   5   6508.41   6334.94     96.45 o
   6  11   5    113.34    129.87     14.16 o
   8  11   5   3189.00   3376.15    121.24 o
  10  11   5     46.85     24.89      9.47 <
 -11  12   5    140.10    181.68     18.86 o
  -9  12   5    293.59    323.29     26.94 o
  -7  12   5     47.93     16.33     11.39 <
  -5  12   5    210.70    202.77     36.76 o
  -3  12   5    856.79    884.64     52.01 o
  -1  12   5     84.17     98.89     20.19 o
   1  12   5     12.02     37.50      9.21 o
   3  12   5   2375.44   2337.05     57.50 o
   5  12   5   2762.80   2674.80     87.74 o
   7  12   5     10.62      3.72      9.18 <
   9  12   5    461.58    455.22     38.08 o
  11  12   5      2.07      4.15      4.11 <
 -12  13   5     70.97    108.67     10.57 o
 -10  13   5    401.29    397.98     26.03 o
  -8  13   5    544.67    601.83     36.16 o
  -6  13   5   2382.74   2340.04    108.46 o
  -4  13   5     19.07     15.29      7.35 <
  -2  13   5   2464.21   2545.59    115.19 o
   0  13   5   1539.33   1482.15     74.97 o
   2  13   5   2167.60   2150.21     81.94 o
   4  13   5   1291.36   1236.68     54.59 o
   6  13   5   1102.80   1182.41     67.20 o
   8  13   5   1093.17   1136.45     61.05 o
  10  13   5    455.91    571.79     34.10 o
  12  13   5    223.98    165.00     15.29 o
 -11  14   5    177.93    129.08     16.76 o
  -9  14   5    326.20    263.60     30.40 o
  -7  14   5     62.45     26.25     11.81 <
  -5  14   5    400.07    472.93     41.30 o
  -3  14   5     30.94     25.78     11.12 <
  -1  14   5   1462.01   1470.26     87.62 o
   1  14   5    392.43    440.98     37.03 o
   3  14   5    234.68    185.89     21.28 o
   5  14   5      1.98     -8.34      9.56 <
   7  14   5    305.21    302.30     26.60 o
   9  14   5    481.65    451.42     29.33 o
  11  14   5     29.53     10.20      3.82 <
 -10  15   5     15.67      9.21      3.59 <
  -8  15   5   1303.17   1500.66     86.01 o
  -6  15   5    382.76    451.54     53.09 o
  -4  15   5   3213.66   3241.62    106.79 o
  -2  15   5    419.27    438.71     39.63 o
   0  15   5     99.97    113.50     22.39 o
   2  15   5   2892.34   2872.04     91.50 o
   4  15   5    199.77    161.82     19.46 o
   6  15   5   1699.80   1676.41     57.94 o
   8  15   5     14.73      4.66      7.64 <
  10  15   5    188.84    196.60     18.93 o
  -7  16   5     11.85     21.34      6.03 o
  -5  16   5     24.56     32.34     12.55 <
  -3  16   5     81.15     48.81     13.27 o
  -1  16   5      4.35     15.67      8.98 <
   1  16   5     57.10    123.94     20.23 o
   3  16   5    956.89    886.27     47.86 o
   5  16   5     67.47     57.96     10.15 o
   7  16   5    174.19    168.11     19.81 o
  -6  17   5     10.78     -2.95     25.53 <
  -4  17   5   1892.89   2029.90     78.83 o
  -2  17   5    316.08    371.63     35.56 o
   0  17   5   3931.22   4208.20    120.21 o
   2  17   5     49.55     40.31     14.01 <
   4  17   5   1849.12   1853.78     80.23 o
   6  17   5    370.09    311.38     29.74 o
  -3  18   5      7.30     -2.25     11.35 <
  -1  18   5      0.89     -4.79      9.43 <
   1  18   5      5.90     -9.74     15.85 <
   1   1   6  57294.80  57888.60    164.71 o
   0   2   6  19216.40  19122.80    102.07 o
   2   2   6  23310.70  23438.50    147.51 o
  -1   3   6  16351.40  16779.40     84.54 o
   1   3   6  19614.50  19757.90    127.37 o
   3   3   6     37.29     81.90      8.17 o
  -2   4   6   3937.06   3556.94     46.85 o
   0   4   6  11552.90  11611.80     79.38 o
   2   4   6  13372.90  13007.80    118.33 o
   4   4   6  30475.00  33187.80    192.94 o
  -3   5   6  55545.10  55804.00    197.51 o
  -1   5   6  39660.40  39382.40    155.26 o
   1   5   6   8066.24   8954.86     90.07 o
   3   5   6  24881.70  27314.20    188.24 o
   5   5   6   4650.50   4825.47     84.67 o
  -4   6   6  45973.60  46229.90    209.81 o
  -2   6   6   8545.26   7942.94     76.84 o
   0   6   6  35188.90  35933.00    169.81 o
   2   6   6   2141.01   2285.94     59.75 o
   6   6   6   8289.93   8266.02    128.96 o
  -5   7   6    983.25   1022.70     44.52 o
  -3   7   6    814.45    520.63     22.66 o
  -1   7   6   1327.85   1287.84     34.49 o
   1   7   6  39441.10  42147.40    316.17 o
   3   7   6   9333.55   9615.25    131.02 o
   5   7   6    823.26    810.21     41.59 o
   7   7   6   2645.80   2606.13     61.65 o
  -6   8   6    792.97    825.28     31.33 o
  -4   8   6   2745.85   2877.94     77.15 o
  -2   8   6      5.07     10.79      4.35 <
   0   8   6  30313.30  30317.10    261.20 o
   2   8   6   6222.93   6322.37    115.61 o
   4   8   6  28522.00  29188.20    252.84 o
   6   8   6    590.58    525.87     26.03 o
   8   8   6     50.49     90.75     11.21 o
  -7   9   6      0.16      0.48      5.74 <
  -5   9   6    343.05    356.48     23.20 o
  -3   9   6   2449.71   2566.44     77.50 o
  -1   9   6    561.93    545.46     35.93 o
   1   9   6    565.10    413.22     28.44 o
   3   9   6    107.82    170.22     18.84 o
   5   9   6   7849.13   8120.50     99.88 o
   7   9   6   1311.54   1258.31     42.85 o
   9   9   6    937.62    920.04     58.00 o
  -8  10   6   1341.69   1274.35     67.14 o
  -6  10   6   7641.34   8100.81    124.79 o
  -4  10   6      6.25     33.19     15.65 <
  -2  10   6   3837.63   3620.31     98.29 o
   0  10   6   3219.87   3283.87     74.51 o
   2  10   6    191.09    185.53     14.78 o
   4  10   6   7316.30   7344.68     96.18 o
   6  10   6    536.85    491.24     25.35 o
   8  10   6   4597.46   4678.20    113.00 o
  10  10   6   1004.48   1067.65     55.62 o
  -9  11   6    111.71    122.50     18.43 o
  -7  11   6     23.34     28.15      8.22 o
  -5  11   6    705.97    649.79     42.37 o
  -3  11   6      2.66      2.48     13.81 <
  -1  11   6   1230.37   1257.96     52.43 o
   1  11   6   4347.07   4191.61     78.33 o
   3  11   6   1088.43   1168.56     40.31 o
   5  11   6     82.45     75.96     10.30 o
   7  11   6    151.58    161.38     22.54 o
   9  11   6    426.10    388.72     40.19 o
  11  11   6    488.07    498.42     30.32 o
 -10  12   6     31.97     34.47      9.23 o
  -8  12   6    295.23    238.93     24.48 o
  -6  12   6   2279.86   2531.58    100.08 o
  -4  12   6      5.79      8.94     12.82 <
  -2  12   6   7143.68   7143.91    156.37 o
   0  12   6    486.13    474.27     33.89 o
   2  12   6   5632.10   5393.54    101.05 o
   4  12   6     21.82     32.41      9.51 o
   6  12   6     21.41     26.30      9.72 <
   8  12   6   1190.28   1229.02     62.35 o
  10  12   6    121.97    154.37     20.23 o
  12  12   6   1901.27   1844.94     52.14 o
 -11  13   6     99.83     61.96      8.90 o
  -9  13   6     21.27     37.98      8.28 o
  -7  13   6    498.71    448.74     35.58 o
  -5  13   6     45.40     69.99     20.54 o
  -3  13   6     44.16     64.62     21.67 <
  -1  13   6    261.11    270.53     35.01 o
   1  13   6     61.30     74.72     16.14 o
   3  13   6    240.23    255.32     26.01 o
   5  13   6    355.30    334.25     29.93 o
   7  13   6    123.64     96.18     14.55 o
   9  13   6     29.98     32.72      9.62 o
  11  13   6     97.61    114.16     13.21 o
 -10  14   6      0.29     -5.47      3.47 <
  -8  14   6   4508.78   4837.56    118.89 o
  -6  14   6    237.12    323.33     33.05 o
  -4  14   6   1371.60   1295.29     71.77 o
  -2  14   6    483.87    577.78     48.59 o
   0  14   6    325.07    268.78     38.68 o
   2  14   6   1963.31   2167.30     81.12 o
   4  14   6     11.87      8.19     10.53 <
   6  14   6     69.88     84.75     13.85 o
   8  14   6      5.50     13.70      9.82 <
  10  14   6     36.41     14.37      4.73 o
  -9  15   6     21.80     28.46      5.99 o
  -7  15   6     45.19     32.47      6.34 o
  -5  15   6    599.44    632.09     46.38 o
  -3  15   6    255.80    263.24     33.46 o
  -1  15   6     23.84     22.50     12.80 <
   1  15   6    294.81    261.78     30.26 o
   3  15   6    262.08    208.67     19.73 o
   5  15   6    218.19    177.63     19.32 o
   7  15   6    125.61     95.98     16.43 o
   9  15   6    211.18    212.70     19.51 o
  -8  16   6    425.98    559.68     29.21 o
  -6  16   6      7.97    -20.08     17.15 <
  -4  16   6   2690.05   3227.30    112.55 o
  -2  16   6     26.63     35.32     14.76 <
   0  16   6   2174.34   2225.65     97.03 o
   2  16   6    103.53    144.89     18.89 o
   4  16   6     32.63     54.33     10.86 o
   6  16   6    870.19    795.22     37.44 o
   8  16   6      3.90     36.12      7.95 o
  -5  17   6    153.30    196.72     31.08 o
  -3  17   6    338.09    340.15     37.38 o
  -1  17   6    447.92    477.45     40.39 o
   1  17   6     77.05    109.39     18.02 o
   3  17   6    577.66    522.77     46.54 o
   5  17   6     55.45     62.79     12.34 o
  -2  18   6      6.25      4.66      6.93 <
   0  18   6    791.31   1013.04     80.95 o
   0   1   7  19212.20  18625.60     77.81 o
  -1   2   7  23294.90  22399.70     98.29 o
   1   2   7  18925.40  17817.40    120.56 o
  -2   3   7   3749.80   3732.40     45.18 o
   0   3   7   8170.42   7967.35     72.57 o
   2   3   7   6661.96   7135.88     94.63 o
  -3   4   7  27330.20  26794.20    149.48 o
  -1   4   7   4669.35   4320.26     50.47 o
   1   4   7   1875.96   1988.45     42.93 o
   3   4   7  10233.60  10518.10    100.68 o
  -4   5   7      5.24     55.75      8.79 o
  -2   5   7   5516.23   6717.08     69.66 o
   0   5   7   7108.01   6483.22     62.75 o
   2   5   7   2231.17   1894.52     49.49 o
   4   5   7   4335.62   4259.41     78.72 o
  -5   6   7   7020.31   7204.51    102.89 o
  -3   6   7  17967.10  19701.60    127.62 o
  -1   6   7  22235.50  21345.60    132.53 o
   1   6   7  22547.00  25172.60    176.72 o
   3   6   7  11149.00  10543.90    128.90 o
   5   6   7  12547.00  14570.90    166.55 o
  -6   7   7  10952.30  11736.40    160.70 o
  -4   7   7  10556.90  11156.40    142.48 o
  -2   7   7  12576.90  14677.00    126.85 o
   0   7   7  10655.50  11997.30    123.26 o
   2   7   7   1777.42   2493.68     68.42 o
   4   7   7  27354.90  27063.40    228.30 o
   6   7   7   1752.09   2203.52     72.12 o
  -7   8   7   4075.27   4024.42     73.31 o
  -5   8   7   1972.92   1953.90     67.47 o
  -3   8   7   3916.74   3652.38     86.32 o
  -1   8   7    240.76    265.21     19.28 o
   1   8   7   1411.74   1919.72     62.60 o
   3   8   7    337.29    255.85     23.08 o
   5   8   7  22227.50  24192.70    214.80 o
   7   8   7   8526.58   8613.41     97.38 o
  -8   9   7   1091.55    986.85     42.27 o
  -6   9   7    135.65    159.76     16.24 o
  -4   9   7   4609.28   4719.66     98.99 o
  -2   9   7    747.31    576.98     33.11 o
   0   9   7   4185.64   4462.20    106.63 o
   2   9   7  14497.70  14277.90    176.91 o
   4   9   7   2141.86   2270.81     51.83 o
   6   9   7     66.40     53.50      9.54 o
   8   9   7   1422.31   1403.76     46.28 o
  -9  10   7      2.03     12.01      8.96 <
  -7  10   7    899.62    859.91     41.09 o
  -5  10   7      3.76     13.68      5.96 <
  -3  10   7   2412.10   2231.62     68.63 o
  -1  10   7    539.73    516.71     31.04 o
   1  10   7   3888.69   3569.66     66.67 o
   3  10   7    987.26   1063.92     36.02 o
   5  10   7   2733.76   2641.03     59.82 o
   7  10   7    102.96     85.41     10.80 o
   9  10   7    887.48    830.85     55.38 o
 -10  11   7   1845.99   1871.79     62.77 o
  -8  11   7    569.03    602.45     37.81 o
  -6  11   7     77.50     69.66     22.25 o
  -4  11   7    118.34    118.39     20.74 o
  -2  11   7      0.14     11.54     11.27 <
   0  11   7    727.05    621.50     33.79 o
   2  11   7   2407.96   2283.71     56.97 o
   4  11   7     24.41     52.32      8.67 o
   6  11   7   1483.75   1525.66     56.80 o
   8  11   7    350.84    416.40     33.07 o
  10  11   7     63.88     73.67     15.19 o
 -11  12   7    255.33    216.16     19.09 o
  -9  12   7    885.71   1027.67     45.08 o
  -7  12   7    573.01    574.31     35.27 o
  -5  12   7   2246.24   2356.06     96.93 o
  -3  12   7    799.23    809.34     51.31 o
  -1  12   7    151.51    121.69     15.34 o
   1  12   7    430.15    412.41     30.30 o
   3  12   7    297.38    298.56     20.08 o
   5  12   7   4724.71   4862.06    118.85 o
   7  12   7    632.60    657.78     41.61 o
   9  12   7    142.47    142.33     20.52 o
  11  12   7    382.05    424.65     27.84 o
 -12  13   7    405.98    241.63     19.11 o
 -10  13   7    181.30    107.62     13.02 o
  -8  13   7    169.84    224.09     24.11 o
  -6  13   7    519.29    564.53     44.01 o
  -4  13   7   1404.56   1491.62     77.21 o
  -2  13   7    978.78    939.87     70.80 o
   0  13   7    413.30    361.82     35.96 o
   2  13   7     85.27     76.49     14.43 o
   4  13   7    585.26    560.96     39.75 o
   6  13   7    276.40    269.62     26.92 o
   8  13   7    532.94    527.87     36.49 o
  10  13   7    223.95    275.88     22.66 o
  12  13   7      0.62      3.78      1.92 <
 -11  14   7    217.27    190.45     23.90 o
  -9  14   7   1619.97   1562.38     80.85 o
  -7  14   7    458.07    427.19     32.24 o
  -5  14   7    811.72    886.48     56.64 o
  -3  14   7     19.27     33.77     18.10 <
  -1  14   7    674.93    609.44     50.96 o
   1  14   7    441.47    474.77     42.81 o
   3  14   7    564.22    499.70     38.35 o
   5  14   7      0.54      4.93      5.45 <
   7  14   7     88.85     56.95     10.46 o
   9  14   7    558.63    597.39     42.25 o
  11  14   7      4.29     10.53      3.47 o
 -10  15   7     81.18     59.17     12.69 o
  -8  15   7    135.89    111.37     35.93 o
  -6  15   7    182.44    235.54     22.83 o
  -4  15   7    846.61    928.58     55.46 o
  -2  15   7    314.99    303.14     44.11 o
   0  15   7    983.28    953.68     65.16 o
   2  15   7     21.84     29.50      9.25 o
   4  15   7    321.51    359.47     26.89 o
   6  15   7    260.50    270.01     25.51 o
   8  15   7      0.89      2.74      6.81 <
  10  15   7      6.04     21.16      5.39 o
  -7  16   7    817.31    886.76     65.18 o
  -5  16   7   1035.05   1174.10     67.10 o
  -3  16   7    264.99    314.35     46.48 o
  -1  16   7   1702.79   2071.30     95.13 o
   1  16   7    243.90    163.57     21.92 o
   3  16   7   1783.93   1906.06     62.68 o
   5  16   7      4.09     11.56      6.25 <
   7  16   7    222.74    262.42     23.88 o
  -6  17   7    212.40    206.69     20.43 o
  -4  17   7    228.05    157.98     18.10 o
  -2  17   7    375.10    355.07     37.40 o
   0  17   7    205.77    218.19     25.88 o
   2  17   7     14.55     -9.54     12.16 <
   4  17   7    202.67    225.82     22.41 o
  -1  18   7    332.79    321.33     44.60 o
   1  18   7    692.38    570.29     57.07 o
   0   0   8   5840.53   5741.46     87.87 o
   1   1   8  15359.10  15884.30     81.86 o
   0   2   8  43069.20  42582.70    149.29 o
   2   2   8  10792.50  10694.90    108.77 o
  -1   3   8    707.15    743.38     19.86 o
   1   3   8  14299.20  13656.60    121.53 o
   3   3   8   3956.18   4051.64     60.50 o
  -2   4   8     19.85     49.81      6.50 o
   0   4   8    845.03    787.57     22.54 o
   2   4   8   3302.91   3407.05     68.90 o
   4   4   8    178.73    170.98     14.51 o
  -3   5   8    184.12    246.01     14.88 o
  -1   5   8     58.04    177.69     11.43 o
   1   5   8   2141.81   2052.46     47.80 o
   3   5   8   2004.06   2244.02     56.70 o
   5   5   8   6777.80   5868.91     98.08 o
  -4   6   8   9485.39  10957.60    120.44 o
  -2   6   8  26617.60  29661.20    165.68 o
   0   6   8   1571.89   1870.06     46.81 o
   2   6   8  20581.90  21931.20    193.69 o
   4   6   8  11197.20  12375.00    146.30 o
   6   6   8    512.86    696.05     34.66 o
  -5   7   8   1936.25   1883.15     69.80 o
  -3   7   8   5830.76   5661.08     84.17 o
  -1   7   8  14498.80  13635.30    133.25 o
   1   7   8   2688.74   2252.32     70.71 o
   3   7   8      4.64     29.89      8.98 o
   5   7   8    163.48    177.20     19.59 o
   7   7   8   7393.17   7594.86     97.61 o
  -6   8   8    843.41   1020.33     35.71 o
  -4   8   8   2072.55   2288.25     73.79 o
  -2   8   8    854.52   1114.65     44.97 o
   0   8   8   5308.53   5958.82    129.56 o
   2   8   8   3147.78   3653.31     90.67 o
   4   8   8    761.91    846.76     43.74 o
   6   8   8    819.84    848.02     31.58 o
   8   8   8    277.45    303.74     20.17 o
  -7   9   8   2168.14   2275.97     66.48 o
  -5   9   8   2109.60   2208.56     55.38 o
  -3   9   8   5078.67   5352.02    105.57 o
  -1   9   8    974.52    955.08     49.43 o
   1   9   8   1047.86    976.84     48.24 o
   3   9   8   5666.63   5378.89     86.77 o
   5   9   8    165.24    138.00     13.93 o
   7   9   8    446.80    445.83     24.29 o
   9   9   8    168.38    253.87     26.36 o
  -8  10   8   2542.45   2445.94     93.85 o
  -6  10   8      0.52      9.10      6.58 <
  -4  10   8    570.60    546.82     29.78 o
  -2  10   8      5.20     11.08      8.54 <
   0  10   8      3.03      6.34      6.83 <
   2  10   8   2195.68   2123.50     52.20 o
   4  10   8   3404.52   3693.68     69.80 o
   6  10   8   2204.33   2321.89     56.88 o
   8  10   8   1548.23   1625.81     66.90 o
  10  10   8    490.11    494.31     40.93 o
  -9  11   8     74.42     54.65     10.46 o
  -7  11   8    391.25    432.27     38.04 o
  -5  11   8   1121.39   1357.50     57.01 o
  -3  11   8   6620.78   7092.64    137.75 o
  -1  11   8   2093.82   2045.34     73.69 o
   1  11   8   4964.74   4909.33     86.34 o
   3  11   8    169.91    153.87     14.76 o
   5  11   8    508.63    447.85     25.99 o
   7  11   8   2315.99   2231.14     70.07 o
   9  11   8   1234.07   1313.64     60.17 o
  11  11   8     44.22     57.65      9.70 o
 -10  12   8      0.08      5.97      5.61 <
  -8  12   8    284.08    261.70     23.05 o
  -6  12   8    244.27    254.16     28.13 o
  -4  12   8     55.11     41.61     16.33 <
  -2  12   8    541.99    568.24     45.59 o
   0  12   8    372.21    404.03     30.88 o
   2  12   8    659.60    653.88     33.19 o
   4  12   8    593.38    612.81     40.54 o
   6  12   8    204.75    174.35     19.88 o
   8  12   8      1.61     -8.61      7.76 <
  10  12   8     16.53      9.18      5.24 <
  12  12   8    204.81    174.62     17.34 o
 -11  13   8    560.72    657.45     27.91 o
  -9  13   8   1968.07   1795.57     63.61 o
  -7  13   8     11.00     19.26      8.24 <
  -5  13   8    940.33    909.38     59.17 o
  -3  13   8    144.09    131.60     21.69 o
  -1  13   8   1132.32   1140.84     65.61 o
   1  13   8   1208.51   1176.02     67.49 o
   3  13   8    601.82    692.46     45.47 o
   5  13   8    841.12    757.02     41.88 o
   7  13   8      3.19     -0.66      7.80 <
   9  13   8     18.25     27.64      9.35 <
  11  13   8    392.24    310.14     23.06 o
 -10  14   8     91.24     94.22     12.74 o
  -8  14   8      3.86      5.45      6.42 <
  -6  14   8    238.11    237.79     27.76 o
  -4  14   8      2.33     -4.03     11.33 <
  -2  14   8     17.71     19.73     12.74 <
   0  14   8     42.78     25.30     13.29 <
   2  14   8    486.38    465.83     35.77 o
   4  14   8     53.58     49.58     10.90 o
   6  14   8     20.92     13.40      6.17 <
   8  14   8     23.93     31.48      8.57 o
  10  14   8      0.35     -2.08      3.12 <
  -9  15   8    216.18    218.46     18.93 o
  -7  15   8    796.13   1006.66     57.46 o
  -5  15   8   2288.29   2211.82     90.42 o
  -3  15   8    646.75    590.43     43.37 o
  -1  15   8   1769.34   1933.53    107.47 o
   1  15   8    319.21    394.70     38.60 o
   3  15   8    906.27    970.27     45.90 o
   5  15   8   1252.26   1263.43     53.50 o
   7  15   8    952.48    963.01     43.10 o
   9  15   8     32.96     19.40      5.55 o
  -8  16   8      0.21      9.58      6.11 <
  -6  16   8    307.15    282.92     30.05 o
  -4  16   8     34.92     44.67     15.15 <
  -2  16   8      6.06     -3.59      7.82 <
   0  16   8     10.86     27.18     15.19 <
   2  16   8     52.62     32.86     11.29 <
   4  16   8      0.73      6.27      6.83 <
   6  16   8    327.65    299.98     21.84 o
   8  16   8    118.26    120.87     16.70 o
  -5  17   8      6.64     15.65      9.29 <
  -3  17   8   1627.06   2181.27     91.37 o
  -1  17   8    324.03    256.58     27.66 o
   1  17   8    826.23    815.80     46.19 o
   3  17   8    344.03    260.36     41.16 o
   0  18   8     37.91     22.27     12.51 <
   0   1   9   9672.74   8985.57     67.56 o
  -1   2   9   3436.57   3278.40     43.98 o
   1   2   9   3492.74   3659.91     60.74 o
  -2   3   9    212.38    185.39     11.43 o
   0   3   9  14047.80  13473.50    107.37 o
   2   3   9    484.74    536.77     29.47 o
  -3   4   9   3809.69   3782.50     61.82 o
  -1   4   9   2259.75   1897.26     37.24 o
   1   4   9   7393.88   7062.38     90.16 o
   3   4   9    125.52    114.45     11.37 o
  -4   5   9   8312.37   9109.52    111.95 o
  -2   5   9  17765.90  17325.20    124.34 o
   0   5   9   1214.45   1519.78     37.65 o
   2   5   9    286.65    219.57     18.31 o
   4   5   9     50.24     36.10     13.06 <
  -5   6   9    672.12    546.90     28.36 o
  -3   6   9     96.92    165.37     13.85 o
  -1   6   9      6.50    110.24     11.13 o
   1   6   9   1808.65   1876.52     48.90 o
   3   6   9   3785.22   3358.90     76.06 o
   5   6   9    316.10    356.60     26.19 o
  -6   7   9   1572.77   1726.53     53.07 o
  -4   7   9   4882.51   4900.00     95.48 o
  -2   7   9   1793.19   2025.21     58.58 o
   0   7   9    507.42    695.68     31.04 o
   2   7   9   6386.46   6183.40    114.24 o
   4   7   9   2066.37   1791.01     60.97 o
   6   7   9   3260.28   3216.77     59.90 o
  -7   8   9   6773.42   7165.88     95.89 o
  -5   8   9   1709.69   1685.74     52.39 o
  -3   8   9   4949.96   4862.43    107.89 o
  -1   8   9   2352.64   2638.80     64.38 o
   1   8   9   1286.01   1222.54     57.40 o
   3   8   9   1400.36   1331.74     55.56 o
   5   8   9    911.76    946.29     33.04 o
   7   8   9   5144.58   5157.57     80.23 o
  -8   9   9    375.97    320.75     22.31 o
  -6   9   9    841.76    899.50     36.88 o
  -4   9   9   2687.57   2880.98     66.71 o
  -2   9   9   3578.85   3869.19     85.02 o
   0   9   9    787.31    821.19     40.15 o
   2   9   9     73.41     92.72     10.90 o
   4   9   9   1000.71   1015.54     34.70 o
   6   9   9   4048.50   3901.57     68.59 o
   8   9   9     36.82     53.54      8.88 o
  -9  10   9   1800.10   1711.48     69.78 o
  -7  10   9   3355.17   3300.40     99.61 o
  -5  10   9     20.93     44.40      8.38 o
  -3  10   9   6690.64   7127.69    132.34 o
  -1  10   9    192.52    203.91     20.85 o
   1  10   9   9830.09   9606.86    118.12 o
   3  10   9    107.78    104.54     11.06 o
   5  10   9   2600.19   2621.98     60.64 o
   7  10   9    244.49    252.22     21.22 o
   9  10   9    376.90    343.89     31.91 o
 -10  11   9    346.12    321.62     25.33 o
  -8  11   9    143.54    184.34     22.06 o
  -6  11   9   2212.99   2151.76     78.56 o
  -4  11   9    430.23    454.81     35.52 o
  -2  11   9   1301.55   1290.71     61.36 o
   0  11   9   3510.40   3279.89     83.76 o
   2  11   9   6356.65   6135.41     95.32 o
   4  11   9   2500.27   2401.71     58.35 o
   6  11   9   4876.66   4894.18    107.49 o
   8  11   9    911.86    959.97     47.47 o
  10  11   9    147.73     94.39     14.88 o
 -11  12   9     39.84     25.57      6.27 o
  -9  12   9   1775.07   1801.16     58.52 o
  -7  12   9    132.21     74.86     15.11 o
  -5  12   9    418.39    322.23     34.57 o
  -3  12   9    278.83    243.91     33.25 o
  -1  12   9    276.29    298.46     28.44 o
   1  12   9   3139.67   3302.16     91.97 o
   3  12   9    350.29    321.76     31.85 o
   5  12   9   2381.76   2516.99     77.71 o
   7  12   9     48.04     66.23     12.10 o
   9  12   9   1135.37   1240.35     57.24 o
  11  12   9     10.19     11.52      5.80 <
 -12  13   9    132.20     84.15     21.73 o
 -10  13   9     17.47     60.12      9.41 o
  -8  13   9    320.83    323.25     28.28 o
  -6  13   9    492.90    523.91     41.69 o
  -4  13   9   1047.95   1226.81     68.13 o
  -2  13   9    779.72    684.74     56.16 o
   0  13   9    472.30    433.44     41.14 o
   2  13   9    205.75    169.58     25.86 o
   4  13   9     62.76     75.05     15.01 o
   6  13   9    267.93    237.49     22.00 o
   8  13   9    118.64    105.95     18.00 o
  10  13   9    402.12    402.46     26.13 o
  12  13   9    154.68    145.74     20.43 o
  -9  14   9     45.53     66.30     10.44 o
  -7  14   9    867.01    795.18     43.51 o
  -5  14   9   2833.10   3246.18    116.16 o
  -3  14   9    232.34    231.81     34.78 o
  -1  14   9   1410.13   1524.01     84.05 o
   1  14   9     49.04     56.60     14.86 o
   3  14   9    247.91    233.73     24.42 o
   5  14   9     40.02     71.93     15.27 o
   7  14   9    102.15     59.71     10.05 o
   9  14   9    793.07    800.47     47.25 o
  11  14   9      0.27     14.04      5.76 <
  -8  15   9    495.34    444.69     42.02 o
  -6  15   9     25.34      8.21      5.04 <
  -4  15   9    157.83    155.63     22.21 o
  -2  15   9    775.47    947.34     74.20 o
   0  15   9    710.19    749.53     56.60 o
   2  15   9   1002.35   1081.75     50.75 o
   4  15   9    492.64    432.70     29.29 o
   6  15   9     10.37     13.44      6.50 <
   8  15   9     48.46     46.73     10.82 o
  -7  16   9    924.08   1018.92     90.16 o
  -5  16   9      4.16      9.08      5.96 <
  -3  16   9    592.90    621.58     51.15 o
  -1  16   9    625.89    717.74     55.58 o
   1  16   9    410.86    415.49     40.12 o
   3  16   9    350.56    334.91     25.12 o
   5  16   9      0.83      0.06      4.44 <
   7  16   9     35.99     70.88     11.46 o
  -4  17   9    357.74    352.72     36.55 o
  -2  17   9    110.11    122.00     22.73 o
   0  17   9    408.98    439.24     34.04 o
   2  17   9      3.70     10.69      9.58 <
   4  17   9    165.34    178.81     29.62 o
   1   1  10    503.74    702.88     19.81 o
   0   2  10    342.65    378.97     14.14 o
   2   2  10  15589.80  15766.70    169.54 o
  -1   3  10    432.43    468.49     17.56 o
   1   3  10   4055.33   4235.40     76.41 o
   3   3  10  15860.20  16863.90    146.24 o
  -2   4  10    597.48    598.24     25.45 o
   0   4  10   9212.62   8420.05     94.26 o
   2   4  10   3320.02   2778.50     69.10 o
   4   4  10      8.50     37.48      8.15 o
  -3   5  10   1220.15   1414.95     40.43 o
  -1   5  10   2771.75   2548.32     53.31 o
   1   5  10   9022.43   9581.85    111.99 o
   3   5  10    718.24    771.30     38.37 o
   5   5  10    502.62    473.59     29.21 o
  -4   6  10  12067.00  11608.50    146.55 o
  -2   6  10   1541.66   1383.32     44.89 o
   0   6  10   2992.17   2551.50     62.09 o
   2   6  10    246.71    354.19     29.02 o
   4   6  10    181.08    171.25     17.48 o
   6   6  10   1907.35   1719.82     63.10 o
  -5   7  10   1105.74   1160.29     57.03 o
  -3   7  10   2404.78   2876.79     73.83 o
  -1   7  10    699.13    790.97     37.13 o
   1   7  10   6390.64   6674.76    127.08 o
   3   7  10   3089.25   3181.58     81.47 o
   5   7  10   5026.05   5335.26    111.06 o
   7   7  10      9.11     15.95      6.83 <
  -6   8  10   2732.84   2878.93     64.79 o
  -4   8  10   2744.45   3089.69     86.40 o
  -2   8  10      9.79     33.95      8.09 o
   0   8  10  14522.80  13807.80    205.14 o
   2   8  10    657.82    646.29     39.86 o
   4   8  10    939.88    830.52     34.68 o
   6   8  10   1307.45   1309.91     39.57 o
   8   8  10    735.29    675.99     30.67 o
  -7   9  10      3.00     15.15      6.19 <
  -5   9  10    364.77    381.16     24.79 o
  -3   9  10   4492.28   4883.05     83.06 o
  -1   9  10   3716.60   4033.21     82.99 o
   1   9  10    175.98    186.82     17.57 o
   3   9  10     37.33     46.69      7.33 o
   5   9  10   2016.29   2226.10     51.56 o
   7   9  10      3.83     10.32      4.97 <
   9   9  10     16.85      3.53      6.61 <
  -8  10  10     80.58     97.44     15.38 o
  -6  10  10   4453.79   4770.25     84.29 o
  -4  10  10     26.25     24.67      7.84 o
  -2  10  10   6122.82   6754.81    131.07 o
   0  10  10    778.53    787.42     35.58 o
   2  10  10      0.56     10.26      5.72 <
   4  10  10   3043.77   2971.71     60.58 o
   6  10  10    363.87    384.09     22.91 o
   8  10  10   4714.70   5038.66    104.01 o
  10  10  10    275.63    292.92     27.35 o
  -9  11  10      0.76      5.94      6.21 <
  -7  11  10      1.83     17.28      9.29 <
  -5  11  10      0.47      5.00      5.61 <
  -3  11  10   1282.38   1280.27     59.96 o
  -1  11  10      1.42     11.68     10.65 <
   1  11  10   2320.31   2554.68     65.97 o
   3  11  10    351.41    383.37     21.86 o
   5  11  10      1.04     -3.08      8.22 <
   7  11  10    211.63    203.43     21.32 o
   9  11  10    579.52    503.50     36.27 o
  11  11  10      9.15      9.99      4.15 <
 -10  12  10    108.78     72.86     11.00 o
  -8  12  10    678.74    514.06     32.08 o
  -6  12  10   1523.21   1691.59     67.16 o
  -4  12  10     27.71     29.31     13.38 <
  -2  12  10   5782.40   5914.44    137.24 o
   0  12  10      9.24      3.72     11.02 <
   2  12  10   2619.92   2656.00     84.96 o
   4  12  10     57.81     48.92     10.92 o
   6  12  10     16.44     13.71      8.54 <
   8  12  10    336.03    318.91     27.35 o
  10  12  10     88.57     48.40     10.15 o
  12  12  10    652.82    681.25     31.35 o
 -11  13  10    101.45     78.10     13.35 o
  -9  13  10     43.07     46.61      9.60 o
  -7  13  10    423.40    426.30     33.83 o
  -5  13  10    704.64    782.37     51.54 o
  -3  13  10    529.92    513.46     43.08 o
  -1  13  10     18.25     14.55     10.71 <
   1  13  10    989.06    914.81     59.77 o
   3  13  10    154.98    188.76     23.70 o
   5  13  10   2362.76   2405.03     72.36 o
   7  13  10     27.89     34.66      8.73 o
   9  13  10     16.20     35.60      9.52 o
  11  13  10    157.31    163.78     18.45 o
 -10  14  10      2.00     -5.04      5.24 <
  -8  14  10   1179.84   1235.95     49.70 o
  -6  14  10    143.09    107.16     15.62 o
  -4  14  10    861.19    751.08     55.44 o
  -2  14  10    112.60    180.46     30.98 o
   0  14  10    282.91    276.87     32.45 o
   2  14  10   1701.18   1936.83     72.51 o
   4  14  10     64.01     63.04     11.12 o
   6  14  10   1196.17   1263.94     51.29 o
   8  14  10    114.72    136.16     17.56 o
  10  14  10      7.29      7.08      4.25 <
  -9  15  10      0.05     -2.44      3.88 <
  -7  15  10     83.93     85.74     16.00 o
  -5  15  10    102.50     86.21     12.05 o
  -3  15  10    306.21    282.15     31.93 o
  -1  15  10    819.43    971.86     73.66 o
   1  15  10     21.52     25.43     13.79 <
   3  15  10     23.85     35.42     11.72 o
   5  15  10    196.04    198.43     18.39 o
   7  15  10     19.67     25.12      7.60 o
   9  15  10    208.76    202.46     19.13 o
  -6  16  10    175.09    264.94     47.76 o
  -4  16  10   1491.00   1892.10     93.09 o
  -2  16  10      8.72     32.57      9.87 o
   0  16  10    503.74    548.10     44.25 o
   2  16  10    389.30    456.99     37.48 o
   4  16  10     94.38    104.60     13.68 o
   6  16  10    814.07    773.96     33.09 o
  -5  17  10      7.02     31.13      8.28 o
  -3  17  10    150.99    152.39     16.80 o
  -1  17  10      0.07     -8.85     13.13 <
   1  17  10      4.35      6.34      7.18 <
   3  17  10    301.67    274.72     38.91 o
   0   1  11  23005.10  22907.50    117.24 o
  -1   2  11   5228.44   5511.24     65.00 o
   1   2  11    123.99    107.21     10.63 o
  -2   3  11  12099.00  12271.60    111.02 o
   0   3  11   5592.37   5701.04     78.14 o
   2   3  11  13296.40  13146.10    182.19 o
  -3   4  11   3853.97   3542.20     79.28 o
  -1   4  11   1916.37   1670.84     41.18 o
   1   4  11   4596.40   4206.18     79.20 o
   3   4  11   1077.47   1182.06     41.11 o
  -4   5  11     18.28     19.40      5.39 o
  -2   5  11   6523.32   6188.81     95.05 o
   0   5  11    463.26    335.55     20.14 o
   2   5  11  28645.20  29044.90    234.16 o
   4   5  11    267.59    239.80     19.90 o
  -5   6  11   3088.03   3108.66     81.09 o
  -3   6  11   1496.58   1817.99     58.82 o
  -1   6  11   5319.18   5012.84     93.62 o
   1   6  11   4039.08   3607.78     81.01 o
   3   6  11   7096.23   7010.00    115.63 o
   5   6  11   8865.01   8715.48    151.48 o
  -6   7  11    264.18    236.74     16.37 o
  -4   7  11   6430.51   6642.23    130.94 o
  -2   7  11   1455.56   1486.51     52.32 o
   0   7  11    615.29    448.01     29.04 o
   2   7  11   1085.34   1099.69     50.36 o
   4   7  11    727.56    949.49     45.55 o
   6   7  11   8553.27   8994.92     98.56 o
  -7   8  11     17.94     21.20      6.56 o
  -5   8  11     81.52    153.63     13.54 o
  -3   8  11   6139.98   6831.88    120.13 o
  -1   8  11    884.63    706.70     42.06 o
   1   8  11   1543.30   1906.14     75.89 o
   3   8  11     38.88     62.73     10.26 o
   5   8  11   1462.37   1268.98     38.85 o
   7   8  11   4248.85   4113.11     75.52 o
  -8   9  11   1157.63   1096.12     49.35 o
  -6   9  11   3636.10   3779.20     77.61 o
  -4   9  11   6483.87   6402.54     96.97 o
  -2   9  11    295.32    300.58     24.99 o
   0   9  11   7571.23   7614.92    116.12 o
   2   9  11    420.91    384.67     22.13 o
   4   9  11   6657.35   6619.26     85.41 o
   6   9  11    513.63    489.46     24.77 o
   8   9  11     30.68     18.84      7.39 <
  -9  10  11   1268.58   1185.59     52.76 o
  -7  10  11   3635.90   3495.50     87.04 o
  -5  10  11     54.04     42.75      8.96 o
  -3  10  11     65.52    121.05     16.70 o
  -1  10  11      1.08     19.53     10.77 <
   1  10  11   3657.85   3782.33     73.09 o
   3  10  11    645.82    661.78     28.28 o
   5  10  11      0.01      7.80      5.59 <
   7  10  11     62.76    109.00     16.08 o
   9  10  11    154.34    147.08     19.30 o
 -10  11  11   1624.68   1547.91     54.66 o
  -8  11  11    565.56    504.30     36.59 o
  -6  11  11   1559.47   1494.41     66.09 o
  -4  11  11    308.23    332.26     28.15 o
  -2  11  11   2039.36   2024.62     76.27 o
   0  11  11   1049.69   1085.98     50.84 o
   2  11  11    301.74    329.65     21.98 o
   4  11  11   2159.58   2071.86     54.86 o
   6  11  11     50.19     93.00     13.60 o
   8  11  11   1185.34   1151.89     47.66 o
  10  11  11     50.31     65.70     12.63 o
 -11  12  11     59.04     69.93      9.70 o
  -9  12  11      0.56     23.03      7.29 o
  -7  12  11     74.30    106.54     18.60 o
  -5  12  11   1127.60   1118.62     52.61 o
  -3  12  11   1418.71   1376.00     73.62 o
  -1  12  11    982.08    939.54     56.18 o
   1  12  11    186.44    141.45     23.74 o
   3  12  11      6.10     -3.34     11.04 <
   5  12  11    900.16    854.63     44.81 o
   7  12  11    958.41    908.89     45.90 o
   9  12  11     30.97     35.31      9.85 o
  11  12  11    897.72    918.28     41.65 o
 -10  13  11    260.71    211.21     18.31 o
  -8  13  11   1556.67   1651.71     61.82 o
  -6  13  11    968.39    987.57     61.01 o
  -4  13  11   2138.03   1980.55     83.63 o
  -2  13  11   3923.62   4042.81    124.73 o
   0  13  11     42.66     33.23     13.38 <
   2  13  11   3148.73   3365.05    102.29 o
   4  13  11     13.21     26.11     10.46 <
   6  13  11    887.51    914.79     46.03 o
   8  13  11    313.34    245.10     25.14 o
  10  13  11    213.04    238.33     24.64 o
  -9  14  11     20.14     12.78      5.30 <
  -7  14  11    156.15    172.32     21.75 o
  -5  14  11    302.40    430.88     35.44 o
  -3  14  11    539.42    638.48     51.77 o
  -1  14  11    904.85    950.93     57.83 o
   1  14  11   1441.84   1468.09     80.35 o
   3  14  11     23.81     19.13     11.06 <
   5  14  11    287.88    325.45     25.18 o
   7  14  11     70.32     62.85     11.00 o
   9  14  11      1.56     19.44      7.41 <
  -8  15  11    648.44    547.98     35.32 o
  -6  15  11     18.73     32.26      9.97 o
  -4  15  11   1129.17   1289.87     64.69 o
  -2  15  11    576.53    712.58     58.89 o
   0  15  11    739.99    748.06     46.46 o
   2  15  11    574.56    533.59     44.00 o
   4  15  11    129.58    154.59     16.60 o
   6  15  11    802.40    799.25     37.03 o
   8  15  11      3.81      1.78      6.21 <
  -7  16  11     61.50     36.55      8.30 o
  -5  16  11     71.85     69.37     14.86 o
  -3  16  11     19.61     23.82     17.69 <
  -1  16  11     68.23    117.63     21.65 o
   1  16  11     18.69     16.41      8.17 <
   3  16  11    776.23    790.99     38.12 o
   5  16  11    257.57    204.40     16.53 o
   7  16  11    133.20     91.68     17.90 o
  -4  17  11    911.95    976.69     80.02 o
  -2  17  11    186.93    182.67     23.51 o
   0  17  11   1161.01   1269.87     67.16 o
   2  17  11     45.10     41.07      9.12 o
   0   0  12  11393.40  10957.30    177.44 o
   1   1  12  41491.70  43911.10    181.20 o
   0   2  12  50268.50  53774.10    213.81 o
   2   2  12  12504.40  13445.00    152.57 o
  -1   3  12    693.60    845.01     29.27 o
   1   3  12   9100.88   8417.95    118.02 o
   3   3  12    135.59    111.06     12.30 o
  -2   4  12  31316.90  30591.30    246.44 o
   0   4  12   6382.27   6366.85     86.13 o
   4   4  12    884.99    976.18     42.40 o
  -3   5  12   5643.21   5997.72    123.14 o
  -1   5  12    376.25    343.93     23.96 o
   1   5  12   3259.85   3381.58     66.85 o
   3   5  12   1774.66   1753.94     55.98 o
   5   5  12   9895.76  10325.50    149.81 o
  -4   6  12   2222.32   2230.34     77.59 o
  -2   6  12   1883.31   1901.45     63.37 o
   0   6  12      7.67     34.43      6.44 o
   2   6  12  10980.60  10855.90    170.12 o
   4   6  12     58.05     31.25      7.57 o
   6   6  12    278.40    297.55     18.23 o
  -5   7  12   4700.92   4622.43     74.24 o
  -3   7  12    381.29    468.92     31.70 o
  -1   7  12   5886.58   6222.85    111.11 o
   1   7  12   6446.83   5975.33    127.85 o
   3   7  12   4146.94   4410.97    101.47 o
   5   7  12    316.67    402.96     21.94 o
   7   7  12     22.77     30.79      6.42 o
  -6   8  12     14.76     25.41      7.68 o
  -4   8  12  15003.60  15551.00    149.43 o
  -2   8  12   2647.61   2777.22     62.95 o
   0   8  12   1505.51   1300.08     69.81 o
   2   8  12   1710.83   1613.90     52.94 o
   4   8  12     10.83     35.98      6.83 o
   6   8  12   4658.10   4743.13     74.76 o
   8   8  12   1909.00   1896.73     50.09 o
  -7   9  12   1247.18   1210.84     43.14 o
  -5   9  12   2598.09   2846.49     70.51 o
  -3   9  12    160.45    233.01     19.94 o
  -1   9  12     37.15     45.04      9.56 o
   1   9  12    213.61    254.47     19.30 o
   3   9  12   4777.47   5023.69     74.70 o
   5   9  12   4055.68   3848.52     70.67 o
   7   9  12   1087.43   1079.73     38.23 o
   9   9  12    623.71    695.20     41.76 o
  -8  10  12    341.56    240.23     22.33 o
  -6  10  12    316.32    297.78     28.50 o
  -4  10  12   1878.93   1928.74     62.79 o
  -2  10  12   1935.16   1794.66     72.53 o
   0  10  12   8753.88   9227.91    132.74 o
   2  10  12     85.18     77.57     10.79 o
   4  10  12    691.85    696.77     28.71 o
   6  10  12      6.25     20.85      7.78 <
   8  10  12      6.37     21.53      8.48 <
  10  10  12    661.48    616.96     38.80 o
  -9  11  12     13.98     18.23      6.79 <
  -7  11  12    150.37     82.91     15.77 o
  -5  11  12   1227.33   1287.57     56.78 o
  -3  11  12    527.84    718.77     47.16 o
  -1  11  12   1308.16   1276.00     61.82 o
   1  11  12    301.90    367.83     25.88 o
   3  11  12    875.91    854.83     36.39 o
   5  11  12    229.86    228.96     25.94 o
   7  11  12    458.24    442.73     32.55 o
   9  11  12     91.94    102.99     14.22 o
  11  11  12    587.28    415.18     27.62 o
 -10  12  12     35.11     69.19      9.82 o
  -8  12  12    363.03    399.86     33.04 o
  -6  12  12   1940.58   1897.00     70.69 o
  -4  12  12    178.39    218.43     25.18 o
  -2  12  12    139.27    100.97     20.04 o
   0  12  12   2154.12   2238.96     84.32 o
   2  12  12    559.18    544.53     38.37 o
   4  12  12   3288.82   3273.02     98.12 o
   6  12  12    450.64    534.15     34.80 o
   8  12  12     31.33     36.00      9.02 o
  10  12  12      0.09      8.79      5.20 <
  12  12  12      4.29      8.75      3.18 <
 -11  13  12     34.05     52.61     13.38 o
  -9  13  12   1891.53   1715.16     56.91 o
  -7  13  12    252.13    163.24     20.14 o
  -5  13  12    433.50    434.97     37.32 o
  -3  13  12    225.74    164.94     26.60 o
  -1  13  12    134.64    138.56     22.89 o
   1  13  12     51.14     61.57     12.96 o
   3  13  12   2717.75   2683.70     87.70 o
   5  13  12     90.12     73.60     12.18 o
   7  13  12    668.65    699.72     37.40 o
   9  13  12    186.54    177.36     19.84 o
  11  13  12    145.46    125.58     14.90 o
  -8  14  12     51.26     28.15      8.32 o
  -6  14  12      9.18     22.46      7.66 <
  -4  14  12    281.59    331.38     31.54 o
  -2  14  12    218.43    280.71     33.56 o
   0  14  12     57.47     55.17     12.10 o
   2  14  12    718.35    715.84     54.02 o
   4  14  12    828.46    814.07     43.26 o
   6  14  12    173.48    213.30     20.45 o
   8  14  12    770.68    763.91     40.70 o
  10  14  12    201.63    254.78     20.52 o
  -7  15  12     65.49    106.34     14.34 o
  -5  15  12    771.19    680.55     41.49 o
  -3  15  12     39.07     38.12     12.51 o
  -1  15  12   1516.92   1676.95     90.12 o
   1  15  12    150.95    104.89     19.18 o
   3  15  12    239.69    305.76     31.21 o
   5  15  12      1.27      0.66      4.71 <
   7  15  12    180.42    168.69     16.29 o
  -6  16  12    262.75    265.14     45.45 o
  -4  16  12    170.46    154.29     18.68 o
  -2  16  12     51.17     56.27     12.61 o
   0  16  12    362.19    375.44     33.38 o
   2  16  12     19.74     21.90      9.18 <
   4  16  12    254.77    258.91     21.22 o
   6  16  12     85.87     90.34     15.46 o
  -3  17  12     42.54    159.82     45.28 o
  -1  17  12    964.12    961.58     58.74 o
   1  17  12    303.69    288.39     22.93 o
   3  17  12    353.40    327.46     38.53 o
   0   1  13   8555.35   8733.29     92.18 o
  -1   2  13   4767.94   5594.09    107.12 o
   1   2  13   3349.83   2698.83     58.47 o
  -2   3  13   5686.41   6844.90    111.97 o
   0   3  13  76501.40  80255.00    298.35 o
   2   3  13   9040.03   8282.08    140.17 o
  -3   4  13   1467.40   1791.01     70.18 o
  -1   4  13    230.55    500.09     33.58 o
   1   4  13  33815.60  34260.90    244.11 o
   3   4  13   2111.45   1952.13     61.61 o
  -4   5  13   6486.90   6148.13    131.70 o
  -2   5  13  32430.40  33447.90    270.55 o
   0   5  13    551.38    578.34     34.20 o
   2   5  13   3215.66   3528.36     96.68 o
   4   5  13  11026.80  11227.00    169.12 o
  -5   6  13   4283.68   4188.39     74.57 o
  -3   6  13    332.50    372.84     32.59 o
  -1   6  13  10827.10  10376.50    180.66 o
   1   6  13   1355.09   1596.06     57.79 o
   3   6  13   5774.27   5820.73    110.34 o
   5   6  13   1606.57   1617.67     43.82 o
  -6   7  13   3078.98   3152.93     58.45 o
  -4   7  13   1854.95   2158.26     52.24 o
  -2   7  13  14036.60  14713.90    196.37 o
   0   7  13   5249.51   4933.12    124.94 o
   2   7  13    870.38    822.57     45.82 o
   4   7  13    763.88    903.55     32.55 o
   6   7  13    512.31    532.00     25.47 o
  -7   8  13   4550.12   4579.25     80.50 o
  -5   8  13    435.69    468.61     24.19 o
  -3   8  13   1237.86   1001.61     33.44 o
  -1   8  13  18897.80  19139.20    171.79 o
   1   8  13   8059.34   8270.95    123.30 o
   3   8  13   1833.17   1810.23     46.54 o
   5   8  13    988.94    975.76     37.71 o
   7   8  13    332.00    323.20     22.19 o
  -8   9  13   3445.64   3082.90     78.00 o
  -6   9  13    148.72    135.98     13.21 o
  -4   9  13     50.46     84.77     12.10 o
  -2   9  13   6336.14   6723.00    118.35 o
   0   9  13     83.69    107.12     13.09 o
   2   9  13   1196.13   1299.26     42.50 o
   4   9  13   3847.05   3714.12     72.74 o
   6   9  13    498.87    504.57     27.66 o
   8   9  13    152.10    222.23     21.22 o
  -9  10  13     28.59     23.72      5.96 o
  -7  10  13    576.51    690.95     38.35 o
  -5  10  13      8.57     14.24      9.97 <
  -3  10  13   6226.65   6768.66    133.01 o
  -1  10  13     86.81     93.23     14.43 o
   1  10  13   6708.90   6702.57    115.85 o
   3  10  13   2618.85   2647.37     63.94 o
   5  10  13   2013.17   2040.28     54.01 o
   7  10  13    687.37    613.28     39.73 o
   9  10  13    854.14    910.38     43.39 o
 -10  11  13    121.67    116.08     14.86 o
  -8  11  13   1078.06   1175.48     49.43 o
  -6  11  13    118.46    127.85     19.13 o
  -4  11  13   7437.04   6845.89    131.93 o
  -2  11  13   1077.27   1003.57     55.09 o
   0  11  13    409.65    341.95     30.96 o
   2  11  13    286.43    300.65     22.00 o
   4  11  13     36.39     49.02     13.29 o
   6  11  13    923.87    974.96     47.39 o
   8  11  13   1607.92   1668.98     61.07 o
  10  11  13     57.57     43.78      8.55 o
 -11  12  13     38.31     45.57      7.20 o
  -9  12  13    684.16    620.51     34.63 o
  -7  12  13    156.62    108.90     15.64 o
  -5  12  13     25.80     13.62      6.63 <
  -3  12  13    432.54    573.72     46.23 o
  -1  12  13   4215.47   4800.49    123.86 o
   1  12  13    863.14   1050.92     56.97 o
   3  12  13    172.79    189.66     24.40 o
   5  12  13    408.24    430.53     31.99 o
   7  12  13    527.21    412.29     29.58 o
   9  12  13   1305.13   1415.19     61.26 o
  11  12  13      1.23      5.99      4.15 <
 -10  13  13    294.74    350.99     22.83 o
  -8  13  13      4.59      9.64      5.68 <
  -6  13  13    552.01    513.07     42.83 o
  -4  13  13   2626.48   2877.84     96.06 o
  -2  13  13     48.28     85.04     17.32 o
   0  13  13   2539.14   2467.26     93.19 o
   2  13  13    148.30    204.57     29.43 o
   4  13  13    732.61    670.14     41.28 o
   6  13  13     31.22     29.04     10.03 <
   8  13  13    703.68    642.69     33.25 o
  10  13  13     99.26     82.64     12.88 o
  -9  14  13    101.33    136.53     15.21 o
  -7  14  13     29.22     42.37     11.02 o
  -5  14  13   1999.59   2265.55     77.07 o
  -3  14  13     44.70     24.89      8.03 o
  -1  14  13    297.39    302.19     33.93 o
   1  14  13     30.40      4.64     11.31 <
   3  14  13     10.27     20.74      8.44 <
   5  14  13    415.35    426.69     27.25 o
   7  14  13     21.48     27.10      7.16 o
   9  14  13    163.47    145.29     17.75 o
  -6  15  13      8.71     11.37      4.91 <
  -4  15  13    516.04    475.51     37.30 o
  -2  15  13    347.04    462.52     52.07 o
   0  15  13     19.43     30.86     10.24 o
   2  15  13    174.97    133.29     20.08 o
   4  15  13    131.53    126.59     13.91 o
   6  15  13     52.19     82.56      9.76 o
   8  15  13     33.74     22.89      4.77 o
  -5  16  13    565.42    705.69     75.79 o
  -3  16  13    599.22    583.54     36.02 o
  -1  16  13    199.48    280.17     32.98 o
   1  16  13    228.71    210.55     22.68 o
   3  16  13    457.86    498.40     27.68 o
   5  16  13     12.23     28.32      8.87 o
  -2  17  13      6.31     28.22     15.65 <
   0  17  13      4.86      7.33      5.97 <
   2  17  13     81.35     55.44     12.53 o
   1   1  14 168103.00 180537.00    514.95 o
   0   2  14      1.42     19.50      3.55 o
   2   2  14  15793.80  16705.80    203.26 o
  -1   3  14  76806.00  82471.60    405.76 o
   1   3  14    194.96    301.72     22.15 o
   3   3  14  25111.70  26294.80    264.73 o
  -2   4  14   2285.22   2407.97     83.90 o
   0   4  14    321.16    261.37     20.37 o
   2   4  14     72.36     33.23      8.55 o
   4   4  14   1066.04   1255.67     59.44 o
  -3   5  14  17910.60  18552.50    234.99 o
  -1   5  14  75382.20  72453.40    425.35 o
   3   5  14  18140.40  18000.20    207.02 o
   5   5  14    573.68    565.75     41.34 o
  -4   6  14   4847.00   5036.59     91.27 o
  -2   6  14   1328.48   1406.42     58.02 o
   0   6  14   1242.30   1196.33     58.49 o
   2   6  14     15.68     12.63      7.80 <
   4   6  14    171.56    163.68     16.35 o
   6   6  14   3109.46   2951.98     61.84 o
  -5   7  14   5686.81   5805.05     77.57 o
  -3   7  14  13330.10  14673.40    143.74 o
  -1   7  14   3873.39   4150.92    110.73 o
   1   7  14   3837.60   3643.55    122.87 o
   3   7  14  14589.80  14220.40    137.57 o
   5   7  14   1676.52   1748.61     48.46 o
   7   7  14   8380.78   8696.36    105.97 o
  -6   8  14   1114.66   1074.18     38.12 o
  -4   8  14     21.81     48.46      7.72 o
  -2   8  14    134.48    199.40     14.53 o
   0   8  14   2205.57   2238.01     61.24 o
   2   8  14     97.38    115.26     12.74 o
   4   8  14    620.14    603.64     28.42 o
   6   8  14    338.42    335.14     21.71 o
   8   8  14      1.51      5.76      6.42 <
  -7   9  14    795.73    810.83     40.39 o
  -5   9  14   4418.12   4778.61     90.20 o
  -3   9  14  26310.60  27232.80    206.69 o
  -1   9  14    131.57    176.78     18.27 o
   1   9  14   3060.90   3108.70     69.25 o
   3   9  14      0.00     39.07     15.64 <
   5   9  14    944.60    940.24     35.09 o
   7   9  14   2976.64   2877.94     81.34 o
   9   9  14     24.16     38.76      9.31 o
  -8  10  14     48.24     31.81      9.76 o
  -6  10  14    842.92    823.95     46.15 o
  -4  10  14    151.42    129.79     17.77 o
  -2  10  14   1498.63   1412.41     62.33 o
   0  10  14    123.65     94.82     14.53 o
   2  10  14     19.57     24.42      8.17 <
   4  10  14   1768.79   1768.18     54.47 o
   6  10  14     33.81     30.11     13.23 <
   8  10  14   4131.55   4024.48     98.74 o
  10  10  14      0.79     20.25      7.84 <
  -9  11  14    386.48    509.58     33.40 o
  -7  11  14    112.88     93.31     16.68 o
  -5  11  14   1316.67   1368.48     62.50 o
  -3  11  14    176.53    201.66     25.06 o
  -1  11  14   3011.64   3310.31    113.25 o
   1  11  14   7752.92   7882.19    145.04 o
   3  11  14    539.83    513.82     35.40 o
   5  11  14   3746.32   4130.76    100.56 o
   7  11  14     59.46     68.19     13.19 o
   9  11  14      0.73      5.66      5.53 <
  11  11  14    247.72    207.08     20.74 o
 -10  12  14     45.97     72.72     11.85 o
  -8  12  14     95.16     74.06     12.76 o
  -6  12  14    646.13    774.17     43.96 o
  -4  12  14     59.22     37.38     11.33 o
  -2  12  14   1085.75   1174.67     66.26 o
   0  12  14    242.80    291.91     30.67 o
   2  12  14   1716.76   1629.01     66.71 o
   4  12  14    714.66    737.99     44.62 o
   6  12  14    544.83    496.95     32.34 o
   8  12  14      6.50     20.72      7.33 <
  10  12  14      2.62     13.73      4.75 <
  12  12  14     81.33     80.58     21.61 o
  -9  13  14     41.16     78.49     11.06 o
  -7  13  14     60.68    104.81     15.67 o
  -5  13  14   1081.38   1334.43     69.66 o
  -3  13  14    433.80    368.32     35.42 o
  -1  13  14    539.90    538.30     40.29 o
   1  13  14    124.79    132.14     19.57 o
   3  13  14   1242.98   1119.54     53.48 o
   5  13  14   2540.41   2689.08     74.90 o
   7  13  14    143.88     96.24     13.27 o
   9  13  14    605.30    671.05     33.99 o
  11  13  14     72.79     34.99      9.45 o
  -8  14  14     78.13     54.16     10.07 o
  -6  14  14     70.34     75.83     14.53 o
  -4  14  14      0.72     -9.78     10.49 <
  -2  14  14     20.95      2.50      7.00 <
   0  14  14     32.33     34.41     17.63 <
   2  14  14    160.49    210.38     27.00 o
   4  14  14    136.07    149.89     17.28 o
   6  14  14    853.58    863.98     37.81 o
   8  14  14     36.70     26.52      6.61 o
  -7  15  14    430.30    328.98     27.25 o
  -5  15  14      6.84     14.49      8.83 <
  -3  15  14      7.46     16.59     14.51 <
  -1  15  14   1301.87   1700.25     91.25 o
   1  15  14    200.98    197.80     23.94 o
   3  15  14     44.95     74.02     12.24 o
   5  15  14    263.77    252.97     18.74 o
   7  15  14    300.14    219.61     18.72 o
  -4  16  14    200.70    200.50     26.30 o
  -2  16  14     87.89     73.25     15.48 o
   0  16  14    113.80    128.18     22.66 o
   2  16  14     13.19     28.07      6.48 o
   4  16  14     64.00     81.55     11.44 o
  -1  17  14    266.10    310.04     30.82 o
   1  17  14     48.88     30.53     11.70 <
   0   1  15   7014.22   6788.06     97.61 o
  -1   2  15   3232.71   4131.30     91.68 o
   1   2  15  21427.50  22017.50    185.21 o
  -2   3  15      5.66    185.24     23.98 o
   0   3  15  14937.30  15498.00    183.41 o
   2   3  15  19641.30  18432.20    172.49 o
  -3   4  15   2712.55   2934.89     95.85 o
  -1   4  15   5022.90   6211.23    129.06 o
   1   4  15  25736.30  24859.80    228.07 o
   3   4  15      0.89     42.95     12.63 o
  -4   5  15  10454.40  10990.10    189.83 o
  -2   5  15    148.88     89.10     16.02 o
   0   5  15    974.20   1155.46     61.01 o
   2   5  15   3742.87   3496.38     91.40 o
   4   5  15   4916.36   4973.48    123.84 o
  -5   6  15   8551.59   8149.50    102.25 o
  -3   6  15     42.64    102.64     14.32 o
  -1   6  15   1796.72   1754.25     73.54 o
   1   6  15   2327.02   2003.17     90.92 o
   3   6  15    677.22    686.26     35.07 o
   5   6  15  11388.90  11268.90    121.71 o
  -6   7  15    544.82    536.54     26.44 o
  -4   7  15   2842.13   2500.99     51.68 o
  -2   7  15  18407.90  18417.40    139.30 o
   0   7  15  11034.40  11444.30    140.48 o
   2   7  15   3205.44   3546.66     69.17 o
   4   7  15    222.14    253.79     17.48 o
   6   7  15    630.32    616.96     29.10 o
  -7   8  15    269.72    229.25     19.86 o
  -5   8  15    889.05    868.76     34.35 o
  -3   8  15   2525.03   2770.32     55.07 o
  -1   8  15  18499.10  18507.70    155.44 o
   1   8  15     97.40    108.44     15.11 o
   3   8  15   4568.98   4788.44     85.43 o
   5   8  15   1319.41   1265.35     43.12 o
   7   8  15      1.03     13.06      8.61 <
  -8   9  15    151.66    140.77     17.63 o
  -6   9  15   8044.57   8146.76    137.53 o
  -4   9  15    189.25    206.67     19.24 o
  -2   9  15    140.23    123.20     16.24 o
   0   9  15   2894.91   3026.88     76.72 o
   2   9  15   2522.90   2684.19     65.22 o
   4   9  15   8468.64   8409.28    119.03 o
   6   9  15     68.53     57.59     10.61 o
   8   9  15     29.33     17.77      7.35 <
  -9  10  15     78.82     48.40     10.44 o
  -7  10  15    869.06    971.86     48.81 o
  -5  10  15    452.07    534.52     37.23 o
  -3  10  15    881.32    793.84     43.39 o
  -1  10  15     61.89     46.32     11.43 o
   1  10  15     20.85     21.05      9.89 <
   3  10  15   1808.06   1831.67     58.23 o
   5  10  15    167.56    167.56     19.88 o
   7  10  15   1359.08   1440.31     56.86 o
   9  10  15     30.80     48.38      9.19 o
 -10  11  15    125.31    118.41     16.00 o
  -8  11  15    588.24    656.09     39.59 o
  -6  11  15     25.77     45.41     11.74 o
  -4  11  15   3063.36   2935.26     84.83 o
  -2  11  15   7451.96   8013.92    158.39 o
   0  11  15    815.02    721.48     52.82 o
   2  11  15   1434.14   1491.83     68.92 o
   4  11  15   1635.90   1551.17     61.36 o
   6  11  15     41.36     40.19      9.39 o
   8  11  15    932.25    887.30     43.47 o
  10  11  15     18.03     41.75      8.90 o
 -11  12  15    681.34    660.55     40.70 o
  -9  12  15     12.47      0.93      5.00 <
  -7  12  15    161.08    107.86     14.92 o
  -5  12  15    311.21    282.98     27.39 o
  -3  12  15    684.33    804.29     52.74 o
  -1  12  15    312.45    375.55     37.26 o
   1  12  15      1.45     15.75      9.41 <
   3  12  15      2.60     24.71     14.24 <
   5  12  15      0.56      6.27      7.97 <
   7  12  15    797.83    708.85     38.66 o
   9  12  15    185.37    239.45     19.59 o
  11  12  15     35.13     45.92      8.22 o
 -10  13  15     42.77     32.94     11.13 <
  -8  13  15     86.31    154.57     17.52 o
  -6  13  15    252.50    190.71     25.26 o
  -4  13  15    341.92    357.43     32.88 o
  -2  13  15    525.98    700.46     43.06 o
   0  13  15   1573.11   1602.54     71.42 o
   2  13  15   2916.54   3162.94    115.23 o
   4  13  15    256.25    241.80     22.58 o
   6  13  15     46.78     39.59      8.88 o
   8  13  15    569.50    421.18     25.39 o
  10  13  15      3.33     14.20      4.97 <
  -7  14  15    382.53    368.88     29.33 o
  -5  14  15     65.41     37.42     11.77 o
  -3  14  15    318.17    209.44     23.61 o
  -1  14  15     15.69     45.95     15.60 <
   1  14  15     77.06     59.63     12.03 o
   3  14  15    290.15    394.70     29.85 o
   5  14  15      5.89      6.15      5.99 <
   7  14  15    137.13    127.76     13.09 o
   9  14  15     71.99     80.23     11.87 o
  -6  15  15    420.79    336.35     29.12 o
  -4  15  15    649.16    720.98     53.19 o
  -2  15  15     32.97     77.79     20.48 o
   0  15  15     28.12     16.57      7.37 <
   2  15  15     66.67    134.53     19.83 o
   4  15  15    154.52    117.86     15.21 o
   6  15  15    342.41    368.02     21.16 o
  -5  16  15    372.76    314.35     38.02 o
  -3  16  15    357.32    407.21     39.15 o
  -1  16  15     33.02     47.08     13.06 o
   1  16  15     41.75     13.33      6.40 <
   3  16  15     80.75     85.49     10.82 o
   0   0  16  62805.30  62361.60    839.33 o
   1   1  16   1372.30   1137.21     50.14 o
   0   2  16   9653.06   9126.30    161.55 o
   2   2  16   3882.50   3939.65    100.13 o
  -1   3  16      0.42     21.42     10.53 <
   1   3  16    722.05    773.16     42.56 o
   3   3  16     43.98     80.06     11.43 o
  -2   4  16  49229.80  46718.20    408.65 o
   0   4  16  14102.90  13813.60    204.07 o
   2   4  16  10145.10  10253.90    132.76 o
   4   4  16    656.01    669.88     47.18 o
  -3   5  16   1466.06   1655.38     75.48 o
  -1   5  16     22.23     48.81     10.98 o
   1   5  16   1406.32   1415.25     80.85 o
   3   5  16   2063.18   1932.77     66.21 o
   5   5  16   1494.03   1497.63     43.94 o
  -4   6  16    173.25    246.13     18.14 o
  -2   6  16   6597.27   6521.06     98.89 o
   0   6  16     10.24     19.96     12.10 <
   2   6  16  23691.70  23882.10    185.27 o
   4   6  16  11451.80  11183.50    117.96 o
   6   6  16    195.15    218.41     16.93 o
  -5   7  16    710.29    734.11     28.63 o
  -3   7  16    617.44    638.01     26.30 o
  -1   7  16    198.15    227.74     15.77 o
   1   7  16   2730.41   2664.21     63.39 o
   3   7  16    668.43    662.55     30.36 o
   5   7  16      1.17     10.38      6.60 <
   7   7  16    170.30    141.43     14.78 o
  -6   8  16    160.63    185.37     15.52 o
  -4   8  16  19842.40  20303.70    166.92 o
  -2   8  16   2671.22   2601.42     58.72 o
   0   8  16   2306.26   2379.25     59.67 o
   2   8  16   1726.85   1644.69     52.34 o
   4   8  16    232.08    192.66     16.60 o
   6   8  16  14802.20  14731.00    148.77 o
   8   8  16   3007.54   3135.47     89.47 o
  -7   9  16    686.80    583.91     36.64 o
  -5   9  16    188.20    140.74     16.45 o
  -3   9  16     23.98     32.07      8.79 o
  -1   9  16      4.21      5.16      7.29 <
   1   9  16    420.99    531.28     28.90 o
   3   9  16     10.22     16.39      8.32 <
   5   9  16    572.47    538.83     32.41 o
   7   9  16    373.43    320.05     27.08 o
   9   9  16     74.32     56.80     13.00 o
  -8  10  16      5.56     12.20      5.72 <
  -6  10  16   1037.39    952.67     44.79 o
  -4  10  16   1504.50   1555.94     61.57 o
  -2  10  16   2168.04   2254.96     75.27 o
   0  10  16   7584.45   7821.78    127.23 o
   2  10  16   6438.11   6642.54    111.81 o
   4  10  16     20.66     29.76     10.86 <
   6  10  16    105.62    122.36     16.80 o
   8  10  16     43.82     52.57     10.84 o
  10  10  16   2633.59   2536.95     74.82 o
  -9  11  16    277.83    241.24     24.79 o
  -7  11  16   1103.75    989.20     50.46 o
  -5  11  16    203.23    225.00     25.14 o
  -3  11  16   1359.34   1292.76     56.37 o
  -1  11  16    587.26    606.28     48.20 o
   1  11  16    226.22    232.57     26.07 o
   3  11  16    746.21    765.01     42.06 o
   5  11  16    750.27    730.85     40.95 o
   7  11  16     46.43     25.92      8.54 o
   9  11  16   1503.18   1333.66     50.57 o
  11  11  16    148.49    167.41     17.44 o
 -10  12  16    160.17    239.73     26.96 o
  -8  12  16    345.63    436.66     28.19 o
  -6  12  16   3526.89   3662.83     94.51 o
  -4  12  16    565.51    514.27     36.26 o
  -2  12  16    342.56    284.96     32.86 o
   0  12  16    173.12    208.53     26.30 o
   2  12  16    159.76    130.63     16.95 o
   4  12  16   3287.84   3523.96     90.18 o
   6  12  16   2083.69   2152.50     65.90 o
   8  12  16     46.28     46.40     10.77 o
  10  12  16      2.07     10.32      5.10 <
  -9  13  16     17.14     18.99      5.45 o
  -7  13  16    158.92    149.87     17.34 o
  -5  13  16     67.15     75.69     17.25 o
  -3  13  16    421.88    296.43     26.09 o
  -1  13  16     72.43     42.62      9.72 o
   1  13  16     38.68     12.98     12.22 <
   3  13  16      4.26      2.02     10.63 <
   5  13  16    195.84    190.82     18.60 o
   7  13  16     11.59      7.93      5.96 <
   9  13  16     19.36     19.11      6.01 o
  -8  14  16    778.25    737.43     41.75 o
  -6  14  16    123.47    204.13     22.29 o
  -4  14  16    765.36    996.51     46.79 o
  -2  14  16    881.47    949.65     44.71 o
   0  14  16   1049.44   1165.67     68.86 o
   2  14  16     13.18     19.34     10.15 <
   4  14  16      0.02      3.18      8.11 <
   6  14  16      6.17     12.03      3.63 o
   8  14  16    340.68    342.46     23.26 o
  -5  15  16    123.10    113.11     26.17 o
  -3  15  16     18.97    -13.54     12.36 <
  -1  15  16     42.33     15.58     11.68 <
   1  15  16    131.08    129.68     17.77 o
   3  15  16    142.39     79.92     12.84 o
   5  15  16    289.65    292.35     20.31 o
   7  15  16     11.54      8.44      5.00 <
  -4  16  16    208.27    185.72     19.40 o
  -2  16  16     10.24     31.77     16.14 <
   0  16  16     28.96     69.17     11.83 o
   2  16  16    316.04    317.82     20.97 o
   4  16  16    226.45    262.13     32.43 o
   0   1  17    677.87    688.76     46.73 o
  -1   2  17    739.84    868.87     51.60 o
   1   2  17   5707.12   5424.81    147.31 o
  -2   3  17  12212.00  12318.70    192.02 o
   0   3  17  14069.10  12126.00    224.61 o
   2   3  17  15935.00  15639.00    202.52 o
  -3   4  17   1860.69   1989.01     87.72 o
  -1   4  17     37.72     19.61     16.26 <
   1   4  17  13221.80  12148.00    193.79 o
   3   4  17    213.37    295.18     24.42 o
  -4   5  17  11329.60  10593.80    117.59 o
  -2   5  17   1430.93   1642.07     67.56 o
   0   5  17   1683.27   1571.87     88.67 o
   2   5  17    144.43    290.70     24.85 o
   4   5  17   5480.19   5548.86     82.79 o
  -5   6  17   2672.62   2543.55     59.38 o
  -3   6  17   7472.65   6935.57     87.93 o
  -1   6  17  10150.20   9950.83    109.72 o
   1   6  17   6488.07   6650.61     98.74 o
   3   6  17    999.95    948.91     34.80 o
   5   6  17   1786.33   1662.85     49.10 o
  -6   7  17    447.26    448.51     25.39 o
  -4   7  17   4717.72   4342.57     71.74 o
  -2   7  17   1553.30   1460.37     40.62 o
   0   7  17  10502.00   9888.33    118.78 o
   2   7  17   1127.29   1296.78     43.41 o
   4   7  17   3114.75   3157.10     69.31 o
   6   7  17    144.33    147.18     15.05 o
  -7   8  17    433.67    366.82     28.55 o
  -5   8  17   1530.36   1509.89     46.63 o
  -3   8  17     39.86     28.17      7.25 o
  -1   8  17   2747.12   2687.60     64.29 o
   1   8  17    211.55    146.79     14.92 o
   3   8  17   5305.72   5345.74     96.88 o
   5   8  17   6136.44   6059.42    102.31 o
   7   8  17     75.51     87.37     14.53 o
  -8   9  17    104.93     70.32     13.37 o
  -6   9  17   1331.29   1153.89     51.64 o
  -4   9  17    908.36    966.00     46.17 o
  -2   9  17    422.94    416.29     28.48 o
   0   9  17   2978.45   3185.77     80.54 o
   2   9  17   2882.03   3062.51     79.03 o
   4   9  17   4856.98   4699.44    104.93 o
   6   9  17    680.54    695.33     38.02 o
   8   9  17   1190.62   1288.55     54.96 o
  -9  10  17     33.38     34.35      7.10 o
  -7  10  17   1592.49   1595.57     56.57 o
  -5  10  17    532.70    557.80     37.13 o
  -3  10  17   1593.70   1525.29     61.26 o
  -1  10  17   1195.13   1128.60     54.72 o
   1  10  17    169.10    203.68     22.58 o
   3  10  17   2575.88   2456.26     80.00 o
   5  10  17      8.12     13.91      8.03 <
   7  10  17   1578.25   1516.48     56.80 o
   9  10  17   1140.65   1149.29     49.47 o
 -10  11  17      4.09     20.31      7.22 <
  -8  11  17    151.52    132.41     19.20 o
  -6  11  17    632.85    644.32     41.11 o
  -4  11  17    103.37     87.49     14.99 o
  -2  11  17   2456.91   2367.06     84.60 o
   0  11  17     10.72     39.17     12.40 o
   2  11  17    333.40    287.77     29.21 o
   4  11  17    122.71    147.82     18.76 o
   6  11  17   1039.41    976.69     44.69 o
   8  11  17   1434.74   1365.57     55.03 o
  10  11  17      6.78     24.48      8.30 <
  -9  12  17      6.28     18.49      8.81 <
  -7  12  17    375.14    410.58     28.57 o
  -5  12  17    495.27    450.00     33.42 o
  -3  12  17   2144.70   2096.98     81.38 o
  -1  12  17     98.34    147.33     21.84 o
   1  12  17   3503.59   3585.47    107.08 o
   3  12  17    918.66    910.05     51.91 o
   5  12  17    206.92    225.31     22.08 o
   7  12  17     40.85     39.88      6.77 o
   9  12  17     24.38     21.24      5.22 o
  11  12  17    371.00    378.54     34.39 o
  -8  13  17    431.34    363.78     28.15 o
  -6  13  17    227.63    289.54     30.16 o
  -4  13  17     44.74     21.69      9.39 <
  -2  13  17    879.75    926.72     47.08 o
   0  13  17      0.38      4.35     10.44 <
   2  13  17   2860.81   2980.77     96.99 o
   4  13  17     33.76     41.09      9.45 o
   6  13  17    321.77    332.68     22.66 o
   8  13  17     19.89     20.78      5.49 o
  10  13  17      0.56     -9.04      7.97 <
  -7  14  17    129.06    166.73     17.19 o
  -5  14  17    767.34    738.67     43.57 o
  -3  14  17     93.68    161.38     18.39 o
  -1  14  17      3.13      9.66     12.40 <
   1  14  17   2543.26   2815.69     90.96 o
   3  14  17    165.34    150.10     19.28 o
   5  14  17   1042.06    958.69     36.33 o
   7  14  17    366.60    355.57     20.60 o
  -6  15  17     96.02     62.27     13.58 o
  -4  15  17    895.63    986.35     71.89 o
  -2  15  17     15.87     40.74     15.40 <
   0  15  17    265.69    241.01     26.19 o
   2  15  17    307.14    383.27     28.03 o
   4  15  17     11.53      3.82      4.93 <
   6  15  17   1465.86   1378.00     60.76 o
  -3  16  17     55.42    120.21     25.30 o
  -1  16  17    574.82    468.57     27.06 o
   1  16  17    174.24    126.98     13.89 o
   3  16  17     14.41     14.45     10.75 <
   1   1  18   3544.58   2378.02     96.95 o
   0   2  18   6338.00   6159.63    147.85 o
   2   2  18   2856.87   2990.88    105.49 o
  -1   3  18   4127.62   3746.75    127.58 o
   1   3  18    578.95    620.55     47.29 o
   3   3  18   6459.45   6408.88    140.39 o
  -2   4  18     33.36     48.92     10.11 o
   0   4  18     20.88     49.37     15.79 o
   2   4  18   6479.57   5893.47    126.69 o
   4   4  18   3883.64   3881.73     67.12 o
  -3   5  18    777.34    726.80     30.94 o
  -1   5  18  15651.40  14999.20    163.66 o
   1   5  18   1334.60   1615.22     48.28 o
   3   5  18  16691.60  16045.70    144.15 o
   5   5  18    471.75    504.22     25.64 o
  -4   6  18   4638.91   4609.38     81.94 o
  -2   6  18    146.07    143.70     12.55 o
   0   6  18   5709.35   5588.43     86.73 o
   2   6  18   1038.01   1066.48     37.30 o
   4   6  18    145.32    157.59     15.79 o
   6   6  18   2604.50   2768.92     68.61 o
  -5   7  18   1942.84   1899.74     50.47 o
  -3   7  18   4443.71   4291.85     74.86 o
  -1   7  18    524.09    661.00     29.49 o
   1   7  18     37.10     26.77      8.88 o
   3   7  18  12697.10  12528.00    142.54 o
   5   7  18    180.68    203.00     17.69 o
   7   7  18   8768.97   8996.70    135.40 o
  -6   8  18    114.85     97.71     14.30 o
  -4   8  18    992.11    892.25     38.16 o
  -2   8  18   1605.53   1630.08     48.57 o
   0   8  18   2817.21   3130.99     70.69 o
   2   8  18    159.14    184.15     18.80 o
   4   8  18   7518.63   7441.42    112.26 o
   6   8  18     66.90     53.91     10.90 o
   8   8  18    250.24    283.31     26.01 o
  -7   9  18   1780.02   1823.31     63.06 o
  -5   9  18    598.70    601.72     34.92 o
  -3   9  18   4633.50   4886.15    103.24 o
  -1   9  18    698.70    764.45     39.53 o
   1   9  18   7732.69   8085.25    123.66 o
   3   9  18    435.79    485.75     34.30 o
   5   9  18    118.20    107.76     13.77 o
   7   9  18   3557.32   3558.47     88.69 o
   9   9  18     13.94     27.45      8.54 o
  -8  10  18      1.54     -0.93      5.86 <
  -6  10  18   2475.24   2691.25     79.53 o
  -4  10  18      9.62      9.14      9.02 <
  -2  10  18    140.62    103.06     14.35 o
   0  10  18    332.85    251.60     27.06 o
   2  10  18     57.21     94.02     21.90 o
   4  10  18   1964.06   1962.72     65.14 o
   6  10  18     17.53     14.55      9.06 <
   8  10  18    222.66    232.82     22.75 o
  10  10  18    168.81    189.89     20.93 o
  -9  11  18   2837.50   2945.68     95.87 o
  -7  11  18   1396.03   1227.64     53.97 o
  -5  11  18   1598.59   1589.73     65.82 o
  -3  11  18    497.97    482.40     33.44 o
  -1  11  18      0.68      8.77      8.01 <
   1  11  18   1595.89   1800.67     77.67 o
   3  11  18     39.65     30.94      8.52 o
   5  11  18   1731.24   1821.02     63.20 o
   7  11  18    863.06    894.59     40.91 o
   9  11  18    923.42    838.80     37.48 o
  11  11  18    543.04    463.46     35.60 o
 -10  12  18     41.49     73.69     13.31 o
  -8  12  18     62.66     44.34      9.02 o
  -6  12  18    291.37    270.32     23.96 o
  -4  12  18    338.83    279.08     27.20 o
  -2  12  18    668.28    746.72     47.25 o
   0  12  18     84.06     85.22     16.18 o
   2  12  18    450.38    506.26     35.38 o
   4  12  18    191.89    185.86     17.34 o
   6  12  18      2.39     -4.56      6.52 <
   8  12  18     33.62     46.91      7.82 o
  10  12  18    206.94    170.47     18.37 o
  -9  13  18    958.99   1125.84     65.02 o
  -7  13  18     41.72     57.01      9.80 o
  -5  13  18   1350.08   1446.42     67.41 o
  -3  13  18    734.64    613.07     35.09 o
  -1  13  18   2076.97   1834.89     64.50 o
   1  13  18    149.63    143.02     20.43 o
   3  13  18     47.87     28.24     12.14 <
   5  13  18    115.24    131.68     14.04 o
   7  13  18     75.89    100.75     13.27 o
   9  13  18    183.80    184.92     18.25 o
  -6  14  18    331.03    317.65     21.86 o
  -4  14  18    171.49    166.92     18.29 o
  -2  14  18    336.04    335.92     27.29 o
   0  14  18      0.01     -9.16      9.87 <
   2  14  18    382.64    394.31     31.83 o
   4  14  18    282.73    299.22     23.90 o
   6  14  18     46.03     47.68      7.68 o
   8  14  18      0.03      6.46     11.54 <
  -5  15  18     82.71    114.70     17.81 o
  -3  15  18     74.03    109.56     23.57 o
  -1  15  18    511.10    461.97     34.34 o
   1  15  18    129.20     65.93     12.20 o
   3  15  18    350.93    319.36     23.22 o
   5  15  18      0.18     -3.84      5.76 <
   0  16  18    354.17    371.17     28.71 o
   2  16  18    152.75    155.57     38.10 o
   0   1  19      1.75     60.97     25.74 <
  -1   2  19   1415.40   1363.72     87.37 o
   1   2  19  14549.70  13385.30    331.54 o
  -2   3  19    142.12    137.28     20.23 o
   0   3  19   3564.48   3253.68    111.60 o
   2   3  19  17282.30  17124.30    187.72 o
  -3   4  19    593.20    615.66     27.16 o
  -1   4  19  16089.70  15361.30    148.13 o
   1   4  19   8733.83   8492.25    115.38 o
   3   4  19    669.24    582.67     27.41 o
  -4   5  19    142.21    144.29     13.38 o
  -2   5  19     29.83     18.60      6.23 <
   0   5  19   1520.69   1473.09     40.39 o
   2   5  19   1051.54   1060.93     36.49 o
   4   5  19  22145.00  21165.70    181.92 o
  -5   6  19   4168.45   3856.49     77.52 o
  -3   6  19     27.12     31.91      7.84 o
  -1   6  19  16716.80  16399.70    144.73 o
   1   6  19   1002.01    965.65     35.89 o
   3   6  19   7767.67   7292.34    106.90 o
   5   6  19   6186.61   5917.00    102.48 o
  -6   7  19   1141.41   1075.39     46.13 o
  -4   7  19     37.60     42.31      7.06 o
  -2   7  19   2804.36   2615.30     63.68 o
   0   7  19   2180.40   2246.72     56.66 o
   2   7  19     17.42     37.26      8.21 o
   4   7  19    322.97    301.97     22.68 o
   6   7  19     11.82     18.25      8.13 <
  -7   8  19     14.73     29.47     11.33 <
  -5   8  19      0.65     15.95      6.44 <
  -3   8  19     10.73     14.32      6.73 <
  -1   8  19   3332.45   3301.17     77.13 o
   1   8  19     53.01     47.04     10.30 o
   3   8  19   4465.15   4401.27     87.45 o
   5   8  19    762.48    670.33     39.73 o
   7   8  19   2878.80   2834.72     74.80 o
  -8   9  19    652.65    515.72     34.66 o
  -6   9  19   2530.93   2727.35     79.15 o
  -4   9  19     67.97     56.47     10.88 o
  -2   9  19     50.11     61.18     11.39 o
   0   9  19    860.79    893.53     43.90 o
   2   9  19   5475.32   5701.48    123.97 o
   4   9  19   2297.67   2157.64     72.03 o
   6   9  19    251.25    259.30     24.34 o
   8   9  19     14.14     24.42      7.04 o
  -9  10  19     42.70     32.30      8.77 o
  -7  10  19    449.11    443.00     33.87 o
  -5  10  19     26.06     34.76      9.52 o
  -3  10  19   1407.68   1470.01     59.86 o
  -1  10  19     14.38     -3.80      8.52 <
   1  10  19      9.93     28.01      9.80 <
   3  10  19   2231.38   2274.20     71.09 o
   5  10  19    124.69    101.71     13.50 o
   7  10  19   2332.73   2358.66     68.63 o
   9  10  19     56.19     69.93     11.00 o
 -10  11  19    285.49    219.26     19.90 o
  -8  11  19   2116.96   2213.60     86.25 o
  -6  11  19    737.68    939.00     43.88 o
  -4  11  19    275.40    223.12     25.28 o
  -2  11  19    919.55    974.55     51.06 o
   0  11  19     92.10    101.43     16.24 o
   2  11  19    249.37    223.29     24.99 o
   4  11  19    461.35    442.65     29.16 o
   6  11  19    127.26    133.81     17.48 o
   8  11  19     96.92     81.69     13.33 o
  10  11  19    117.43    117.73     13.66 o
  -9  12  19    301.49    335.79     31.97 o
  -7  12  19    368.02    391.90     29.58 o
  -5  12  19    316.02    354.66     28.44 o
  -3  12  19   2567.84   2735.52     86.61 o
  -1  12  19     63.76     33.79     11.74 <
   1  12  19   1193.01   1248.56     58.08 o
   3  12  19    648.99    693.90     43.18 o
   5  12  19    669.36    676.40     35.52 o
   7  12  19    721.47    582.07     30.61 o
   9  12  19    452.23    450.84     27.88 o
  -8  13  19    382.32    430.37     43.03 o
  -6  13  19     40.51     48.86      9.21 o
  -4  13  19      2.90      3.18      5.30 <
  -2  13  19     60.22     89.70     12.57 o
   0  13  19    796.64    787.55     43.20 o
   2  13  19    921.59    946.81     53.42 o
   4  13  19    359.51    349.33     24.97 o
   6  13  19     17.33     27.74      7.02 o
   8  13  19    383.33    321.78     18.89 o
  -5  14  19   1004.42    982.00     39.46 o
  -3  14  19      4.45     -0.87      5.41 <
  -1  14  19    292.70    340.44     28.69 o
   1  14  19   2756.58   2746.94     84.05 o
   3  14  19    692.07    731.20     39.81 o
   5  14  19   1570.80   1582.26     46.77 o
   7  14  19    300.75    307.37     28.01 o
  -4  15  19      1.22      0.95      2.87 <
  -2  15  19     11.99     15.17      6.54 <
   0  15  19     87.81    153.73     17.94 o
   2  15  19     18.46     34.41      7.29 o
   4  15  19     12.46     14.67      4.54 o
   0   0  20  21744.00  21008.20    625.69 o
   1   1  20   1220.02   1337.65     93.23 o
   0   2  20   4215.49   4300.15    115.77 o
   2   2  20   1921.93   2133.37     63.30 o
  -1   3  20    359.90    390.92     23.65 o
   1   3  20  22741.90  21000.50    229.40 o
   3   3  20   2727.10   2615.46     58.02 o
  -2   4  20  36571.30  37079.20    226.63 o
   0   4  20  11135.70  11260.40    117.61 o
   2   4  20   6764.35   6675.40     90.28 o
   4   4  20    144.12    153.11     15.38 o
  -3   5  20  11076.80  10660.80    116.64 o
  -1   5  20   9788.32  10200.30    117.63 o
   1   5  20    550.46    564.41     26.69 o
   3   5  20      0.67     34.88     14.16 <
   5   5  20  17867.90  17449.90    176.82 o
  -4   6  20   3922.72   3788.65     74.26 o
  -2   6  20  23332.10  23431.90    178.04 o
   0   6  20   1076.72   1146.36     39.51 o
   2   6  20  50687.20  51176.70    273.71 o
   4   6  20  21534.00  20856.20    197.18 o
   6   6  20    150.71    189.76     21.59 o
  -5   7  20   1923.25   1902.49     64.83 o
  -3   7  20    611.63    612.54     29.87 o
  -1   7  20   7364.75   7653.79    110.55 o
   1   7  20   6385.09   6591.34    104.17 o
   3   7  20   8561.16   8834.88    122.60 o
   5   7  20   1098.28   1073.74     48.96 o
   7   7  20   3178.89   3264.41     80.56 o
  -6   8  20    446.66    476.73     37.17 o
  -4   8  20    333.10    339.10     26.48 o
  -2   8  20    122.31    126.54     15.15 o
   0   8  20   2961.93   3101.78     71.66 o
   2   8  20   5680.71   5812.99    104.46 o
   4   8  20    228.71    256.72     25.76 o
   6   8  20   7597.66   7728.81    125.86 o
   8   8  20     25.60     44.97     10.90 o
  -7   9  20   2898.44   3038.01     88.44 o
  -5   9  20    728.45    858.03     40.64 o
  -3   9  20     32.83     56.29     12.55 o
  -1   9  20    260.47    288.84     25.02 o
   1   9  20    745.61    736.85     41.92 o
   3   9  20   5400.05   5577.76    111.93 o
   5   9  20   8649.32   8849.45    135.01 o
   7   9  20    407.31    414.10     29.12 o
   9   9  20    597.11    631.61     36.51 o
  -8  10  20   1184.46   1192.82     58.64 o
  -6  10  20    495.21    518.71     33.60 o
  -4  10  20    906.34   1011.82     54.32 o
  -2  10  20    359.71    427.42     29.56 o
   0  10  20   3051.30   3284.00     88.79 o
   2  10  20   5686.39   5839.91    124.69 o
   4  10  20   5569.23   5664.61    108.03 o
   6  10  20   1517.61   1478.44     55.50 o
   8  10  20    463.99    457.32     28.79 o
  10  10  20   2748.79   2778.75     88.65 o
  -9  11  20    405.54    384.17     31.76 o
  -7  11  20   2254.62   2505.08     94.00 o
  -5  11  20    798.90    794.58     40.56 o
  -3  11  20    723.41    809.14     44.71 o
  -1  11  20    628.22    698.15     46.30 o
   1  11  20     94.73     71.15     14.63 o
   3  11  20    536.70    516.81     36.66 o
   5  11  20    187.83    214.26     20.54 o
   7  11  20     62.46     86.83     12.43 o
   9  11  20   1386.32   1412.12     49.12 o
  -8  12  20     23.66     47.82     12.59 o
  -6  12  20    320.16    311.63     23.98 o
  -4  12  20     17.52     10.57      5.92 <
  -2  12  20     62.97     87.20     13.75 o
   0  12  20    141.62    139.43     18.18 o
   2  12  20    463.06    544.32     38.39 o
   4  12  20     31.95     44.71      9.62 o
   6  12  20    157.90    178.41     16.59 o
   8  12  20    162.99    137.77     13.48 o
  -5  13  20    527.74    487.85     30.59 o
  -3  13  20    268.45    301.47     22.58 o
  -1  13  20    563.70    635.22     37.59 o
   1  13  20   2097.62   2328.40     81.47 o
   3  13  20   1137.52   1288.73     52.63 o
   5  13  20      0.92      1.92      4.58 <
   7  13  20     54.45     58.08      8.46 o
  -4  14  20     25.33     77.42     25.35 o
  -2  14  20    709.84    656.83     35.40 o
   0  14  20    667.19    635.12     39.01 o
   2  14  20    123.32    111.37     15.48 o
   4  14  20    762.07    739.48     36.62 o
   6  14  20    355.06    328.72     23.38 o
  -3  15  20    323.02    325.14     25.33 o
  -1  15  20    324.04    287.10     32.57 o
   1  15  20    383.62    365.06     25.49 o
   3  15  20    150.62    163.20     15.25 o
   0   1  21   2080.15   1866.95     67.53 o
  -1   2  21    813.95    648.14     34.96 o
   1   2  21    398.88    417.26     28.05 o
  -2   3  21  16923.10  16204.90    156.39 o
   0   3  21   2903.23   2873.88     71.00 o
   2   3  21    415.06    428.53     24.56 o
  -3   4  21    126.02    148.63     14.39 o
  -1   4  21   3580.39   3498.41     73.54 o
   1   4  21    329.45    339.65     22.87 o
   3   4  21     36.79     45.31      9.85 o
  -4   5  21     11.53     18.93      6.23 o
  -2   5  21  17091.00  16909.90    158.76 o
   0   5  21    962.88    928.35     34.98 o
   2   5  21  15824.00  16075.70    152.26 o
   4   5  21     62.41     73.07     12.90 o
  -5   6  21   7339.06   7243.85    127.33 o
  -3   6  21  15609.60  16310.50    158.50 o
  -1   6  21   1397.05   1466.75     42.83 o
   1   6  21   2182.80   2142.26     60.15 o
   3   6  21   5461.78   5401.35     97.38 o
   5   6  21  12385.70  11932.60    164.42 o
  -6   7  21   1556.58   1603.51     59.48 o
  -4   7  21     19.37     44.71     13.95 o
  -2   7  21   5503.25   5875.39     94.97 o
   0   7  21   1260.55   1347.37     44.65 o
   2   7  21  10759.80  11017.30    146.11 o
   4   7  21  11634.90  11353.30    164.17 o
   6   7  21  26450.30  26730.50    233.71 o
  -7   8  21      2.81      7.16      8.69 <
  -5   8  21      0.76     10.36      8.79 <
  -3   8  21   5198.14   5428.12    100.04 o
  -1   8  21    971.33    987.38     40.81 o
   1   8  21  13852.70  14347.20    182.29 o
   3   8  21     21.91     25.18     11.29 <
   5   8  21   7953.81   8068.78    137.94 o
   7   8  21    210.39    184.15     18.33 o
  -8   9  21   3052.41   3046.18     80.97 o
  -6   9  21    738.81    764.64     48.61 o
  -4   9  21    932.12    998.99     44.01 o
  -2   9  21    433.44    450.51     30.94 o
   0   9  21    248.75    237.61     22.56 o
   2   9  21    145.21    147.00     20.23 o
   4   9  21     13.42     24.52     10.09 <
   6   9  21    398.33    419.76     28.15 o
   8   9  21    149.89    118.00     14.51 o
  -9  10  21   1899.84   1879.25     76.68 o
  -7  10  21   1395.98   1453.42     76.18 o
  -5  10  21    316.06    392.55     29.33 o
  -3  10  21     24.34     34.10      8.52 o
  -1  10  21    113.28     91.35     13.46 o
   1  10  21   2947.63   2997.04     88.90 o
   3  10  21   3945.44   4077.73    108.15 o
   5  10  21    228.45    225.00     20.50 o
   7  10  21     52.39     64.48     12.01 o
   9  10  21    478.74    371.56     26.94 o
 -10  11  21     60.12     69.60     12.88 o
  -8  11  21     23.01     11.66      7.53 <
  -6  11  21   2775.24   3111.18     93.15 o
  -4  11  21      4.15     12.05      6.58 <
  -2  11  21   1260.23   1234.20     53.60 o
   0  11  21    506.03    565.97     33.77 o
   2  11  21    340.91    391.85     28.94 o
   4  11  21   2932.12   3131.69     81.55 o
   6  11  21    387.79    398.89     26.98 o
   8  11  21    323.67    301.06     22.54 o
  10  11  21    207.60    177.30     21.90 o
  -9  12  21     26.93     55.29     14.70 o
  -7  12  21    112.58    164.65     23.26 o
  -5  12  21    761.74    728.35     36.18 o
  -3  12  21      2.18      4.95      6.73 <
  -1  12  21      1.84     -4.68     14.10 <
   1  12  21     13.27      3.32     10.79 <
   3  12  21      0.53     -3.82      6.27 <
   5  12  21      1.56      6.93      5.30 <
   7  12  21     49.16     41.53      7.84 o
   9  12  21    155.41    162.01     25.90 o
  -6  13  21    378.40    439.51     44.33 o
  -4  13  21     76.11     80.17     11.95 o
  -2  13  21    760.26    757.74     42.33 o
   0  13  21     18.44     28.67      7.10 o
   2  13  21   1010.31    926.72     49.66 o
   4  13  21     67.00     68.46     10.18 o
   6  13  21     74.25     94.26     10.67 o
  -3  14  21    236.78    291.65     30.55 o
  -1  14  21   1702.30   1612.37     63.98 o
   1  14  21   1036.59   1087.96     48.71 o
   3  14  21     23.49     17.38      6.96 <
   5  14  21     72.38     59.94      9.18 o
   0  15  21     58.13    107.25     14.96 o
   2  15  21   1571.94   1557.53     60.52 o
   1   1  22   1524.24   1337.30     50.59 o
   0   2  22   1669.51   1603.76     61.59 o
   2   2  22   2326.10   2225.94     63.34 o
  -1   3  22   3020.89   2982.83     75.29 o
   1   3  22    368.02    364.46     24.64 o
   3   3  22      2.99     18.31      8.71 <
  -2   4  22    922.82    911.28     38.68 o
   0   4  22   1317.75   1174.55     42.62 o
   2   4  22   6218.44   5962.78     98.21 o
   4   4  22    251.04    311.75     24.54 o
  -3   5  22  17220.30  17333.10    170.30 o
  -1   5  22   4843.89   4887.30     83.74 o
   1   5  22   4928.71   5130.07     94.70 o
   3   5  22   6150.35   6208.87    110.07 o
   5   5  22    975.26    940.04     45.94 o
  -4   6  22    339.44    364.80     28.01 o
  -2   6  22    371.20    342.11     24.46 o
   0   6  22    395.10    426.36     24.09 o
   2   6  22   1461.99   1326.59     53.68 o
   4   6  22   2765.03   2613.79     77.46 o
   6   6  22    263.89    236.25     23.47 o
  -5   7  22    163.45    194.60     21.96 o
  -3   7  22   5653.27   5947.84    121.74 o
  -1   7  22     10.24     40.85     10.75 o
   1   7  22  17533.10  17835.10    187.72 o
   3   7  22   7246.76   7184.91    124.83 o
   5   7  22    189.27    177.73     20.62 o
   7   7  22    822.63    872.77     43.10 o
  -6   8  22   2232.21   2281.75     79.05 o
  -4   8  22    122.56    103.16     16.60 o
  -2   8  22     83.27     69.58     11.62 o
   0   8  22    963.01    986.99     43.86 o
   2   8  22    667.53    571.38     39.38 o
   4   8  22    254.15    284.01     25.94 o
   6   8  22    262.66    293.15     24.89 o
   8   8  22    673.18    675.33     37.40 o
  -7   9  22     13.59     42.58     12.73 o
  -5   9  22      3.45     29.14     12.43 <
  -3   9  22   2424.54   2647.04     76.02 o
  -1   9  22    204.42    233.40     20.45 o
   1   9  22     33.39     28.94      8.73 o
   3   9  22    116.24    111.50     15.56 o
   5   9  22   7705.02   7772.92    123.74 o
   7   9  22    124.96    125.31     15.48 o
   9   9  22   1926.68   1753.40     60.52 o
  -8  10  22      5.76      1.90      8.65 <
  -6  10  22   1196.05   1437.44     76.91 o
  -4  10  22    668.85    702.63     36.78 o
  -2  10  22   1911.36   1819.37     58.23 o
   0  10  22     93.58    113.65     16.80 o
   2  10  22    219.15    229.64     26.91 o
   4  10  22     77.27     89.70     14.70 o
   6  10  22    890.92    926.48     41.47 o
   8  10  22    471.38    492.74     27.78 o
  10  10  22    491.37    569.89     36.06 o
  -9  11  22    118.19    129.87     16.10 o
  -7  11  22     66.67     52.53     13.11 o
  -5  11  22    100.54    107.02     14.18 o
  -3  11  22     33.08     33.79      8.15 o
  -1  11  22     48.69     93.11     13.27 o
   1  11  22   2885.79   3031.71     93.03 o
   3  11  22   2008.12   1992.33     64.87 o
   5  11  22    565.04    550.23     31.02 o
   7  11  22     31.97     40.29      7.20 o
   9  11  22   1177.79   1156.67     51.72 o
  -8  12  22    538.60    485.85     44.05 o
  -6  12  22     38.14     45.16     12.01 o
  -4  12  22      2.48     -1.63      2.56 <
  -2  12  22   1261.86   1335.01     53.71 o
   0  12  22      0.57      8.96      6.32 <
   2  12  22    630.89    657.29     41.28 o
   4  12  22     51.96     36.84      7.68 o
   6  12  22      4.70      9.45      6.60 <
   8  12  22    304.18    350.55     23.57 o
  -7  13  22    331.11    266.61     28.32 o
  -5  13  22     44.53     39.42      7.95 o
  -3  13  22     87.46     87.12     12.14 o
  -1  13  22    108.62     92.47     16.49 o
   1  13  22      1.53     -3.30      5.37 <
   3  13  22      5.77      9.78      8.32 <
   5  13  22    502.35    445.31     26.79 o
  -2  14  22    292.70    341.70     36.14 o
   0  14  22      0.11      9.52      8.24 <
   2  14  22    872.05    956.67     42.52 o
   4  14  22     18.29     16.76      6.42 <
   0   1  23   1435.92   1294.47     62.13 o
  -1   2  23    672.84    650.06     36.18 o
   1   2  23   2158.20   2061.89     68.24 o
  -2   3  23   5195.24   4966.36    104.83 o
   0   3  23     30.53     23.57      9.58 <
   2   3  23    227.52    253.77     22.35 o
  -3   4  23   2534.56   2540.68     69.16 o
  -1   4  23   2549.26   2684.17     73.67 o
   1   4  23    160.17    174.57     18.08 o
   3   4  23    439.15    384.13     29.37 o
  -4   5  23    239.72    201.63     24.09 o
  -2   5  23   1220.92   1107.92     44.01 o
   0   5  23   1762.78   1639.53     53.85 o
   2   5  23   2905.56   2984.82     79.71 o
   4   5  23   1051.69    981.63     47.35 o
  -5   6  23      1.13     14.51      9.56 <
  -3   6  23   1080.49   1196.99     54.35 o
  -1   6  23    538.80    550.02     31.04 o
   1   6  23   1482.99   1638.56     55.23 o
   3   6  23   1311.81   1239.61     53.15 o
   5   6  23    830.81    838.94     42.93 o
  -6   7  23     60.10     65.41     12.01 o
  -4   7  23   1305.88   1360.50     57.55 o
  -2   7  23   1488.36   1525.10     56.06 o
   0   7  23      1.83      8.85      5.30 <
   2   7  23    543.97    526.41     35.23 o
   4   7  23   1268.90   1300.33     55.27 o
   6   7  23    973.06   1142.16     49.95 o
  -7   8  23   2411.43   2730.28     89.93 o
  -5   8  23    486.31    585.52     43.63 o
  -3   8  23   3596.72   3977.65     94.99 o
  -1   8  23    440.21    439.62     27.53 o
   1   8  23    626.33    597.68     39.20 o
   3   8  23   1133.09   1024.91     52.34 o
   5   8  23    833.24    883.09     44.91 o
   7   8  23    899.08    976.43     46.07 o
  -8   9  23    130.10    168.49     18.70 o
  -6   9  23    380.56    368.70     32.24 o
  -4   9  23   1298.73   1312.16     62.07 o
  -2   9  23    226.48    223.55     20.43 o
   0   9  23   2233.80   2120.06     71.89 o
   2   9  23    196.16    198.87     22.39 o
   4   9  23    121.68    115.60     14.10 o
   6   9  23    228.45    183.43     16.92 o
   8   9  23    228.41    207.99     18.51 o
  -9  10  23     68.65     78.31     13.99 o
  -7  10  23    380.72    344.75     34.04 o
  -5  10  23    690.59    616.44     39.11 o
  -3  10  23   2111.09   2253.02     64.54 o
  -1  10  23      6.10     11.15      6.85 <
   1  10  23   2372.10   2453.58     77.54 o
   3  10  23     13.83     19.86      8.63 <
   5  10  23    155.30    132.32     14.78 o
   7  10  23      0.12      6.63      4.29 <
   9  10  23    863.48    877.35     47.99 o
  -8  11  23    588.70    749.67     41.22 o
  -6  11  23   1157.54   1169.35     59.26 o
  -4  11  23    359.16    311.17     24.54 o
  -2  11  23    412.04    337.30     27.37 o
   0  11  23    721.94    785.26     45.59 o
   2  11  23   1991.70   1921.66     63.49 o
   4  11  23     69.63    120.13     17.92 o
   6  11  23   1720.55   1836.83     55.32 o
   8  11  23    679.00    600.18     30.47 o
  -7  12  23     32.89     19.53      8.90 <
  -5  12  23   1316.39   1328.73     64.97 o
  -3  12  23     93.29     77.48     11.85 o
  -1  12  23    173.67    115.87     17.63 o
   1  12  23   1303.73   1193.35     57.75 o
   3  12  23    382.33    325.87     25.66 o
   5  12  23    660.67    686.10     32.94 o
   7  12  23    261.14    293.34     20.54 o
  -6  13  23     73.96     63.96     25.86 <
  -4  13  23    699.78    854.81     72.72 o
  -2  13  23    410.73    416.37     27.84 o
   0  13  23    398.91    384.88     31.81 o
   2  13  23    290.04    289.50     25.39 o
   4  13  23      0.89      4.31      6.21 <
   6  13  23      1.39     16.10      5.97 <
  -1  14  23    740.98    735.29     57.54 o
   1  14  23     21.74      6.27     12.20 <
   3  14  23    467.50    439.16     27.22 o
   0   0  24   1184.60    993.04    151.58 o
   1   1  24      2.35    -11.77     15.54 <
   0   2  24     12.76      6.36     13.54 <
   2   2  24     53.40     75.05     14.06 o
  -1   3  24     45.09     58.19     13.93 o
   1   3  24   6478.04   6202.78    114.78 o
   3   3  24   4824.68   4745.03     97.63 o
  -2   4  24   1874.06   1832.27     65.31 o
   0   4  24     38.31     75.93     14.08 o
   2   4  24     21.12     39.73     13.25 <
   4   4  24    147.01    105.76     15.56 o
  -3   5  24    637.54    633.53     39.51 o
  -1   5  24    326.68    312.74     26.46 o
   1   5  24     89.69    122.50     18.16 o
   3   5  24     24.46      5.97     11.35 <
   5   5  24    392.04    405.11     32.20 o
  -4   6  24    848.37    919.36     47.39 o
  -2   6  24    768.24    764.88     40.45 o
   0   6  24    365.67    345.08     25.26 o
   2   6  24   2045.72   1887.85     66.52 o
   4   6  24     24.92     10.88      8.38 <
   6   6  24    150.14    132.14     17.01 o
  -5   7  24   1543.86   1672.64     68.28 o
  -3   7  24    159.63    153.96     18.53 o
  -1   7  24   3319.24   3655.07     95.87 o
   1   7  24    541.53    525.95     35.58 o
   3   7  24    604.07    492.35     37.79 o
   5   7  24      1.60     21.73     10.03 <
   7   7  24    476.42    437.80     28.94 o
  -6   8  24    660.54    764.92     47.31 o
  -4   8  24    196.90    241.51     26.54 o
  -2   8  24     36.15     19.61      7.78 <
   0   8  24   1376.17   1390.74     53.58 o
   2   8  24   1248.81   1247.93     55.87 o
   4   8  24    673.31    666.49     38.78 o
   6   8  24     54.47     55.89     11.27 o
   8   8  24    520.28    600.44     35.27 o
  -7   9  24   1171.58   1258.78     60.58 o
  -5   9  24    620.66    751.55     50.13 o
  -3   9  24    780.65    798.63     42.54 o
  -1   9  24    209.11    213.26     21.53 o
   1   9  24    427.53    372.62     28.69 o
   3   9  24    617.50    641.58     41.24 o
   5   9  24    134.46    151.46     16.35 o
   7   9  24     52.82     53.17     10.22 o
   9   9  24     69.77     90.90     15.75 o
  -8  10  24    592.22    677.49     42.25 o
  -6  10  24    658.90    734.01     49.54 o
  -4  10  24    190.89    186.53     20.29 o
  -2  10  24    114.88    149.43     17.21 o
   0  10  24     31.38     19.50     15.31 <
   2  10  24     41.17     32.57      7.84 o
   4  10  24    242.69    231.36     20.06 o
   6  10  24    349.33    378.73     26.09 o
   8  10  24      7.03      7.95      3.57 <
  -7  11  24    661.64    737.08     47.88 o
  -5  11  24    290.17    266.07     30.98 o
  -3  11  24   1398.38   1262.74     53.15 o
  -1  11  24   1831.20   1962.65     74.16 o
   1  11  24    321.78    341.47     32.40 o
   3  11  24     24.85     24.02      6.25 o
   5  11  24     21.91     26.58      9.72 <
   7  11  24   1037.63   1049.72     38.70 o
  -6  12  24     20.25     18.76      8.15 <
  -4  12  24      0.01      8.50      6.13 <
  -2  12  24    204.17    209.74     21.47 o
   0  12  24    766.73    755.97     43.80 o
   2  12  24      4.14     15.07     11.31 <
   4  12  24    523.74    553.47     30.65 o
   6  12  24     25.26     22.68      6.60 o
  -5  13  24    345.81    566.35    144.81 o
  -3  13  24     47.23     84.19     25.92 o
  -1  13  24    569.34    617.66     46.69 o
   1  13  24    362.12    366.07     27.72 o
   3  13  24    232.20    245.70     19.83 o
   5  13  24    721.65    692.04     35.46 o
   0  14  24     62.78     77.40     22.39 o
   0   1  25   1512.44   1455.67     88.46 o
  -1   2  25     43.86     61.40     17.54 o
   1   2  25   1682.87   1523.26     75.40 o
  -2   3  25   3282.12   3217.76     88.18 o
   0   3  25   1258.69   1201.71     58.72 o
   2   3  25    464.13    392.25     33.58 o
  -3   4  25   1424.19   1474.18     60.41 o
  -1   4  25   2702.77   2737.38     86.34 o
   1   4  25   1591.68   1450.01     56.66 o
   3   4  25   3044.26   2971.81     86.73 o
  -4   5  25      0.50      5.00      6.65 <
  -2   5  25    192.22    221.53     23.92 o
   0   5  25    763.85    740.28     41.94 o
   2   5  25    448.20    414.80     32.38 o
   4   5  25    393.52    390.64     31.97 o
  -5   6  25    375.65    359.70     31.58 o
  -3   6  25    497.02    528.47     35.38 o
  -1   6  25    240.03    226.88     25.95 o
   1   6  25   2486.90   2658.23     79.30 o
   3   6  25    849.33    827.86     42.75 o
   5   6  25   2596.97   2685.99     82.29 o
  -6   7  25   1215.56   1370.45     59.32 o
  -4   7  25    243.52    327.15     27.27 o
  -2   7  25    772.78    744.32     40.62 o
   0   7  25    263.92    233.44     19.32 o
   2   7  25    368.83    343.16     29.41 o
   4   7  25   2094.08   2169.55     68.38 o
   6   7  25     35.90     46.15      9.21 o
  -7   8  25    565.62    717.04     42.64 o
  -5   8  25    591.43    630.74     46.79 o
  -3   8  25    302.29    271.69     27.37 o
  -1   8  25    981.95    973.97     47.24 o
   1   8  25     33.98     27.99     11.12 <
   3   8  25    126.78    109.37     19.17 o
   5   8  25   1695.77   1706.84     58.35 o
   7   8  25    434.57    526.84     33.48 o
  -8   9  25     73.79     51.17     12.78 o
  -6   9  25     46.27     43.36     11.19 o
  -4   9  25    304.63    359.41     29.82 o
  -2   9  25    117.55    188.92     20.31 o
   0   9  25    213.57    267.17     30.55 o
   2   9  25    169.92    166.28     19.73 o
   4   9  25    225.81    220.46     21.03 o
   6   9  25    452.97    424.01     27.91 o
   8   9  25    434.44    409.27     28.03 o
  -9  10  25    494.64    518.28     29.87 o
  -7  10  25    416.05    397.34     32.78 o
  -5  10  25    158.04    161.76     20.06 o
  -3  10  25   1310.32   1320.52     66.77 o
  -1  10  25    109.73     67.62     14.78 o
   1  10  25   1081.20   1171.06     58.39 o
   3  10  25    501.99    478.48     30.26 o
   5  10  25    495.45    527.36     33.56 o
   7  10  25      7.30     14.70      6.46 <
   9  10  25    312.06    254.47     25.37 o
  -8  11  25     87.98    120.04     26.67 o
  -6  11  25     48.65     53.42     15.56 o
  -4  11  25    142.98    167.72     23.51 o
  -2  11  25    485.92    493.73     33.69 o
   0  11  25    480.62    601.33     36.90 o
   2  11  25    999.43    975.12     44.89 o
   4  11  25      1.44     11.58      5.63 <
   6  11  25     95.24    102.79     11.62 o
   8  11  25     68.73     41.42     21.86 <
  -5  12  25    762.28    810.64    111.87 o
  -3  12  25    381.92    406.03     43.63 o
  -1  12  25    101.78     54.72     12.03 o
   1  12  25    366.65    382.71     30.53 o
   3  12  25    176.67    186.81     19.40 o
   5  12  25    995.20   1098.37     39.69 o
  -2  13  25    185.57    136.20     28.69 o
   0  13  25    593.50    581.83     38.02 o
   2  13  25    884.47    883.38     38.54 o
   4  13  25    446.61    420.67     32.40 o
   1   1  26     45.63     45.74     15.95 <
   0   2  26   1246.48   1249.35     70.92 o
   2   2  26   2495.33   2486.67     80.93 o
  -1   3  26     96.42     80.31     14.02 o
   1   3  26      1.40     17.54      9.31 <
   3   3  26     66.93     81.71     16.14 o
  -2   4  26    900.73    792.60     51.00 o
   0   4  26    550.67    491.94     37.65 o
   2   4  26   6991.19   6475.05    152.57 o
   4   4  26   1256.31   1343.20     62.39 o
  -3   5  26    806.80    765.58     42.39 o
  -1   5  26     21.85     12.82      6.87 <
   1   5  26    279.44    260.31     28.79 o
   3   5  26      3.74     11.68      7.20 <
   5   5  26     73.99    105.99     19.34 o
  -4   6  26   5367.05   5652.17    124.01 o
  -2   6  26     14.50     12.03      7.82 <
   0   6  26   4209.76   4117.94    106.79 o
   2   6  26     38.51     22.08     10.24 <
   4   6  26      7.89     19.86     12.84 <
   6   6  26   2783.66   2970.57     80.64 o
  -5   7  26      4.01      8.11      7.08 <
  -3   7  26     26.13     31.81      9.31 o
  -1   7  26     88.06    102.27     15.42 o
   1   7  26    856.58    830.27     42.35 o
   3   7  26    113.95     66.25     15.42 o
   5   7  26    229.46    239.32     21.92 o
   7   7  26     72.23     72.71     14.06 o
  -6   8  26     21.73     46.89     13.27 o
  -4   8  26    295.19    284.26     27.08 o
  -2   8  26    827.23    827.22     57.30 o
   0   8  26   3497.19   3792.40    102.04 o
   2   8  26     23.77     41.45     11.93 o
   4   8  26   5320.57   5419.90    120.66 o
   6   8  26     20.29     41.42     10.44 o
   8   8  26     85.32     82.58     13.71 o
  -7   9  26     15.56     31.56      8.77 o
  -5   9  26    636.93    624.51     41.40 o
  -3   9  26    208.72    228.55     25.57 o
  -1   9  26    696.60    628.49     46.19 o
   1   9  26    176.35    210.04     23.67 o
   3   9  26    245.23    293.83     26.54 o
   5   9  26     44.87     34.59      9.54 o
   7   9  26     41.29     75.75     11.29 o
   9   9  26     93.50     89.10     13.35 o
  -8  10  26    888.20    922.28     48.17 o
  -6  10  26   5106.37   5668.22    143.37 o
  -4  10  26     63.27     90.96     15.32 o
  -2  10  26   2171.69   2302.41    110.57 o
   0  10  26     22.00     19.77      8.07 <
   2  10  26    271.19    264.48     28.75 o
   4  10  26    963.35    969.32     42.08 o
   6  10  26    196.48    171.21     18.18 o
   8  10  26   1376.72   1549.68     67.93 o
  -5  11  26    125.20    144.85     24.56 o
  -3  11  26     48.10    115.48     37.96 o
  -1  11  26    269.71    293.55     26.21 o
   1  11  26    162.82    111.35     13.02 o
   3  11  26    276.31    280.00     24.66 o
   5  11  26     89.05     72.92     11.25 o
   7  11  26    235.65    247.62     34.55 o
  -4  12  26     54.98    132.63     66.23 <
  -2  12  26   2056.95   2032.21    120.64 o
   0  12  26     44.20     57.94     15.25 o
   2  12  26   1595.80   1721.25     57.19 o
   4  12  26     36.17     67.49     13.95 o
   1  13  26     23.66     20.60      7.14 <
   0   1  27    597.92    739.19     54.96 o
  -1   2  27    682.97    529.73     45.72 o
   1   2  27   1589.28   1547.52     77.59 o
  -2   3  27   6116.42   5833.59    135.17 o
   0   3  27    818.71    875.45     59.88 o
   2   3  27   1375.73   1278.70     73.00 o
  -3   4  27    295.95    401.20     32.96 o
  -1   4  27    600.24    831.43     47.33 o
   1   4  27     29.21      7.31     17.15 <
   3   4  27     14.22     10.01     13.40 <
  -4   5  27   2719.38   2748.63     85.16 o
  -2   5  27    458.05    451.42     37.88 o
   0   5  27   3193.42   3016.23     97.85 o
   2   5  27   1708.83   1680.91     87.49 o
   4   5  27     80.77     95.79     16.80 o
  -5   6  27    340.66    327.77     28.21 o
  -3   6  27    298.50    274.89     28.96 o
  -1   6  27    100.13     78.43     20.78 o
   1   6  27   1372.61   1386.48     71.72 o
   3   6  27   1890.12   1893.61     72.67 o
   5   6  27    200.33    187.25     21.42 o
  -6   7  27    171.50    175.94     23.12 o
  -4   7  27    471.00    571.42     39.03 o
  -2   7  27    180.23    121.05     18.72 o
   0   7  27    823.71    851.53     57.77 o
   2   7  27    191.09    213.23     22.37 o
   4   7  27    460.41    499.80     35.05 o
   6   7  27    509.50    558.03     32.24 o
  -7   8  27     23.37     58.56     12.09 o
  -5   8  27     75.62     73.31     15.31 o
  -3   8  27      5.42     14.74      9.29 <
  -1   8  27      0.78      1.24      5.59 <
   1   8  27     62.09     73.38     12.16 o
   3   8  27    120.13    136.72     17.92 o
   5   8  27    593.79    615.53     34.12 o
   7   8  27    253.71    283.35     24.44 o
  -8   9  27    171.40    234.43     25.84 o
  -6   9  27    527.32    599.14     41.22 o
  -4   9  27    570.99    585.05     37.61 o
  -2   9  27    626.91    626.64     63.59 o
   0   9  27    296.23    336.45     32.08 o
   2   9  27    180.38    165.97     21.22 o
   4   9  27    425.98    418.19     29.49 o
   6   9  27     80.92     75.36     10.55 o
   8   9  27    109.45    154.24     22.35 o
  -7  10  27      7.97     -8.15      6.56 <
  -5  10  27    104.97    129.39     20.27 o
  -3  10  27    229.14    335.59     48.75 o
  -1  10  27     27.85     21.61     10.96 <
   1  10  27    902.85   1016.57     49.85 o
   3  10  27     97.15    103.32     15.31 o
   5  10  27    231.82    219.09     20.41 o
   7  10  27    144.12    192.08     32.84 o
  -4  11  27     16.27     26.94     30.36 <
  -2  11  27    512.77    718.48     81.18 o
   0  11  27    480.83    448.78     30.55 o
   2  11  27     10.10     26.23     11.02 <
   4  11  27    356.84    377.03     31.99 o
   6  11  27     23.44     11.50      8.96 <
  -3  12  27    285.99    470.49    174.20 <
  -1  12  27    341.94    507.85     64.65 o
   1  12  27    266.75    308.32     28.42 o
   3  12  27    240.28    316.14     27.43 o
   0   0  28   7070.71   4829.14    281.37 o
   1   1  28    278.96    172.49     26.89 o
   0   2  28     99.54     72.98     21.12 o
   2   2  28     71.23     36.55     14.99 <
  -1   3  28     55.32     17.42     10.38 <
   1   3  28   2717.59   2707.56    150.40 o
   3   3  28    845.91    821.52     56.41 o
  -2   4  28    363.19    575.28     42.54 o
   0   4  28   1081.96    769.55     55.17 o
   2   4  28    274.62    193.58     28.09 o
   4   4  28    123.57    112.86     16.20 o
  -3   5  28    332.91    313.67     30.69 o
  -1   5  28    678.28    643.77     41.98 o
   1   5  28    161.85    124.94     25.92 o
   3   5  28     10.44      5.16      9.76 <
   5   5  28   1232.35   1422.81     64.17 o
  -4   6  28     33.12     27.02      9.68 <
  -2   6  28    206.48    195.24     21.65 o
   0   6  28     48.35     19.57     21.75 <
   2   6  28   3635.28   3551.62    121.49 o
   4   6  28    306.66    335.13     33.09 o
   6   6  28    537.55    565.29     34.72 o
  -5   7  28     35.85     64.77     14.10 o
  -3   7  28    135.81    117.26     17.46 o
  -1   7  28    566.33    635.26     54.47 o
   1   7  28   1097.45   1035.91     66.65 o
   3   7  28     85.61     88.20     17.56 o
   5   7  28     78.77     91.15     14.12 o
   7   7  28      8.56      8.11      4.68 <
  -6   8  28    145.74    167.18     22.15 o
  -4   8  28     93.25    130.59     20.78 o
  -2   8  28    318.67    231.75     41.69 o
   0   8  28    572.38    479.64     45.37 o
   2   8  28      0.82    -19.86     15.40 <
   4   8  28     17.34     19.61      6.93 <
   6   8  28    278.96    319.63     23.22 o
   8   8  28    455.29    523.17     34.18 o
  -7   9  28    909.29    934.26     50.51 o
  -5   9  28     21.30      9.12      5.39 <
  -3   9  28    669.91    759.87     72.14 o
  -1   9  28     22.66     20.15     17.15 <
   1   9  28    334.73    303.25     32.55 o
   3   9  28    581.52    643.73     41.78 o
   5   9  28    823.04    798.73     45.82 o
   7   9  28    161.56    143.20     21.92 o
  -6  10  28     73.23     68.03     26.94 <
  -2  10  28    117.70     99.11     15.07 o
   0  10  28    916.39    857.93     57.32 o
   2  10  28     95.56    110.28     17.17 o
   4  10  28     16.05     13.46      6.17 <
   6  10  28     84.17    114.43     19.42 o
  -5  11  28     55.06     70.98     21.11 o
  -1  11  28    250.67    175.01     32.24 o
   1  11  28     18.35     16.08      6.73 <
   3  11  28      3.17      2.97      4.87 <
   0  12  28    154.67    159.94     37.30 o
   0   1  29      0.58      7.66      4.73 <
  -1   2  29     14.01     12.90     10.71 <
   1   2  29   2564.00   2693.63    148.98 o
  -2   3  29    564.98    414.25     47.31 o
   0   3  29    251.24    310.49     40.93 o
   2   3  29   5283.35   5250.36    209.48 o
  -3   4  29    829.02    791.10     54.04 o
  -1   4  29   3547.02   3263.46    111.00 o
   1   4  29   2315.33   2197.04    133.40 o
   3   4  29    382.63    322.58     40.66 o
  -4   5  29    959.69    976.03     58.80 o
  -2   5  29    256.04    156.23     21.73 o
   0   5  29     19.67      6.29      5.08 <
   2   5  29      3.59      6.25     19.30 <
   4   5  29   3795.10   4077.44    118.68 o
  -5   6  29   1246.78   1311.33     61.69 o
  -3   6  29    246.24    239.86     32.07 o
  -1   6  29   2328.35   2654.78     95.44 o
   1   6  29      0.02     11.91     13.50 <
   3   6  29    142.27    189.04     26.83 o
   5   6  29   1267.05   1247.80     54.86 o
  -6   7  29    801.36    946.19     53.68 o
  -4   7  29     16.40     -4.17      4.09 <
  -2   7  29    210.46    282.03     44.64 o
   0   7  29    606.25    616.32     58.84 o
   2   7  29    178.99    190.28     24.95 o
   4   7  29      6.06      7.55      8.54 <
   6   7  29     22.48     13.70      9.66 <
  -7   8  29    548.46    565.36     34.22 o
  -5   8  29     63.78     97.85     22.73 o
  -3   8  29   1382.41   1313.46     92.94 o
  -1   8  29    216.65    310.22     57.13 o
   1   8  29    405.35    350.61     35.54 o
   3   8  29    949.95   1023.24     57.63 o
   5   8  29      2.12     -0.80      5.20 <
   7   8  29    129.52    128.59     20.54 o
  -4   9  29      0.87    -25.55     33.29 <
  -2   9  29    145.24    203.76     45.10 o
   0   9  29    334.80    290.26     37.88 o
   2   9  29   1453.36   1497.90     69.81 o
   4   9  29    399.89    441.68     29.99 o
   6   9  29     27.04     19.44      8.96 <
  -5  10  29    236.11    204.71     37.05 o
  -3  10  29    311.96    334.31     72.69 o
  -1  10  29      6.17      4.89     20.93 <
   1  10  29     28.99     26.34      5.63 o
   3  10  29    365.87    348.88     27.86 o
   5  10  29    181.59    199.38     27.43 o
  -2  11  29    274.90    301.95     57.01 o
   0  11  29     24.06     64.46     23.05 <
   2  11  29    107.03    126.01     24.83 o
   1   1  30   1102.39   1151.58     64.03 o
   0   2  30    629.03    639.25     56.31 o
   2   2  30   1085.54   1037.89     90.40 o
  -1   3  30    819.78    996.05     70.73 o
   1   3  30     98.13     86.36     25.22 o
   3   3  30   2440.88   2429.04    138.52 o
  -2   4  30    149.97    112.08     19.79 o
   0   4  30     74.83     49.10     14.20 o
   2   4  30    203.23    291.52     48.65 o
   4   4  30    654.71    663.39     46.56 o
  -3   5  30   1590.82   1714.83     76.20 o
  -1   5  30   2542.95   2658.50    110.07 o
   1   5  30    802.69    776.83     76.18 o
   3   5  30   2601.72   2619.57    109.85 o
   5   5  30      8.89     15.56      6.91 <
  -4   6  30    529.62    598.92     42.48 o
  -2   6  30    121.16     75.34     15.07 o
   0   6  30    938.37    805.75     78.60 o
   2   6  30      8.62      9.41     11.74 <
   4   6  30     85.87     55.65     14.63 o
   6   6  30      0.91      3.84      9.66 <
  -5   7  30    142.59    148.55     22.48 o
  -3   7  30    200.23    225.56     49.54 o
  -1   7  30      5.39     11.95     18.74 <
   1   7  30   1549.91   1480.70     84.71 o
   3   7  30   3507.71   3641.34    108.22 o
   5   7  30    403.78    353.46     28.59 o
   7   7  30    783.13    835.06     50.47 o
  -6   8  30     31.98     29.18     10.73 <
  -4   8  30      0.33      7.80     14.78 <
  -2   8  30      0.76     15.77     23.86 <
   0   8  30     62.49    152.55     39.03 o
   2   8  30      0.09     -6.67      6.83 <
   4   8  30    810.89    794.56     44.29 o
   6   8  30     68.42    104.69     18.49 o
  -3   9  30    335.60    345.54     72.67 o
  -1   9  30    157.53    121.59     23.72 o
   1   9  30    373.66    432.47     44.83 o
   3   9  30    110.09    124.54     17.17 o
   5   9  30    248.99    254.93     28.67 o
   0  10  30      6.32     12.69      7.45 <
   2  10  30     13.28      9.16      5.35 <
   4  10  30     35.09     65.29     22.37 <
   0   1  31    627.73    682.94     47.20 o
  -1   2  31     52.74     47.35     14.35 o
   1   2  31   1631.14   1600.98    108.53 o
  -2   3  31    326.94    419.47     54.70 o
   0   3  31   3299.72   3389.18    124.79 o
   2   3  31   3216.98   3094.68    151.38 o
  -3   4  31     91.75    128.51     24.40 o
  -1   4  31   1091.15   1246.36     73.85 o
   1   4  31   3940.47   3967.89    169.39 o
   3   4  31     20.16     49.45     20.39 <
  -4   5  31   2486.93   2569.10    101.36 o
  -2   5  31    230.98    233.30     30.82 o
   0   5  31    141.78    216.33     37.38 o
   2   5  31    807.11    830.44     75.75 o
   4   5  31    831.39    879.09     59.75 o
  -5   6  31   1202.68   1153.99     77.86 o
  -1   6  31   1891.86   1952.68    110.32 o
   1   6  31     29.37     47.82     18.02 <
   3   6  31    141.85    203.45     27.31 o
   5   6  31    346.33    276.52     31.43 o
  -6   7  31     25.53     35.01     17.83 <
  -4   7  31    239.47    275.57     54.70 o
  -2   7  31    390.44    419.49     57.30 o
   0   7  31   2732.64   2772.53    136.27 o
   2   7  31     28.09     20.33      4.77 o
   4   7  31    293.27    318.33     27.43 o
   6   7  31     95.38     99.51     20.35 o
  -3   8  31    447.58    411.26     69.68 o
  -1   8  31   1698.88   1906.74    112.45 o
   1   8  31    173.46    140.89     26.03 o
   3   8  31   1181.31   1280.48     54.78 o
   5   8  31    281.05    302.73     34.88 o
  -2   9  31     61.64     55.94     18.16 o
   0   9  31   1030.67   1024.48     76.27 o
   2   9  31      4.11     14.35      8.05 <
   4   9  31   1203.86   1304.09    100.79 o
  -1  10  31      0.20     -4.83     12.30 <
   1  10  31     18.67     60.56     17.71 o
   0   0  32  13916.60  13380.60    405.74 o
   1   1  32     33.24     64.56     16.93 o
   0   2  32   1081.70    951.76     62.54 o
   2   2  32    229.89    206.11     36.93 o
  -1   3  32      2.09      7.45      6.40 <
   1   3  32    164.11    160.33     32.10 o
   3   3  32      8.39      6.58      3.45 <
  -2   4  32   9008.93   9137.67    235.67 o
   0   4  32   1981.15   1878.69    109.81 o
   2   4  32    481.28    463.80     55.11 o
   4   4  32      0.05     -8.05     10.42 <
  -3   5  32    130.79     82.60     20.74 o
  -1   5  32      1.62      2.19      5.35 <
   1   5  32     24.38    -13.81     14.35 <
   3   5  32      0.32     20.99     12.34 <
   5   5  32     62.94     52.32     12.84 o
   0   6  32    173.99    204.15     33.93 o
   2   6  32   3484.83   3974.93    152.35 o
   4   6  32   1336.84   1468.47     68.69 o
   6   6  32    863.91    801.95     81.92 o
  -5   7  32     66.33    108.75     28.57 o
  -1   7  32     43.77     62.33     18.41 o
   1   7  32      3.81     -9.74     10.07 <
   3   7  32      1.85      4.17      5.10 <
   5   7  32     36.59     34.90     19.84 <
  -4   8  32   2162.98   2082.59    123.20 o
   0   8  32    179.33    185.21     28.26 o
   2   8  32      3.76     13.99      7.29 <
   4   8  32    111.60    118.35     30.92 o
   1   9  32    154.32    135.09     16.88 o
   0   1  33    686.45    539.76     43.86 o
  -1   2  33     12.24      6.58      6.01 <
   1   2  33   1609.87   1671.34     97.79 o
  -2   3  33   1502.26   1495.19     91.79 o
   0   3  33    574.02    527.44     54.78 o
   2   3  33   3328.93   3683.05    146.09 o
  -3   4  33     84.46     26.98     12.96 <
  -1   4  33     81.42     45.55     12.88 o
   1   4  33   1336.38   1470.01     91.64 o
   3   4  33      3.56     15.93      8.55 <
   0   5  33     98.08    105.66     23.45 o
   2   5  33   1080.13   1142.14     78.80 o
   4   5  33    553.39    607.54     53.38 o
  -5   6  33   1009.89   1064.97     91.02 o
  -1   6  33    563.45    618.73     53.50 o
   1   6  33    510.25    445.66     46.73 o
   3   6  33    402.04    359.47     41.24 o
   5   6  33    366.33    436.21     57.98 o
  -4   7  33    444.50    348.39     50.38 o
   0   7  33   2493.87   2672.94    106.65 o
   2   7  33     92.26     68.01     13.38 o
   4   7  33    126.40    132.99     31.39 o
  -1   8  33    418.41    458.87     58.00 o
   1   8  33      2.17     19.28     15.13 <
   1   1  34    628.43    746.97     60.04 o
   0   2  34    162.73    117.92     22.99 o
   2   2  34    898.35    808.10     62.60 o
   1   3  34    153.74    153.44     26.92 o
   3   3  34   1065.16   1259.24     76.39 o
  -2   4  34      2.66      3.78      8.59 <
   0   4  34     48.91     25.63     10.48 <
   2   4  34    334.58    297.65     37.17 o
   4   4  34    364.57    376.58     39.73 o
   1   5  34   1562.87   1736.33     88.07 o
   3   5  34   4522.75   5335.57    148.88 o
   5   5  34     23.47     39.42     17.11 <
  -4   6  34    840.78    862.64     77.52 o
   0   6  34    745.72    840.18     56.95 o
   2   6  34      0.14     -1.84      5.26 <
   4   6  34      2.47      5.96      1.20 o
  -1   7  34     96.29    110.86     27.84 o
   1   7  34   1339.55   1644.88    108.24 o
   0   1  35    204.35    126.54     30.61 o
   1   2  35    419.20    382.17     39.05 o
  -2   3  35      0.58     25.24     10.82 <
   0   3  35    519.01    530.18     67.86 o
   2   3  35   1596.18   1623.35     79.46 o
   1   4  35   1401.46   1466.07     74.12 o
   3   4  35    282.16    298.56     32.22 o
  -2   5  35      0.74     11.10      5.70 <
   0   5  35     55.62     93.73     26.23 o
   2   5  35     17.42     19.79     13.04 <
  -1   6  35   1097.71   1141.01     87.56 o
  -1   3  36     25.73     23.28     11.91 <
