# Supplementary material for: Photocrystallographic and spectroscopic studies of a model (N,N,O)-donor square-planar nickel(II) nitro complex: in search of high-conversion and stable photoswitchable materials
Source: IUCrJ. 2020 Oct 29;7(Pt 6):1188–98. doi: 10.1107/S205225252001307X (PMC7642791; doi:10.1107/S205225252001307X)
Supplement: Supplementary file 11 [file m-07-01188-sup11.hkl]

#=======================================================================
data_200K_irr_160K
#=======================================================================

_cell_length_a                           14.8663(3)
_cell_length_b                           14.8663(3)
_cell_length_c                           29.8410(5)
_cell_angle_alpha                        90
_cell_angle_beta                         90
_cell_angle_gamma                        90

# STRUCTURE-FACTOR LIST

loop_
 _refln_index_h
 _refln_index_k
 _refln_index_l
 _refln_F_squared_calc
 _refln_F_squared_meas
 _refln_F_squared_sigma
 _refln_observed_status
   2   2   0    212.09    181.29      8.08 o
   2   4   0   2881.21   2514.15     43.03 o
   4   4   0  15809.20  18857.10    218.53 o
  -4   6   0  14606.50  16557.50    188.69 o
  -2   6   0  12928.30  11719.20    112.39 o
   0   6   0  11751.90  10773.80    112.27 o
   2   6   0  47267.20  44148.00    219.23 o
   4   6   0  33012.90  32779.30    233.28 o
   6   6   0     33.28     82.85     12.87 o
  -6   8   0   3299.73   3382.37    110.35 o
  -4   8   0 115300.00 126304.00    764.84 o
  -2   8   0 138097.00 136791.00    482.61 o
   0   8   0   4104.02   4409.15     70.82 o
   2   8   0   5411.04   4914.25     86.67 o
   4   8   0     41.90     30.36      9.59 o
   6   8   0  26435.10  25018.60    299.12 o
   8   8   0  10562.10  10686.20    179.85 o
  -8  10   0     77.46     69.74     12.37 o
  -6  10   0    620.03    520.39     30.60 o
  -4  10   0  11255.60  10535.80    148.47 o
  -2  10   0   2975.60   2844.15     88.93 o
   0  10   0  17160.40  16482.30    198.16 o
   2  10   0   9264.45   8561.96    156.75 o
   4  10   0   5251.81   5312.89    103.26 o
   6  10   0     31.74     45.57     11.03 o
   8  10   0    202.02    177.05     23.23 o
  10  10   0    310.71    459.08     45.89 o
 -10  12   0    337.42    489.83     40.58 o
  -8  12   0    408.93    268.08     31.74 o
  -6  12   0     26.05     42.47     13.27 o
  -4  12   0   9507.00   8901.14    223.95 o
  -2  12   0  15855.30  14137.20    228.00 o
   0  12   0  17861.00  18836.20    318.59 o
   2  12   0   1201.82   1066.74     49.41 o
   4  12   0  13934.30  13577.20    163.54 o
   6  12   0   8469.83   9935.32    267.40 o
   8  12   0   1387.23   1934.38    119.95 o
  10  12   0     39.22    135.32     23.37 o
  12  12   0   1032.38    972.70     60.50 o
 -12  14   0     56.67     23.99     10.17 <
 -10  14   0      4.56     -1.62      5.14 <
  -8  14   0    831.92   1119.49     73.02 o
  -6  14   0      5.82     23.39     22.39 <
  -4  14   0   1154.84   1284.95     94.28 o
  -2  14   0    791.45    691.12     57.33 o
   0  14   0     10.53     16.55      9.79 <
   2  14   0   4923.64   4565.70    141.41 o
   4  14   0   1618.71   1465.60     75.53 o
   6  14   0    930.78    898.12     72.94 o
   8  14   0   1247.43   1367.00     69.20 o
  10  14   0     49.14     25.10      9.69 <
  -8  16   0    991.02    709.57     41.77 o
  -6  16   0   1305.34   1047.37     58.78 o
  -4  16   0    254.04    159.32     25.24 o
  -2  16   0   2410.27   2739.26     97.66 o
   0  16   0   3435.74   3762.92    124.36 o
   2  16   0     23.88     27.08     14.03 <
   4  16   0   1474.41   1378.45     75.99 o
   6  16   0   1383.27   1404.06     58.52 o
   8  16   0     75.55     35.08      7.62 o
  -4  18   0    203.03    277.09     40.02 o
  -2  18   0    266.28    398.06     44.87 o
   0  18   0    579.83    503.90     48.67 o
   2  18   0      2.47    -11.97      8.26 <
   0   1   1  24045.80  23786.60     90.71 o
  -1   2   1   4157.18   4297.60     26.08 o
   1   2   1  40509.90  45393.30    170.36 o
  -2   3   1  67236.60  70515.70    198.00 o
   0   3   1  63307.10  62801.30    193.90 o
   2   3   1   4373.60   4426.64     37.78 o
  -3   4   1  23808.90  26789.30    109.04 o
   1   4   1  33255.30  33211.50    104.86 o
   3   4   1   1317.62   1810.73     27.38 o
  -4   5   1  15479.10  15374.00    102.88 o
  -2   5   1    293.38    284.87      9.15 o
   0   5   1  81207.80  79558.50    191.87 o
   2   5   1  17243.50  16706.30     81.49 o
   4   5   1    710.66    852.15     25.05 o
  -5   6   1  25717.00  26427.00    154.73 o
  -3   6   1     19.83     33.24      4.08 o
  -1   6   1  16756.70  17078.50     82.11 o
   1   6   1     19.48     15.11      2.74 o
   3   6   1    564.55    526.44     17.67 o
   5   6   1  11068.20  11076.30    102.66 o
  -6   7   1    263.01    299.44     18.29 o
  -4   7   1   4699.88   4068.78     60.70 o
  -2   7   1  36024.10  37678.40    127.60 o
   0   7   1  51310.90  48996.80    169.68 o
   2   7   1    607.22    824.92     23.17 o
   4   7   1    701.48    679.63     24.31 o
   6   7   1   1620.93   1488.17     42.45 o
  -7   8   1   2080.86   1834.46     43.77 o
  -5   8   1   2893.77   3692.56     66.02 o
  -3   8   1  42622.80  42942.00    219.89 o
  -1   8   1  47041.00  48004.40    191.38 o
   1   8   1    134.53     96.96      9.09 o
   3   8   1  12880.50  12799.10    101.84 o
   5   8   1    806.05    694.96     29.42 o
   7   8   1   3173.77   3522.39     63.60 o
  -8   9   1   1010.26    955.75     34.96 o
  -6   9   1   3195.55   3188.93     57.65 o
  -4   9   1    171.84    139.14     14.07 o
  -2   9   1   2027.03   2095.48     52.43 o
   0   9   1  37935.80  36785.90    178.05 o
   2   9   1    501.46    527.80     22.21 o
   4   9   1   9782.96   8668.34    107.16 o
   6   9   1     34.67     68.12      9.15 o
   8   9   1    709.22    793.30     33.40 o
  -9  10   1   2444.79   2659.00     86.31 o
  -7  10   1   6431.94   6900.68     83.81 o
  -5  10   1     57.33     88.21      9.75 o
  -3  10   1   8912.77   8681.59    102.08 o
  -1  10   1      5.84     11.63      5.46 <
   1  10   1    640.99    665.58     25.34 o
   3  10   1   5738.14   5023.45     67.70 o
   5  10   1   4658.84   4380.47     65.80 o
   7  10   1   3330.76   3599.44     69.26 o
   9  10   1    256.38    383.39     37.94 o
 -10  11   1    955.03   1035.88     45.65 o
  -8  11   1     29.52     31.68      8.69 o
  -6  11   1   1429.74   1362.44     38.26 o
  -4  11   1   1557.27   1710.13     47.95 o
  -2  11   1   8080.16   8096.26     99.82 o
   0  11   1     17.09     19.91      5.52 o
   2  11   1   2254.02   2110.39     41.44 o
   4  11   1   3821.74   3715.63     63.00 o
   6  11   1      8.50     27.94      7.12 o
   8  11   1   5275.69   6551.29    159.84 o
  10  11   1    830.40   1149.51     49.47 o
 -11  12   1     15.77     46.65      8.53 o
  -9  12   1    955.91   1122.31     44.99 o
  -7  12   1     13.17     46.71      9.99 o
  -5  12   1  13044.10  12355.70    187.55 o
  -3  12   1  29106.20  29146.30    216.77 o
  -1  12   1   1566.34   1266.70     45.81 o
   1  12   1  11543.10  10903.90    121.27 o
   3  12   1      3.89      3.04      7.48 <
   5  12   1   1056.58   1015.03     42.35 o
   7  12   1   2553.94   2927.08    104.68 o
   9  12   1   1268.95   1582.21     65.46 o
  11  12   1    745.49    754.01     35.08 o
 -12  13   1   2125.69   2279.05     50.77 o
 -10  13   1     73.69     68.20      9.87 o
  -8  13   1   1185.71   1046.95     52.01 o
  -6  13   1    325.28    381.13     54.89 o
  -4  13   1      0.93     22.35     11.87 <
  -2  13   1    121.65    112.07     17.91 o
   0  13   1   3417.22   3199.84     71.86 o
   2  13   1    350.48    361.88     23.91 o
   4  13   1    288.37    225.40     19.85 o
   6  13   1      2.06     -5.46      9.83 <
   8  13   1    363.99    459.52     38.90 o
  10  13   1    291.98    383.97     25.05 o
  12  13   1      2.92      2.24      2.60 <
 -11  14   1     82.11    101.46     11.39 o
  -9  14   1    157.66    140.32     14.79 o
  -7  14   1      1.74     -7.56     12.51 <
  -5  14   1    208.86    255.91     30.48 o
  -3  14   1    251.52    204.24     27.30 o
  -1  14   1   1255.40   1163.66     51.43 o
   1  14   1   1221.61   1318.73     59.56 o
   3  14   1    582.84    503.58     33.18 o
   5  14   1   1666.75   1626.52     53.83 o
   7  14   1    715.44    662.32     44.53 o
   9  14   1   1298.40   1443.21     47.15 o
  11  14   1    377.76    352.03     18.53 o
 -10  15   1     16.60     24.55      6.00 o
  -8  15   1    528.22    667.72     28.44 o
  -6  15   1    740.92    668.62     32.60 o
  -4  15   1   2071.12   1952.55     62.94 o
  -2  15   1    619.71    579.55     37.44 o
   0  15   1    449.77    442.83     32.46 o
   2  15   1    495.93    336.22     34.72 o
   4  15   1     15.46     24.77      8.69 <
   6  15   1      8.95     11.03      8.28 <
   8  15   1    130.03    171.90     15.21 o
  10  15   1     74.27     54.35      6.72 o
  -9  16   1      3.99      2.86      2.56 <
  -7  16   1    146.83     62.92      8.51 o
  -5  16   1   2560.24   2259.00     56.95 o
  -3  16   1    363.25    370.26     24.63 o
  -1  16   1    454.29    390.15     28.42 o
   1  16   1    115.53     60.74     19.43 o
   3  16   1    111.67     62.46     11.73 o
   5  16   1    322.20    355.31     21.87 o
   7  16   1      4.58      3.44      4.04 <
   9  16   1    397.86    370.50     20.57 o
  -6  17   1      6.30     -1.00      4.30 <
  -4  17   1   1218.17   1339.84     40.60 o
  -2  17   1     52.21     47.31      9.03 o
   0  17   1     36.80     79.91     19.03 o
   2  17   1      5.85     -7.26      5.72 <
   4  17   1    680.76    664.94     33.16 o
   6  17   1     33.75     31.50      6.68 o
  -3  18   1    115.59    150.13     17.47 o
  -1  18   1     60.50     63.94     11.27 o
   1  18   1    310.64    316.55     27.44 o
   0   2   2  17685.80  18139.80     61.24 o
   2   2   2  84552.80  83358.70    435.22 o
  -1   3   2  58722.80  55686.30    153.45 o
   1   3   2   3867.25   4315.41     31.82 o
   3   3   2  17778.20  17810.90     87.57 o
  -2   4   2  42665.90  43515.40    130.08 o
   0   4   2   9936.35  10098.90     57.91 o
   2   4   2  20250.20  20609.00     96.16 o
   4   4   2   1733.43   1824.59     34.76 o
  -3   5   2  45033.60  43777.10    152.85 o
  -1   5   2  66569.10  64056.00    184.29 o
   1   5   2  16657.50  16170.60     87.07 o
   3   5   2  26407.60  26786.90    124.53 o
   5   5   2   3085.25   3220.25     51.63 o
  -4   6   2   1467.75   1522.25     37.40 o
  -2   6   2    166.13    186.25      8.37 o
   0   6   2   5787.37   5356.59     47.51 o
   2   6   2   1677.10   1874.32     30.92 o
   4   6   2    336.63    374.80     16.81 o
   6   6   2    281.33    380.21     22.89 o
  -5   7   2   9652.19   9960.26    101.80 o
  -3   7   2  39504.50  39756.30    187.01 o
  -1   7   2  19977.20  20307.90     95.26 o
   1   7   2   7056.82   6583.71     62.70 o
   3   7   2  13867.60  12964.90     96.06 o
   5   7   2      4.55     72.66      9.61 o
   7   7   2  15091.10  15576.50    144.47 o
  -6   8   2    404.48    433.78     25.44 o
  -4   8   2    591.53    762.88     30.30 o
  -2   8   2    270.35    191.32     12.03 o
   0   8   2   2149.69   2269.26     36.04 o
   2   8   2   2584.68   2604.88     44.83 o
   4   8   2    205.92    168.54     12.89 o
   6   8   2   1133.45   1172.68     35.30 o
   8   8   2      9.31      9.87      5.08 <
  -7   9   2   5788.42   6207.54     84.37 o
  -5   9   2   2446.45   2366.66     55.17 o
  -3   9   2  27706.00  27805.10    187.49 o
  -1   9   2    746.61    768.50     25.58 o
   1   9   2  14483.70  13995.70    126.94 o
   3   9   2    187.10    221.53     15.21 o
   5   9   2   4360.85   4152.03     67.60 o
   7   9   2   7856.62   8293.42    105.24 o
   9   9   2    354.48    381.55     22.77 o
  -8  10   2   3500.73   3776.67     67.18 o
  -6  10   2   1727.02   1843.31     42.35 o
  -4  10   2   1991.20   1982.35     46.17 o
  -2  10   2    424.22    519.85     26.68 o
   0  10   2    103.17    121.17     11.29 o
   2  10   2   1281.30   1310.57     36.92 o
   4  10   2    681.13    705.96     25.50 o
   6  10   2    801.56    904.14     31.70 o
   8  10   2      5.29     27.42      6.04 o
  10  10   2   2122.75   2421.71     82.25 o
  -9  11   2   1044.32   1273.74     51.39 o
  -7  11   2   2188.97   1961.16     60.52 o
  -5  11   2    969.69    910.99     34.92 o
  -3  11   2   4565.51   4736.88     90.69 o
  -1  11   2    424.48    510.35     28.02 o
   1  11   2  14634.50  13214.90    105.10 o
   3  11   2     25.47     59.46      7.26 o
   5  11   2   6785.98   6653.59     85.59 o
   7  11   2   2736.61   3563.28    150.47 o
   9  11   2     90.56     73.68     15.13 o
  11  11   2    108.83    103.04     13.59 o
 -10  12   2     46.22     47.53      8.91 o
  -8  12   2   2698.64   2820.81     73.14 o
  -6  12   2   1019.94    905.54     46.17 o
  -4  12   2   2254.81   2380.77     73.22 o
  -2  12   2   1563.21   1461.56     50.07 o
   0  12   2    863.35    781.63     31.92 o
   2  12   2      3.33      4.58      5.84 <
   4  12   2   2297.11   2103.56     48.73 o
   6  12   2    238.24    299.58     27.16 o
   8  12   2   1402.52   1695.90     78.95 o
  10  12   2   1586.01   1718.27     63.48 o
  12  12   2     85.42     88.65     10.57 o
 -11  13   2     58.99     32.98      5.80 o
  -9  13   2    745.88    996.84     43.73 o
  -7  13   2    230.31    294.46     31.24 o
  -5  13   2   3986.16   4596.76    136.38 o
  -3  13   2   1662.24   1810.81     73.72 o
  -1  13   2    677.67    574.10     32.80 o
   1  13   2    420.49    482.09     27.38 o
   3  13   2   1393.71   1301.92     53.07 o
   5  13   2   3199.10   3062.56     77.41 o
   7  13   2    118.82    121.27     18.79 o
   9  13   2    377.82    487.85     34.18 o
  11  13   2    110.37    206.16     16.55 o
  13  13   2    151.01    103.36     20.69 o
 -12  14   2      3.71     14.61      8.47 <
 -10  14   2    523.01    452.13     31.92 o
  -8  14   2    318.26    351.43     29.30 o
  -6  14   2    394.48    370.88     31.18 o
  -4  14   2    759.88    682.13     44.27 o
  -2  14   2     31.14     28.30      7.92 o
   0  14   2    977.16    884.05     49.61 o
   2  14   2    129.45     73.34     13.59 o
   4  14   2   2042.51   1971.28     62.56 o
   6  14   2     31.21     62.00     12.09 o
   8  14   2     87.40     93.98     13.77 o
  10  14   2    138.87    114.83     12.15 o
  -9  15   2    180.16    133.82     12.55 o
  -7  15   2   1248.25    951.23     37.30 o
  -5  15   2    366.91    516.45     31.50 o
  -3  15   2      4.93     -4.82     10.31 <
  -1  15   2    433.22    509.41     35.90 o
   1  15   2     59.42     48.45     14.71 o
   3  15   2     41.50     43.27      8.24 o
   5  15   2      0.98     -3.20      5.80 <
   7  15   2   1155.05   1069.54     44.03 o
   9  15   2    760.31    783.01     29.58 o
  -8  16   2     43.35     77.29      8.89 o
  -6  16   2    227.92    139.98     12.99 o
  -4  16   2    953.33   1018.93     40.18 o
  -2  16   2    798.85    666.32     37.12 o
   0  16   2   2046.02   1753.63     66.26 o
   2  16   2     64.83     45.97     16.81 <
   4  16   2    432.42    371.12     23.43 o
   6  16   2    213.25    210.15     17.71 o
   8  16   2     83.90    108.51     11.03 o
  -7  17   2    480.17    547.13     43.47 o
  -5  17   2    163.23    173.44     13.53 o
  -3  17   2    343.35    294.90     20.59 o
  -1  17   2    140.35    180.91     21.09 o
   1  17   2    111.60    135.00     23.07 o
   3  17   2    726.01    658.54     43.47 o
   5  17   2    235.39    287.77     17.43 o
   7  17   2     65.81     65.44     11.29 o
  -4  18   2     87.26    162.28     29.44 o
  -2  18   2     47.51     41.54      9.75 o
   0  18   2    708.18    652.03     40.68 o
   2  18   2     97.99     58.96     14.63 o
   0   1   3  15100.00  14535.80     58.48 o
  -1   2   3  18408.70  19506.10     84.39 o
   1   2   3  18938.60  19659.40     83.17 o
  -2   3   3   7701.05   7566.14     51.19 o
   0   3   3   1633.52   1682.43     20.05 o
   2   3   3   4312.77   4146.21     44.99 o
  -3   4   3   7127.17   7164.96     52.63 o
  -1   4   3  12773.60  12257.70     61.30 o
   1   4   3    377.96    388.23     11.13 o
   3   4   3   2327.08   2085.55     35.30 o
  -4   5   3  21724.30  22452.30    133.22 o
  -2   5   3   2953.73   2841.44     35.00 o
   0   5   3   1310.04   1141.32     20.83 o
   2   5   3   5641.72   6465.38     54.61 o
   4   5   3  27386.00  29082.00    146.55 o
  -5   6   3  17463.80  17047.10    125.40 o
  -3   6   3    104.76     94.78      6.64 o
  -1   6   3  19661.90  18594.40     87.11 o
   1   6   3      4.63     17.81      3.08 o
   3   6   3   1477.91   1210.79     28.98 o
   5   6   3    133.77    100.32      9.93 o
  -6   7   3   1826.27   1804.16     46.01 o
  -4   7   3    205.69    230.18     15.83 o
  -2   7   3      4.30     29.30      3.80 o
   0   7   3  14520.30  13630.10     83.89 o
   2   7   3   4187.27   3806.98     51.73 o
   4   7   3   1150.04   1507.42     37.20 o
   6   7   3   3597.14   3927.08     69.66 o
  -7   8   3  11755.40  11906.60    113.73 o
  -5   8   3     29.28     44.05      7.68 o
  -3   8   3  20880.20  21853.60    184.05 o
  -1   8   3   1317.60   1300.78     26.64 o
   1   8   3   7493.86   6761.28     79.13 o
   3   8   3  13813.20  13500.00    115.53 o
   5   8   3    257.05    255.27     18.21 o
   7   8   3    659.04    676.43     28.52 o
  -8   9   3   2708.50   2587.09     54.39 o
  -6   9   3   2322.93   2289.75     46.85 o
  -4   9   3   4210.80   4286.69     72.10 o
  -2   9   3   3185.52   3073.22     57.77 o
   0   9   3   4801.81   4683.93     62.50 o
   2   9   3  22023.20  20648.60    145.83 o
   4   9   3   5543.91   5497.32     81.31 o
   6   9   3    999.54   1009.31     33.40 o
   8   9   3    432.21    495.90     26.46 o
  -9  10   3    323.61    374.58     32.66 o
  -7  10   3    556.50    523.57     24.05 o
  -5  10   3     41.34     57.91      7.24 o
  -3  10   3   3366.03   3027.78     60.08 o
  -1  10   3    789.42    759.07     33.48 o
   1  10   3   1553.53   1538.64     39.72 o
   3  10   3   3661.53   3531.90     52.19 o
   5  10   3   2080.57   1810.25     46.09 o
   7  10   3   5513.50   5693.06     95.56 o
   9  10   3   1678.92   2248.89     80.51 o
 -10  11   3    596.05    675.14     36.82 o
  -8  11   3   2589.70   2903.94     71.04 o
  -6  11   3    979.01   1243.91     38.34 o
  -4  11   3   8928.44   7839.76    133.72 o
  -2  11   3   3469.73   3298.74     75.51 o
   0  11   3    286.26    333.00     21.03 o
   2  11   3     96.28     87.87      9.73 o
   4  11   3    286.44    341.42     17.75 o
   6  11   3   3276.14   3364.28     65.74 o
   8  11   3   2578.34   3031.84    107.34 o
  10  11   3     22.83     37.68     10.63 o
 -11  12   3    324.10    323.75     20.61 o
  -9  12   3   2391.49   2741.64     79.05 o
  -7  12   3    123.82     85.63     12.27 o
  -5  12   3   5594.11   5310.83    123.67 o
  -3  12   3    836.58    715.73     43.57 o
  -1  12   3   3503.19   3006.80     68.46 o
   1  12   3   2389.49   2092.90     52.59 o
   3  12   3   3086.27   2803.36     52.09 o
   5  12   3    515.73    504.62     38.88 o
   7  12   3    157.98    153.95     21.69 o
   9  12   3   1041.91   1329.04     59.22 o
  11  12   3     96.77    129.52     13.87 o
 -12  13   3      1.22      1.12      2.62 <
 -10  13   3     39.85     15.33      5.58 <
  -8  13   3     88.08     73.12     10.75 o
  -6  13   3      5.87     17.81     12.07 <
  -4  13   3   4196.21   4589.03    117.65 o
  -2  13   3    544.71    669.04     39.94 o
   0  13   3  12752.40  12416.90    189.35 o
   2  13   3   7544.55   6376.51    118.99 o
   4  13   3      0.94      7.56     13.39 <
   6  13   3    214.08    235.40     25.28 o
   8  13   3    109.88    117.21     18.27 o
  10  13   3    390.39    476.61     27.82 o
  12  13   3   1078.40   1062.62     33.66 o
 -11  14   3    314.15    279.59     18.81 o
  -9  14   3   1772.66   2093.96     75.83 o
  -7  14   3     23.25     47.17     15.01 o
  -5  14   3   1537.86   1529.08     60.78 o
  -3  14   3     82.81     88.41     17.67 o
  -1  14   3   1980.71   2112.95     76.39 o
   1  14   3    594.77    587.49     38.82 o
   3  14   3   1607.51   1473.30     47.51 o
   5  14   3   1616.34   1580.27     58.60 o
   7  14   3   1359.99   1592.04     60.26 o
   9  14   3     72.21     99.30     12.17 o
  11  14   3     84.85    100.52      9.87 o
 -10  15   3    159.46    133.12     12.39 o
  -8  15   3      2.42     10.83      5.58 <
  -6  15   3    119.68     64.88      9.95 o
  -4  15   3    213.74    161.16     16.29 o
  -2  15   3    238.41    199.02     21.29 o
   0  15   3     94.06    144.03     23.27 o
   2  15   3    720.82    714.81     37.62 o
   4  15   3   3594.91   3322.97     74.60 o
   6  15   3   2356.57   2399.08     58.98 o
   8  15   3    163.60    127.08     12.85 o
  10  15   3   1114.54   1084.07     33.74 o
  -9  16   3     78.36     99.34     11.13 o
  -7  16   3    611.13    541.58     24.31 o
  -5  16   3   1288.54   1415.17     45.11 o
  -3  16   3    920.45    870.92     41.65 o
  -1  16   3   1310.02   1342.77     52.69 o
   1  16   3    940.10    816.67     44.21 o
   3  16   3    446.39    467.26     31.18 o
   5  16   3     40.87     24.11      6.18 o
   7  16   3   1073.68   1073.78     37.54 o
   9  16   3      0.43     15.67      4.58 o
  -6  17   3     66.32     89.19      9.29 o
  -4  17   3    231.29    300.86     19.71 o
  -2  17   3    124.09     62.46     10.53 o
   0  17   3   1126.75    903.98     47.81 o
   2  17   3    650.70    587.87     36.66 o
   4  17   3     33.58     69.76     13.55 o
   6  17   3      3.13      7.46      3.38 <
  -3  18   3    484.49    623.73     41.00 o
  -1  18   3    122.67    114.43     16.93 o
   1  18   3    981.39   1035.26     51.91 o
   0   0   4    120.83     88.97      7.54 o
   1   1   4  19060.90  22076.20    122.71 o
   0   2   4  14199.80  15097.40     64.26 o
   2   2   4    928.42    998.20     20.95 o
  -1   3   4   1149.30   1283.63     19.67 o
   1   3   4  60610.40  61074.50    229.00 o
   3   3   4      7.95     30.42      4.14 o
  -2   4   4   2916.41   2256.57     31.18 o
   0   4   4  19149.50  19992.10     89.03 o
   2   4   4    574.42    666.74     18.27 o
   4   4   4   1668.88   1473.70     32.76 o
  -3   5   4   3739.77   3693.92     39.82 o
  -1   5   4  14436.30  14272.70     86.65 o
   1   5   4   1810.28   1638.46     27.44 o
   3   5   4    319.89    333.96     15.75 o
   5   5   4  26371.80  27468.00    174.60 o
  -4   6   4  15174.90  15337.10    105.98 o
  -2   6   4   8703.72   8373.04     63.42 o
   0   6   4   9746.40   9285.27     66.78 o
   2   6   4  35378.70  35965.10    155.83 o
   4   6   4   6408.65   5623.47     77.65 o
   6   6   4    287.34    353.93     22.77 o
  -5   7   4   7150.45   6951.97    100.04 o
  -3   7   4   5231.63   5191.77     68.98 o
  -1   7   4  17308.40  16516.70    104.28 o
   1   7   4   8657.76   8010.15     85.47 o
   3   7   4   9607.88  10319.90    101.08 o
   5   7   4    738.63    804.60     30.46 o
   7   7   4    183.29    147.37     12.59 o
  -6   8   4   1330.33   1539.50     42.45 o
  -4   8   4   8238.53   8584.35    112.11 o
  -2   8   4    508.69    395.84     17.23 o
   0   8   4   7133.85   7234.90     81.41 o
   2   8   4    299.29    400.56     19.25 o
   4   8   4     52.90     53.49      7.38 o
   6   8   4   4013.32   3710.59     68.00 o
   8   8   4   6904.79   6910.43     95.62 o
  -7   9   4   2826.16   2731.94     53.57 o
  -5   9   4    778.97    838.06     28.74 o
  -3   9   4   2796.05   2860.54     56.69 o
  -1   9   4   3500.47   3174.38     56.85 o
   1   9   4   5305.28   5050.19     90.07 o
   3   9   4  10122.70   9998.76    108.21 o
   5   9   4   8650.52   8539.72     96.70 o
   7   9   4    560.67    647.27     26.98 o
   9   9   4   2064.88   2259.30     56.57 o
  -8  10   4    300.04    303.56     21.61 o
  -6  10   4   4041.58   4011.39     67.52 o
  -4  10   4   4421.88   4328.18     68.18 o
  -2  10   4   1021.29    928.42     36.42 o
   0  10   4   7137.19   6566.40     81.63 o
   2  10   4   3254.24   3147.11     52.79 o
   4  10   4   1810.48   1808.12     41.50 o
   6  10   4    448.29    380.37     20.01 o
   8  10   4    204.85    273.30     23.15 o
  10  10   4   1656.79   1787.31     70.20 o
  -9  11   4    372.34    358.62     25.00 o
  -7  11   4    676.27    804.28     40.66 o
  -5  11   4   6435.37   6378.01    112.17 o
  -3  11   4   1715.31   1641.26     64.78 o
  -1  11   4   2220.00   1957.89     53.15 o
   1  11   4   1482.36   1334.94     34.50 o
   3  11   4      2.03      8.12      5.30 <
   5  11   4    713.06    730.28     28.92 o
   7  11   4   1423.59   1515.47     69.98 o
   9  11   4   1089.75   1305.62     60.22 o
  11  11   4    378.50    415.29     27.58 o
 -10  12   4   2391.17   2789.71     70.30 o
  -8  12   4     32.74     76.29     11.43 o
  -6  12   4   1982.87   2106.88     77.11 o
  -4  12   4    102.68     93.20     15.95 o
  -2  12   4   6977.48   6398.38    106.20 o
   0  12   4     40.25     47.41      7.30 o
   2  12   4   1045.21   1025.98     33.46 o
   4  12   4     25.01     26.00      7.28 o
   6  12   4   2876.74   3074.18     96.78 o
   8  12   4   2716.15   3165.20     93.04 o
  10  12   4    106.55     99.32     13.59 o
  12  12   4   1246.11   1144.59     36.26 o
 -11  13   4    595.89    710.27     30.70 o
  -9  13   4    297.19    257.79     20.85 o
  -7  13   4    614.89    588.83     40.32 o
  -5  13   4    778.23    830.10     64.94 o
  -3  13   4    473.91    616.95     41.14 o
  -1  13   4   3014.45   3256.35     86.05 o
   1  13   4   1122.43   1051.57     58.60 o
   3  13   4   2129.29   1974.90     65.10 o
   5  13   4      0.60      6.50      7.66 <
   7  13   4     38.42     55.61     11.09 o
   9  13   4    102.51     88.43     13.59 o
  11  13   4    375.59    285.69     17.09 o
 -10  14   4     18.82     12.95      4.76 <
  -8  14   4   1759.25   1670.52     63.68 o
  -6  14   4     90.94    154.23     19.79 o
  -4  14   4    727.99    834.82     45.71 o
  -2  14   4   1435.83   1352.57     49.77 o
   0  14   4     26.91     13.47      9.45 <
   2  14   4    273.48    219.01     19.67 o
   4  14   4    561.50    508.67     30.86 o
   6  14   4    151.12    143.39     16.47 o
   8  14   4    761.94    797.36     40.56 o
  10  14   4    671.90    766.42     32.98 o
  -9  15   4    283.72    331.62     19.43 o
  -7  15   4   1543.86   1744.69     54.23 o
  -5  15   4     41.33     67.22     11.71 o
  -3  15   4   1266.21   1183.61     54.75 o
  -1  15   4    252.90    241.38     21.05 o
   1  15   4      4.45     16.61     12.47 <
   3  15   4    255.99    299.66     22.37 o
   5  15   4    139.71    152.73     15.17 o
   7  15   4    127.91    175.04     17.61 o
   9  15   4     50.76     38.38      6.42 o
  -8  16   4    271.51    187.67     13.39 o
  -6  16   4     13.55      8.32      5.52 <
  -4  16   4    645.02    678.61     36.26 o
  -2  16   4    313.97    209.33     20.59 o
   0  16   4    129.79    224.79     21.23 o
   2  16   4    200.02    171.64     18.63 o
   4  16   4     24.41     40.36      7.40 o
   6  16   4     25.53     20.47      5.36 o
   8  16   4    963.64    854.99     30.30 o
  -5  17   4    372.64    525.92     25.50 o
  -3  17   4    468.06    609.81     29.24 o
  -1  17   4    825.35    836.86     40.14 o
   1  17   4    876.55    880.05     46.19 o
   3  17   4    147.46    131.44     15.51 o
   5  17   4     24.53     36.28      6.82 o
  -2  18   4     38.75     35.44      8.32 o
   0  18   4     53.01     47.57     11.01 o
   2  18   4      1.88     21.49     13.39 <
   0   1   5   8788.76   9073.10     47.33 o
  -1   2   5  20803.00  23259.50    114.17 o
   1   2   5  28603.00  30434.30    143.41 o
  -2   3   5   8089.63   8088.87     63.60 o
   0   3   5   3978.62   4277.53     36.88 o
   2   3   5     72.38    159.80     10.45 o
  -3   4   5   2059.36   1752.49     32.62 o
  -1   4   5  30868.60  29804.30    107.82 o
   1   4   5   6246.07   6249.59     55.41 o
   3   4   5   3046.39   3568.94     51.75 o
  -4   5   5  12952.30  13663.70    126.00 o
  -2   5   5  30740.60  29094.30    114.63 o
   0   5   5  18508.10  17421.30     96.30 o
   2   5   5  11297.40  11262.30     84.21 o
   4   5   5   4477.64   4270.10     62.48 o
  -5   6   5   5137.42   4857.33     70.90 o
  -3   6   5   2761.35   3401.56     45.23 o
  -1   6   5    275.24    274.06     13.99 o
   1   6   5     36.76     57.91      6.48 o
   3   6   5  11957.70  12187.60    111.11 o
   5   6   5   4935.58   4499.22     85.13 o
  -6   7   5    156.50    207.63     17.31 o
  -4   7   5    654.63    537.96     25.90 o
  -2   7   5   2324.11   2242.15     36.04 o
   0   7   5   9326.90   9098.14     80.51 o
   2   7   5   4214.74   4233.28     72.42 o
   4   7   5   2930.14   2571.78     62.04 o
   6   7   5  10203.50  10329.90    133.38 o
  -7   8   5     53.67     76.89      8.45 o
  -5   8   5   1375.01   1453.27     45.13 o
  -3   8   5   3987.28   3750.11     63.82 o
  -1   8   5   1628.97   1320.53     29.60 o
   1   8   5    118.35     82.05     10.77 o
   3   8   5   3976.36   4157.59     71.16 o
   5   8   5    298.10    293.96     21.43 o
   7   8   5   6115.17   6000.08     78.89 o
  -8   9   5   1663.07   1745.29     46.73 o
  -6   9   5    577.28    506.32     23.09 o
  -4   9   5   4379.34   4140.30     80.71 o
  -2   9   5   1065.84   1089.53     33.80 o
   0   9   5   2001.24   1814.19     48.73 o
   2   9   5    151.67    172.74     15.01 o
   4   9   5   2162.79   2117.19     49.63 o
   6   9   5   2713.17   2876.09     54.25 o
   8   9   5   2467.99   2479.43     59.18 o
  -9  10   5   4711.50   4751.99    111.03 o
  -7  10   5   1058.70   1199.68     38.08 o
  -5  10   5      0.64     25.86      6.14 o
  -3  10   5    166.38    157.27     13.71 o
  -1  10   5    474.77    458.36     22.23 o
   1  10   5   7118.39   6580.31     77.79 o
   3  10   5    886.43    785.93     25.32 o
   5  10   5     46.85     96.90      9.63 o
   7  10   5    487.08    525.90     24.99 o
   9  10   5    233.58    245.89     25.82 o
 -10  11   5    588.62    624.80     34.90 o
  -8  11   5    100.29     88.63     13.79 o
  -6  11   5   1288.84   1263.02     41.00 o
  -4  11   5   5739.16   5669.38    115.07 o
  -2  11   5   1970.15   1784.01     58.13 o
   0  11   5   3750.65   3585.51     69.46 o
   2  11   5    484.99    390.55     18.67 o
   4  11   5   6552.98   6271.34     81.13 o
   6  11   5    237.59    265.76     17.49 o
   8  11   5   3008.91   3622.77    110.55 o
  10  11   5     16.27      7.54      7.28 <
 -11  12   5    158.29    199.24     17.07 o
  -9  12   5    484.58    633.32     33.38 o
  -7  12   5     24.12     -2.58     10.33 <
  -5  12   5    212.52    187.53     28.10 o
  -3  12   5    888.98    894.12     40.88 o
  -1  12   5     30.86     45.91     10.69 o
   1  12   5     45.38     65.70      9.97 o
   3  12   5   2189.37   2061.94     44.77 o
   5  12   5   2896.43   2723.49     84.35 o
   7  12   5     28.89     37.14     12.67 <
   9  12   5    304.25    305.26     27.76 o
  11  12   5      6.61      3.44      3.60 <
 -12  13   5     78.62    116.97      9.65 o
 -10  13   5    524.44    554.59     29.50 o
  -8  13   5    513.29    621.67     28.92 o
  -6  13   5   2294.43   2320.19     80.59 o
  -4  13   5     10.79      8.00      7.28 <
  -2  13   5   2491.24   2402.18     89.75 o
   0  13   5   1347.04   1226.60     54.49 o
   2  13   5   1961.29   1912.65     64.58 o
   4  13   5    942.74    907.16     39.74 o
   6  13   5   1271.07   1434.34     63.54 o
   8  13   5   1006.33   1181.41     53.37 o
  10  13   5    613.29    724.53     41.42 o
  12  13   5    225.76    172.98     15.11 o
 -11  14   5    160.93    132.76     14.41 o
  -9  14   5    396.30    317.99     28.62 o
  -7  14   5     39.44     10.21      8.12 <
  -5  14   5    422.55    499.00     33.00 o
  -3  14   5     21.67      9.43      8.24 <
  -1  14   5   1290.34   1325.64     60.58 o
   1  14   5    506.17    487.99     30.98 o
   3  14   5    131.66    100.70     14.09 o
   5  14   5      2.08      1.14      5.08 <
   7  14   5    216.17    215.61     19.63 o
   9  14   5    519.37    500.96     27.00 o
  11  14   5      2.66     -3.68      3.20 <
 -10  15   5     15.99     11.61      4.04 <
  -8  15   5   1282.65   1362.78     52.27 o
  -6  15   5    361.02    379.89     31.46 o
  -4  15   5   2957.91   2906.76     78.15 o
  -2  15   5    314.99    342.15     28.08 o
   0  15   5    139.00    137.08     18.45 o
   2  15   5   2711.02   2532.46     68.86 o
   4  15   5     91.90     78.35     11.21 o
   6  15   5   1446.12   1495.08     46.31 o
   8  15   5      2.17      5.48      6.28 <
  10  15   5    180.82    200.64     16.23 o
  -7  16   5     11.56     28.20      7.58 o
  -5  16   5     17.73     15.37      7.94 <
  -3  16   5     50.21     27.28      9.93 <
  -1  16   5      1.34     -1.34     10.53 <
   1  16   5     41.01     63.80     10.27 o
   3  16   5    794.61    734.38     34.70 o
   5  16   5    111.11    118.43     13.45 o
   7  16   5     97.79     92.72     12.13 o
  -6  17   5      5.94      8.20      5.12 <
  -4  17   5   1696.03   1725.15     48.47 o
  -2  17   5    250.23    265.48     22.61 o
   0  17   5   3427.63   3520.09     81.89 o
   2  17   5     26.89     25.62      7.58 o
   4  17   5   1725.38   1750.85     90.11 o
   6  17   5    296.47    267.98     24.49 o
  -3  18   5      8.62     -3.32      6.62 <
  -1  18   5      0.16      0.06      8.08 <
   1  18   5     12.76     21.91      6.02 o
   1   1   6  58296.30  57214.80    247.51 o
   0   2   6  18195.50  18889.80     90.71 o
   2   2   6  23326.00  24392.60    133.26 o
  -1   3   6  16177.00  17532.70     70.42 o
   1   3   6  20766.30  22151.50    118.73 o
   3   3   6      2.47     36.42      5.10 o
  -2   4   6   3942.05   3700.14     39.10 o
   0   4   6  11026.60  11276.40     71.46 o
   2   4   6  14678.80  14965.00    127.66 o
   4   4   6  28038.90  31081.80    158.88 o
  -3   5   6  54786.20  57582.10    171.94 o
  -1   5   6  40775.20  40495.40    134.30 o
   1   5   6   7479.02   8020.37     80.05 o
   3   5   6  25234.90  27522.30    171.26 o
   5   5   6   4561.17   4947.93     77.11 o
  -4   6   6  46384.30  47654.20    218.29 o
  -2   6   6   7261.27   7143.99     62.16 o
   0   6   6  34897.50  35634.00    151.21 o
   2   6   6   1783.77   1936.42     46.21 o
   4   6   6    230.24    360.46     21.33 o
   6   6   6   8381.08   8010.01    131.32 o
  -5   7   6   1202.11   1230.42     41.62 o
  -3   7   6    645.50    391.29     16.57 o
  -1   7   6   1290.27   1272.00     28.52 o
   1   7   6  39393.10  43300.50    385.65 o
   3   7   6   9280.51   9541.36    109.57 o
   5   7   6    970.10    898.24     41.06 o
   7   7   6   2499.93   2531.42     52.19 o
  -6   8   6    435.07    469.64     19.99 o
  -4   8   6   2638.40   2780.57     63.46 o
  -2   8   6      5.81      6.58      3.26 <
   0   8   6  31079.90  30373.60    231.04 o
   2   8   6   4751.68   4877.49     83.97 o
   4   8   6  28296.00  29495.30    212.75 o
   6   8   6    883.81    787.45     27.16 o
   8   8   6     89.02    129.10     11.53 o
  -7   9   6      1.32     10.15      4.66 <
  -5   9   6    358.22    360.12     18.93 o
  -3   9   6   2438.40   2221.53     65.16 o
  -1   9   6    809.94    732.70     34.98 o
   1   9   6    708.04    529.20     27.70 o
   3   9   6     36.97     88.15     10.65 o
   5   9   6   7648.51   8054.87     86.01 o
   7   9   6   1503.70   1452.29     39.36 o
   9   9   6    951.90   1025.84     52.49 o
  -8  10   6   1357.60   1299.56     57.11 o
  -6  10   6   7514.49   7976.53    102.26 o
  -4  10   6      1.74     11.71      7.04 <
  -2  10   6   3492.27   3176.59     80.29 o
   0  10   6   2730.91   2670.36     55.49 o
   2  10   6    208.98    203.28     13.21 o
   4  10   6   7730.55   7732.74     83.75 o
   6  10   6    674.06    643.71     25.38 o
   8  10   6   4508.23   4772.52     95.92 o
  10  10   6   1183.33   1364.36     54.45 o
  -9  11   6    109.14    113.99     14.69 o
  -7  11   6      3.14      9.33      7.12 <
  -5  11   6    767.91    657.77     33.00 o
  -3  11   6      3.69      3.62      8.65 <
  -1  11   6   1357.57   1312.01     43.23 o
   1  11   6   3945.93   3687.37     60.20 o
   3  11   6   1472.88   1544.77     38.58 o
   5  11   6     44.53     43.03      6.20 o
   7  11   6    144.40    189.29     22.15 o
   9  11   6    306.45    324.85     32.26 o
  11  11   6    527.20    527.24     27.44 o
 -10  12   6     29.15     48.17      8.47 o
  -8  12   6    114.80    107.02     14.85 o
  -6  12   6   2210.62   2583.17     78.33 o
  -4  12   6     14.98      8.67      5.42 <
  -2  12   6   6966.92   6778.11    125.64 o
   0  12   6    236.18    185.77     17.29 o
   2  12   6   5394.57   5017.15     79.37 o
   4  12   6      0.23     14.59      8.65 <
   6  12   6     20.43     27.62      9.87 <
   8  12   6   1319.46   1445.95     58.74 o
  10  12   6    197.11    259.54     24.19 o
  12  12   6   1790.16   1792.30     49.11 o
 -11  13   6     77.99     63.72      8.37 o
  -9  13   6     22.31     42.21      7.72 o
  -7  13   6    528.33    510.33     32.52 o
  -5  13   6     51.39     63.28     14.19 o
  -3  13   6     30.06     34.70     13.11 <
  -1  13   6    238.78    247.67     29.06 o
   1  13   6     62.77    102.26     18.15 o
   3  13   6    244.76    250.39     22.29 o
   5  13   6    354.56    390.31     28.78 o
   7  13   6    124.35     96.20     11.77 o
   9  13   6     28.97     15.65      8.34 <
  11  13   6    100.16    118.07     11.65 o
 -10  14   6      0.14      3.50      3.38 <
  -8  14   6   4040.19   4080.65    100.78 o
  -6  14   6    236.79    318.19     26.04 o
  -4  14   6   1072.46    980.03     49.11 o
  -2  14   6    351.57    435.30     32.56 o
   0  14   6    278.02    256.75     34.08 o
   2  14   6   1936.21   2002.36     63.68 o
   4  14   6     40.73     32.18      6.78 o
   6  14   6    102.31    129.06     15.11 o
   8  14   6     22.82     35.16      8.10 o
  10  14   6     49.93     33.98      6.52 o
  -9  15   6     16.61     21.71      4.92 o
  -7  15   6     28.31     24.13     12.67 <
  -5  15   6    573.62    559.40     30.28 o
  -3  15   6    254.26    237.86     23.87 o
  -1  15   6     46.99     48.09     15.13 o
   1  15   6    285.29    245.57     23.45 o
   3  15   6    266.01    209.47     16.53 o
   5  15   6    177.79    152.51     15.47 o
   7  15   6     80.69     64.12     10.83 o
   9  15   6    225.42    222.71     16.73 o
  -8  16   6    433.25    536.66     27.98 o
  -6  16   6      6.33      2.72      7.16 <
  -4  16   6   2367.60   2830.30     73.00 o
  -2  16   6      5.24     17.59      6.82 <
   0  16   6   1928.55   1898.42     67.76 o
   2  16   6     40.91     59.96      9.35 o
   4  16   6     27.46     45.75      7.66 o
   6  16   6    839.33    789.45     30.50 o
   8  16   6     23.47     72.52      8.63 o
  -5  17   6    142.30    150.47     14.09 o
  -3  17   6    277.90    290.53     23.89 o
  -1  17   6    370.04    405.06     27.70 o
   1  17   6     74.28    107.89     14.07 o
   3  17   6    578.56    524.68     35.94 o
   5  17   6     56.74     59.34      7.88 o
  -2  18   6      6.57     13.39      6.68 <
   0  18   6    698.33    738.46     69.46 o
   2  18   6      1.28     15.75      5.92 <
   0   1   7  19231.10  21274.10     79.55 o
  -1   2   7  23170.90  24935.60    112.57 o
   1   2   7  19202.60  18783.60    103.32 o
  -2   3   7   3433.81   3556.95     38.56 o
   0   3   7   8064.67   8089.77     66.82 o
   2   3   7   5910.64   6578.63     87.71 o
  -3   4   7  26756.20  26807.50    123.27 o
  -1   4   7   4441.41   4169.10     41.58 o
   1   4   7   2044.12   2188.33     39.14 o
   3   4   7  10481.70  10764.20     88.51 o
  -4   5   7      3.50     54.85      7.30 o
  -2   5   7   5153.54   6433.28     58.19 o
   0   5   7   8094.30   7609.61     61.60 o
   2   5   7   1988.24   1710.47     40.74 o
   4   5   7   4316.37   4248.07     67.40 o
  -5   6   7   7124.43   7419.03     89.79 o
  -3   6   7  17899.80  20286.70    110.39 o
  -1   6   7  22084.50  21307.70    118.09 o
   1   6   7  21931.30  23510.20    162.24 o
   3   6   7  11392.80  10515.50    124.49 o
   5   6   7  11209.20  13720.20    140.18 o
  -6   7   7  11946.80  12525.40    171.32 o
  -4   7   7   9615.21  10130.70    106.16 o
  -2   7   7  12564.40  14601.90    110.09 o
   0   7   7   9215.71  10223.30    111.13 o
   2   7   7   2086.76   2726.22     65.46 o
   4   7   7  28507.40  28150.30    212.07 o
   6   7   7   2212.93   2671.12     73.80 o
  -7   8   7   4617.16   4414.63     67.56 o
  -5   8   7   2134.10   2086.97     65.14 o
  -3   8   7   4043.84   3731.90     78.97 o
  -1   8   7    234.35    222.11     14.55 o
   1   8   7   1320.47   1692.72     48.51 o
   3   8   7    395.91    320.79     21.75 o
   5   8   7  21832.70  24056.60    196.18 o
   7   8   7   8567.32   8978.09     86.31 o
  -8   9   7    810.32    762.26     31.20 o
  -6   9   7    144.41    176.39     14.07 o
  -4   9   7   4960.15   5056.95     88.37 o
  -2   9   7    872.42    699.56     29.82 o
   0   9   7   3656.57   4013.41     88.19 o
   2   9   7  13398.80  12960.80    139.02 o
   4   9   7   1766.99   1888.97     39.68 o
   6   9   7     93.80     69.44      8.06 o
   8   9   7   1549.03   1589.51     41.36 o
  -9  10   7      7.79      2.98      6.58 <
  -7  10   7    866.96    896.86     34.88 o
  -5  10   7      1.58     10.97      7.28 <
  -3  10   7   2346.23   2193.90     58.25 o
  -1  10   7    439.30    409.04     22.31 o
   1  10   7   4191.11   3743.29     57.03 o
   3  10   7    695.35    744.11     24.94 o
   5  10   7   3278.93   3207.24     56.83 o
   7  10   7    103.09     89.15     10.21 o
   9  10   7    654.24    579.43     39.16 o
 -10  11   7   1850.81   2045.23     62.84 o
  -8  11   7    621.10    775.88     37.44 o
  -6  11   7     43.45     24.55      8.39 <
  -4  11   7    138.61    129.88     16.15 o
  -2  11   7      3.23     19.89     10.37 <
   0  11   7    816.36    661.22     28.04 o
   2  11   7   2464.82   2290.93     46.93 o
   4  11   7      3.09     24.59      6.56 o
   6  11   7   1519.96   1711.19     52.83 o
   8  11   7    278.43    324.79     24.45 o
  10  11   7     37.65     51.39     10.53 o
 -11  12   7    389.28    339.74     23.53 o
  -9  12   7    888.56   1118.67     41.06 o
  -7  12   7    574.15    563.20     29.68 o
  -5  12   7   2209.03   2221.45     75.65 o
  -3  12   7    732.55    727.62     38.86 o
  -1  12   7     96.38     80.41     11.49 o
   1  12   7    395.99    372.66     22.63 o
   3  12   7    282.57    256.17     15.39 o
   5  12   7   4791.76   4794.18    113.15 o
   7  12   7    777.87    828.58     39.94 o
   9  12   7    151.44    176.75     20.67 o
  11  12   7    342.37    405.24     24.25 o
 -12  13   7    296.81    212.25     15.55 o
 -10  13   7    142.26     92.42     10.49 o
  -8  13   7    149.69    187.95     18.47 o
  -6  13   7    507.16    559.46     34.86 o
  -4  13   7   1382.69   1357.77     58.58 o
  -2  13   7    750.88    727.62     47.81 o
   0  13   7    397.03    328.54     28.30 o
   2  13   7     72.73     64.62     11.57 o
   4  13   7    672.32    700.60     37.88 o
   6  13   7    301.30    295.90     23.67 o
   8  13   7    379.32    376.83     26.56 o
  10  13   7    216.97    263.92     18.93 o
  12  13   7      6.85     20.35      5.24 o
 -11  14   7    182.30    166.76     19.11 o
  -9  14   7   1617.55   1382.35     45.33 o
  -7  14   7    318.51    276.29     24.45 o
  -5  14   7    748.11    832.54     42.79 o
  -3  14   7     14.90     22.09     10.73 <
  -1  14   7    724.50    748.83     46.57 o
   1  14   7    352.72    349.77     29.04 o
   3  14   7    550.92    453.41     29.32 o
   5  14   7      1.81      2.84      3.68 <
   7  14   7     50.30     23.75      7.34 o
   9  14   7    546.20    609.55     35.94 o
  11  14   7     15.09     52.91      8.63 o
 -10  15   7     86.04     60.72     11.09 o
  -8  15   7    104.11     66.08     16.79 o
  -6  15   7    160.02    224.13     20.51 o
  -4  15   7    750.98    810.29     39.90 o
  -2  15   7    337.14    303.38     31.74 o
   0  15   7    949.78    982.79     53.03 o
   2  15   7      0.37     11.95      8.97 <
   4  15   7    328.54    347.73     21.39 o
   6  15   7    195.26    211.25     18.89 o
   8  15   7      0.30     -2.04      4.30 <
  10  15   7     31.75     25.96      8.43 o
  -7  16   7    768.49    723.41     41.87 o
  -5  16   7    886.07    959.36     38.06 o
  -3  16   7    222.15    232.96     23.81 o
  -1  16   7   1580.91   1756.23     65.50 o
   1  16   7    180.77    123.87     17.99 o
   3  16   7   1856.10   1912.09     50.43 o
   5  16   7      0.24     10.23      4.24 <
   7  16   7    183.71    219.51     18.11 o
  -6  17   7    190.51    222.15     18.61 o
  -4  17   7    167.97    161.36     18.03 o
  -2  17   7    330.43    303.14     23.67 o
   0  17   7    150.61    176.57     17.97 o
   2  17   7     12.97     14.47      6.40 <
   4  17   7    197.99    231.48     18.93 o
   6  17   7      2.01      7.38      6.42 <
  -1  18   7    240.94    288.89     34.50 o
   1  18   7    636.70    602.42     46.95 o
   0   0   8   6551.40   7378.55     88.19 o
   1   1   8  15081.30  16919.10     75.17 o
   0   2   8  42418.80  45208.80    147.39 o
   2   2   8  10515.80  11121.30     95.32 o
  -1   3   8    688.92    739.28     16.67 o
   1   3   8  14323.60  14716.50    108.32 o
   3   3   8   4204.35   4301.46     54.15 o
  -2   4   8     13.23     24.11      5.12 o
   0   4   8    703.47    714.69     17.95 o
   2   4   8   3292.12   3473.98     59.62 o
   4   4   8    125.73    107.61     10.03 o
  -3   5   8     93.94    152.85      9.47 o
  -1   5   8    126.25    230.82     11.09 o
   1   5   8   2415.00   2343.87     43.59 o
   3   5   8   1845.26   2124.31     47.11 o
   5   5   8   6368.09   5908.62     86.35 o
  -4   6   8   9662.69  11150.60    103.06 o
  -2   6   8  26818.70  29573.30    148.09 o
   0   6   8   1707.59   1998.26     40.74 o
   2   6   8  20585.70  21765.20    173.46 o
   4   6   8  10308.40  11379.10    118.95 o
   6   6   8    647.23    823.37     32.70 o
  -5   7   8   2433.64   2329.74     66.62 o
  -3   7   8   5828.92   5318.75     67.22 o
  -1   7   8  14502.60  13440.00    110.67 o
   1   7   8   3361.54   2798.74     66.22 o
   3   7   8      5.67     22.63      4.66 o
   5   7   8     74.32     88.41     12.11 o
   7   7   8   6675.62   6804.48     78.39 o
  -6   8   8    914.13   1045.95     30.38 o
  -4   8   8   1952.61   2177.69     64.42 o
  -2   8   8    737.41    942.95     30.62 o
   0   8   8   4753.42   5315.13    110.83 o
   2   8   8   2973.53   3417.95     73.02 o
   4   8   8    625.14    759.40     34.82 o
   6   8   8    812.52    817.05     28.06 o
   8   8   8    249.65    279.15     16.11 o
  -7   9   8   2281.89   2439.62     57.57 o
  -5   9   8   1893.69   1926.22     42.83 o
  -3   9   8   4029.46   4398.30     89.77 o
  -1   9   8   1007.89    995.84     44.37 o
   1   9   8   1447.80   1319.39     47.43 o
   3   9   8   5616.38   5310.45     72.20 o
   5   9   8    483.89    400.58     19.53 o
   7   9   8    309.42    311.77     17.61 o
   9   9   8    148.46    225.24     20.65 o
  -8  10   8   2621.92   2737.42     83.55 o
  -6  10   8      1.26      6.76      3.96 <
  -4  10   8    592.84    567.00     25.64 o
  -2  10   8     11.06     33.50      8.26 o
   0  10   8      4.56     15.49      5.10 o
   2  10   8   2264.08   2096.68     43.35 o
   4  10   8   3115.25   3337.00     56.29 o
   6  10   8   2018.29   2240.26     47.75 o
   8  10   8   1570.81   1719.29     58.21 o
  10  10   8    411.75    450.95     33.66 o
  -9  11   8     37.90     24.89      6.70 o
  -7  11   8    541.75    685.99     41.04 o
  -5  11   8   1074.54   1209.63     42.95 o
  -3  11   8   6346.27   6327.74    102.90 o
  -1  11   8   2349.13   2140.20     59.56 o
   1  11   8   4168.90   4007.36     63.58 o
   3  11   8    184.03    155.65     10.77 o
   5  11   8    695.28    650.27     26.30 o
   7  11   8   2381.13   2405.42     67.66 o
   9  11   8   1571.88   1933.30     62.54 o
  11  11   8     82.99    110.83     11.77 o
 -10  12   8      0.05      0.08      3.34 <
  -8  12   8    251.76    236.84     19.31 o
  -6  12   8    223.89    221.65     20.15 o
  -4  12   8     34.62     22.33      9.97 <
  -2  12   8    474.13    476.47     33.86 o
   0  12   8    367.07    388.45     24.81 o
   2  12   8    661.41    671.72     27.08 o
   4  12   8    686.18    667.56     38.46 o
   6  12   8    263.72    223.87     19.87 o
   8  12   8      1.33     19.87      7.50 <
  10  12   8     25.92     23.41      7.72 o
  12  12   8    163.48    159.90     14.49 o
 -11  13   8    512.25    625.89     26.54 o
  -9  13   8   1920.41   1814.87     54.81 o
  -7  13   8      4.22     -1.42      3.70 <
  -5  13   8    710.28    680.05     40.42 o
  -3  13   8    203.61    252.45     25.94 o
  -1  13   8   1153.36   1147.59     52.79 o
   1  13   8   1015.60    980.15     49.11 o
   3  13   8    905.77    995.76     41.93 o
   5  13   8    566.86    524.22     30.32 o
   7  13   8      0.70     -1.40      6.48 <
   9  13   8     46.47     71.54     12.19 o
  11  13   8    376.62    346.09     21.59 o
 -10  14   8     87.99     90.45     11.25 o
  -8  14   8      4.80      3.26      3.54 <
  -6  14   8    207.78    215.01     21.35 o
  -4  14   8     10.02      8.97      6.48 <
  -2  14   8     37.33     28.80     10.87 <
   0  14   8     22.64      8.39      9.27 <
   2  14   8    470.14    445.05     28.44 o
   4  14   8     70.01     60.08      9.23 o
   6  14   8      4.40     10.09      7.98 <
   8  14   8     11.00     10.79      6.06 <
  10  14   8      1.74     -2.74      3.66 <
  -9  15   8    282.04    328.58     20.51 o
  -7  15   8    753.70    920.27     39.26 o
  -5  15   8   2175.02   2153.65     70.54 o
  -3  15   8    681.69    658.53     37.04 o
  -1  15   8   1426.44   1551.87     76.03 o
   1  15   8    283.10    348.99     26.72 o
   3  15   8    945.95    988.65     37.80 o
   5  15   8   1088.98   1059.30     40.26 o
   7  15   8   1126.46   1144.77     38.90 o
   9  15   8      7.37      8.04      4.26 <
  -8  16   8      0.24     -0.92      4.62 <
  -6  16   8    280.93    267.78     21.07 o
  -4  16   8     36.53     42.49     11.13 o
  -2  16   8      5.90     -1.24      7.96 <
   0  16   8     19.04     31.70      9.57 o
   2  16   8     35.06     40.82      7.86 o
   4  16   8      0.17      3.18      3.08 <
   6  16   8    302.50    282.95     17.45 o
   8  16   8    107.94    119.95      9.97 o
  -5  17   8      1.56     -1.76      3.92 <
  -3  17   8   1483.62   1786.29     54.41 o
  -1  17   8    264.26    218.25     19.29 o
   1  17   8    845.37    909.89     38.44 o
   3  17   8    237.49    163.04     27.34 o
   0  18   8     30.95     51.75     17.01 o
   0   1   9  10116.20  10001.70     64.08 o
  -1   2   9   4014.33   4225.70     41.91 o
   1   2   9   3560.80   3803.50     52.65 o
  -2   3   9    197.99    151.35      9.71 o
   0   3   9  14058.10  14489.40     94.26 o
   2   3   9    438.51    505.54     24.79 o
  -3   4   9   3763.61   3721.27     50.81 o
  -1   4   9   2503.43   2066.10     32.52 o
   1   4   9   6651.49   6738.02     84.13 o
   3   4   9    172.38    169.32     12.25 o
  -4   5   9   8214.19   8986.81     92.94 o
  -2   5   9  18905.80  17639.10    105.86 o
   0   5   9   1228.49   1606.46     33.12 o
   2   5   9    187.01    129.78     12.19 o
   4   5   9    118.87     80.27      9.53 o
  -5   6   9    662.61    554.59     24.65 o
  -3   6   9     21.33     74.10      7.30 o
  -1   6   9      4.92     67.52      6.66 o
   1   6   9   1789.90   1782.17     44.81 o
   3   6   9   3939.06   3450.57     65.14 o
   5   6   9    236.82    279.17     19.85 o
  -6   7   9   1449.92   1484.51     41.67 o
  -4   7   9   4433.10   4158.52     73.04 o
  -2   7   9   1871.60   1948.21     47.93 o
   0   7   9    367.86    542.89     22.47 o
   2   7   9   6701.89   6468.64     97.22 o
   4   7   9   2090.33   1802.96     51.33 o
   6   7   9   2941.40   2945.77     49.01 o
  -7   8   9   6607.24   7041.65     79.83 o
  -5   8   9   1642.92   1630.62     43.17 o
  -3   8   9   4983.27   4913.99     97.38 o
  -1   8   9   1925.52   2240.20     56.85 o
   1   8   9   1201.67   1152.73     48.87 o
   3   8   9   1318.43   1227.78     43.81 o
   5   8   9   1200.72   1291.21     33.32 o
   7   8   9   5835.10   5853.99     73.44 o
  -8   9   9    249.72    211.05     14.89 o
  -6   9   9    802.06    883.19     30.22 o
  -4   9   9   3176.34   3234.14     58.98 o
  -2   9   9   3942.00   3949.55     70.30 o
   0   9   9    755.02    733.90     33.22 o
   2   9   9     27.00     41.12      6.54 o
   4   9   9    918.90    886.39     27.38 o
   6   9   9   4136.89   4104.78     62.84 o
   8   9   9     68.07     89.05      9.55 o
  -9  10   9   1567.53   1577.97     56.89 o
  -7  10   9   2989.03   3067.02     81.37 o
  -5  10   9      4.56     25.07      6.00 o
  -3  10   9   6789.36   6768.46    103.62 o
  -1  10   9    232.51    231.94     16.81 o
   1  10   9   9193.46   8827.46     93.44 o
   3  10   9     27.47     30.56      5.92 o
   5  10   9   2146.40   2224.67     47.95 o
   7  10   9    300.51    320.49     20.77 o
   9  10   9    299.33    273.40     24.99 o
 -10  11   9    416.03    425.85     25.52 o
  -8  11   9    165.88    225.52     21.07 o
  -6  11   9   1926.28   1851.93     61.00 o
  -4  11   9    390.80    363.76     25.14 o
  -2  11   9   1140.79   1078.61     45.01 o
   0  11   9   3173.57   2873.56     63.86 o
   2  11   9   6963.59   6656.53     81.51 o
   4  11   9   2222.25   2129.40     46.57 o
   6  11   9   4990.90   5249.05     96.10 o
   8  11   9    817.64    887.47     39.42 o
  10  11   9    146.87    124.13     15.21 o
 -11  12   9     16.24     16.23      5.38 o
  -9  12   9   1670.36   1794.32     55.29 o
  -7  12   9    126.35     85.85     14.95 o
  -5  12   9    385.41    321.13     28.30 o
  -3  12   9    166.85    146.41     21.21 o
  -1  12   9    219.08    244.87     20.49 o
   1  12   9   2994.79   3019.83     69.84 o
   3  12   9    414.88    395.94     28.62 o
   5  12   9   2482.19   2662.64     68.52 o
   7  12   9    118.45    137.34     13.45 o
   9  12   9   1020.51   1230.48     49.75 o
  11  12   9      7.90      5.76      5.18 <
 -12  13   9    114.19     67.76     15.61 o
 -10  13   9     42.34     88.03      9.59 o
  -8  13   9    234.67    252.23     21.11 o
  -6  13   9    567.06    602.08     36.08 o
  -4  13   9   1128.40   1329.38     56.93 o
  -2  13   9    670.56    612.69     43.57 o
   0  13   9    407.03    389.71     31.64 o
   2  13   9    113.12     83.81     11.17 o
   4  13   9     56.02     54.39     10.29 o
   6  13   9    381.71    383.31     24.45 o
   8  13   9     69.33     58.03     11.89 o
  10  13   9    411.33    449.07     24.09 o
  12  13   9    172.28    171.26     19.73 o
  -9  14   9     53.65     65.08      8.57 o
  -7  14   9    688.25    592.64     31.26 o
  -5  14   9   2701.56   3125.19     91.71 o
  -3  14   9    169.82    148.35     18.21 o
  -1  14   9   1383.26   1619.29     69.88 o
   1  14   9     14.68     28.26     11.09 <
   3  14   9    172.59    159.34     19.81 o
   5  14   9     27.84     48.51      8.28 o
   7  14   9     76.78     41.02      8.20 o
   9  14   9    813.38    868.38     41.42 o
  11  14   9     13.31     20.03      7.12 <
  -8  15   9    471.24    415.21     43.55 o
  -6  15   9     10.52     -2.04      4.20 <
  -4  15   9    141.01    147.87     16.81 o
  -2  15   9    700.18    817.21     53.21 o
   0  15   9    833.32    836.78     47.17 o
   2  15   9    842.49    819.75     34.32 o
   4  15   9    450.81    422.77     23.73 o
   6  15   9     19.26     10.77      4.74 <
   8  15   9     56.05     56.67      9.67 o
  -7  16   9    789.02    771.66     44.61 o
  -5  16   9      3.76      3.76      4.22 <
  -3  16   9    438.65    448.03     30.50 o
  -1  16   9    591.36    652.75     38.86 o
   1  16   9    406.18    351.09     25.62 o
   3  16   9    329.18    338.34     20.55 o
   5  16   9      5.17     11.29      3.88 <
   7  16   9     28.23     55.07      8.63 o
  -4  17   9    276.48    266.72     19.43 o
  -2  17   9     94.85     96.20     13.93 o
   0  17   9    350.69    356.99     23.59 o
   2  17   9      1.36     -3.82      3.74 <
   4  17   9    224.46    239.42     29.80 o
   1   1  10    609.84    871.94     19.85 o
   0   2  10    280.64    377.39     12.77 o
   2   2  10  15930.20  16443.60    136.00 o
  -1   3  10    512.84    531.38     15.79 o
   1   3  10   4581.11   5089.57     74.02 o
   3   3  10  15567.70  16609.30    126.52 o
  -2   4  10    583.43    620.83     21.79 o
   0   4  10   9689.92   9171.74     79.69 o
   2   4  10   3765.51   3373.74     66.74 o
   4   4  10     25.09     45.81      9.39 o
  -3   5  10   1057.61   1201.76     31.08 o
  -1   5  10   2805.31   2619.51     45.77 o
   1   5  10   8504.42   9319.47    103.74 o
   3   5  10    600.00    625.22     28.12 o
   5   5  10    356.90    329.26     20.53 o
  -4   6  10  12258.30  11234.70    121.99 o
  -2   6  10   1231.21   1091.13     33.10 o
   0   6  10   2879.37   2450.67     51.15 o
   2   6  10    301.72    390.17     25.26 o
   4   6  10    205.21    197.64     15.61 o
   6   6  10   2428.01   1861.72     59.54 o
  -5   7  10   1035.06   1152.17     48.15 o
  -3   7  10   2678.36   3018.59     68.64 o
  -1   7  10    612.91    685.57     28.84 o
   1   7  10   5465.63   5590.21     96.76 o
   3   7  10   3566.11   3661.08     73.18 o
   5   7  10   4601.99   4944.85     91.62 o
   7   7  10      2.41      5.50      3.28 <
  -6   8  10   2184.65   2241.66     47.71 o
  -4   8  10   2828.90   3137.92     72.54 o
  -2   8  10     47.78     54.85      8.53 o
   0   8  10  15367.70  14543.30    197.34 o
   2   8  10    483.99    506.26     28.86 o
   4   8  10    910.56    811.57     29.08 o
   6   8  10   1455.58   1366.74     35.30 o
   8   8  10    860.95    812.35     28.64 o
  -7   9  10     25.86     50.91      6.82 o
  -5   9  10    409.65    403.70     21.39 o
  -3   9  10   4016.65   4252.71     64.22 o
  -1   9  10   3348.71   3361.56     61.22 o
   1   9  10     97.62     83.53      9.09 o
   3   9  10     15.40     30.54      6.12 o
   5   9  10   1759.63   1867.84     40.20 o
   7   9  10      1.21      9.45      5.28 <
   9   9  10     41.38     37.00      6.74 o
  -8  10  10    143.35    181.03     17.61 o
  -6  10  10   4720.09   5022.39     71.36 o
  -4  10  10      9.17     22.63      7.88 <
  -2  10  10   5435.67   5430.22     93.00 o
   0  10  10    603.37    615.47     25.30 o
   2  10  10      3.04      1.24      5.96 <
   4  10  10   3882.17   3659.34     57.17 o
   6  10  10    196.07    198.72     14.01 o
   8  10  10   4817.93   5254.75     97.72 o
  10  10  10    331.43    396.08     27.62 o
  -9  11  10      0.83      4.78      4.86 <
  -7  11  10      7.04      2.74      5.58 <
  -5  11  10      9.78      8.77      5.12 <
  -3  11  10   1071.00    986.55     40.98 o
  -1  11  10      8.47     27.12     10.21 <
   1  11  10   2469.53   2579.01     54.51 o
   3  11  10    282.37    305.02     16.35 o
   5  11  10      3.07     13.79      7.10 <
   7  11  10    237.25    232.94     19.93 o
   9  11  10    583.53    562.62     33.04 o
  11  11  10     18.46     18.71      6.24 <
 -10  12  10    117.22     91.47     10.15 o
  -8  12  10    523.45    407.99     24.51 o
  -6  12  10   1489.85   1651.75     55.57 o
  -4  12  10      5.76     18.53      7.04 <
  -2  12  10   5843.28   5903.62    110.79 o
   0  12  10     35.90     42.27     10.05 o
   2  12  10   2336.87   2362.88     66.08 o
   4  12  10      9.16      3.44      7.26 <
   6  12  10     17.52     21.63      7.50 <
   8  12  10    464.53    444.65     27.78 o
  10  12  10     33.53      9.21      5.02 <
  12  12  10    670.21    728.76     32.80 o
 -11  13  10     77.61     57.57     10.05 o
  -9  13  10     44.75     38.98      7.36 o
  -7  13  10    438.94    472.52     30.32 o
  -5  13  10    656.50    763.52     42.79 o
  -3  13  10    458.03    427.12     31.86 o
  -1  13  10      9.92     -6.44      9.11 <
   1  13  10    799.19    712.93     41.34 o
   3  13  10    118.28    139.38     15.91 o
   5  13  10   2413.24   2554.47     63.74 o
   7  13  10     48.28     51.25      9.91 o
   9  13  10     30.61     57.53     10.55 o
  11  13  10    138.44    160.30     16.31 o
 -10  14  10     14.23      6.00      4.00 <
  -8  14  10   1232.68   1315.77     42.79 o
  -6  14  10    131.80     92.00     12.37 o
  -4  14  10    706.31    613.89     40.34 o
  -2  14  10    115.75    162.00     24.29 o
   0  14  10    216.54    183.79     20.93 o
   2  14  10   1776.37   1999.90     60.74 o
   4  14  10     10.40     14.59      5.46 <
   6  14  10   1193.07   1329.02     44.73 o
   8  14  10    168.28    182.37     17.59 o
  10  14  10      7.10      1.88      3.76 <
  -9  15  10      0.02      1.74      2.52 <
  -7  15  10     54.00     75.13     12.95 o
  -5  15  10     91.36     98.42     13.73 o
  -3  15  10    239.81    241.82     25.44 o
  -1  15  10    682.21    805.44     53.13 o
   1  15  10      2.33     -7.52     13.45 <
   3  15  10     22.78     23.47      6.20 o
   5  15  10    171.95    170.94     14.89 o
   7  15  10     17.64     18.81      4.32 o
   9  15  10    212.29    230.92     17.53 o
  -6  16  10    127.52    216.73     20.87 o
  -4  16  10   1495.24   1831.44     57.33 o
  -2  16  10      1.26     -2.64      5.44 <
   0  16  10    476.16    452.01     30.34 o
   2  16  10    320.30    335.06     24.13 o
   4  16  10     71.80     80.79      9.59 o
   6  16  10    822.36    765.56     27.12 o
  -5  17  10      8.49     17.81      4.78 o
  -3  17  10    135.82    143.45     15.77 o
  -1  17  10      0.04     15.03      7.14 <
   1  17  10      8.49     32.12      8.51 o
   3  17  10    258.86    283.51     33.74 o
   0   1  11  23013.20  24063.60    106.90 o
  -1   2  11   5013.10   5815.87     59.40 o
   1   2  11     53.17     55.01      9.85 o
  -2   3  11  11834.20  12379.80     99.22 o
   0   3  11   5399.71   6013.27     70.52 o
   2   3  11  12222.30  12527.50    136.12 o
  -3   4  11   3452.94   3213.17     62.52 o
  -1   4  11   2294.46   2114.33     36.76 o
   1   4  11   4961.35   4786.25     74.06 o
   3   4  11   1043.44   1127.34     33.94 o
  -4   5  11     11.05      9.31      3.32 <
  -2   5  11   6887.65   6666.38     83.93 o
   0   5  11    629.62    486.25     21.05 o
   2   5  11  29030.00  29254.50    197.28 o
   4   5  11    388.27    312.95     19.21 o
  -5   6  11   3236.09   3075.07     67.92 o
  -3   6  11   1154.82   1443.57     44.01 o
  -1   6  11   5891.09   5378.15     82.19 o
   1   6  11   3998.28   3506.52     74.62 o
   3   6  11   7296.91   7063.94     96.56 o
   5   6  11   9444.24   8973.16    128.26 o
  -6   7  11    231.43    205.82     13.41 o
  -4   7  11   5853.85   5911.11    102.84 o
  -2   7  11   1419.89   1487.03     44.25 o
   0   7  11    429.48    327.68     20.07 o
   2   7  11   1036.09   1026.38     39.74 o
   4   7  11    551.40    736.38     32.94 o
   6   7  11   8100.63   8336.16     81.77 o
  -7   8  11     12.50     36.70      6.54 o
  -5   8  11     75.98    134.58     10.41 o
  -3   8  11   6614.04   6974.14    100.58 o
  -1   8  11   1091.90    819.63     37.94 o
   1   8  11   1408.89   1673.74     57.47 o
   3   8  11    141.99    171.42     14.27 o
   5   8  11   1458.54   1302.62     33.98 o
   7   8  11   4241.62   4168.58     65.14 o
  -8   9  11   1378.24   1342.91     46.77 o
  -6   9  11   3480.14   3620.67     62.52 o
  -4   9  11   6638.26   6510.23     81.31 o
  -2   9  11    406.67    360.26     20.41 o
   0   9  11   7421.38   6943.75     87.71 o
   2   9  11    534.98    482.81     20.73 o
   4   9  11   6411.81   6115.65     69.18 o
   6   9  11    547.15    485.43     20.63 o
   8   9  11      5.11      3.00      6.48 <
  -9  10  11   1221.78   1238.52     45.65 o
  -7  10  11   3505.90   3509.57     73.56 o
  -5  10  11     11.91     17.75      5.78 o
  -3  10  11    116.68    158.54     15.83 o
  -1  10  11     11.16     52.55      9.21 o
   1  10  11   4007.91   3905.52     61.62 o
   3  10  11    878.10    890.21     27.44 o
   5  10  11      0.31     10.33      4.92 <
   7  10  11     22.68     46.07     10.17 o
   9  10  11    155.36    170.80     17.83 o
 -10  11  11   1599.88   1533.38     50.87 o
  -8  11  11    486.80    488.33     30.58 o
  -6  11  11   1418.83   1398.12     53.73 o
  -4  11  11    332.34    368.02     23.43 o
  -2  11  11   1767.85   1646.25     54.79 o
   0  11  11   1075.27   1091.31     41.02 o
   2  11  11    355.60    359.68     18.67 o
   4  11  11   1936.99   1862.92     44.09 o
   6  11  11    181.93    228.58     18.07 o
   8  11  11   1064.36   1079.89     42.45 o
  10  11  11     56.26     77.69     12.77 o
 -11  12  11     81.11    125.32     11.81 o
  -9  12  11     11.00     63.46      9.21 o
  -7  12  11     90.24    118.75     16.81 o
  -5  12  11   1124.44   1156.45     44.23 o
  -3  12  11   1477.95   1339.24     59.22 o
  -1  12  11    706.25    668.96     39.36 o
   1  12  11    144.23    112.43     19.39 o
   3  12  11      1.23     -5.28     12.55 <
   5  12  11    956.31    900.58     39.20 o
   7  12  11   1118.69   1154.19     44.47 o
   9  12  11      8.77      6.90      5.72 <
  11  12  11    789.13    851.49     40.22 o
 -10  13  11    320.41    286.97     18.35 o
  -8  13  11   1437.63   1574.04     51.85 o
  -6  13  11    933.33    944.99     49.77 o
  -4  13  11   2079.25   1999.30     68.60 o
  -2  13  11   3422.04   3584.89     97.16 o
   0  13  11     78.83     68.84     14.31 o
   2  13  11   2898.37   2856.77     83.11 o
   4  13  11     20.67     42.45     11.57 o
   6  13  11    924.07    970.36     39.64 o
   8  13  11    272.79    238.80     20.87 o
  10  13  11    288.56    326.54     29.30 o
  -9  14  11     16.89      7.08      3.40 <
  -7  14  11    187.11    224.21     21.17 o
  -5  14  11    339.53    522.37     32.34 o
  -3  14  11    562.28    660.10     42.17 o
  -1  14  11    905.99    941.28     46.05 o
   1  14  11   1533.39   1355.75     68.64 o
   3  14  11      3.75      2.82      7.00 <
   5  14  11    243.39    259.32     18.01 o
   7  14  11     53.30     55.67      8.43 o
   9  14  11      1.60      2.12      3.56 <
  -8  15  11    541.93    529.82     50.43 o
  -6  15  11     21.56     48.81     11.31 o
  -4  15  11    980.93   1147.13     50.49 o
  -2  15  11    566.87    676.67     40.44 o
   0  15  11    667.41    664.94     35.90 o
   2  15  11    471.61    420.59     31.26 o
   4  15  11    193.04    202.26     15.25 o
   6  15  11    637.72    655.43     27.76 o
   8  15  11      1.28      3.84      3.08 <
  -7  16  11     59.91     59.56      9.93 o
  -5  16  11     51.42     59.30     11.07 o
  -3  16  11     29.19     56.45     10.85 o
  -1  16  11     90.63    140.56     18.47 o
   1  16  11      6.39      3.38      5.56 <
   3  16  11    744.60    725.51     29.66 o
   5  16  11    296.84    256.21     15.11 o
   7  16  11     76.50     58.40     12.89 o
  -4  17  11    721.47    739.78     39.56 o
  -2  17  11    189.42    161.34     14.65 o
   0  17  11    978.69   1081.19     45.17 o
   2  17  11     32.79     27.20      5.80 o
   4  17  11    419.99    541.40     50.11 o
   0   0  12  10885.80  11755.70    147.63 o
   1   1  12  41207.30  46019.10    163.90 o
   0   2  12  50266.60  56147.10    211.35 o
   2   2  12  11452.40  12688.50    129.76 o
  -1   3  12    627.90    858.16     25.48 o
   1   3  12   9856.04   9856.81    115.03 o
   3   3  12    382.68    300.76     19.41 o
  -2   4  12  30367.90  30979.70    208.29 o
   0   4  12   6467.15   6814.77     78.57 o
   2   4  12     32.75     36.62      9.79 o
   4   4  12   1027.72   1092.00     38.40 o
  -3   5  12   5892.93   6080.33    105.26 o
  -1   5  12    186.16    193.54     14.39 o
   1   5  12   2960.13   3153.27     54.37 o
   3   5  12   1703.03   1558.88     43.71 o
   5   5  12   9363.25   9295.50    118.75 o
  -4   6  12   1744.53   1721.27     56.47 o
  -2   6  12   1789.92   1741.22     50.37 o
   0   6  12     11.26     25.10      7.00 o
   2   6  12  10223.20   9847.27    134.00 o
   4   6  12    145.77     82.17     11.99 o
   6   6  12    306.52    332.42     16.39 o
  -5   7  12   5872.94   5649.63     71.20 o
  -3   7  12    412.00    443.61     25.98 o
  -1   7  12   6727.26   7146.51    100.40 o
   1   7  12   7239.35   6870.54    124.26 o
   3   7  12   3766.86   3750.03     75.17 o
   5   7  12    342.12    408.86     19.69 o
   7   7  12     25.77     32.28      5.54 o
  -6   8  12      2.69     13.21      4.88 <
  -4   8  12  13782.60  14093.80    119.33 o
  -2   8  12   2732.85   2698.56     51.93 o
   0   8  12   1015.24    771.74     51.51 o
   2   8  12   1848.86   1657.01     44.03 o
   4   8  12     76.45     93.06      9.73 o
   6   8  12   4307.16   4373.34     61.22 o
   8   8  12   2101.37   2102.82     44.75 o
  -7   9  12   1346.74   1287.73     36.88 o
  -5   9  12   2410.98   2593.32     55.43 o
  -3   9  12    245.90    314.63     18.99 o
  -1   9  12      4.33     13.41      6.82 <
   1   9  12    148.82    175.77     12.87 o
   3   9  12   4851.21   5013.89     61.62 o
   5   9  12   4758.46   4394.26     65.24 o
   7   9  12    902.02    947.71     30.36 o
   9   9  12    765.06    902.94     44.59 o
  -8  10  12    406.98    329.52     22.33 o
  -6  10  12    162.82    153.49     17.19 o
  -4  10  12   2014.44   2055.15     52.71 o
  -2  10  12   1890.61   1689.69     56.31 o
   0  10  12   7892.43   7983.55    100.42 o
   2  10  12    166.07    146.19     12.85 o
   4  10  12    561.72    585.29     21.53 o
   6  10  12      1.01     11.87      5.34 <
   8  10  12     41.12     75.93     10.85 o
  10  10  12    701.64    776.95     37.96 o
  -9  11  12      1.34      7.20      6.14 <
  -7  11  12     56.47     18.27      8.49 <
  -5  11  12   1327.64   1374.54     48.93 o
  -3  11  12    727.25    894.00     41.63 o
  -1  11  12   1481.04   1435.50     52.31 o
   1  11  12    205.96    242.29     16.33 o
   3  11  12    789.26    787.31     28.88 o
   5  11  12    225.43    233.52     25.42 o
   7  11  12    500.48    506.16     30.44 o
   9  11  12    175.52    210.81     18.93 o
  11  11  12    495.90    405.60     24.25 o
 -10  12  12     52.69    112.31     11.17 o
  -8  12  12    330.88    378.25     27.22 o
  -6  12  12   1765.21   1749.03     57.69 o
  -4  12  12    179.98    207.77     19.83 o
  -2  12  12     63.35     48.69     10.55 o
   0  12  12   2298.20   2381.61     72.72 o
   2  12  12    685.12    663.34     35.52 o
   4  12  12   3104.97   3116.87     82.09 o
   6  12  12    536.03    638.26     31.98 o
   8  12  12     52.81     55.65      9.67 o
  10  12  12      0.09      8.20      6.48 <
  12  12  12      0.49     10.33      5.38 <
 -11  13  12     43.17     55.15     11.49 o
  -9  13  12   1679.75   1587.85     47.53 o
  -7  13  12    227.63    161.22     17.19 o
  -5  13  12    340.05    341.45     25.80 o
  -3  13  12    110.51     70.84     15.13 o
  -1  13  12    156.49    176.45     20.65 o
   1  13  12     66.35     78.49     13.11 o
   3  13  12   2824.98   2832.64     76.93 o
   5  13  12    141.83    107.69     11.99 o
   7  13  12    666.81    711.13     31.24 o
   9  13  12    142.72    138.06     15.49 o
  11  13  12    124.76    125.22     13.11 o
  -8  14  12     25.12      7.76      4.30 <
  -6  14  12     26.29     78.35     13.85 o
  -4  14  12    220.80    283.91     24.92 o
  -2  14  12    152.90    175.29     20.81 o
   0  14  12     83.49    107.96     17.19 o
   2  14  12    551.68    529.36     37.78 o
   4  14  12    720.10    709.63     33.34 o
   6  14  12    254.87    271.34     19.05 o
   8  14  12    776.89    799.36     35.12 o
  10  14  12    222.54    316.71     20.13 o
  -7  15  12     73.69    112.31     12.35 o
  -5  15  12    737.30    741.64     36.96 o
  -3  15  12     67.21     69.74     11.65 o
  -1  15  12   1251.32   1452.91     69.28 o
   1  15  12    116.57     74.30     12.13 o
   3  15  12    223.02    302.74     25.66 o
   5  15  12      1.07      4.00      3.72 <
   7  15  12    215.90    219.23     15.29 o
  -6  16  12    243.70    264.36     27.44 o
  -4  16  12    115.91    103.86     12.51 o
  -2  16  12     69.17     88.91     13.01 o
   0  16  12    350.62    370.14     25.40 o
   2  16  12     10.85     11.47      4.26 <
   4  16  12    262.62    270.36     18.07 o
   6  16  12    107.89    104.32     12.65 o
  -3  17  12     63.39    125.29     16.63 o
  -1  17  12    875.14    867.78     38.38 o
   1  17  12    335.73    345.27     21.33 o
   3  17  12    285.79    277.47     29.52 o
   0   1  13   9832.12  10785.30     90.85 o
  -1   2  13   5496.77   6829.58    108.39 o
   1   2  13   3002.65   2648.11     51.17 o
  -2   3  13   5622.88   7175.59    122.25 o
   0   3  13  77146.80  87277.90    304.56 o
   2   3  13   9396.84   8883.75    126.72 o
  -3   4  13   1237.07   1420.53     50.89 o
  -1   4  13     97.68    319.69     20.35 o
   1   4  13  33424.90  36293.80    227.52 o
   3   4  13   2638.71   2493.08     61.28 o
  -4   5  13   6030.33   6015.65    109.45 o
  -2   5  13  34255.60  35046.30    239.42 o
   0   5  13   1083.16   1177.37     39.74 o
   2   5  13   2859.57   3000.42     73.58 o
   4   5  13  10981.40  11690.80    204.44 o
  -5   6  13   4381.52   4229.66     64.52 o
  -3   6  13    298.03    347.71     26.68 o
  -1   6  13  10677.30  10883.80    159.98 o
   1   6  13   1457.62   1690.63     49.41 o
   3   6  13   6207.25   6020.01     92.54 o
   5   6  13   1406.31   1445.13     35.68 o
  -6   7  13   3348.08   3372.04     52.33 o
  -4   7  13   1383.67   1587.13     38.78 o
  -2   7  13  14250.40  15320.40    170.58 o
   0   7  13   5425.87   4926.50     97.16 o
   2   7  13   1260.20   1139.72     45.67 o
   4   7  13    617.51    768.96     25.98 o
   6   7  13    397.74    415.93     19.49 o
  -7   8  13   4370.42   4501.74     66.80 o
  -5   8  13    330.31    351.15     17.71 o
  -3   8  13   1235.11   1046.85     28.84 o
  -1   8  13  17685.70  17667.90    152.83 o
   1   8  13   8657.59   8168.12    110.09 o
   3   8  13   1779.15   1691.05     37.14 o
   5   8  13   1148.66   1087.25     34.96 o
   7   8  13    584.25    570.44     24.92 o
  -8   9  13   3014.71   2820.49     63.96 o
  -6   9  13     88.44     74.52      9.15 o
  -4   9  13    152.46    168.06     12.93 o
  -2   9  13   7667.38   7488.33    114.29 o
   0   9  13    166.39    209.75     16.55 o
   2   9  13   1228.28   1211.89     33.34 o
   4   9  13   3707.47   3371.10     58.01 o
   6   9  13    733.67    731.46     28.30 o
   8   9  13     97.70    146.87     15.47 o
  -9  10  13     15.46     27.20      7.32 o
  -7  10  13    717.61    866.78     36.62 o
  -5  10  13     11.43      7.80      6.92 <
  -3  10  13   6173.32   6092.78    109.06 o
  -1  10  13    127.09    123.19     14.17 o
   1  10  13   6695.19   6350.77     87.91 o
   3  10  13   2181.49   2092.50     46.29 o
   5  10  13   2024.57   2016.21     45.63 o
   7  10  13    505.50    470.52     30.44 o
   9  10  13    868.06   1010.97     39.48 o
 -10  11  13    138.46    173.16     16.69 o
  -8  11  13   1252.36   1478.87     45.07 o
  -6  11  13    203.63    198.00     20.17 o
  -4  11  13   6903.88   6187.71    114.03 o
  -2  11  13   1342.76   1264.88     48.85 o
   0  11  13    301.21    242.93     21.51 o
   2  11  13    508.24    533.58     24.13 o
   4  11  13     54.68     71.76     16.79 o
   6  11  13    948.01   1055.71     43.27 o
   8  11  13   1688.03   1930.30     56.47 o
  10  11  13     25.23     18.49      5.52 o
 -11  12  13     37.29     38.40      6.34 o
  -9  12  13    612.84    635.64     30.48 o
  -7  12  13    128.89     94.02     12.89 o
  -5  12  13     42.13     39.24      8.73 o
  -3  12  13    383.13    464.76     35.06 o
  -1  12  13   4026.51   4428.66     99.38 o
   1  12  13    735.00    890.97     44.99 o
   3  12  13    197.70    223.99     23.53 o
   5  12  13    583.41    632.58     33.04 o
   7  12  13    454.70    369.36     23.99 o
   9  12  13   1390.61   1534.12     60.80 o
  11  12  13      0.40      8.37      3.60 <
 -10  13  13    339.29    410.23     21.07 o
  -8  13  13      3.53      5.34      4.78 <
  -6  13  13    600.01    616.21     39.38 o
  -4  13  13   2886.60   3407.34     87.69 o
  -2  13  13    103.63    169.10     18.77 o
   0  13  13   2180.24   1938.84     76.35 o
   2  13  13    223.55    278.73     27.18 o
   4  13  13    570.02    498.64     30.02 o
   6  13  13     67.20     62.40     10.55 o
   8  13  13    685.90    716.69     30.18 o
  10  13  13     93.71     93.62     12.53 o
  -9  14  13    121.14    164.60     14.33 o
  -7  14  13     27.41     30.24      7.38 o
  -5  14  13   1785.63   2066.86     61.70 o
  -3  14  13     42.46      3.78      6.74 <
  -1  14  13    306.65    314.19     25.22 o
   1  14  13     51.76     23.63     10.31 <
   3  14  13      9.24      6.34      5.82 <
   5  14  13    270.19    270.52     17.33 o
   7  14  13     23.13     35.78      6.02 o
   9  14  13    164.11    165.06     15.95 o
  -8  15  13     31.97     84.75     31.34 <
  -6  15  13      2.21     11.01      6.82 <
  -4  15  13    524.60    524.83     31.44 o
  -2  15  13    398.81    523.11     32.70 o
   0  15  13     58.39     84.87     13.79 o
   2  15  13    136.18     95.96     14.03 o
   4  15  13    114.53    107.68     10.23 o
   6  15  13     80.09    112.49      9.89 o
   8  15  13     11.98     19.39      5.68 o
  -5  16  13    526.59    633.42     34.00 o
  -3  16  13    535.16    535.76     28.72 o
  -1  16  13    152.43    201.92     16.89 o
   1  16  13    198.08    200.34     18.11 o
   3  16  13    442.67    490.77     22.55 o
   5  16  13     22.13     32.50      8.00 o
  -2  17  13      7.41      2.48      1.98 <
   0  17  13      6.53     17.77      5.26 o
   2  17  13     84.84     94.42     16.47 o
   1   1  14 167563.00 191591.00    551.67 o
   0   2  14      2.71     25.02      6.96 o
   2   2  14  16783.40  18547.60    224.82 o
  -1   3  14  73803.10  85218.60    372.44 o
   1   3  14    214.13    355.03     21.23 o
   3   3  14  23543.10  25306.60    201.76 o
  -2   4  14   2247.24   2560.64     75.45 o
   0   4  14    751.94    639.60     30.24 o
   2   4  14    180.12    109.51     16.31 o
   4   4  14   1161.26   1263.92     51.31 o
  -3   5  14  17891.20  18037.20    197.18 o
  -1   5  14  77555.10  77573.50    483.97 o
   1   5  14     58.75     35.70     10.61 o
   3   5  14  18093.20  16898.90    167.72 o
   5   5  14    547.87    564.00     35.20 o
  -4   6  14   5466.87   5511.55     82.65 o
  -2   6  14   1244.79   1302.16     47.59 o
   0   6  14   1313.79   1345.49     47.51 o
   2   6  14     36.67     27.28      8.81 o
   4   6  14    123.44    119.89     12.01 o
   6   6  14   3560.40   3387.15     58.09 o
  -5   7  14   4856.84   5093.36     61.72 o
  -3   7  14  11529.80  12810.90    113.67 o
  -1   7  14   4418.25   5094.12    113.95 o
   1   7  14   3566.67   3266.78    107.12 o
   3   7  14  15534.50  14295.20    114.79 o
   5   7  14   1188.17   1313.95     36.14 o
   7   7  14   8478.29   8888.75     91.62 o
  -6   8  14    945.16    925.01     29.72 o
  -4   8  14      0.22     25.54      6.32 o
  -2   8  14     20.55     54.79      6.54 o
   0   8  14   2730.90   2634.30     55.21 o
   2   8  14     89.39     98.42     10.17 o
   4   8  14    615.63    606.28     23.85 o
   6   8  14    499.09    501.16     22.93 o
   8   8  14      1.54      8.45      7.86 <
  -7   9  14    774.75    792.66     33.66 o
  -5   9  14   4721.07   4909.13     75.04 o
  -3   9  14  26543.30  27422.20    173.54 o
  -1   9  14     19.81     35.76      7.38 o
   1   9  14   2468.10   2308.99     48.41 o
   3   9  14     15.10     29.06      6.78 o
   5   9  14    799.09    783.07     27.04 o
   7   9  14   3207.78   3274.62     75.09 o
   9   9  14     89.76    107.38     13.63 o
  -8  10  14     42.68     33.96      7.72 o
  -6  10  14   1083.56   1045.73     43.89 o
  -4  10  14    188.06    154.51     15.29 o
  -2  10  14   1447.56   1311.19     49.09 o
   0  10  14    127.24    104.44     12.83 o
   2  10  14     28.74     31.94      6.48 o
   4  10  14   2162.78   2026.04     49.59 o
   6  10  14      8.75      9.89      4.26 <
   8  10  14   4148.02   4419.25     88.83 o
  10  10  14      4.98     21.83      6.14 o
  -9  11  14    445.30    604.78     31.04 o
  -7  11  14     60.30     51.99     10.55 o
  -5  11  14    995.53   1091.84     47.61 o
  -3  11  14    209.58    238.98     24.15 o
  -1  11  14   3089.64   3297.00    104.58 o
   1  11  14   8115.57   8258.92    126.08 o
   3  11  14    402.81    378.95     23.71 o
   5  11  14   3538.95   3904.88     84.57 o
   7  11  14     74.37     89.71     13.01 o
   9  11  14      0.25     14.89      6.86 <
  11  11  14    229.83    239.12     19.67 o
 -10  12  14     29.71     56.09      9.05 o
  -8  12  14     60.35     48.33      8.71 o
  -6  12  14    597.15    757.97     37.22 o
  -4  12  14     60.99     38.32      8.63 o
  -2  12  14   1251.52   1398.58     60.34 o
   0  12  14    231.93    270.46     23.87 o
   2  12  14   1448.91   1386.79     50.73 o
   4  12  14    836.67    928.84     44.09 o
   6  12  14    523.79    456.89     26.28 o
   8  12  14      7.14     16.03      5.66 <
  10  12  14     21.03     32.70      6.28 o
  12  12  14     89.63     93.20     20.51 o
  -9  13  14     34.92     74.54      9.83 o
  -7  13  14     63.61     95.78     12.27 o
  -5  13  14   1161.15   1487.33     60.74 o
  -3  13  14    628.22    584.93     36.94 o
  -1  13  14    630.09    594.62     34.58 o
   1  13  14     80.57     82.73     16.47 o
   3  13  14   1180.11   1069.68     44.75 o
   5  13  14   2595.63   2677.09     62.04 o
   7  13  14     68.53     44.57      7.92 o
   9  13  14    622.40    663.28     31.22 o
  11  13  14     64.52     28.64      8.06 o
  -8  14  14     95.12     76.15     11.17 o
  -6  14  14     51.35     77.47     13.25 o
  -4  14  14      0.20      1.14      4.84 <
  -2  14  14     15.77      0.10      5.68 <
   0  14  14     33.84     41.32     11.43 o
   2  14  14    190.85    258.01     25.48 o
   4  14  14     83.55     75.09      8.91 o
   6  14  14    750.75    787.93     29.52 o
   8  14  14     50.29     38.38      6.20 o
  -7  15  14    326.00    254.75     20.29 o
  -5  15  14     12.42     -2.74      5.32 <
  -3  15  14     18.29     37.12      9.53 o
  -1  15  14   1242.32   1655.25     68.14 o
   1  15  14    265.94    240.66     20.45 o
   3  15  14     50.41     81.69     11.57 o
   5  15  14    281.20    275.15     16.85 o
   7  15  14    280.14    224.73     15.51 o
  -4  16  14    207.95    236.88     20.73 o
  -2  16  14     52.91     59.14      8.04 o
   0  16  14    111.28    122.07     15.85 o
   2  16  14     10.88     31.94      7.34 o
   4  16  14     47.70     64.98      8.67 o
  -1  17  14    239.43    286.11     20.81 o
   1  17  14     27.95     12.71      5.74 <
   0   1  15   7966.45   8456.15     96.86 o
  -1   2  15   2948.96   4054.73     81.39 o
   1   2  15  19806.20  21397.10    158.82 o
  -2   3  15     27.84     59.18     14.19 o
   0   3  15  14387.10  15730.30    188.23 o
   2   3  15  19816.20  19533.60    155.35 o
  -3   4  15   2518.07   2827.46     81.49 o
  -1   4  15   5818.31   7163.56    124.54 o
   1   4  15  26871.70  27325.40    240.56 o
   3   4  15      1.44     28.38      8.08 o
  -4   5  15   9584.21  10469.80    155.49 o
  -2   5  15    189.63    106.88     13.99 o
   0   5  15    976.00   1174.96     53.69 o
   2   5  15   4479.75   4282.35     86.77 o
   4   5  15   4487.43   4274.74    112.79 o
  -5   6  15   8735.03   8264.78     89.15 o
  -3   6  15      6.44     30.48      6.40 o
  -1   6  15   1323.04   1470.86     57.71 o
   1   6  15   2492.62   2034.42     76.51 o
   3   6  15    709.45    686.77     30.26 o
   5   6  15  11932.00  11565.90    106.36 o
  -6   7  15    275.33    291.74     16.41 o
  -4   7  15   3016.81   2709.59     46.17 o
  -2   7  15  17556.80  18404.70    123.27 o
   0   7  15  11245.40  11565.70    118.05 o
   2   7  15   3054.69   3115.29     53.65 o
   4   7  15    133.91    164.78     11.83 o
   6   7  15    713.76    748.37     27.16 o
  -7   8  15    137.68    105.26     11.09 o
  -5   8  15    970.17    968.32     30.48 o
  -3   8  15   2848.75   3149.73     50.29 o
  -1   8  15  19116.50  19478.10    137.64 o
   1   8  15    213.43    187.15     14.37 o
   3   8  15   3605.14   3584.63     59.64 o
   5   8  15   1568.04   1382.17     38.28 o
   7   8  15      9.26     12.79      6.70 <
  -8   9  15    188.02    224.74     19.77 o
  -6   9  15   7505.69   7568.92    113.27 o
  -4   9  15    175.35    173.46     14.75 o
  -2   9  15     68.02     53.71      8.97 o
   0   9  15   3155.33   3190.23     64.84 o
   2   9  15   2061.39   2081.53     46.35 o
   4   9  15   8727.81   8284.83    100.34 o
   6   9  15     56.50     51.09     10.97 o
   8   9  15     23.77     12.49      5.86 <
  -9  10  15     74.53     43.39      8.67 o
  -7  10  15    974.41   1073.50     44.19 o
  -5  10  15    600.85    681.23     36.32 o
  -3  10  15    568.03    505.74     28.16 o
  -1  10  15     30.35     15.65      6.84 <
   1  10  15      2.49      4.42      5.46 <
   3  10  15   2157.50   2045.25     51.19 o
   5  10  15    322.18    325.77     22.85 o
   7  10  15   1144.21   1279.11     45.87 o
   9  10  15     72.24    104.30     13.75 o
 -10  11  15    119.64    144.51     15.59 o
  -8  11  15    649.46    769.84     37.32 o
  -6  11  15     53.31    103.58     15.33 o
  -4  11  15   2920.70   2879.91     71.06 o
  -2  11  15   7191.85   7593.54    130.02 o
   0  11  15    648.32    575.99     39.92 o
   2  11  15   1470.58   1518.53     58.15 o
   4  11  15   1609.32   1588.33     53.97 o
   6  11  15      0.24     16.01      7.54 <
   8  11  15   1064.63   1082.63     41.16 o
  10  11  15     32.59     78.25     11.39 o
 -11  12  15    688.85    695.94     35.90 o
  -9  12  15      2.67      1.98      5.68 <
  -7  12  15    116.44     62.44      9.63 o
  -5  12  15    306.58    275.21     22.99 o
  -3  12  15    810.63    970.94     49.23 o
  -1  12  15    471.52    575.38     38.10 o
   1  12  15      5.34     10.43      7.92 <
   3  12  15      2.65      2.00      9.17 <
   5  12  15     10.10      8.67      5.58 <
   7  12  15    873.30    856.43     35.90 o
   9  12  15    223.49    311.75     19.53 o
  11  12  15     37.54     43.55      7.34 o
 -10  13  15     45.98     31.98      7.18 o
  -8  13  15     82.33    157.03     14.95 o
  -6  13  15    255.11    199.80     21.85 o
  -4  13  15    417.55    442.49     31.12 o
  -2  13  15    540.59    694.40     35.26 o
   0  13  15   1245.32   1201.96     47.77 o
   2  13  15   2823.56   2979.59    105.06 o
   4  13  15    195.11    173.00     15.53 o
   6  13  15     44.20     38.12      6.52 o
   8  13  15    561.24    471.90     23.13 o
  10  13  15     14.70     14.11      4.50 o
  -9  14  15    221.15    195.86     27.00 o
  -7  14  15    425.84    411.61     28.98 o
  -5  14  15     21.30      5.32      5.44 <
  -3  14  15    242.64    152.75     16.79 o
  -1  14  15      6.20     13.99      6.02 <
   1  14  15     42.65     27.72      7.02 o
   3  14  15    421.20    559.94     28.64 o
   5  14  15     12.77      8.89      3.88 <
   7  14  15    158.96    165.94     12.93 o
   9  14  15     84.32    113.63     11.87 o
  -6  15  15    381.57    329.52     24.23 o
  -4  15  15    691.69    779.71     35.00 o
  -2  15  15     18.48     58.19     12.91 o
   0  15  15     22.12     17.47      6.40 <
   2  15  15     53.93    114.11     13.09 o
   4  15  15     72.43     47.15      7.94 o
   6  15  15    331.15    357.09     17.27 o
  -5  16  15    393.16    355.57     26.70 o
  -3  16  15    380.42    402.18     23.01 o
  -1  16  15     42.39     66.44      8.51 o
   1  16  15     37.24     15.03      4.92 o
   3  16  15    107.89    115.15     10.27 o
   5  16  15      0.27      4.68      5.04 <
   0   0  16  61295.20  69996.00    820.13 o
   1   1  16   1491.47   1223.31     44.63 o
   0   2  16   9812.64   9773.12    144.23 o
   2   2  16   3265.39   3573.00     85.01 o
  -1   3  16      2.69     26.70     11.23 <
   1   3  16    464.26    459.94     27.72 o
   3   3  16    149.65    172.64     19.35 o
  -2   4  16  48811.80  49257.50    372.04 o
   0   4  16  14783.60  15273.50    195.42 o
   2   4  16   9464.01   9843.73    123.35 o
   4   4  16    569.34    594.74     37.84 o
  -3   5  16   1288.16   1490.11     61.22 o
  -1   5  16     34.07     65.16     12.23 o
   1   5  16   1556.23   1601.76     75.55 o
   3   5  16   1775.93   1655.91     51.05 o
   5   5  16   1547.13   1526.14     38.80 o
  -4   6  16     54.78    123.33     11.05 o
  -2   6  16   7405.45   7366.50     90.31 o
   0   6  16      0.05     -2.28      9.07 <
   2   6  16  23283.40  21935.70    148.53 o
   4   6  16  12921.80  12619.40    108.32 o
   6   6  16    175.60    187.07     14.21 o
  -5   7  16    938.28    952.23     27.62 o
  -3   7  16    664.04    699.14     23.55 o
  -1   7  16    339.08    340.60     16.95 o
   1   7  16   2573.09   2464.84     50.65 o
   3   7  16    624.01    612.87     24.35 o
   5   7  16      0.27     19.03      5.44 o
   7   7  16    116.88    121.67     12.23 o
  -6   8  16    216.36    252.81     15.29 o
  -4   8  16  19378.50  19975.30    139.52 o
  -2   8  16   3082.85   2995.60     53.23 o
   0   8  16   1755.41   1829.44     43.79 o
   2   8  16   1669.58   1495.32     40.42 o
   4   8  16    327.22    271.12     17.65 o
   6   8  16  14308.40  14541.90    126.70 o
   8   8  16   3540.12   3859.94     85.05 o
  -7   9  16    630.95    569.10     28.48 o
  -5   9  16    223.30    190.39     16.99 o
  -3   9  16     28.10     42.75      8.12 o
  -1   9  16      6.74     12.73      5.36 <
   1   9  16    460.52    531.18     23.81 o
   3   9  16     25.26     36.94      8.20 o
   5   9  16    626.22    602.28     28.38 o
   7   9  16    362.58    343.21     24.03 o
   9   9  16    115.80    151.53     16.89 o
  -8  10  16     11.99     25.34      6.72 o
  -6  10  16    766.41    727.90     33.58 o
  -4  10  16   1878.86   2000.50     59.46 o
  -2  10  16   2288.84   2280.71     61.34 o
   0  10  16   7318.36   7178.41     94.02 o
   2  10  16   7087.95   6822.11     92.02 o
   4  10  16     90.87     89.99     13.11 o
   6  10  16    137.47    160.02     16.69 o
   8  10  16     15.89      9.07      7.74 <
  10  10  16   2448.51   2700.36     68.44 o
  -9  11  16    280.05    275.52     22.93 o
  -7  11  16   1037.10    990.31     43.01 o
  -5  11  16    242.72    271.96     24.23 o
  -3  11  16   1285.00   1227.76     47.19 o
  -1  11  16    533.85    539.56     38.60 o
   1  11  16    230.53    225.26     21.83 o
   3  11  16    689.52    738.16     34.48 o
   5  11  16    692.75    637.74     32.68 o
   7  11  16     36.84     23.45      7.58 o
   9  11  16   1368.02   1285.69     46.39 o
  11  11  16    163.20    192.32     16.05 o
 -10  12  16    218.05    342.38     27.86 o
  -8  12  16    394.64    562.90     28.54 o
  -6  12  16   3196.68   3480.35     78.67 o
  -4  12  16    773.52    774.64     37.72 o
  -2  12  16    203.77    166.30     21.03 o
   0  12  16    229.65    294.20     26.76 o
   2  12  16    190.38    156.01     17.25 o
   4  12  16   3271.76   3497.20     76.93 o
   6  12  16   2326.13   2441.85     59.02 o
   8  12  16     20.23     27.24      6.54 o
  10  12  16     13.01     27.04      6.86 o
  -9  13  16     12.77     22.07      6.20 o
  -7  13  16    160.39    165.86     16.47 o
  -5  13  16     59.12     51.73     11.09 o
  -3  13  16    412.40    298.76     22.45 o
  -1  13  16     67.67     51.19     10.03 o
   1  13  16     41.84     18.19      6.28 <
   3  13  16      2.31     -1.70      6.68 <
   5  13  16    188.55    197.46     16.17 o
   7  13  16     23.41     34.72      6.46 o
   9  13  16     31.71     35.36      6.16 o
  -8  14  16    605.71    497.78     33.40 o
  -6  14  16    163.69    292.54     22.85 o
  -4  14  16    783.90    985.07     38.64 o
  -2  14  16    709.44    784.27     33.54 o
   0  14  16   1232.63   1335.36     55.39 o
   2  14  16      1.61     13.81      6.28 <
   4  14  16      0.41      0.00      4.42 <
   6  14  16     13.21     26.70      5.56 o
   8  14  16    351.17    347.61     19.49 o
  -7  15  16    123.29     98.90     19.45 o
  -5  15  16    109.57     91.92     12.53 o
  -3  15  16     11.36      2.24      6.72 <
  -1  15  16     31.34     17.07      6.32 <
   1  15  16    129.39    113.57     11.91 o
   3  15  16    129.16     69.84      9.39 o
   5  15  16    263.21    284.65     17.29 o
   7  15  16     12.27     17.93      6.92 <
  -4  16  16    121.63     92.64     10.49 o
  -2  16  16     23.67     64.04      8.08 o
   0  16  16     36.17     56.51      7.82 o
   2  16  16    298.50    305.38     17.11 o
   4  16  16    282.92    308.99     29.28 o
   0   1  17    560.79    765.52     45.29 o
  -1   2  17    837.79   1002.66     48.43 o
   1   2  17   5846.99   5650.99    127.28 o
  -2   3  17  12171.40  12787.80    175.34 o
   0   3  17  13980.20  12762.80    180.35 o
   2   3  17  16312.30  16215.60    177.99 o
  -3   4  17   1467.82   1639.92     68.46 o
  -1   4  17     14.65      3.32      8.18 <
   1   4  17  13636.10  12901.10    179.89 o
   3   4  17     70.57    151.43     14.99 o
  -4   5  17  11366.70  10789.10    104.36 o
  -2   5  17    987.38   1226.94     49.03 o
   0   5  17   1614.25   1567.82     78.77 o
   2   5  17    102.46    204.88     17.29 o
   4   5  17   5301.21   5401.94     70.56 o
  -5   6  17   2972.58   2804.52     53.95 o
  -3   6  17   7745.16   7409.61     82.59 o
  -1   6  17   9522.74   9468.80     92.06 o
   1   6  17   6325.71   6383.27     81.97 o
   3   6  17    818.28    725.16     25.22 o
   5   6  17   1823.24   1662.74     41.40 o
  -6   7  17    256.58    265.94     16.19 o
  -4   7  17   4904.80   4538.44     62.04 o
  -2   7  17   1450.32   1409.39     34.14 o
   0   7  17  10397.50   9488.39     98.04 o
   2   7  17    653.87    809.08     27.90 o
   4   7  17   2900.51   2867.68     55.01 o
   6   7  17    101.66    101.28     10.31 o
  -7   8  17    374.49    339.26     23.37 o
  -5   8  17   1126.59   1138.20     33.62 o
  -3   8  17     38.44     30.88      6.40 o
  -1   8  17   3083.74   2948.27     56.25 o
   1   8  17    451.63    341.61     19.27 o
   3   8  17   5091.16   4889.03     76.55 o
   5   8  17   6326.15   6062.10     86.45 o
   7   8  17     39.03     43.19      8.55 o
  -8   9  17    105.08     77.51     12.29 o
  -6   9  17   1183.07   1024.11     41.67 o
  -4   9  17    649.82    609.67     28.60 o
  -2   9  17    255.83    254.09     18.29 o
   0   9  17   2941.98   2984.51     63.52 o
   2   9  17   2513.20   2450.83     56.29 o
   4   9  17   5267.70   4929.46     95.36 o
   6   9  17    365.50    382.23     23.93 o
   8   9  17   1135.27   1355.55     49.23 o
  -9  10  17     40.46     43.97      7.08 o
  -7  10  17   1743.53   1721.07     53.59 o
  -5  10  17    655.61    685.53     35.02 o
  -3  10  17   1366.50   1335.38     49.61 o
  -1  10  17   1105.06    963.20     42.91 o
   1  10  17    156.60    177.03     17.21 o
   3  10  17   2705.71   2468.58     67.52 o
   5  10  17     55.28     57.11     10.15 o
   7  10  17   1374.49   1379.63     47.09 o
   9  10  17   1196.75   1316.01     46.11 o
 -10  11  17      4.21     20.87      7.26 <
  -8  11  17     77.16     60.38     10.93 o
  -6  11  17    707.68    753.05     38.02 o
  -4  11  17    111.01    104.04     14.31 o
  -2  11  17   2396.06   2204.36     74.26 o
   0  11  17      0.06     -3.22      9.73 <
   2  11  17    177.01    152.17     16.71 o
   4  11  17    126.81    145.17     14.39 o
   6  11  17    934.21    940.10     37.88 o
   8  11  17   1511.08   1680.13     52.83 o
  10  11  17     42.55     77.19     10.93 o
 -11  12  17     22.19     93.78     24.13 o
  -9  12  17      7.64     17.01      7.12 <
  -7  12  17    492.34    570.44     30.06 o
  -5  12  17    460.72    440.14     28.32 o
  -3  12  17   2270.04   2236.04     76.75 o
  -1  12  17    221.78    294.42     26.76 o
   1  12  17   3059.83   2987.85     76.55 o
   3  12  17   1079.06   1046.69     46.05 o
   5  12  17    155.76    174.55     15.17 o
   7  12  17     65.13     69.74      9.31 o
   9  12  17     41.50     34.74      6.18 o
  11  12  17    323.70    370.94     29.76 o
  -8  13  17    394.81    331.14     25.30 o
  -6  13  17    182.49    206.14     22.63 o
  -4  13  17     19.59      5.76      7.96 <
  -2  13  17    860.09    884.21     38.12 o
   0  13  17      5.26      3.16      6.76 <
   2  13  17   3020.28   3073.48     88.39 o
   4  13  17      0.87      5.44      5.94 <
   6  13  17    294.65    318.43     18.47 o
   8  13  17     26.55     27.22      5.42 o
  10  13  17      0.02      2.48      4.02 <
  -7  14  17    167.89    234.60     17.47 o
  -5  14  17    606.89    561.96     31.60 o
  -3  14  17     82.62    136.28     14.43 o
  -1  14  17      3.03      2.78      4.22 <
   1  14  17   2443.33   2673.28     67.78 o
   3  14  17    269.31    268.22     20.35 o
   5  14  17    837.56    773.60     26.42 o
   7  14  17    421.04    420.57     18.47 o
  -6  15  17     65.73     41.18      8.79 o
  -4  15  17    819.22    824.78     34.52 o
  -2  15  17      3.82      4.54      6.96 <
   0  15  17    176.46    146.85     14.23 o
   2  15  17    244.77    282.57     18.25 o
   4  15  17     23.92     19.11      4.70 o
   6  15  17   1361.19   1199.94     59.72 o
  -3  16  17     93.36    139.10     15.73 o
  -1  16  17    435.33    396.38     21.19 o
   1  16  17    184.96    162.00     13.79 o
   3  16  17      3.76     10.37      5.62 <
   1   1  18   3882.77   2940.08     87.19 o
   0   2  18   5730.36   5502.92    113.31 o
   2   2  18   2495.93   2805.38     90.67 o
  -1   3  18   3902.94   3386.37    103.56 o
   1   3  18    561.92    612.25     39.72 o
   3   3  18   6596.56   6633.84    126.66 o
  -2   4  18     14.35     23.49      9.07 <
   0   4  18     33.55     81.27     17.41 o
   2   4  18   6202.22   5785.27    109.97 o
   4   4  18   3136.72   3174.70     52.19 o
  -3   5  18   1100.12   1041.34     33.50 o
  -1   5  18  17239.30  16466.00    143.63 o
   1   5  18   1007.14   1238.82     36.08 o
   3   5  18  17445.30  17176.50    131.96 o
   5   5  18    707.49    718.91     26.52 o
  -4   6  18   4325.57   4263.78     67.08 o
  -2   6  18     87.50     92.42      8.89 o
   0   6  18   5004.42   4968.02     67.40 o
   2   6  18    958.62    990.89     29.66 o
   4   6  18    115.04    120.75     11.89 o
   6   6  18   2487.45   2648.73     56.95 o
  -5   7  18   1604.63   1616.15     39.12 o
  -3   7  18   4035.67   3954.65     60.80 o
  -1   7  18    471.98    600.40     23.53 o
   1   7  18     11.93      7.78      6.08 <
   3   7  18  14133.20  13430.30    126.68 o
   5   7  18     88.06     94.54     10.01 o
   7   7  18   9509.72  10166.20    124.44 o
  -6   8  18    151.71    129.42     14.19 o
  -4   8  18    915.41    829.88     29.90 o
  -2   8  18   1489.44   1480.87     38.50 o
   0   8  18   2571.03   2702.14     54.47 o
   2   8  18     42.37     77.69     11.21 o
   4   8  18   7128.74   6897.82     92.26 o
   6   8  18     98.74     94.18     13.31 o
   8   8  18    271.15    322.67     23.63 o
  -7   9  18   1783.79   1952.83     55.99 o
  -5   9  18    768.10    783.39     34.22 o
  -3   9  18   5222.80   5458.43     93.70 o
  -1   9  18    543.16    585.13     27.98 o
   1   9  18   6930.13   6708.70     89.35 o
   3   9  18    649.91    656.35     32.74 o
   5   9  18     68.40     57.89     10.85 o
   7   9  18   3612.34   3758.92     78.63 o
   9   9  18     59.63    106.60     13.53 o
  -8  10  18      0.53     -2.94      6.06 <
  -6  10  18   2207.24   2454.87     64.82 o
  -4  10  18     23.37     32.20      9.81 o
  -2  10  18     93.01     65.58     10.59 o
   0  10  18    301.00    246.39     23.05 o
   2  10  18     88.78     90.35     13.67 o
   4  10  18   1611.98   1583.63     49.33 o
   6  10  18     47.13     39.16      8.28 o
   8  10  18    209.12    225.04     19.85 o
  10  10  18    193.95    239.48     20.95 o
  -9  11  18   2952.52   3046.41    121.45 o
  -7  11  18   1058.70    955.11     40.46 o
  -5  11  18   1333.70   1324.73     51.23 o
  -3  11  18    450.18    467.62     28.72 o
  -1  11  18      5.71     -0.42      8.53 <
   1  11  18   2072.05   2202.92     59.92 o
   3  11  18     65.34     54.89     10.97 o
   5  11  18   1692.86   1817.41     54.35 o
   7  11  18    822.03    920.29     35.26 o
   9  11  18    874.51    851.57     32.94 o
  11  11  18    587.25    483.03     30.78 o
 -10  12  18     52.06     93.48     13.75 o
  -8  12  18     56.88     40.70      7.96 o
  -6  12  18    269.87    249.49     20.11 o
  -4  12  18    340.08    326.36     26.16 o
  -2  12  18    566.76    629.10     36.46 o
   0  12  18    135.17    132.82     18.29 o
   2  12  18    421.38    510.97     29.82 o
   4  12  18    192.55    191.38     16.31 o
   6  12  18     10.54      4.20      4.16 <
   8  12  18     25.01     33.54      6.82 o
  10  12  18    198.94    168.78     15.69 o
  -9  13  18    893.47   1293.94     62.22 o
  -7  13  18     16.53     30.92      5.68 o
  -5  13  18   1453.16   1532.04     63.86 o
  -3  13  18    548.82    442.15     24.94 o
  -1  13  18   1801.68   1532.34     49.25 o
   1  13  18    167.58    155.73     15.71 o
   3  13  18     21.35     27.58      8.24 o
   5  13  18    197.86    246.65     16.91 o
   7  13  18    139.57    165.86     13.55 o
   9  13  18    209.02    218.61     16.81 o
  -8  14  18    318.66    294.24     32.42 o
  -6  14  18    366.30    370.36     19.99 o
  -4  14  18    124.02    116.63     12.39 o
  -2  14  18    238.32    242.53     17.51 o
   0  14  18      0.04     -5.08      6.68 <
   2  14  18    312.64    323.35     22.23 o
   4  14  18    264.21    277.59     17.43 o
   6  14  18     37.47     46.51      6.44 o
   8  14  18      2.07     12.95     12.15 <
  -5  15  18     85.83    137.72     17.05 o
  -3  15  18     44.33     50.37     10.15 o
  -1  15  18    572.99    633.12     30.38 o
   1  15  18     57.35     22.83      5.30 o
   3  15  18    324.43    288.73     16.91 o
   5  15  18      0.03      0.56      3.46 <
  -2  16  18    107.87    113.35     12.69 o
   0  16  18    269.77    281.83     18.75 o
   2  16  18    182.14    157.65     29.38 o
   0   1  19      2.39     25.54     11.85 <
  -1   2  19   1347.07   1324.49     69.94 o
   1   2  19  14497.20  12915.50    261.32 o
  -2   3  19     51.12     56.21      9.49 o
   0   3  19   3479.93   3117.21     92.98 o
   2   3  19  17901.10  18064.40    167.42 o
  -3   4  19    519.19    566.58     22.41 o
  -1   4  19  14982.50  14459.00    124.07 o
   1   4  19   9080.57   9003.82    103.90 o
   3   4  19    821.05    720.49     26.96 o
  -4   5  19    240.90    241.84     15.69 o
  -2   5  19     20.61     20.71      7.12 <
   0   5  19   1396.67   1360.36     33.66 o
   2   5  19    508.98    528.18     21.45 o
   4   5  19  20846.10  20601.80    148.53 o
  -5   6  19   4853.47   4482.77     70.62 o
  -3   6  19     85.09     88.21     10.05 o
  -1   6  19  16348.20  16331.90    123.41 o
   1   6  19   1223.28   1133.24     32.60 o
   3   6  19   7896.78   7470.90     94.06 o
   5   6  19   6192.99   5981.97     88.83 o
  -6   7  19   1658.22   1675.57     50.27 o
  -4   7  19     85.42     93.66     10.83 o
  -2   7  19   2670.29   2502.32     52.43 o
   0   7  19   2430.37   2419.81     49.07 o
   2   7  19      2.52     14.81      5.52 <
   4   7  19    325.76    314.67     19.33 o
   6   7  19      0.55      8.73      9.11 <
  -7   8  19      2.71     13.75      6.06 <
  -5   8  19      1.76     18.65      6.50 <
  -3   8  19      2.61     16.23      6.12 <
  -1   8  19   3451.26   3402.28     64.78 o
   1   8  19    104.21     89.51     10.51 o
   3   8  19   4108.70   3946.41     69.12 o
   5   8  19    447.35    393.36     25.66 o
   7   8  19   2975.33   3007.06     66.22 o
  -8   9  19    510.17    419.97     26.94 o
  -6   9  19   2460.66   2694.84     67.08 o
  -4   9  19     97.28     84.37     12.47 o
  -2   9  19     79.20    114.57     14.07 o
   0   9  19    519.29    491.77     27.54 o
   2   9  19   4899.00   4829.68     93.76 o
   4   9  19   2775.95   2594.08     69.50 o
   6   9  19    208.66    224.09     18.11 o
   8   9  19     29.58     43.21      8.32 o
  -9  10  19     66.15     65.42     10.57 o
  -7  10  19    657.16    671.28     36.24 o
  -5  10  19     12.69     17.95      6.38 <
  -3  10  19   1289.28   1340.58     48.71 o
  -1  10  19     10.58      6.36      4.92 <
   1  10  19      8.78     26.24      7.82 o
   3  10  19   2417.91   2440.68     62.02 o
   5  10  19    251.09    234.84     19.07 o
   7  10  19   2043.89   2218.45     56.89 o
   9  10  19    108.39    139.38     14.29 o
 -10  11  19    265.82    227.56     17.75 o
  -8  11  19   2277.39   2698.38     83.45 o
  -6  11  19    914.49   1219.07     42.75 o
  -4  11  19    215.77    180.35     19.17 o
  -2  11  19    963.29   1063.52     45.65 o
   0  11  19    178.87    180.95     20.61 o
   2  11  19    176.15    161.80     15.83 o
   4  11  19    442.14    422.31     24.33 o
   6  11  19    158.38    148.71     13.95 o
   8  11  19     54.16     52.49      8.69 o
  10  11  19    160.57    196.02     15.93 o
  -9  12  19    308.83    310.13     30.54 o
  -7  12  19    414.28    516.13     30.44 o
  -5  12  19    277.50    347.31     24.73 o
  -3  12  19   2516.63   2681.99     71.70 o
  -1  12  19    132.50    100.88     13.95 o
   1  12  19   1117.34   1114.01     41.52 o
   3  12  19    495.28    492.48     28.76 o
   5  12  19    710.10    707.40     30.62 o
   7  12  19    639.19    532.60     24.81 o
   9  12  19    541.33    614.03     27.54 o
  -8  13  19    308.47    354.79     33.86 o
  -6  13  19     48.99     72.88     10.33 o
  -4  13  19      0.27     -3.68      3.24 <
  -2  13  19     98.64    140.72     13.49 o
   0  13  19    616.02    573.74     27.88 o
   2  13  19   1131.25   1086.15     43.67 o
   4  13  19    401.21    391.46     22.79 o
   6  13  19     20.76     40.34      5.94 o
   8  13  19    308.80    263.22     14.19 o
  -7  14  19      2.58     -2.74      5.12 <
  -5  14  19    856.71    903.76     31.76 o
  -3  14  19      4.16      6.62      9.05 <
  -1  14  19    248.37    294.80     18.97 o
   1  14  19   2425.34   2422.71     59.48 o
   3  14  19    898.46    917.73     38.02 o
   5  14  19   1305.78   1207.98     34.42 o
   7  14  19    320.29    330.52     23.65 o
  -4  15  19      0.47     -0.90      3.70 <
  -2  15  19      5.52     10.65      5.10 <
   0  15  19    101.18    160.04     13.01 o
   2  15  19     18.33     23.63      5.14 o
   4  15  19      9.46     10.21      2.68 o
   0   0  20  21750.50  23035.40    589.91 o
   1   1  20   1298.38   1245.41     72.50 o
   0   2  20   4557.17   4563.50     98.00 o
   2   2  20   1779.48   1970.88     50.51 o
  -1   3  20    370.05    391.64     19.93 o
   1   3  20  21114.70  19799.50    187.85 o
   3   3  20   2734.39   2586.59     49.77 o
  -2   4  20  37337.40  38427.40    201.48 o
   0   4  20  11659.50  11705.80    103.16 o
   2   4  20   6610.62   6465.18     77.25 o
   4   4  20    254.32    253.69     17.05 o
  -3   5  20  10932.40  10548.30     99.40 o
  -1   5  20   8975.59   8998.78     97.88 o
   1   5  20    452.81    468.58     20.45 o
   3   5  20     10.95     27.20      6.90 o
   5   5  20  17038.10  16918.90    150.57 o
  -4   6  20   4129.46   3904.22     63.42 o
  -2   6  20  23843.00  23715.60    158.66 o
   0   6  20    725.89    777.71     27.18 o
   2   6  20  50858.10  50258.20    241.79 o
   4   6  20  22598.20  21857.90    172.22 o
   6   6  20    190.74    219.05     18.91 o
  -5   7  20   1856.26   1854.61     54.87 o
  -3   7  20    767.31    785.61     28.26 o
  -1   7  20   6357.03   6372.96     84.03 o
   1   7  20   7257.69   6845.11     86.27 o
   3   7  20   7272.96   7607.30     96.38 o
   5   7  20   1946.89   2021.79     61.44 o
   7   7  20   2965.15   3135.84     67.84 o
  -6   8  20    492.83    547.91     34.56 o
  -4   8  20    256.24    272.92     19.33 o
  -2   8  20    159.73    169.14     14.83 o
   0   8  20   3102.91   3161.48     58.94 o
   2   8  20   5596.88   5354.03     80.71 o
   4   8  20    168.50    170.50     16.75 o
   6   8  20   7117.79   7585.35    107.36 o
   8   8  20     50.25     49.79      8.65 o
  -7   9  20   2261.80   2407.82     66.80 o
  -5   9  20    780.96    914.35     35.82 o
  -3   9  20     25.54     33.68      8.63 o
  -1   9  20    294.18    337.86     23.13 o
   1   9  20    732.73    727.74     35.04 o
   3   9  20   5006.64   4938.00     88.25 o
   5   9  20   8599.47   8897.72    116.55 o
   7   9  20    339.53    347.61     22.39 o
   9   9  20    736.77    857.68     36.62 o
  -8  10  20   1164.42   1283.73     52.33 o
  -6  10  20    608.34    671.76     33.24 o
  -4  10  20   1108.66   1278.25     48.69 o
  -2  10  20    397.18    421.67     25.28 o
   0  10  20   2842.68   2966.42     70.40 o
   2  10  20   5871.08   5833.54    102.40 o
   4  10  20   5514.99   5616.27     91.29 o
   6  10  20   1402.51   1415.85     45.85 o
   8  10  20    328.61    343.83     21.59 o
  10  10  20   2538.94   2908.93     78.33 o
  -9  11  20    365.84    363.10     26.90 o
  -7  11  20   2242.93   2665.88     84.53 o
  -5  11  20    724.26    725.47     35.08 o
  -3  11  20    620.83    650.47     33.94 o
  -1  11  20    683.81    723.69     39.28 o
   1  11  20     44.45     33.40      6.48 o
   3  11  20    592.77    551.53     29.24 o
   5  11  20     84.12     84.03     12.13 o
   7  11  20     45.68     56.23      8.65 o
   9  11  20   1441.64   1491.80     42.33 o
  -8  12  20     39.12     82.55     14.63 o
  -6  12  20    287.79    296.78     20.01 o
  -4  12  20     10.25      6.10      5.80 <
  -2  12  20     54.57     65.76      9.61 o
   0  12  20    207.79    241.70     21.63 o
   2  12  20    538.76    609.11     32.42 o
   4  12  20     38.16     54.65     10.23 o
   6  12  20    166.33    217.47     15.55 o
   8  12  20    142.16    122.59     11.19 o
  -7  13  20   1228.48   1427.02     68.92 o
  -5  13  20    416.13    369.42     22.57 o
  -3  13  20    212.63    237.54     16.47 o
  -1  13  20    557.58    627.74     27.36 o
   1  13  20   1928.33   2246.83     61.32 o
   3  13  20   1172.16   1310.87     41.79 o
   5  13  20      0.91      5.84      4.00 <
   7  13  20     44.38     60.90      7.22 o
  -6  14  20    689.14    745.49     41.16 o
  -4  14  20     35.65     79.61      8.95 o
  -2  14  20    628.78    528.04     21.19 o
   0  14  20    709.29    685.33     30.32 o
   2  14  20    165.14    149.35     13.11 o
   4  14  20    698.50    640.48     27.86 o
   6  14  20    427.55    409.43     25.88 o
  -3  15  20    312.22    340.04     22.41 o
  -1  15  20    205.88    161.34     14.19 o
   1  15  20    401.68    363.06     18.07 o
   3  15  20     88.65     92.60      9.67 o
   0   1  21   1837.20   1714.23     51.95 o
  -1   2  21    821.48    689.73     28.72 o
   1   2  21    378.86    438.44     23.97 o
  -2   3  21  16933.30  15804.10    133.48 o
   0   3  21   3115.93   3100.44     59.22 o
   2   3  21    599.95    602.78     24.85 o
  -3   4  21    155.88    187.39     14.19 o
  -1   4  21   3131.04   3148.05     59.86 o
   1   4  21    501.98    506.26     24.01 o
   3   4  21    116.01    103.74     12.19 o
  -4   5  21      4.85      9.65      5.50 <
  -2   5  21  15406.10  15003.50    133.18 o
   0   5  21   1048.77    949.99     29.64 o
   2   5  21  15353.80  15526.20    127.48 o
   4   5  21     72.14     66.80      9.29 o
  -5   6  21   7748.86   7485.45    108.38 o
  -3   6  21  15161.80  16293.70    137.18 o
  -1   6  21   1418.27   1447.67     35.64 o
   1   6  21   2715.73   2624.85     55.39 o
   3   6  21   5080.29   4949.43     78.03 o
   5   6  21  12917.60  13042.40    153.29 o
  -6   7  21   1672.79   1712.63     52.69 o
  -4   7  21     63.92     77.67     12.15 o
  -2   7  21   5036.48   5370.10     75.06 o
   0   7  21    904.62    946.45     30.34 o
   2   7  21   9574.49   9491.54    113.49 o
   4   7  21  10530.70  10494.60    136.20 o
   6   7  21  26682.20  27806.50    205.12 o
  -7   8  21      0.83     -2.74      5.36 <
  -5   8  21      1.79     15.51      5.54 <
  -3   8  21   5231.37   5409.03     89.27 o
  -1   8  21   1107.41   1150.09     37.50 o
   1   8  21  12099.20  12344.80    141.79 o
   3   8  21     32.77     44.21      8.35 o
   5   8  21   7783.47   8103.26    119.71 o
   7   8  21    232.90    220.69     18.51 o
  -8   9  21   3439.50   3522.93     80.93 o
  -6   9  21    684.46    702.04     39.22 o
  -4   9  21    855.21    933.20     36.64 o
  -2   9  21    361.38    393.92     24.99 o
   0   9  21    203.40    219.69     17.93 o
   2   9  21     59.67     64.88      9.59 o
   4   9  21      3.71     12.61      6.22 <
   6   9  21    217.71    227.48     18.41 o
   8   9  21     61.11     54.29      8.89 o
  -9  10  21   1656.42   1781.25     64.44 o
  -7  10  21   1441.96   1626.24     69.48 o
  -5  10  21    448.72    585.67     31.46 o
  -3  10  21     24.20     30.48      7.10 o
  -1  10  21     87.83     77.07     10.65 o
   1  10  21   2716.74   2620.11     66.58 o
   3  10  21   4148.58   4114.19     90.31 o
   5  10  21    118.82    114.93     12.27 o
   7  10  21     37.40     48.69      8.83 o
   9  10  21    391.21    361.68     22.87 o
 -10  11  21     89.39    117.35     15.21 o
  -8  11  21     43.66     36.94      8.97 o
  -6  11  21   2850.97   2914.19     94.16 o
  -4  11  21      6.04      7.72      5.22 <
  -2  11  21   1320.03   1301.96     46.09 o
   0  11  21    549.56    571.44     28.10 o
   2  11  21    309.98    340.80     23.17 o
   4  11  21   3274.06   3447.85     71.68 o
   6  11  21    489.53    525.21     25.50 o
   8  11  21    251.58    249.47     17.25 o
  10  11  21    157.22    126.86     18.37 o
  -9  12  21     46.86     95.38     15.51 o
  -7  12  21    121.51    189.37     22.61 o
  -5  12  21    705.89    697.02     30.34 o
  -3  12  21     11.42     11.29      4.44 <
  -1  12  21      4.10     27.48      8.95 o
   1  12  21      3.62     -3.82      6.80 <
   3  12  21      1.38     10.95      5.90 <
   5  12  21      2.84     14.47      5.10 <
   7  12  21     20.08     17.33      4.52 o
   9  12  21     79.72     62.50     12.21 o
  -6  13  21    396.79    457.25     38.36 o
  -4  13  21     80.39     87.47     10.67 o
  -2  13  21    673.87    653.85     26.54 o
   0  13  21      1.95     16.83      8.75 <
   2  13  21    980.27    917.53     37.22 o
   4  13  21     50.21     63.70      9.57 o
   6  13  21    109.80    139.10     11.91 o
  -5  14  21    168.77    205.52     21.47 o
  -3  14  21    229.07    257.90     17.61 o
  -1  14  21   1460.77   1313.27     38.82 o
   1  14  21   1199.87   1215.71     38.22 o
   3  14  21     44.47     41.14      6.60 o
   5  14  21     75.85     68.40      8.95 o
  -2  15  21    192.10    216.61     30.84 o
   0  15  21     66.65    122.41     13.79 o
   2  15  21   1485.30   1733.66     64.94 o
   1   1  22   1658.28   1463.52     42.27 o
   0   2  22   1576.77   1485.85     47.45 o
   2   2  22   2043.81   2056.13     48.71 o
  -1   3  22   3064.36   2954.47     62.48 o
   1   3  22    386.79    368.10     20.43 o
   3   3  22      5.00     22.33      7.68 <
  -2   4  22    887.21    905.02     32.72 o
   0   4  22   1346.04   1197.30     36.90 o
   2   4  22   6424.85   6037.14     89.63 o
   4   4  22    290.21    323.73     20.35 o
  -3   5  22  16629.10  17277.20    145.37 o
  -1   5  22   5303.09   5255.85     74.24 o
   1   5  22   5131.51   5210.09     81.39 o
   3   5  22   6146.15   6262.00     92.64 o
   5   5  22    865.04    801.24     36.04 o
  -4   6  22    483.13    529.14     30.38 o
  -2   6  22    492.68    474.76     23.97 o
   0   6  22    414.79    430.16     19.99 o
   2   6  22   1629.97   1427.28     46.95 o
   4   6  22   2633.94   2469.96     65.96 o
   6   6  22    262.96    235.08     20.45 o
  -5   7  22    198.08    254.01     22.01 o
  -3   7  22   5641.79   5730.52    116.53 o
  -1   7  22      0.45      6.30      5.24 <
   1   7  22  16485.00  16752.00    152.69 o
   3   7  22   7429.73   7263.72    106.86 o
   5   7  22    196.31    171.96     16.43 o
   7   7  22    801.29    857.91     36.20 o
  -6   8  22   2049.69   2077.35     64.40 o
  -4   8  22     93.56     69.20     11.75 o
  -2   8  22     79.33     70.30      9.49 o
   0   8  22   1136.80   1156.27     40.32 o
   2   8  22    949.13    818.17     39.04 o
   4   8  22    436.77    469.14     30.44 o
   6   8  22    371.68    404.98     24.25 o
   8   8  22    596.92    604.34     29.70 o
  -7   9  22      3.06     -3.92      6.06 <
  -5   9  22      5.37     11.61      6.58 <
  -3   9  22   2629.87   2817.29     69.68 o
  -1   9  22    162.17    184.71     15.43 o
   1   9  22     12.52     18.01      8.55 <
   3   9  22     99.52     90.17     13.79 o
   5   9  22   6797.93   6948.69     99.02 o
   7   9  22    143.01    153.77     15.09 o
   9   9  22   1873.99   1866.42     53.57 o
  -8  10  22     23.77     36.36     10.55 o
  -6  10  22   1244.45   1391.72     72.88 o
  -4  10  22    621.83    675.47     30.96 o
  -2  10  22   1692.16   1587.83     46.19 o
   0  10  22     73.53     95.14     13.35 o
   2  10  22    321.67    306.76     24.19 o
   4  10  22     77.94     83.41     10.13 o
   6  10  22    658.53    684.31     29.66 o
   8  10  22    482.84    508.64     24.15 o
  10  10  22    575.73    754.13     36.78 o
  -9  11  22    152.01    190.19     17.49 o
  -7  11  22     74.19     61.82     11.73 o
  -5  11  22     97.51    125.49     14.37 o
  -3  11  22     38.66     33.14      6.36 o
  -1  11  22     45.90     54.01      9.21 o
   1  11  22   2920.72   2923.77     70.90 o
   3  11  22   2254.26   2211.41     56.35 o
   5  11  22    488.19    476.91     24.09 o
   7  11  22     46.54     43.07      6.52 o
   9  11  22   1047.16   1192.32     46.03 o
  -8  12  22    516.43    483.41     37.10 o
  -6  12  22     41.12     57.35     11.75 o
  -4  12  22     10.47     19.23      5.62 o
  -2  12  22   1342.07   1392.92     45.49 o
   0  12  22      6.38     13.39      3.80 o
   2  12  22    683.49    738.22     35.20 o
   4  12  22     37.70     41.50      7.78 o
   6  12  22      8.78     18.73      5.36 o
   8  12  22    375.99    484.75     21.25 o
  -7  13  22    289.36    254.63     23.49 o
  -5  13  22     65.61     68.22      9.47 o
  -3  13  22     67.62     62.36     10.11 o
  -1  13  22    109.68     88.35      9.45 o
   1  13  22      1.10      6.96      4.70 <
   3  13  22      0.91     -2.56      4.44 <
   5  13  22    465.92    417.23     22.07 o
  -4  14  22   1106.30    611.91    108.18 o
  -2  14  22    246.01    242.13     17.83 o
   0  14  22      0.49      1.62      4.50 <
   2  14  22    893.75    959.44     30.64 o
   4  14  22      1.21      0.04      3.46 <
   0   1  23   1431.21   1294.02     47.53 o
  -1   2  23    650.13    652.03     29.46 o
   1   2  23   2218.79   2116.69     55.05 o
  -2   3  23   4629.59   4459.82     82.33 o
   0   3  23     19.19     25.26      8.99 <
   2   3  23    258.54    280.47     19.07 o
  -3   4  23   2734.46   2772.60     61.24 o
  -1   4  23   2316.44   2462.20     60.12 o
   1   4  23    200.55    210.83     16.35 o
   3   4  23    379.62    345.65     23.93 o
  -4   5  23    211.38    181.81     19.99 o
  -2   5  23   1344.14   1286.31     40.38 o
   0   5  23   1355.14   1289.71     40.34 o
   2   5  23   2740.32   2737.10     63.94 o
   4   5  23    992.42    943.11     40.08 o
  -5   6  23      1.51      0.78      9.51 <
  -3   6  23    931.71   1083.65     44.95 o
  -1   6  23    462.81    415.73     22.19 o
   1   6  23   1191.25   1327.88     41.12 o
   3   6  23   1370.40   1303.72     47.39 o
   5   6  23    809.01    840.52     38.22 o
  -6   7  23     77.60     89.13     12.57 o
  -4   7  23   1086.14   1088.53     46.83 o
  -2   7  23   1542.82   1512.53     47.27 o
   0   7  23      1.33      4.78      4.00 <
   2   7  23    523.20    506.30     30.12 o
   4   7  23   1553.47   1603.28     53.09 o
   6   7  23    865.20    979.09     38.92 o
  -7   8  23   2348.16   2699.90     75.75 o
  -5   8  23    595.53    715.37     41.50 o
  -3   8  23   3381.72   3656.41     80.83 o
  -1   8  23    388.81    369.48     21.51 o
   1   8  23    528.09    482.21     28.52 o
   3   8  23    973.07    895.90     41.77 o
   5   8  23    715.98    769.50     34.64 o
   7   8  23    896.68    960.56     38.52 o
  -8   9  23    112.43    143.41     15.35 o
  -6   9  23    250.96    214.93     22.29 o
  -4   9  23   1284.85   1265.42     55.41 o
  -2   9  23    271.63    262.18     19.23 o
   0   9  23   1825.89   1731.74     55.19 o
   2   9  23    202.67    211.53     20.13 o
   4   9  23     66.88     64.90      8.93 o
   6   9  23    211.77    164.78     13.67 o
   8   9  23    136.27    139.38     13.13 o
  -9  10  23     57.60     85.95     13.55 o
  -7  10  23    396.41    392.66     31.82 o
  -5  10  23    568.40    503.38     31.76 o
  -3  10  23   2140.85   2394.78     56.93 o
  -1  10  23     16.20     19.39      5.64 o
   1  10  23   2414.95   2428.32     61.04 o
   3  10  23      1.79      8.43      5.66 <
   5  10  23    183.80    161.22     13.65 o
   7  10  23      0.87     -4.64      4.66 <
   9  10  23    717.46    828.42     40.92 o
  -8  11  23    579.73    767.78     36.20 o
  -6  11  23    925.37    942.69     46.19 o
  -4  11  23    341.88    330.80     21.71 o
  -2  11  23    255.46    216.05     16.87 o
   0  11  23    755.63    786.87     35.28 o
   2  11  23   2037.65   1938.30     50.49 o
   4  11  23     30.63     46.13      7.82 o
   6  11  23   1596.84   1758.21     45.35 o
   8  11  23    790.76    787.57     30.28 o
  -7  12  23     51.27     42.29     10.87 o
  -5  12  23   1292.54   1247.31     61.96 o
  -3  12  23     75.04     57.21      8.51 o
  -1  12  23    175.69    123.29     12.07 o
   1  12  23   1238.12   1139.42     42.43 o
   3  12  23    344.12    318.79     20.15 o
   5  12  23    698.60    687.55     28.54 o
   7  12  23    288.79    312.55     18.89 o
  -6  13  23     73.83     68.36     10.19 o
  -4  13  23    733.88    718.83     29.74 o
  -2  13  23    287.48    255.05     15.55 o
   0  13  23    357.63    323.71     19.93 o
   2  13  23    207.92    203.22     15.89 o
   4  13  23      0.99      1.48      4.60 <
   6  13  23      8.75     32.86      5.84 o
  -3  14  23     10.76     -4.84     19.29 <
  -1  14  23    732.83    706.16     36.10 o
   1  14  23      3.64      3.74      2.84 <
   3  14  23    470.67    438.30     18.23 o
   0   0  24    809.23    610.75     82.37 o
   1   1  24      1.34     15.43      8.28 <
   0   2  24      9.70     12.51     12.87 <
   2   2  24     65.08     81.35     12.45 o
  -1   3  24     45.05     61.34     12.31 o
   1   3  24   6695.65   6201.16     94.48 o
   3   3  24   4966.42   4887.39     82.41 o
  -2   4  24   1446.28   1473.16     48.75 o
   0   4  24     62.63     92.84     13.59 o
   2   4  24     30.47     41.60      9.45 o
   4   4  24    155.60    129.28     16.85 o
  -3   5  24    537.30    532.80     31.56 o
  -1   5  24    360.60    348.17     23.69 o
   1   5  24    167.66    177.11     17.03 o
   3   5  24     35.32     21.65      6.46 o
   5   5  24    521.72    571.90     34.36 o
  -4   6  24    806.00    913.05     41.34 o
  -2   6  24    728.49    705.96     33.82 o
   0   6  24    300.18    275.32     19.15 o
   2   6  24   1737.10   1633.34     52.43 o
   4   6  24     20.04     12.93      9.21 <
   6   6  24    137.66    131.24     15.37 o
  -5   7  24   1692.59   1791.57     64.54 o
  -3   7  24    163.78    177.45     17.47 o
  -1   7  24   3262.55   3441.06     77.71 o
   1   7  24    634.43    599.08     31.88 o
   3   7  24    640.65    514.53     31.42 o
   5   7  24      1.27      0.82      7.24 <
   7   7  24    356.78    313.91     20.89 o
  -6   8  24    700.35    732.14     42.27 o
  -4   8  24    256.05    326.42     27.26 o
  -2   8  24     72.95     54.87      9.59 o
   0   8  24   1388.86   1359.12     44.89 o
   2   8  24   1109.34   1050.83     41.87 o
   4   8  24    684.33    690.21     33.38 o
   6   8  24     20.76     19.03      6.52 <
   8   8  24    576.69    638.58     32.64 o
  -7   9  24   1224.94   1284.89     57.35 o
  -5   9  24    541.07    607.20     42.13 o
  -3   9  24    611.64    634.32     32.34 o
  -1   9  24    302.77    304.96     21.85 o
   1   9  24    426.88    351.01     23.75 o
   3   9  24    590.06    554.53     30.40 o
   5   9  24    197.13    205.58     15.87 o
   7   9  24     19.75     23.59      7.30 o
   9   9  24     47.51     55.59     11.09 o
  -8  10  24    530.29    592.15     38.84 o
  -6  10  24    694.74    784.95     43.87 o
  -4  10  24    139.10    121.41     14.43 o
  -2  10  24    114.85    139.68     13.49 o
   0  10  24     17.39     14.33      6.80 <
   2  10  24     24.34     19.85      5.88 o
   4  10  24    220.03    225.96     17.77 o
   6  10  24    328.54    378.13     21.93 o
   8  10  24      2.83      3.58      2.54 <
  -7  11  24    758.30    795.68     50.19 o
  -5  11  24    319.83    320.91     29.04 o
  -3  11  24   1363.43   1282.45     48.73 o
  -1  11  24   1788.80   1783.03     49.83 o
   1  11  24    238.56    270.00     23.99 o
   3  11  24     39.58     39.68      6.32 o
   5  11  24      3.09      6.50      3.44 <
   7  11  24    960.94    994.58     31.36 o
  -6  12  24     20.76     19.25      8.97 <
  -4  12  24      2.14     -1.58      4.24 <
  -2  12  24    194.21    187.89     14.65 o
   0  12  24    649.25    607.50     28.90 o
   2  12  24     12.27     16.05      4.64 o
   4  12  24    419.52    430.82     21.03 o
   6  12  24     39.12     51.05      7.14 o
  -5  13  24    288.74    175.54     25.02 o
  -3  13  24     68.85     97.34     13.25 o
  -1  13  24    595.23    553.87     27.30 o
   1  13  24    306.73    304.74     18.13 o
   3  13  24    269.37    304.12     17.47 o
   5  13  24    536.17    419.93     27.02 o
   0  14  24     50.34     53.03     15.09 o
   0   1  25   1577.33   1429.60     63.64 o
  -1   2  25     26.33     33.84     15.21 <
   1   2  25   1592.94   1384.95     55.63 o
  -2   3  25   3326.17   3268.46     74.30 o
   0   3  25   1151.11   1049.79     45.07 o
   2   3  25    347.30    277.59     22.07 o
  -3   4  25   1415.33   1515.47     51.79 o
  -1   4  25   2711.60   2765.02     74.60 o
   1   4  25   1338.76   1254.79     45.15 o
   3   4  25   2823.03   2863.12     74.34 o
  -4   5  25      0.48      3.92      5.64 <
  -2   5  25    256.15    265.82     22.31 o
   0   5  25    879.41    825.77     37.40 o
   2   5  25    472.06    433.58     27.52 o
   4   5  25    390.20    343.81     25.70 o
  -5   6  25    259.30    250.13     22.75 o
  -3   6  25    696.68    765.08     36.58 o
  -1   6  25    224.10    207.71     20.71 o
   1   6  25   2480.40   2571.66     64.52 o
   3   6  25   1001.50    995.14     41.48 o
   5   6  25   2310.45   2355.61     71.36 o
  -6   7  25   1138.03   1216.27     50.53 o
  -4   7  25    241.36    334.86     23.49 o
  -2   7  25    638.42    589.93     30.18 o
   0   7  25    267.19    255.95     17.31 o
   2   7  25    442.92    438.10     28.90 o
   4   7  25   2343.76   2371.32     66.26 o
   6   7  25     33.18     36.58      6.50 o
  -7   8  25    557.10    649.09     37.22 o
  -5   8  25    533.26    567.76     37.30 o
  -3   8  25    304.69    283.37     23.39 o
  -1   8  25    753.33    765.54     35.36 o
   1   8  25     10.78      8.53      5.76 <
   3   8  25    109.73     92.56     12.17 o
   5   8  25   1642.86   1569.04     50.09 o
   7   8  25    487.75    536.04     30.20 o
  -8   9  25     43.33     27.96      7.32 o
  -6   9  25     57.39     51.81     10.17 o
  -4   9  25    358.28    451.73     28.26 o
  -2   9  25    137.97    212.85     18.03 o
   0   9  25    188.18    223.73     20.33 o
   2   9  25    139.99    122.69     12.59 o
   4   9  25    255.55    251.55     19.17 o
   6   9  25    435.38    420.03     23.21 o
   8   9  25    547.68    515.27     26.42 o
  -9  10  25    442.65    566.20     31.34 o
  -7  10  25    315.01    308.21     24.07 o
  -5  10  25     67.84     73.04     11.19 o
  -3  10  25   1168.28   1143.55     57.79 o
  -1  10  25    119.69     83.77     13.49 o
   1  10  25   1055.65   1170.02     45.93 o
   3  10  25    379.88    370.46     21.39 o
   5  10  25    468.62    492.74     27.00 o
   7  10  25      0.97      7.34      4.14 <
   9  10  25    284.34    221.01     23.65 o
  -8  11  25     70.64     79.63     18.37 o
  -6  11  25     52.57     60.94     15.31 o
  -4  11  25    150.61    194.82     22.01 o
  -2  11  25    527.05    514.93     25.07 o
   0  11  25    549.89    640.97     29.28 o
   2  11  25   1105.17   1131.56     38.56 o
   4  11  25      1.00      7.92      5.26 <
   6  11  25    102.95    100.54      9.99 o
   8  11  25     61.46     43.59     10.41 o
  -5  12  25    707.35    454.43     48.81 o
  -3  12  25    277.93    240.70     20.55 o
  -1  12  25     76.34     30.14      6.90 o
   1  12  25    335.67    370.88     22.03 o
   3  12  25    189.12    195.44     15.19 o
   5  12  25    936.36    963.82     31.00 o
  -4  13  25     13.28    -61.28     31.20 <
  -2  13  25    173.85    121.43     16.59 o
   0  13  25    450.65    415.47     21.15 o
   2  13  25    926.28    921.45     28.42 o
   4  13  25    392.62    305.48     22.55 o
   1   1  26     34.24     58.88     14.07 o
   0   2  26   1302.90   1334.08     64.26 o
   2   2  26   2778.57   2838.92     75.69 o
  -1   3  26     54.48     46.63      9.93 o
   1   3  26      0.17     10.07      7.96 <
   3   3  26     62.64     78.41     13.51 o
  -2   4  26    913.11    835.06     45.11 o
   0   4  26    565.72    570.24     35.32 o
   2   4  26   7388.31   6946.17    137.24 o
   4   4  26   1155.68   1213.31     50.27 o
  -3   5  26    769.02    773.70     36.20 o
  -1   5  26     45.36     50.65     10.89 o
   1   5  26    230.49    175.54     17.17 o
   3   5  26     20.15     24.07      7.62 o
   5   5  26     91.71    129.68     15.77 o
  -4   6  26   5644.90   6161.14    113.03 o
  -2   6  26      7.96     24.63      8.04 o
   0   6  26   4220.66   3989.91     84.83 o
   2   6  26     27.07     16.71      7.14 <
   4   6  26      4.38     12.75      6.82 <
   6   6  26   2801.41   2763.62     69.50 o
  -5   7  26      2.50     -4.00      5.94 <
  -3   7  26     20.85     14.99      5.64 <
  -1   7  26     86.95     88.35     12.33 o
   1   7  26    879.45    838.32     36.86 o
   3   7  26     84.14     56.27     11.03 o
   5   7  26    181.46    194.12     18.23 o
   7   7  26     50.90     38.46      8.14 o
  -6   8  26      2.30     14.17      7.14 <
  -4   8  26    301.58    288.69     22.59 o
  -2   8  26    818.77    832.28     48.27 o
   0   8  26   3469.70   3783.39     80.13 o
   2   8  26      1.83     23.51      5.62 o
   4   8  26   5371.72   5359.66    100.36 o
   6   8  26     40.81     53.33      7.86 o
   8   8  26    102.54    113.65     14.21 o
  -7   9  26     20.44     35.08      7.72 o
  -5   9  26    588.66    546.81     31.92 o
  -3   9  26    173.30    177.95     18.13 o
  -1   9  26    582.93    534.16     31.18 o
   1   9  26    181.49    201.54     19.29 o
   3   9  26    277.05    299.32     21.11 o
   5   9  26     27.38     10.55      4.68 <
   7   9  26     55.99     80.25      9.15 o
   9   9  26     83.26     91.41     10.91 o
  -8  10  26    845.15   1074.74     55.03 o
  -6  10  26   4966.89   6240.72    156.03 o
  -4  10  26     38.48     61.20     10.85 o
  -2  10  26   1893.76   1849.19     65.82 o
   0  10  26     21.73     14.83      5.32 <
   2  10  26    180.45    198.20     19.43 o
   4  10  26    862.20    873.68     32.20 o
   6  10  26    254.57    235.52     17.67 o
   8  10  26   1273.92   1349.89     62.14 o
  -7  11  26     52.29     86.49     19.97 o
  -5  11  26    101.82     90.87     16.49 o
  -3  11  26     72.12     99.70     14.99 o
  -1  11  26    279.75    266.02     18.59 o
   1  11  26    105.26     68.14      8.12 o
   3  11  26    212.11    201.08     15.89 o
   5  11  26     52.79     46.01      7.74 o
   7  11  26    196.93    226.80     26.52 o
  -4  12  26     51.78     79.37     22.21 o
  -2  12  26   1980.91   1566.74     71.70 o
   0  12  26     14.54     23.89      7.78 o
   2  12  26   1553.60   1652.49     41.38 o
   4  12  26     22.05     36.52      6.76 o
  -1  13  26    394.13    313.91     69.24 o
   1  13  26     13.53      6.62      4.24 <
   0   1  27    535.50    774.06     49.49 o
  -1   2  27    713.83    584.13     43.09 o
   1   2  27   1425.52   1539.02     69.34 o
  -2   3  27   5681.11   5886.87    119.23 o
   0   3  27    770.11    843.79     51.21 o
   2   3  27   1242.46   1272.16     63.18 o
  -3   4  27    352.31    493.94     31.42 o
  -1   4  27    638.94    831.84     40.22 o
   1   4  27     13.67      1.68      7.66 <
   3   4  27     12.64     12.69      9.71 <
  -4   5  27   2342.57   2523.13     71.34 o
  -2   5  27    467.36    469.18     33.24 o
   0   5  27   3113.77   2867.64     77.75 o
   2   5  27   1596.56   1524.49     69.24 o
   4   5  27    158.95    154.59     17.31 o
  -5   6  27    338.92    335.68     24.23 o
  -3   6  27    279.64    253.23     23.83 o
  -1   6  27     34.13     15.35      9.67 <
   1   6  27   1246.73   1386.63     56.23 o
   3   6  27   2185.57   2113.41     64.52 o
   5   6  27    170.32    172.84     16.53 o
  -6   7  27    188.19    190.75     20.37 o
  -4   7  27    375.61    497.42     30.60 o
  -2   7  27    155.06    103.84     13.93 o
   0   7  27    736.84    774.66     42.57 o
   2   7  27    205.81    217.31     18.73 o
   4   7  27    542.94    574.38     32.84 o
   6   7  27    535.94    542.41     26.08 o
  -7   8  27     47.07     80.19     11.53 o
  -5   8  27     46.89     36.50      8.49 o
  -3   8  27      3.16     -1.60      6.22 <
  -1   8  27      1.44      6.50     10.37 <
   1   8  27     72.01     81.33     12.81 o
   3   8  27     99.18    123.51     15.07 o
   5   8  27    472.84    474.67     24.01 o
   7   8  27    270.41    286.29     20.13 o
  -8   9  27    233.39    297.56     24.11 o
  -6   9  27    370.95    460.66     29.60 o
  -4   9  27    564.36    603.88     31.86 o
  -2   9  27    525.90    562.72     42.23 o
   0   9  27    246.62    259.22     19.87 o
   2   9  27    170.14    155.57     16.89 o
   4   9  27    297.22    288.07     19.01 o
   6   9  27     71.93     68.54     10.23 o
   8   9  27    156.61    217.49     21.25 o
  -7  10  27      3.61     -6.66      4.70 <
  -5  10  27    124.81    168.44     18.49 o
  -3  10  27    310.01    372.26     33.32 o
  -1  10  27     30.28     21.59      9.83 <
   1  10  27   1071.87   1192.08     42.15 o
   3  10  27    115.09    117.17     12.11 o
   5  10  27    213.16    199.86     16.03 o
   7  10  27     99.76    135.34     22.61 o
  -6  11  27   1033.08   1337.62     78.53 o
  -4  11  27     20.32     31.96     10.47 o
  -2  11  27    476.42    535.46     34.92 o
   0  11  27    447.39    410.21     22.21 o
   2  11  27     20.42     33.90      6.68 o
   4  11  27    373.97    358.51     22.79 o
   6  11  27     20.45     16.53      6.90 <
  -3  12  27    283.73    236.98     65.54 o
  -1  12  27    283.21    373.42     32.98 o
   1  12  27    328.50    348.91     21.67 o
   3  12  27    207.31    239.78     16.49 o
   0   0  28   6757.77   4909.09    245.75 o
   1   1  28    226.91    145.35     21.69 o
   0   2  28    101.73     65.42     16.75 o
   2   2  28     63.51     64.40     17.87 o
  -1   3  28     93.15     63.90     16.77 o
   1   3  28   3103.26   3391.75    150.45 o
   3   3  28   1065.07   1059.66     55.79 o
  -2   4  28    325.53    519.07     34.70 o
   0   4  28   1027.16    723.15     46.15 o
   2   4  28    290.06    223.93     26.14 o
   4   4  28     85.64     72.96     12.75 o
  -3   5  28    373.34    353.35     27.44 o
  -1   5  28    806.82    715.81     36.60 o
   1   5  28    173.45    166.30     24.21 o
   3   5  28      1.48     -6.08     11.07 <
   5   5  28   1566.59   1767.84     58.82 o
  -4   6  28     46.00     42.03     10.63 o
  -2   6  28    217.60    201.98     19.51 o
   0   6  28     39.40     29.28     12.97 <
   2   6  28   3426.54   3413.13     98.70 o
   4   6  28    354.80    367.92     27.74 o
   6   6  28    510.32    503.48     29.06 o
  -5   7  28     78.03     99.12     15.37 o
  -3   7  28    169.10    153.61     17.11 o
  -1   7  28    516.44    606.72     39.00 o
   1   7  28   1333.26   1234.82     58.11 o
   3   7  28     48.04     45.85     10.25 o
   5   7  28    128.16    141.32     13.31 o
   7   7  28      0.36     -3.24      5.38 <
  -6   8  28    161.92    175.57     18.79 o
  -4   8  28     90.45    121.19     16.49 o
  -2   8  28    350.09    280.37     31.78 o
   0   8  28    463.14    394.96     31.50 o
   2   8  28      0.18      0.76      9.43 <
   4   8  28     11.53      7.82      4.60 <
   6   8  28    242.82    263.80     17.03 o
   8   8  28    469.39    549.33     28.30 o
  -7   9  28    911.51   1053.57     55.41 o
  -5   9  28     31.85     27.56      6.24 o
  -3   9  28    632.22    597.10     41.56 o
  -1   9  28     38.64     46.61      9.79 o
   1   9  28    312.30    292.90     26.04 o
   3   9  28    645.42    662.50     32.90 o
   5   9  28    932.51    861.58     42.35 o
   7   9  28    120.81     90.89     13.87 o
  -6  10  28     37.99     15.71     15.97 <
  -4  10  28    140.86    101.10     19.49 o
  -2  10  28    103.05     96.30     17.65 o
   0  10  28    859.78    753.95     38.46 o
   2  10  28     98.27    105.00     12.63 o
   4  10  28     10.08      8.16      5.10 <
   6  10  28    113.37    145.19     17.27 o
  -5  11  28     89.47     94.00     19.79 o
  -3  11  28    429.33    333.30     42.59 o
  -1  11  28    267.98    192.26     26.40 o
   1  11  28      5.32      1.76      2.66 <
   3  11  28      0.72     -0.64      3.28 <
   0  12  28    128.09    116.97     14.57 o
   0   1  29      0.72     -3.22      7.44 <
  -1   2  29     14.02      1.68      7.96 <
   1   2  29   2403.82   2649.11    129.32 o
  -2   3  29    477.12    358.52     38.08 o
   0   3  29    156.91    206.90     29.06 o
   2   3  29   5113.84   5435.50    188.67 o
  -3   4  29    960.87    982.59     51.85 o
  -1   4  29   3634.51   3373.18     96.44 o
   1   4  29   2266.68   2350.51    121.53 o
   3   4  29    440.89    377.51     37.86 o
  -4   5  29    987.53    996.92     50.33 o
  -2   5  29    172.81    107.36     14.71 o
   0   5  29      7.49      4.82      9.19 <
   2   5  29      0.42     10.17      5.30 <
   4   5  29   3739.50   4123.55    101.90 o
  -5   6  29   1219.71   1255.25     49.11 o
  -3   6  29    192.11    166.68     17.25 o
  -1   6  29   2191.87   2428.86     70.28 o
   1   6  29      0.22      7.24     10.07 <
   3   6  29    275.07    315.49     27.20 o
   5   6  29   1127.45   1035.78     40.48 o
  -6   7  29    961.64   1006.36     44.33 o
  -4   7  29     18.90     -2.98      4.62 <
  -2   7  29    165.30    203.18     26.38 o
   0   7  29    568.48    522.07     42.83 o
   2   7  29    328.38    302.46     26.06 o
   4   7  29     23.89     37.44      8.61 o
   6   7  29     21.37     20.79      6.36 o
  -7   8  29    478.48    507.48     26.50 o
  -5   8  29     54.94     65.94     10.89 o
  -3   8  29   1279.02   1260.88     57.73 o
  -1   8  29    172.11    190.13     28.92 o
   1   8  29    367.54    320.65     25.98 o
   3   8  29    831.36    856.51     41.58 o
   5   8  29      0.91      3.70      2.98 <
   7   8  29    181.07    227.36     21.89 o
  -6   9  29    325.35    282.17     31.66 o
  -4   9  29     14.82     21.67     10.85 <
  -2   9  29    157.55    184.75     28.74 o
   0   9  29    259.54    188.21     21.83 o
   2   9  29   1521.52   1470.74     52.53 o
   4   9  29    480.85    476.55     24.29 o
   6   9  29     18.27     21.71      6.52 o
  -5  10  29    176.25    177.19     28.70 o
  -3  10  29    296.67    220.03     35.04 o
  -1  10  29      3.40      7.96     11.53 <
   1  10  29     35.20     27.50      5.62 o
   3  10  29    265.92    249.41     18.37 o
   5  10  29    181.55    167.22     17.35 o
  -2  11  29    229.47    158.46     22.39 o
   0  11  29     74.91    111.97     16.61 o
   2  11  29    152.53    183.59     20.63 o
   1   1  30   1009.82   1173.28     56.15 o
   0   2  30    694.72    744.15     52.21 o
   2   2  30   1253.21   1195.38     84.01 o
  -1   3  30    746.83    869.30     56.89 o
   1   3  30    116.32     94.24     23.51 o
   3   3  30   2356.53   2485.21    121.89 o
  -2   4  30     82.01     93.32     16.03 o
   0   4  30     28.88     22.87      6.74 o
   2   4  30    378.72    421.21     49.21 o
   4   4  30    622.29    653.39     39.54 o
  -3   5  30   1592.62   1770.08     65.20 o
  -1   5  30   2347.39   2580.79     93.52 o
   1   5  30    645.56    652.05     61.16 o
   3   5  30   2599.78   2595.70     93.52 o
   5   5  30      5.18      6.80      4.68 <
  -4   6  30    660.77    741.85     39.98 o
  -2   6  30     89.42     56.27     12.79 o
   0   6  30    988.10    917.33     64.94 o
   2   6  30     10.59     -6.24      6.86 <
   4   6  30     35.77     15.07     10.07 <
   6   6  30      5.19     10.45      5.84 <
  -5   7  30    105.02    125.90     17.25 o
  -3   7  30    157.03    156.29     24.49 o
  -1   7  30     11.25     15.59     10.77 <
   1   7  30   1560.59   1411.05     63.86 o
   3   7  30   3468.15   3580.63     86.71 o
   5   7  30    282.90    203.82     17.29 o
   7   7  30    804.73    759.56     37.86 o
  -6   8  30     25.61     32.40      9.23 o
  -4   8  30      0.11     -3.96      3.32 <
  -2   8  30      6.42      7.10      7.84 <
   0   8  30    104.26    148.83     22.65 o
   2   8  30      6.12      0.70      4.24 <
   4   8  30    862.86    838.18     35.28 o
   6   8  30     76.15    114.75     14.71 o
  -3   9  30    301.03    246.17     35.40 o
  -1   9  30    108.31     74.40     12.15 o
   1   9  30    287.95    269.50     23.49 o
   3   9  30    130.40    132.70     13.33 o
   5   9  30    218.71    211.03     19.79 o
  -2  10  30      0.53     -8.67      7.52 <
   0  10  30      4.57     11.85      5.94 <
   2  10  30      0.02      7.42      5.90 <
   4  10  30     49.16     71.34     19.33 o
   0   1  31    770.83    876.57     45.69 o
  -1   2  31     42.07     41.26     13.99 <
   1   2  31   1394.82   1365.26     85.21 o
  -2   3  31    439.01    509.57     52.61 o
   0   3  31   2987.47   3137.40    102.58 o
   2   3  31   3100.50   3021.57    129.06 o
  -3   4  31    117.17    148.41     21.49 o
  -1   4  31   1242.39   1424.99     67.82 o
   1   4  31   3918.71   4201.50    150.87 o
   3   4  31      2.44     19.97     11.03 <
  -4   5  31   2318.06   2415.19     82.69 o
  -2   5  31    332.48    353.71     32.24 o
   0   5  31    140.41    193.56     30.38 o
   2   5  31   1000.00   1017.75     72.26 o
   4   5  31    631.04    631.56     42.75 o
  -5   6  31   1291.87   1214.81     65.06 o
  -3   6  31    441.42    372.34     55.93 o
  -1   6  31   1541.79   1549.29     81.87 o
   1   6  31     49.91     62.74     17.73 o
   3   6  31    235.27    290.31     28.04 o
   5   6  31    356.12    341.99     28.88 o
  -6   7  31     15.52     -1.20      5.20 <
  -4   7  31    259.92    283.75     44.61 o
  -2   7  31    300.07    262.94     31.24 o
   0   7  31   2588.35   2721.01    105.98 o
   2   7  31     36.61     21.65     10.87 <
   4   7  31    356.32    366.18     22.51 o
   6   7  31    128.21    110.61     17.25 o
  -5   8  31     28.78     16.27     10.57 <
  -3   8  31    494.28    355.29     43.47 o
  -1   8  31   1787.53   1922.81     79.43 o
   1   8  31    257.94    222.55     25.68 o
   3   8  31    999.60    971.42     35.84 o
   5   8  31    312.10    297.78     27.44 o
  -2   9  31     57.29     75.77     20.95 o
   0   9  31   1010.46    901.66     50.29 o
   2   9  31      0.84     -2.32      4.88 <
   4   9  31   1097.36   1162.60     76.93 o
  -1  10  31      0.86      1.54      2.78 <
   1  10  31     46.77     64.28     15.29 o
   0   0  32  13630.20  12627.40    329.08 o
   1   1  32     27.23     37.56      8.47 o
   0   2  32   1092.16    981.55     53.51 o
   2   2  32    211.90    186.55     29.32 o
  -1   3  32      0.11    -10.25      7.90 <
   1   3  32    281.88    315.91     39.52 o
   3   3  32      0.75     -0.40      8.89 <
  -2   4  32   8845.73   9163.42    203.32 o
   0   4  32   2012.80   1931.26     94.18 o
   2   4  32    459.23    473.84     47.37 o
   4   4  32      0.43     -2.90      7.76 <
  -3   5  32    162.48    142.77     25.10 o
  -1   5  32      0.78      4.06      6.40 <
   1   5  32      7.91     -3.48      5.50 <
   3   5  32      0.07      5.58     10.97 <
   5   5  32     19.88      7.96      4.96 <
  -4   6  32     81.63     66.54     20.99 o
  -2   6  32     35.77     80.87     26.44 o
   0   6  32    207.70    241.21     30.60 o
   2   6  32   3510.76   3909.47    127.40 o
   4   6  32   1595.79   1674.30     72.44 o
   6   6  32    867.96    784.03     65.64 o
  -5   7  32     45.20     64.08     18.27 o
  -3   7  32     39.73     18.57      8.73 <
  -1   7  32     14.93     12.49      5.26 <
   1   7  32     21.44     20.27      7.20 <
   3   7  32      1.15      7.46      4.92 <
   5   7  32     45.78     40.80     15.79 <
  -4   8  32   2064.79   1800.26     89.13 o
  -2   8  32   1141.35    867.24     68.56 o
   0   8  32     97.48     95.74     15.81 o
   2   8  32     10.25      8.24      5.36 <
   4   8  32    108.96    138.10     26.40 o
   1   9  32    158.39    137.46     13.59 o
   0   1  33    532.15    434.36     32.52 o
  -1   2  33      7.47      9.73      5.94 <
   1   2  33   1686.96   1674.72     82.35 o
  -2   3  33   1350.65   1369.36     74.28 o
   0   3  33    552.92    541.73     46.97 o
   2   3  33   3455.22   3715.91    124.39 o
  -3   4  33     41.67     14.25      7.80 <
  -1   4  33     36.20     23.13      8.61 <
   1   4  33   1462.62   1604.34     81.19 o
   3   4  33      1.05      3.86      7.60 <
  -4   5  33   2599.09   2703.24    134.92 o
  -2   5  33    449.08    403.96     55.27 o
   0   5  33     65.01     85.83     18.19 o
   2   5  33   1011.97   1003.52     62.40 o
   4   5  33    559.31    614.19     45.75 o
  -5   6  33   1149.63   1051.07     73.08 o
  -3   6  33    140.56    136.32     29.10 o
  -1   6  33    571.77    627.72     44.41 o
   1   6  33    497.61    422.85     38.16 o
   3   6  33    278.64    222.45     26.94 o
   5   6  33    407.57    426.54     47.77 o
  -4   7  33    423.61    324.89     38.74 o
  -2   7  33    331.32    313.33     41.58 o
   0   7  33   2356.20   2385.59     82.19 o
   2   7  33     35.77     24.71      6.94 o
   4   7  33    110.10     97.20     22.39 o
  -1   8  33    473.25    448.37     44.53 o
   1   8  33      1.07     -4.10      5.70 <
   1   1  34    682.24    747.07     48.97 o
   0   2  34    133.05     99.84     18.17 o
   2   2  34    782.12    611.43     45.29 o
  -1   3  34   1562.14   1793.30    115.19 o
   1   3  34    167.76    144.95     21.77 o
   3   3  34   1074.61   1182.01     62.16 o
  -2   4  34      9.88     19.65      7.18 <
   0   4  34     33.85     23.65      8.97 <
   2   4  34    231.46    209.65     26.26 o
   4   4  34    293.67    283.15     28.80 o
  -3   5  34   1550.00   1776.79    103.26 o
  -1   5  34   3008.08   3529.56    154.43 o
   1   5  34   1406.00   1505.30     69.32 o
   3   5  34   4834.25   5661.24    130.42 o
   5   5  34     26.09     38.82     13.25 <
  -4   6  34    706.33    738.66     57.31 o
  -2   6  34     13.84     16.23      7.16 <
   0   6  34    629.08    662.18     41.40 o
   2   6  34      2.49     -6.62      4.64 <
   4   6  34      6.83     24.39     11.11 <
  -1   7  34    117.24     98.40     21.71 o
   1   7  34   1386.33   1596.22     86.47 o
   0   1  35    160.79     87.05     20.41 o
  -1   2  35      3.97     12.67      7.48 <
   1   2  35    420.20    343.61     29.48 o
  -2   3  35     10.65      1.84      5.10 <
   0   3  35    522.92    441.73     50.39 o
   2   3  35   1642.87   1607.04     65.52 o
  -3   4  35    779.73    668.98     59.20 o
  -1   4  35    606.58    505.18     54.07 o
   1   4  35   1406.91   1484.51     62.12 o
   3   4  35    332.53    367.90     29.88 o
  -2   5  35      2.22     60.20     18.13 o
   0   5  35     58.44     88.01     22.21 o
   2   5  35      0.21     10.55      3.34 o
  -1   6  35    954.55    929.10     63.34 o
  -1   3  36     16.48     29.92     13.49 <
