# Supplementary material for: Photocrystallographic and spectroscopic studies of a model (N,N,O)-donor square-planar nickel(II) nitro complex: in search of high-conversion and stable photoswitchable materials
Source: IUCrJ. 2020 Oct 29;7(Pt 6):1188–98. doi: 10.1107/S205225252001307X (PMC7642791; doi:10.1107/S205225252001307X)
Supplement: Supplementary file 12 [file m-07-01188-sup12.hkl]

#=======================================================================
data_220K_irr_160K
#=======================================================================

_cell_length_a                           14.8778(3)
_cell_length_b                           14.8778(3)
_cell_length_c                           29.8291(6)
_cell_angle_alpha                        90
_cell_angle_beta                         90
_cell_angle_gamma                        90

# STRUCTURE-FACTOR LIST

loop_
 _refln_index_h
 _refln_index_k
 _refln_index_l
 _refln_F_squared_calc
 _refln_F_squared_meas
 _refln_F_squared_sigma
 _refln_observed_status
   2   2   0   1326.90   1235.63     38.57 o
   2   4   0   1962.58   1571.90     65.32 o
   4   4   0   8399.11   9018.64    151.47 o
  -4   6   0   4939.69   5271.56    121.69 o
  -2   6   0  22745.60  20330.40    202.54 o
   0   6   0  16761.30  16482.90    164.59 o
   2   6   0  48497.40  46969.60    379.82 o
   4   6   0  36679.50  40095.40    515.24 o
   6   6   0    165.34    235.80     33.15 o
  -6   8   0   8040.04   8467.53    212.43 o
  -4   8   0 113965.00 102708.00   1003.70 o
  -2   8   0 188485.00 172128.00   1167.87 o
   0   8   0  11620.90  12365.70    172.14 o
   2   8   0   6445.49   5790.53    164.78 o
   4   8   0   1249.92   1376.35     96.37 o
   6   8   0  32354.40  36990.20    633.26 o
   8   8   0  18603.00  18653.30    252.37 o
  -8  10   0    687.60    573.72     42.27 o
  -6  10   0      0.76      8.45      7.59 <
  -4  10   0  21904.00  19262.20    143.57 o
  -2  10   0   4573.20   3648.90    163.08 o
   0  10   0  18395.20  16005.20    363.13 o
   2  10   0  15824.10  15209.90    256.45 o
   4  10   0   6328.29   6871.70    130.66 o
   6  10   0     73.49    139.43     21.79 o
   8  10   0    738.37    783.17     51.26 o
  10  10   0   1527.94   1591.89     71.69 o
 -10  12   0   1455.86   1776.55    106.63 o
  -8  12   0    165.95    140.08     17.83 o
  -6  12   0    456.75    396.53     18.27 o
  -4  12   0  15349.30  13808.50    130.35 o
  -2  12   0  34832.00  33703.20    226.28 o
   0  12   0  22747.80  25314.30    234.05 o
   2  12   0   2392.17   2524.27     78.91 o
   4  12   0  14703.30  15575.20    216.85 o
   6  12   0  19133.80  20072.20    242.04 o
   8  12   0   2494.81   2813.73     89.85 o
  10  12   0    229.77    295.72     27.49 o
  12  12   0   2177.14   2961.96    122.32 o
 -12  14   0     80.64    112.41     19.86 o
 -10  14   0     11.28     17.11     11.59 <
  -8  14   0    337.11    393.95     32.33 o
  -6  14   0    181.12    182.45     13.73 o
  -4  14   0   3516.66   3415.54     61.17 o
  -2  14   0    887.00    832.45     31.38 o
   0  14   0     10.94     27.96      8.73 o
   2  14   0   9257.65  10566.50    185.40 o
   4  14   0   3122.65   3262.16    101.07 o
   6  14   0   1745.91   1733.19     67.50 o
   8  14   0    934.47    884.05     44.83 o
  10  14   0      7.23     20.72     10.73 <
  12  14   0    816.30    893.11     47.65 o
  -8  16   0   1001.00   1150.42     47.04 o
  -6  16   0   2153.00   2363.49     96.72 o
  -4  16   0   2242.12   1856.95     49.42 o
  -2  16   0   4823.45   4756.08     86.82 o
   0  16   0   6303.50   6450.00    127.35 o
   2  16   0    189.65    260.61     26.16 o
   4  16   0   4344.66   5447.75    171.37 o
   6  16   0   2029.85   2289.50     99.86 o
  -2  18   0    639.11   1260.56     70.41 o
   0  18   0    280.90    304.91     33.33 o
   2  18   0      0.36      8.10      6.28 <
   4  18   0    860.99    958.66     48.44 o
   0   1   1  20673.50  20560.30     56.84 o
  -1   2   1   2838.56   3037.51     30.00 o
   1   2   1  40580.40  39562.50    136.36 o
  -2   3   1  60650.90  61821.80    178.63 o
   0   3   1  58176.90  59142.00    229.47 o
   2   3   1   5957.15   5737.67     71.28 o
  -3   4   1  15860.90  17961.30    132.29 o
   1   4   1  51838.70  51113.10    184.29 o
   3   4   1    425.61    608.01     24.84 o
  -4   5   1  18867.10  18779.90    155.82 o
  -2   5   1    445.08    382.17     16.41 o
   0   5   1 107015.00 112774.00    487.68 o
   2   5   1  19872.90  19163.80    137.50 o
   4   5   1     78.15     82.33     11.15 o
  -5   6   1  35497.20  36951.70    259.82 o
  -3   6   1    513.03    335.80     20.86 o
  -1   6   1  15012.00  15442.50    126.40 o
   1   6   1    152.67    109.17     10.96 o
   3   6   1    613.09    574.72     32.66 o
   5   6   1  10393.10  10535.10    137.71 o
  -6   7   1   2793.80   2898.15     75.79 o
  -4   7   1   8154.71   6943.79    111.06 o
  -2   7   1  30882.90  32616.80    238.15 o
   0   7   1  65395.40  62364.40    249.70 o
   2   7   1    821.54   1026.02     44.55 o
   4   7   1    307.12    272.97     26.14 o
   6   7   1   3067.75   3088.17     89.22 o
  -7   8   1   1248.79   1108.87     41.50 o
  -5   8   1    439.79    500.11     37.48 o
  -3   8   1  53139.10  49036.10    320.32 o
  -1   8   1  76279.70  72519.50    287.52 o
   1   8   1   1179.10    930.21     39.99 o
   3   8   1  15358.60  16141.90    202.70 o
   5   8   1    231.87    197.21     23.02 o
   7   8   1   5848.72   6589.51    119.27 o
  -8   9   1   1095.52    970.76     41.53 o
  -6   9   1   4505.23   4160.84     78.35 o
  -4   9   1      0.21      7.94     12.08 <
  -2   9   1   4125.89   3812.58     80.77 o
   0   9   1  47596.90  46630.70    254.77 o
   2   9   1      0.92     19.27      8.45 <
   4   9   1  15153.20  14657.10    238.78 o
   6   9   1    502.84    525.93     29.12 o
   8   9   1   1490.85   1474.27     48.74 o
  -9  10   1   3479.92   3244.01     73.67 o
  -7  10   1   9724.32   9186.40     97.58 o
  -5  10   1    131.77    127.75      8.85 o
  -3  10   1   5753.06   5275.61    108.52 o
  -1  10   1     78.77     68.60     15.06 o
   1  10   1   1034.54   1057.96     49.56 o
   3  10   1   7805.88   7718.06    154.05 o
   5  10   1  14294.10  15103.30    131.01 o
   7  10   1   5103.73   5263.37     90.88 o
   9  10   1   1201.36   1121.53     42.71 o
 -10  11   1   1842.08   1829.98     61.89 o
  -8  11   1     92.97     91.57      9.82 o
  -6  11   1    748.98    686.66     21.76 o
  -4  11   1   1305.48   1363.94     27.61 o
  -2  11   1   8726.25   8674.95     71.97 o
   0  11   1    333.94    336.59     16.15 o
   2  11   1   2934.32   3365.26     61.08 o
   4  11   1   6048.82   6329.54     93.32 o
   6  11   1    442.50    492.15     26.77 o
   8  11   1   8556.82   8582.96     93.41 o
  10  11   1   1767.74   1740.82     51.02 o
 -11  12   1    127.14    192.62     23.95 o
  -9  12   1   2307.61   2621.71     63.52 o
  -7  12   1    370.44    359.33     13.73 o
  -5  12   1  15053.10  14152.50     84.33 o
  -3  12   1  51061.80  47946.70    181.10 o
  -1  12   1    357.55    296.58     15.53 o
   1  12   1  10681.70  12359.20    124.74 o
   3  12   1      5.69     44.18     12.03 o
   5  12   1    777.41    856.14     30.91 o
   7  12   1   3741.20   3817.54     75.19 o
   9  12   1   2828.30   2910.98     73.04 o
  11  12   1    746.62    872.93     48.35 o
 -12  13   1   4427.58   6502.12    121.14 o
 -10  13   1     28.75     37.15     11.80 o
  -8  13   1   1699.19   1725.65     44.95 o
  -6  13   1    673.45    677.14     17.64 o
  -4  13   1    248.60    239.73     11.01 o
  -2  13   1      9.95      8.66      3.58 <
   0  13   1   4515.95   4769.45     62.78 o
   2  13   1   1306.72   1553.25     41.78 o
   4  13   1   2036.22   2095.78     42.11 o
   6  13   1      3.80      2.82      4.93 <
   8  13   1    532.40    517.20     26.12 o
  10  13   1    880.57   1015.69     48.93 o
  12  13   1     66.94    126.47     16.36 o
 -11  14   1    225.94    388.59     31.54 o
  -9  14   1    607.04    891.24     52.37 o
  -7  14   1    251.75    273.83     13.80 o
  -5  14   1    948.30    933.75     22.23 o
  -3  14   1    222.89    222.84     11.27 o
  -1  14   1   1811.40   1839.94     38.15 o
   1  14   1   2193.93   2349.32     50.30 o
   3  14   1     41.71     50.14      8.47 o
   5  14   1   1389.40   1534.49     41.25 o
   7  14   1    416.69    410.78     22.77 o
   9  14   1   2405.50   2419.62     56.66 o
  11  14   1    387.42    437.10     26.93 o
 -10  15   1      1.22     11.10      5.19 <
  -8  15   1   1378.44   1995.11     73.30 o
  -6  15   1    690.90    645.18     20.00 o
  -4  15   1   2511.09   2416.99     36.36 o
  -2  15   1    805.23    827.44     27.51 o
   0  15   1    389.47    387.80     21.51 o
   2  15   1    111.05    133.33     12.78 o
   4  15   1     24.61     23.79      7.12 o
   6  15   1     19.26     21.93      5.33 o
   8  15   1    614.92    637.47     23.53 o
  10  15   1    150.71    122.51     12.34 o
  -9  16   1     33.13     24.70      5.38 o
  -7  16   1    124.91    123.46     13.34 o
  -5  16   1   5664.34   5959.20     63.99 o
  -3  16   1   2376.75   2148.25     43.92 o
  -1  16   1    253.18    230.98     12.57 o
   1  16   1    109.41     99.46     10.01 o
   3  16   1    121.80    129.10     15.36 o
   5  16   1    876.53   1085.56     51.49 o
   7  16   1     63.89     88.69     12.57 o
  -6  17   1     15.30     22.25      6.45 o
  -4  17   1   2850.26   3570.75     60.99 o
  -2  17   1    203.57    182.26     12.27 o
   0  17   1    111.00    208.82     17.71 o
   2  17   1      4.43     19.62      9.05 <
   4  17   1    779.21    928.89     43.53 o
   6  17   1      2.14      8.64      4.35 <
  -3  18   1    164.85    240.46     30.68 o
  -1  18   1    204.16    301.12     24.05 o
   1  18   1   1049.95   1377.21     48.88 o
   3  18   1     21.40     32.96      7.43 o
   0   2   2  14056.50  14023.80     69.32 o
   2   2   2  89710.80  87665.50    506.10 o
  -1   3   2  54312.90  56583.20    178.84 o
   1   3   2   5995.87   5867.37     58.47 o
   3   3   2  11917.40  11252.90     87.69 o
  -2   4   2  43094.10  44032.90    169.74 o
   0   4   2   5251.66   5445.03     54.35 o
   2   4   2  21991.20  20359.20    122.81 o
   4   4   2    529.68    568.95     25.93 o
  -3   5   2  61099.80  59029.30    219.41 o
  -1   5   2  79416.60  76830.80    239.24 o
   1   5   2  10984.10   9828.11    102.05 o
   3   5   2  34149.10  33417.10    228.35 o
   5   5   2   3629.17   3939.28     80.07 o
  -4   6   2   1695.98   1611.91     45.58 o
  -2   6   2    404.97    551.70     25.28 o
   0   6   2   6932.21   6488.51     81.01 o
   2   6   2   2754.77   2937.91     57.31 o
   4   6   2    177.61    206.75     19.83 o
   6   6   2     54.41    124.81     16.01 o
  -5   7   2   5212.13   5406.43    103.77 o
  -3   7   2  41743.80  41120.40    261.10 o
  -1   7   2  21792.10  21789.50    153.21 o
   1   7   2  10776.00   9743.13    113.43 o
   3   7   2  16036.20  15989.00    186.57 o
   5   7   2    764.05    853.28     47.39 o
   7   7   2  19298.90  20095.50    223.79 o
  -6   8   2    138.79    115.92     19.41 o
  -4   8   2    186.43    306.10     28.38 o
  -2   8   2   2611.14   1999.13     58.94 o
   0   8   2    574.04    687.94     28.44 o
   2   8   2   2931.38   2997.36     81.52 o
   4   8   2    221.89    198.21     24.16 o
   6   8   2   1451.59   1502.32     65.78 o
   8   8   2    101.94     93.37     11.08 o
  -7   9   2   8027.33   7658.96     92.53 o
  -5   9   2   5538.29   4823.78    133.99 o
  -3   9   2  37431.90  33811.40    328.17 o
  -1   9   2   5060.17   4806.95     91.83 o
   1   9   2  19026.90  18715.20    191.29 o
   3   9   2    755.45    667.50     41.88 o
   5   9   2   6494.95   6841.60    153.82 o
   7   9   2  16129.40  16888.80    162.92 o
   9   9   2    237.61    266.55     24.81 o
  -8  10   2   2864.45   3012.05     69.02 o
  -6  10   2   1228.51   1180.72     29.17 o
  -4  10   2   2547.88   2433.49     37.71 o
  -2  10   2    450.38    438.50     33.82 o
   0  10   2    533.24    516.53     40.13 o
   2  10   2   1899.79   1956.84     69.67 o
   4  10   2   2081.74   2416.96     56.91 o
   6  10   2    457.00    534.29     27.35 o
   8  10   2     90.88     87.36     12.71 o
  10  10   2   2582.00   2596.04     65.18 o
  -9  11   2   2100.77   1996.11     56.42 o
  -7  11   2    821.84    744.09     22.77 o
  -5  11   2    325.85    321.09     13.85 o
  -3  11   2   4899.61   4562.09     50.26 o
  -1  11   2   1768.42   1752.76     34.64 o
   1  11   2  20252.10  21451.50    143.39 o
   3  11   2   2554.46   2441.22     54.96 o
   5  11   2  11690.10  12420.10    130.38 o
   7  11   2   5239.54   5461.58    106.45 o
   9  11   2     15.20     15.90      4.54 o
  11  11   2    633.12    648.88     36.06 o
 -10  12   2     33.73     44.30     11.89 o
  -8  12   2   2420.41   2332.70     44.02 o
  -6  12   2    877.55    845.76     18.67 o
  -4  12   2   1170.30   1164.92     27.56 o
  -2  12   2    177.09    222.07     12.73 o
   0  12   2   1575.20   1518.04     39.20 o
   2  12   2      5.02     20.90      7.59 <
   4  12   2   3793.62   3969.68     72.49 o
   6  12   2    613.17    731.96     29.49 o
   8  12   2   1236.67   1252.09     38.04 o
  10  12   2   1382.54   1673.99     68.30 o
  12  12   2    180.75    240.50     24.74 o
 -11  13   2      5.23     35.24     12.69 <
  -9  13   2   1431.95   1439.40     61.17 o
  -7  13   2     17.04     23.14      4.42 o
  -5  13   2   7362.00   7190.27     58.89 o
  -3  13   2   5758.34   5450.03     54.38 o
  -1  13   2    392.50    380.65     15.88 o
   1  13   2    330.89    367.43     18.83 o
   3  13   2   3513.75   3664.19     61.50 o
   5  13   2   6852.09   7481.64     80.07 o
   7  13   2    570.16    570.34     28.49 o
   9  13   2    967.22   1099.86     42.62 o
  11  13   2    467.54    563.03     34.87 o
  13  13   2     71.59     97.77     12.76 o
 -12  14   2     74.74     98.81     13.22 o
 -10  14   2   1411.71   2002.51     75.63 o
  -8  14   2    660.04    769.25     37.66 o
  -6  14   2    373.32    323.09     12.78 o
  -4  14   2    764.39    706.47     18.83 o
  -2  14   2      8.04      8.78      4.03 <
   0  14   2    682.22    708.22     27.51 o
   2  14   2    605.87    549.97     26.75 o
   4  14   2   3758.54   4263.70     73.18 o
   6  14   2     75.02    116.60     12.34 o
   8  14   2    320.63    315.97     18.76 o
  10  14   2    129.44    104.19     14.41 o
  12  14   2     18.10     21.28      4.68 o
  -9  15   2     45.16     51.23     12.36 o
  -7  15   2    711.91    664.83     27.35 o
  -5  15   2    489.65    517.06     16.41 o
  -3  15   2     41.55     41.11      5.61 o
  -1  15   2   1841.58   1976.11     40.29 o
   1  15   2    572.51    664.08     28.03 o
   3  15   2     33.16     54.19      8.43 o
   5  15   2     54.45     76.47     11.48 o
   7  15   2   1452.17   1482.49     38.69 o
   9  15   2   2143.85   2041.27     54.66 o
  -8  16   2    188.81    242.06     17.67 o
  -6  16   2    635.11    555.52     20.48 o
  -4  16   2   2686.65   2647.50     47.53 o
  -2  16   2    376.00    332.14     17.71 o
   0  16   2   2650.25   2666.89     57.61 o
   2  16   2     47.22     47.14      8.85 o
   4  16   2    373.56    365.18     31.22 o
   6  16   2    116.68    140.41     17.90 o
   8  16   2    233.73    177.12     14.08 o
  -7  17   2   1212.05   1299.44     41.25 o
  -5  17   2    693.44    768.02     36.50 o
  -3  17   2     37.91     46.81      6.56 o
  -1  17   2    135.67    146.88     12.34 o
   1  17   2    127.43    129.91     13.69 o
   3  17   2   2706.51   3300.83     84.80 o
   5  17   2   1049.42   1187.87     45.41 o
  -2  18   2     35.36     63.34     11.22 o
   0  18   2   1284.96   1596.67     53.61 o
   2  18   2    468.83    485.08     27.77 o
   4  18   2     99.42     99.81     15.74 o
   0   1   3  16654.00  16569.00     84.43 o
  -1   2   3  18557.80  19452.30    107.10 o
   1   2   3  18988.30  19128.90    116.18 o
  -2   3   3   7619.96   7820.30     71.30 o
   0   3   3   1003.03    980.56     22.58 o
   2   3   3   8549.81   7928.75     84.94 o
  -3   4   3   4473.90   4632.27     59.61 o
  -1   4   3  14829.30  14995.10    107.40 o
   1   4   3    745.01    831.61     25.91 o
   3   4   3   5119.37   5005.64     75.35 o
  -4   5   3  25696.80  26063.70    195.39 o
  -2   5   3   4039.61   3893.08     60.68 o
   0   5   3   4592.12   4088.21     54.61 o
   2   5   3   8324.47   8369.37     98.72 o
   4   5   3  23761.20  24764.80    188.99 o
  -5   6   3  26520.10  26158.10    209.05 o
  -3   6   3    105.93     77.61     11.41 o
  -1   6   3  22421.00  21314.60    130.12 o
   1   6   3      0.89     31.96      6.75 o
   3   6   3   1264.73    914.57     38.85 o
   5   6   3     60.85    179.45     18.83 o
  -6   7   3   5688.80   5471.21    104.75 o
  -4   7   3     33.09     67.57     12.48 o
  -2   7   3      4.80     25.67      7.40 o
   0   7   3  21236.00  20046.20    157.05 o
   2   7   3   5704.18   5448.56    100.26 o
   4   7   3    525.20    791.71     40.29 o
   6   7   3   2891.33   3115.89     84.87 o
  -7   8   3  13977.00  13993.30    153.45 o
  -5   8   3     22.72     45.20      9.85 o
  -3   8   3  21748.90  21621.20    248.18 o
  -1   8   3    569.11    478.49     26.47 o
   1   8   3  11931.10  11261.70    157.22 o
   3   8   3  16377.00  16218.60    190.80 o
   5   8   3    214.23    251.26     28.44 o
   7   8   3    824.91    785.52     36.92 o
  -8   9   3   1790.89   1698.46     50.77 o
  -6   9   3   3148.39   2589.82     51.49 o
  -4   9   3   7817.86   7216.23    159.50 o
  -2   9   3   7795.20   6587.39    135.45 o
   0   9   3   3542.05   3610.14     80.59 o
   2   9   3  25541.00  25592.70    259.98 o
   4   9   3   9028.67   9287.31    150.16 o
   6   9   3   2807.52   3048.85     66.25 o
   8   9   3    560.74    631.66     32.77 o
  -9  10   3    279.52    298.88     19.93 o
  -7  10   3   1584.23   1420.48     38.97 o
  -5  10   3    113.30    111.96      8.78 o
  -3  10   3   3507.44   3081.81     55.35 o
  -1  10   3    692.63    658.12     51.02 o
   1  10   3   2610.71   2385.40     73.60 o
   3  10   3   3587.10   3687.16     85.66 o
   5  10   3   6372.61   6202.10     97.02 o
   7  10   3   7246.04   7564.22    113.55 o
   9  10   3   3139.65   3295.15     65.88 o
 -10  11   3   1037.28   1033.52     58.36 o
  -8  11   3   6633.06   6595.67     79.19 o
  -6  11   3   2726.93   2652.97     44.83 o
  -4  11   3   8863.26   8187.31     69.48 o
  -2  11   3   7099.81   6502.54     66.88 o
   0  11   3     17.44     48.88      6.56 o
   2  11   3      7.61     33.36      8.17 o
   4  11   3      7.25     22.77      6.91 o
   6  11   3   4159.37   4376.99     81.66 o
   8  11   3   4667.28   4799.64     98.63 o
  10  11   3     16.08     18.67      8.40 <
 -11  12   3    294.90    320.83     24.67 o
  -9  12   3   2823.72   2732.25     90.60 o
  -7  12   3    110.01     80.49      7.54 o
  -5  12   3   7092.98   6617.25     57.15 o
  -3  12   3   1011.30    929.44     26.21 o
  -1  12   3   4581.83   4426.22     61.17 o
   1  12   3   1374.13   1435.73     41.36 o
   3  12   3   6045.07   6553.36    103.47 o
   5  12   3    740.48    778.84     32.82 o
   7  12   3      5.40      5.66      4.38 <
   9  12   3   3181.22   3502.29     81.54 o
  11  12   3    471.74    524.18     30.10 o
 -12  13   3    221.86    337.48     27.35 o
 -10  13   3     16.99     42.88     14.41 <
  -8  13   3    131.86    122.00      9.66 o
  -6  13   3     58.05     56.80      5.77 o
  -4  13   3   7740.62   7503.42     61.15 o
  -2  13   3   2484.76   2608.35     40.57 o
   0  13   3  14043.20  14630.00    127.40 o
   2  13   3  11272.20  12880.60    120.88 o
   4  13   3    621.80    611.36     27.28 o
   6  13   3    189.32    207.63     16.20 o
   8  13   3     23.78     26.79      7.01 o
  10  13   3    342.03    377.26     23.98 o
  12  13   3   2262.40   2995.29     75.74 o
 -11  14   3    431.65    602.70     37.20 o
  -9  14   3   3429.13   5047.49    122.30 o
  -7  14   3    123.08    131.17      9.68 o
  -5  14   3   2159.25   1967.41     32.26 o
  -3  14   3     90.73    106.38      8.59 o
  -1  14   3   2694.47   2844.68     50.23 o
   1  14   3    790.11    799.21     25.33 o
   3  14   3   2518.29   2980.79     79.98 o
   5  14   3   1394.47   1404.51     44.86 o
   7  14   3   2281.95   2387.05     54.14 o
   9  14   3    222.84    198.28     16.67 o
  11  14   3     88.80     84.29     11.69 o
 -10  15   3    613.46    916.48     44.67 o
  -8  15   3    293.30    410.94     32.54 o
  -6  15   3     15.94      1.86      3.05 <
  -4  15   3    464.70    471.67     17.04 o
  -2  15   3     12.95     18.48      3.91 o
   0  15   3    297.11    346.97     16.90 o
   2  15   3   2379.30   2604.55     62.06 o
   4  15   3   4529.43   4826.76     96.67 o
   6  15   3   4383.83   4739.79    111.36 o
   8  15   3     52.42     34.36      6.59 o
  10  15   3   1300.89   1255.14     38.71 o
  -9  16   3    146.31    185.03     18.02 o
  -7  16   3    811.56    783.56     37.43 o
  -5  16   3   1557.45   1642.38     36.92 o
  -3  16   3   1366.77   1359.59     35.03 o
  -1  16   3   1559.30   1463.36     33.99 o
   1  16   3   1572.23   1698.81     53.33 o
   3  16   3    696.15    846.02     38.24 o
   5  16   3      0.91     -2.79      7.19 <
   7  16   3   2207.89   2059.14     51.77 o
  -6  17   3    518.31    548.07     28.82 o
  -4  17   3   1050.80   1015.97     33.43 o
  -2  17   3      6.90      9.40      3.68 <
   0  17   3   2033.88   2265.05     72.30 o
   2  17   3   2383.56   2669.75     61.43 o
   4  17   3    199.74    275.51     22.91 o
   6  17   3      2.41     14.39      5.07 <
  -3  18   3    802.36   1260.82     69.79 o
  -1  18   3    137.19    163.69     17.13 o
   1  18   3   1656.99   2068.43     58.50 o
   3  18   3    161.62    149.95     14.48 o
   0   0   4     83.73     74.19      8.59 o
   1   1   4  20809.10  21671.40    113.85 o
   0   2   4  11733.10  12669.20     87.66 o
   2   2   4    559.17    711.52     24.72 o
  -1   3   4    705.67    798.65     24.05 o
   1   3   4  55962.10  52884.20    186.89 o
   3   3   4    177.45    160.36     12.66 o
  -2   4   4   3958.78   3302.81     46.53 o
   0   4   4  16934.00  17662.30    133.77 o
   2   4   4    366.23    447.58     22.63 o
   4   4   4   1643.30   1418.13     40.13 o
  -3   5   4   5067.00   5307.36     71.74 o
  -1   5   4  11638.30  12229.40    108.61 o
   1   5   4   2163.37   1825.44     45.90 o
   3   5   4   1065.59   1069.81     39.90 o
   5   5   4  25414.20  25755.50    197.14 o
  -4   6   4   9903.35  10277.20    132.33 o
  -2   6   4   9367.79   8826.09     94.39 o
   0   6   4  14195.40  13691.90    127.33 o
   2   6   4  41853.50  40916.90    252.77 o
   4   6   4   9399.42   8592.92    118.95 o
   6   6   4     39.01     65.08     13.11 o
  -5   7   4  12353.40  11990.00    167.25 o
  -3   7   4   6686.49   6734.80    115.01 o
  -1   7   4  15920.90  15020.90    137.64 o
   1   7   4  12445.40  11668.20    141.48 o
   3   7   4   8229.51   8977.84    148.63 o
   5   7   4    955.30    991.06     45.72 o
   7   7   4     52.52     70.88     15.92 o
  -6   8   4   2588.02   2754.88     93.55 o
  -4   8   4  11168.90  10697.50    160.92 o
  -2   8   4   1967.49   1541.36     61.43 o
   0   8   4   5962.38   6375.68    113.85 o
   2   8   4     28.02     90.18     14.41 o
   4   8   4    346.46    388.48     30.14 o
   6   8   4   6472.04   6675.54    138.59 o
   8   8   4  12333.60  12211.80    125.33 o
  -7   9   4   2683.43   2418.29     52.28 o
  -5   9   4   1234.06   1170.95     52.51 o
  -3   9   4   1150.65   1084.61     56.15 o
  -1   9   4   4723.86   3919.57    117.06 o
   1   9   4   7818.66   7769.09    123.35 o
   3   9   4  11396.10  11663.70    183.66 o
   5   9   4  15044.00  15813.30    237.90 o
   7   9   4    358.71    427.30     27.79 o
   9   9   4   3827.81   3966.70     75.49 o
  -8  10   4    118.37     99.49     12.59 o
  -6  10   4   2418.37   2334.23     45.72 o
  -4  10   4   7233.75   6562.43     62.94 o
  -2  10   4   1349.05   1196.44     68.78 o
   0  10   4   7943.69   7655.87    198.04 o
   2  10   4   7777.98   7643.30    138.06 o
   4  10   4   1754.26   1882.63     47.02 o
   6  10   4   1168.02   1166.24     46.58 o
   8  10   4    141.30    175.58     22.11 o
  10  10   4   1929.57   1852.69     80.96 o
  -9  11   4    179.47    181.38     15.60 o
  -7  11   4   1627.20   1505.19     31.24 o
  -5  11   4   9122.56   8511.59     75.74 o
  -3  11   4   1430.85   1317.62     28.86 o
  -1  11   4   3765.02   3726.08     53.82 o
   1  11   4    644.60    687.31     27.70 o
   3  11   4      0.27      6.52      7.61 <
   5  11   4   1304.21   1362.94     41.53 o
   7  11   4   1907.36   1897.41     50.07 o
   9  11   4   2824.20   3057.49     79.31 o
  11  11   4    294.58    338.62     26.58 o
 -10  12   4   5939.52   7865.41    159.17 o
  -8  12   4     93.70     71.55      8.05 o
  -6  12   4   3143.09   2853.13     41.81 o
  -4  12   4    224.37    203.07     11.87 o
  -2  12   4   5052.90   4985.86     65.08 o
   0  12   4      1.52      6.75      6.05 <
   2  12   4   2721.46   2891.70     62.99 o
   4  12   4     77.14     86.36     10.36 o
   6  12   4   8178.28   7849.14    124.84 o
   8  12   4   2966.83   3238.70     80.19 o
  10  12   4    361.69    377.86     22.65 o
  12  12   4   1257.72   1553.84     61.94 o
 -11  13   4   1378.66   1714.57     60.03 o
  -9  13   4    221.60    203.47     19.53 o
  -7  13   4    768.95    768.20     23.44 o
  -5  13   4    349.87    355.21     13.87 o
  -3  13   4   1113.48   1151.74     26.93 o
  -1  13   4   4502.19   4903.04     60.17 o
   1  13   4   1208.45   1370.20     36.29 o
   3  13   4   4852.54   5607.94     72.00 o
   5  13   4    158.90    179.26     13.83 o
   7  13   4    141.93    175.09     15.74 o
   9  13   4     70.97     87.99     10.40 o
  11  13   4    612.68    683.01     38.64 o
  13  13   4   1031.44   1423.46     44.41 o
 -12  14   4   1160.94   1681.77     50.02 o
 -10  14   4     66.80     73.77     12.06 o
  -8  14   4   1393.58   1404.54     32.89 o
  -6  14   4    464.66    482.75     17.99 o
  -4  14   4   1698.85   1697.48     32.31 o
  -2  14   4   2107.69   2184.00     40.90 o
   0  14   4    146.31    159.50     11.50 o
   2  14   4      0.03      3.93      4.26 <
   4  14   4   1719.14   1813.31     60.38 o
   6  14   4    388.44    424.37     21.02 o
   8  14   4   1312.89   1321.46     44.58 o
  10  14   4   2803.99   3145.68     75.74 o
  12  14   4    323.38    400.79     31.35 o
  -9  15   4    816.65   1208.26     53.56 o
  -7  15   4   2340.22   2254.28     53.24 o
  -5  15   4      1.58      6.87      3.86 <
  -3  15   4   1877.05   1970.39     38.48 o
  -1  15   4     46.73     43.92      5.84 o
   1  15   4     25.08     38.34      6.22 o
   3  15   4    434.16    435.57     23.65 o
   5  15   4    305.42    347.76     20.95 o
   7  15   4    731.83    796.62     33.17 o
   9  15   4      4.11      4.24      4.07 <
  -8  16   4    305.35    341.64     26.07 o
  -6  16   4     12.63     16.71      4.24 o
  -4  16   4    398.64    371.39     16.34 o
  -2  16   4     71.39     54.17      7.45 o
   0  16   4    810.29    845.11     31.61 o
   2  16   4    413.60    433.64     23.44 o
   4  16   4    663.51    802.14     35.68 o
   6  16   4     90.86     85.27     10.27 o
   8  16   4   1805.62   1607.96     43.46 o
  -7  17   4     26.74     52.12      8.24 o
  -5  17   4    961.85   1103.21     33.17 o
  -3  17   4    989.07   1104.30     26.54 o
  -1  17   4   1013.50   1165.76     30.49 o
   1  17   4   2091.68   2503.25     74.02 o
   3  17   4     46.37     60.20     11.45 o
   5  17   4     47.64     56.17      9.29 o
  -2  18   4    103.71    187.27     17.90 o
   0  18   4      0.04      1.82      4.68 <
   2  18   4     17.50     29.66      7.26 o
   4  18   4    542.08    602.72     38.08 o
   0   1   5   8636.67   8769.09     72.07 o
  -1   2   5  25209.00  25895.20    167.81 o
   1   2   5  28338.10  28840.90    133.03 o
  -2   3   5  10216.70  10041.10    119.83 o
   0   3   5   3836.96   4220.47     55.38 o
   2   3   5     19.68     39.69     10.15 o
  -3   4   5   2932.78   2534.65     56.47 o
  -1   4   5  31393.30  31162.60    188.48 o
   1   4   5   9135.11   8474.32     83.54 o
   3   4   5   1332.53   1397.51     38.06 o
  -4   5   5  14089.20  14912.70    152.89 o
  -2   5   5  36910.50  36655.10    227.47 o
   0   5   5  15303.00  14696.20    135.61 o
   2   5   5   9151.17   8476.16    102.28 o
   4   5   5  10194.90   9824.34    120.88 o
  -5   6   5  10021.60   9818.48    153.98 o
  -3   6   5   1286.10   1581.63     50.05 o
  -1   6   5    476.98    460.52     27.89 o
   1   6   5      5.63      9.54      5.19 <
   3   6   5  14120.10  13513.00    142.57 o
   5   6   5   6258.82   5930.73    106.03 o
  -6   7   5     13.58     17.88      9.40 <
  -4   7   5    773.19    549.09     34.38 o
  -2   7   5   3098.95   2958.95     72.90 o
   0   7   5  12925.60  11945.20    156.40 o
   2   7   5   5186.64   5160.09     99.42 o
   4   7   5   3731.52   3415.12     80.87 o
   6   7   5  10369.00  10938.70    161.34 o
  -7   8   5    718.18    738.43     27.77 o
  -5   8   5    836.12    779.23     45.51 o
  -3   8   5   5311.64   4761.83    119.67 o
  -1   8   5   2855.65   2226.83     66.71 o
   1   8   5   1236.78    976.44     42.99 o
   3   8   5   4277.74   4594.47    102.37 o
   5   8   5      9.69     17.30     12.22 <
   7   8   5  10374.00  10503.70    128.77 o
  -8   9   5   2712.14   2829.21     59.22 o
  -6   9   5   1119.06    968.22     30.28 o
  -4   9   5   5606.12   4870.33    123.67 o
  -2   9   5    994.76    954.91     58.36 o
   0   9   5   2201.81   1898.30     68.78 o
   2   9   5     22.89     46.04     11.38 o
   4   9   5   3759.02   3478.34     99.44 o
   6   9   5   2578.93   2728.97     73.91 o
   8   9   5   5938.91   5810.13     88.38 o
  -9  10   5   5884.89   5675.05     81.80 o
  -7  10   5   2216.70   2107.70     50.72 o
  -5  10   5    563.44    512.36     20.07 o
  -3  10   5    666.23    568.09     20.97 o
  -1  10   5    474.72    482.35     44.76 o
   1  10   5   7580.86   7623.42    149.81 o
   3  10   5   2148.69   2058.19     46.79 o
   5  10   5    202.74    222.65     16.46 o
   7  10   5    948.41   1024.14     44.81 o
   9  10   5    108.05    111.29     15.06 o
 -10  11   5    975.36    980.09     44.76 o
  -8  11   5    349.23    340.27     20.11 o
  -6  11   5   1534.18   1400.58     36.10 o
  -4  11   5   7988.97   7511.43     73.46 o
  -2  11   5   3502.64   3229.62     50.05 o
   0  11   5   4243.62   4425.38     61.20 o
   2  11   5   1664.88   1479.93     38.27 o
   4  11   5   9136.93   9610.35    121.21 o
   6  11   5   1402.46   1456.28     55.38 o
   8  11   5   4516.20   4950.57    102.47 o
  10  11   5     38.27     44.11      9.47 o
 -11  12   5    540.80    567.88     38.48 o
  -9  12   5   2599.00   2552.48     54.56 o
  -7  12   5      4.67      8.73      4.10 <
  -5  12   5    303.49    289.04     12.08 o
  -3  12   5   2193.51   2035.89     41.55 o
  -1  12   5     58.76     43.16      6.63 o
   1  12   5    433.51    403.40     19.83 o
   3  12   5   2301.65   2440.26     62.08 o
   5  12   5   5221.82   5246.52     75.49 o
   7  12   5    197.82    220.04     17.09 o
   9  12   5    118.40    104.31     12.55 o
  11  12   5    109.58     96.83     14.69 o
 -12  13   5    235.90    387.80     27.93 o
 -10  13   5   1785.82   1734.86     62.15 o
  -8  13   5    992.59   1038.85     28.75 o
  -6  13   5   3164.52   3030.14     44.53 o
  -4  13   5     30.64     40.62      4.80 o
  -2  13   5   3508.18   3571.38     51.14 o
   0  13   5   1460.61   1529.88     35.99 o
   2  13   5   1882.36   2084.61     44.34 o
   4  13   5    514.47    527.28     28.61 o
   6  13   5   3021.82   3090.84     65.62 o
   8  13   5   1405.25   1481.09     45.00 o
  10  13   5   2462.36   2760.77     55.47 o
  12  13   5    511.59    616.50     33.08 o
 -11  14   5    165.55    191.97     15.20 o
  -9  14   5    952.99   1057.52     35.52 o
  -7  14   5     23.81     36.20      5.00 o
  -5  14   5   1257.41   1226.30     27.37 o
  -3  14   5      0.68      7.87      3.72 <
  -1  14   5   1566.00   1599.34     33.26 o
   1  14   5   1506.71   1584.21     37.83 o
   3  14   5      1.86      5.75      5.98 <
   5  14   5      2.88      6.84      5.12 <
   7  14   5     61.59     78.54     10.01 o
   9  14   5    873.66    914.76     34.87 o
  11  14   5    261.36    297.51     21.11 o
 -10  15   5     14.50     17.78      4.33 o
  -8  15   5   1925.11   1998.62     61.69 o
  -6  15   5    526.05    532.66     18.74 o
  -4  15   5   4575.23   4456.32     62.76 o
  -2  15   5    174.32    172.49     10.94 o
   0  15   5    717.82    722.53     24.32 o
   2  15   5   4290.50   4714.33     93.90 o
   4  15   5      1.34      8.17      3.54 <
   6  15   5   1871.34   1947.18     54.21 o
   8  15   5     25.69     27.28      6.89 o
  10  15   5    473.99    484.70     35.08 o
  -9  16   5     17.90     24.65      6.98 o
  -7  16   5      9.38     13.62      4.96 <
  -5  16   5      2.52     -0.35      3.47 <
  -3  16   5     13.99     20.69      3.72 o
  -1  16   5     53.25     65.34      7.91 o
   1  16   5     58.02     83.05     10.80 o
   3  16   5   1099.56   1267.01     45.13 o
   5  16   5    586.78    624.93     28.33 o
   7  16   5      6.98      5.54      3.10 <
  -6  17   5      1.52      9.45      4.33 <
  -4  17   5   2148.92   1970.20     39.11 o
  -2  17   5    188.93    199.81     15.08 o
   0  17   5   4761.44   5290.93     72.63 o
   2  17   5      0.03      9.78      5.75 <
   4  17   5   3716.65   4281.23     87.66 o
   6  17   5    283.83    361.24     32.26 o
  -3  18   5     23.24     34.05     13.57 <
  -1  18   5     38.97     37.85      7.84 o
   1  18   5    158.76    190.55     16.90 o
   3  18   5    154.05    239.48     17.34 o
   1   1   6  61199.70  67432.00    217.60 o
   0   2   6  15538.90  16010.30     91.41 o
   2   2   6  24617.90  24663.00    178.96 o
  -1   3   6  15165.20  16528.70    130.00 o
   1   3   6  26220.90  26085.40    142.90 o
   3   3   6    138.74    142.62     12.73 o
  -2   4   6   3878.35   3711.81     60.47 o
   0   4   6  10878.40  10379.30    105.96 o
   2   4   6  17993.10  17745.60    136.13 o
   4   4   6  23457.70  24359.90    186.48 o
  -3   5   6  59769.20  65843.90    291.62 o
  -1   5   6  46826.00  46127.30    263.29 o
   1   5   6   7141.23   7249.02    102.77 o
   3   5   6  30604.40  31027.80    181.17 o
   5   5   6   4430.03   4454.06     95.65 o
  -4   6   6  55886.20  57419.50    322.16 o
  -2   6   6   4600.32   3945.85     75.37 o
   0   6   6  37697.00  36358.30    235.36 o
   2   6   6   1132.92   1121.09     40.85 o
   4   6   6   1223.63   1447.37     50.95 o
   6   6   6   9984.90   9575.65    146.65 o
  -5   7   6   3267.80   3470.85     95.27 o
  -3   7   6    998.73    545.27     33.22 o
  -1   7   6   1494.92   1426.37     49.79 o
   1   7   6  46086.70  47610.40    291.55 o
   3   7   6   7789.80   8155.66    116.74 o
   5   7   6   1749.06   1868.57     65.20 o
   7   7   6   2339.34   2289.66     78.63 o
  -6   8   6      1.58     27.37     13.04 <
  -4   8   6   2405.69   2425.46     78.24 o
  -2   8   6      4.88     50.37     12.83 o
   0   8   6  38324.90  35158.40    292.34 o
   2   8   6   2151.04   2172.53     76.49 o
   4   8   6  32309.60  34630.70    311.59 o
   6   8   6   2265.58   2144.15     79.86 o
   8   8   6    464.16    512.10     24.26 o
  -7   9   6     30.82     41.22      6.59 o
  -5   9   6    642.30    605.96     24.88 o
  -3   9   6   2882.21   2530.49     96.39 o
  -1   9   6   2467.81   2316.59     99.25 o
   1   9   6   2161.03   1959.12     76.70 o
   3   9   6    303.62    227.70     27.47 o
   5   9   6   8943.47   9798.27    147.51 o
   7   9   6   3451.54   3512.26     77.84 o
   9   9   6   1689.54   1620.83     45.95 o
  -8  10   6   2052.23   1793.97     43.27 o
  -6  10   6  10303.20   9571.16     99.77 o
  -4  10   6    341.12    309.12     13.66 o
  -2  10   6   3076.29   2919.64     48.25 o
   0  10   6   2030.54   2024.48     56.31 o
   2  10   6    349.82    435.87     22.77 o
   4  10   6  12663.40  13579.60    135.29 o
   6  10   6   1785.06   1794.71     61.20 o
   8  10   6   7484.24   7792.55    113.73 o
  10  10   6   2539.63   2487.26     58.94 o
  -9  11   6    129.60    113.45     11.78 o
  -7  11   6     74.04     77.82      7.96 o
  -5  11   6   1577.52   1436.75     34.71 o
  -3  11   6      5.48     23.93      6.28 o
  -1  11   6   2647.61   2799.81     49.35 o
   1  11   6   3817.36   4114.19     67.88 o
   3  11   6   4555.58   4953.31     79.68 o
   5  11   6     34.18     35.96     11.80 o
   7  11   6    359.16    381.24     26.51 o
   9  11   6     34.62     33.82      8.87 o
  11  11   6   1028.71   1081.65     57.19 o
 -10  12   6    176.14    177.02     14.08 o
  -8  12   6     58.87     61.94      8.15 o
  -6  12   6   3152.07   3045.43     46.95 o
  -4  12   6     97.60     79.79      8.45 o
  -2  12   6   9753.61   9704.77     95.34 o
   0  12   6     30.85     35.61      8.71 o
   2  12   6   6043.67   6669.88     96.48 o
   4  12   6    454.05    544.71     34.31 o
   6  12   6     18.02     27.91      6.68 o
   8  12   6   2451.82   2487.49     63.94 o
  10  12   6    905.76    935.49     40.64 o
  12  12   6   3232.19   4393.38    101.63 o
 -11  13   6     56.16     59.40     10.38 o
  -9  13   6     56.09     65.43      7.50 o
  -7  13   6    887.37    880.75     25.19 o
  -5  13   6    172.73    155.82      9.85 o
  -3  13   6      8.33     12.59      4.03 o
  -1  13   6    254.37    300.42     15.06 o
   1  13   6    176.18    213.83     14.53 o
   3  13   6    584.32    637.75     26.70 o
   5  13   6    647.54    713.38     32.82 o
   7  13   6    133.01    154.31     15.18 o
   9  13   6     15.70     12.50      5.33 <
  11  13   6    121.36    125.23     12.73 o
 -10  14   6      0.61      7.03      4.49 <
  -8  14   6   6156.24   6473.00     61.73 o
  -6  14   6    738.14    700.21     21.53 o
  -4  14   6    786.65    745.81     22.11 o
  -2  14   6    223.82    241.85     13.06 o
   0  14   6    239.17    226.14     14.32 o
   2  14   6   3835.06   4158.69     59.61 o
   4  14   6    396.09    443.60     25.30 o
   6  14   6    518.61    604.79     28.07 o
   8  14   6    254.59    265.73     19.62 o
  10  14   6     63.06     65.34      8.43 o
  -9  15   6      0.52     -2.63      4.19 <
  -7  15   6      4.72      8.05      3.05 <
  -5  15   6    738.72    749.16     22.93 o
  -3  15   6    431.39    425.39     18.11 o
  -1  15   6    236.81    243.06     15.36 o
   1  15   6    531.25    543.36     22.46 o
   3  15   6    522.33    486.78     24.77 o
   5  15   6    141.48    141.27     12.99 o
   7  15   6     19.96     21.79      7.24 o
   9  15   6    561.47    525.93     27.49 o
  -8  16   6    999.65   1376.63     51.96 o
  -6  16   6      0.41      3.93      3.40 <
  -4  16   6   3462.56   3767.73     55.89 o
  -2  16   6     81.36     71.39      7.47 o
   0  16   6   2598.75   2725.92     64.90 o
   2  16   6      6.21      2.16      5.10 <
   4  16   6     32.22     44.09      6.22 o
   6  16   6   1787.63   1627.09     48.00 o
   8  16   6    470.99    503.14     23.93 o
  -5  17   6    142.62    125.81     10.59 o
  -3  17   6    247.04    227.16     13.31 o
  -1  17   6    458.16    418.76     21.69 o
   1  17   6    216.44    257.01     18.11 o
   3  17   6   1336.10   1465.08     41.20 o
   5  17   6    174.88    167.69     15.74 o
  -2  18   6     26.29     46.79      7.50 o
   0  18   6   1327.73   1819.52     51.91 o
   2  18   6    119.65    138.13     13.57 o
   0   1   7  19728.00  21363.90    118.74 o
  -1   2   7  23250.90  24012.10    150.49 o
   1   2   7  18855.20  19332.80    131.87 o
  -2   3   7   2484.15   2596.29     68.60 o
   0   3   7   7579.24   7253.03     74.67 o
   2   3   7   3800.34   4332.30    104.68 o
  -3   4   7  26353.50  28399.80    228.61 o
  -1   4   7   4153.02   3669.19     68.83 o
   1   4   7   2300.97   2510.70     50.28 o
   3   4   7  12342.10  12235.60    147.81 o
  -4   5   7     28.13      7.63      8.57 <
  -2   5   7   5176.43   6346.98     94.76 o
   0   5   7  13641.40  13083.60    145.65 o
   2   5   7   2056.82   1561.63     46.51 o
   4   5   7   3888.64   3770.22     79.47 o
  -5   6   7   9507.72   9609.35    131.68 o
  -3   6   7  20642.90  22716.00    206.15 o
  -1   6   7  23894.90  23002.20    215.08 o
   1   6   7  23321.20  24261.40    195.72 o
   3   6   7  13022.00  12348.20    141.36 o
   5   6   7   8013.57   9639.33    151.74 o
  -6   7   7  19690.00  19866.20    237.59 o
  -4   7   7   8055.09   8469.39    163.01 o
  -2   7   7  13748.30  15845.80    190.71 o
   0   7   7   6082.89   6374.80    124.28 o
   2   7   7   3400.16   4698.40    115.46 o
   4   7   7  38856.80  38850.40    288.57 o
   6   7   7   4059.22   5370.38    109.94 o
  -7   8   7   9195.51   8744.88     94.25 o
  -5   8   7   2738.27   2573.15     90.78 o
  -3   8   7   5833.81   4892.65    139.29 o
  -1   8   7    398.53    363.24     29.66 o
   1   8   7   1115.37   1511.26     68.23 o
   3   8   7    973.31    783.73     46.60 o
   5   8   7  29248.40  32691.90    350.63 o
   7   8   7  10833.00  10899.90    123.72 o
  -8   9   7    407.92    409.12     22.65 o
  -6   9   7    240.66    238.08     15.39 o
  -4   9   7   8273.72   7511.06    135.08 o
  -2   9   7   1854.13   1524.88     81.63 o
   0   9   7   3002.68   3060.82     94.62 o
   2   9   7  13750.80  14086.90    225.46 o
   4   9   7   1360.06   1568.69     64.90 o
   6   9   7    340.55    242.11     22.25 o
   8   9   7   2550.36   2732.63     61.89 o
  -9  10   7     98.03     88.80      9.40 o
  -7  10   7    862.64    927.95     33.26 o
  -5  10   7     17.77     16.95      5.17 o
  -3  10   7   2797.36   2597.01     45.27 o
  -1  10   7    398.79    415.29     19.37 o
   1  10   7   7395.20   7276.07     93.44 o
   3  10   7    198.34    294.32     18.23 o
   5  10   7   8374.23   8641.22    123.32 o
   7  10   7    312.86    311.55     22.97 o
   9  10   7    188.34    166.99     15.22 o
 -10  11   7   3362.52   3600.97     78.21 o
  -8  11   7   1647.23   1613.54     44.53 o
  -6  11   7      6.90     19.13      6.12 o
  -4  11   7    354.03    321.93     15.81 o
  -2  11   7    144.67    122.90      9.92 o
   0  11   7   1417.97   1381.37     36.94 o
   2  11   7   3737.34   3758.28     62.83 o
   4  11   7    562.38    673.25     31.96 o
   6  11   7   2632.23   2724.06     76.89 o
   8  11   7    152.20    179.14     17.92 o
  10  11   7     52.36     63.57      9.78 o
 -11  12   7   1634.67   1591.87     59.01 o
  -9  12   7   1760.20   1799.65     46.90 o
  -7  12   7    606.36    628.42     23.16 o
  -5  12   7   3600.39   3305.27     47.51 o
  -3  12   7    830.72    786.08     28.79 o
  -1  12   7     24.29     44.93      7.31 o
   1  12   7    436.86    466.95     22.58 o
   3  12   7    246.09    284.92     21.00 o
   5  12   7   7582.84   7230.10    182.12 o
   7  12   7   2124.03   2228.62     62.17 o
   9  12   7    389.42    407.45     25.26 o
  11  12   7    467.43    581.42     39.22 o
 -12  13   7    109.86    130.47     14.59 o
 -10  13   7     43.67     27.47      5.17 o
  -8  13   7    121.68    138.73     10.78 o
  -6  13   7    909.79    930.30     26.63 o
  -4  13   7   2792.85   2649.88     46.37 o
  -2  13   7    502.10    526.60     18.65 o
   0  13   7    564.04    589.22     21.02 o
   2  13   7     23.45     41.83      6.77 o
   4  13   7   1791.98   2043.62     80.52 o
   6  13   7    711.90    721.04     34.01 o
   8  13   7    183.17    165.66     15.22 o
  10  13   7    328.78    374.60     20.39 o
  12  13   7    155.48    214.90     18.62 o
 -11  14   7    219.20    329.54     23.72 o
  -9  14   7   2550.29   2641.50     39.29 o
  -7  14   7    188.68    167.50      9.68 o
  -5  14   7   1104.64   1107.12     30.12 o
  -3  14   7      1.29     10.94      4.07 <
  -1  14   7   1539.78   1518.97     32.61 o
   1  14   7    213.69    241.97     16.11 o
   3  14   7    703.84    692.85     28.14 o
   5  14   7     10.60     17.60      4.93 o
   7  14   7      5.46     18.83      9.40 <
   9  14   7   1251.25   1228.88     39.20 o
  11  14   7    264.33    355.63     32.08 o
 -10  15   7    266.58    363.24     36.85 o
  -8  15   7     21.22     34.19      5.24 o
  -6  15   7    363.44    387.59     15.85 o
  -4  15   7    940.12    906.79     24.12 o
  -2  15   7    820.39    778.91     24.67 o
   0  15   7   1881.79   1927.81     42.11 o
   2  15   7    314.25    293.02     17.09 o
   4  15   7    768.88    824.28     28.12 o
   6  15   7    197.02    206.07     17.06 o
   8  15   7      3.49      4.98      3.49 <
  10  15   7    529.46    556.03     35.27 o
  -7  16   7   1034.28   1016.92     31.28 o
  -5  16   7    846.71    855.96     25.09 o
  -3  16   7    256.85    243.16     13.22 o
  -1  16   7   2674.03   2835.77     46.23 o
   1  16   7     75.25     65.64      8.92 o
   3  16   7   4486.78   4733.79     71.53 o
   5  16   7    112.27    125.39     12.66 o
   7  16   7    282.87    288.41     20.55 o
  -6  17   7    458.51    424.74     32.70 o
  -4  17   7     80.54     63.78      7.61 o
  -2  17   7    427.72    401.23     18.16 o
   0  17   7    141.32    138.24      9.82 o
   2  17   7     55.95     40.71      7.26 o
   4  17   7    639.40    675.35     32.61 o
   6  17   7     92.06    149.26     19.81 o
  -1  18   7     57.09     65.55      9.54 o
   1  18   7    938.52    986.24     35.66 o
   3  18   7    244.47    332.70     27.91 o
   0   0   8   6688.69   7576.79    219.62 o
   1   1   8  14911.50  16513.70    111.57 o
   0   2   8  39409.60  42684.70    201.51 o
   2   2   8   9211.33   9924.53    122.65 o
  -1   3   8    541.08    577.12     27.44 o
   1   3   8  15705.40  15322.00    121.44 o
   3   3   8   4823.33   4994.65    107.24 o
  -2   4   8      2.47     25.40      9.33 <
   0   4   8    484.31    462.50     19.95 o
   2   4   8   3539.97   3588.00     90.39 o
   4   4   8     20.19     28.91     12.27 <
  -3   5   8     17.13     24.19      8.59 <
  -1   5   8    278.34    414.04     25.35 o
   1   5   8   3395.50   3057.02     71.37 o
   3   5   8   1787.03   1761.28     57.54 o
   5   5   8   5776.30   5024.54    105.19 o
  -4   6   8  12564.20  14698.00    168.51 o
  -2   6   8  30331.10  35062.60    300.14 o
   0   6   8   1988.96   2338.45     59.15 o
   2   6   8  24434.90  26098.00    226.30 o
   4   6   8   8055.59   9311.87    174.30 o
   6   6   8   1702.28   2024.44     70.93 o
  -5   7   8   5459.98   4991.96    120.79 o
  -3   7   8   7618.78   7550.44    151.70 o
  -1   7   8  17084.00  15297.40    201.98 o
   1   7   8   6717.61   5975.15    114.99 o
   3   7   8      3.31     12.64      8.15 <
   5   7   8     32.64     40.13     11.99 o
   7   7   8   6337.36   6521.14    101.75 o
  -6   8   8   1741.91   1747.48     42.11 o
  -4   8   8   1990.13   2223.60     82.75 o
  -2   8   8    516.15    576.12     43.41 o
   0   8   8   4221.67   4665.42    106.98 o
   2   8   8   2757.51   3208.81     95.88 o
   4   8   8    519.67    576.09     41.29 o
   6   8   8   1139.56   1164.52     41.99 o
   8   8   8    432.33    472.60     23.44 o
  -7   9   8   3360.37   3459.30     62.29 o
  -5   9   8   2107.62   1911.24     41.85 o
  -3   9   8   1793.72   1922.71    102.89 o
  -1   9   8   1177.65   1118.50     70.20 o
   1   9   8   3529.43   3409.16    103.68 o
   3   9   8   7400.41   7091.11    162.96 o
   5   9   8   3018.19   2641.36     71.30 o
   7   9   8    127.45    113.92     13.04 o
   9   9   8    276.28    274.42     18.46 o
  -8  10   8   4449.52   4325.03     70.09 o
  -6  10   8     13.29     11.62      8.50 <
  -4  10   8    915.02    879.26     26.72 o
  -2  10   8     23.67     37.24      6.19 o
   0  10   8     43.52     48.07      6.96 o
   2  10   8   2955.83   3142.89     51.28 o
   4  10   8   2303.53   2917.31     66.48 o
   6  10   8   2712.41   3126.88     85.38 o
   8  10   8   2520.86   2520.13     69.86 o
  10  10   8    303.95    342.90     19.25 o
  -9  11   8     19.20     30.28      5.45 o
  -7  11   8   2111.98   1966.75     42.48 o
  -5  11   8   1734.05   1769.08     44.18 o
  -3  11   8   8219.38   7983.29     94.09 o
  -1  11   8   4464.41   4563.56     63.76 o
   1  11   8   3334.61   3664.47     62.29 o
   3  11   8    320.05    341.90     20.27 o
   5  11   8   2607.94   2752.37     83.03 o
   7  11   8   4077.81   4380.29     88.64 o
   9  11   8   4651.95   4504.29    111.61 o
  11  11   8    371.43    423.44     19.74 o
 -10  12   8      1.18      0.09      3.54 <
  -8  12   8    335.30    342.64     18.53 o
  -6  12   8    257.44    251.63     14.76 o
  -4  12   8      5.95      7.22      4.70 <
  -2  12   8    434.21    454.42     21.21 o
   0  12   8    840.54    898.16     29.89 o
   2  12   8   1054.77   1141.29     37.99 o
   4  12   8   1733.08   1960.63     65.71 o
   6  12   8    812.47    736.10     36.80 o
   8  12   8    157.05    157.35     16.57 o
  10  12   8     68.72     83.87     10.99 o
  12  12   8    188.65    200.56     16.62 o
 -11  13   8    993.19    992.08     40.48 o
  -9  13   8   2863.34   2736.19     50.98 o
  -7  13   8     10.85     11.22      3.77 <
  -5  13   8    351.62    351.30     16.78 o
  -3  13   8    871.24    862.29     25.23 o
  -1  13   8   1836.45   1838.01     35.10 o
   1  13   8    924.40    914.43     29.80 o
   3  13   8   3453.77   3976.01     64.69 o
   5  13   8     75.51     65.27     10.73 o
   7  13   8     21.29     24.65      7.31 o
   9  13   8    438.46    486.05     24.42 o
  11  13   8    535.41    640.27     35.01 o
 -10  14   8    231.84    227.02     16.55 o
  -8  14   8     13.15      6.84      3.03 <
  -6  14   8    193.65    187.48     10.38 o
  -4  14   8    152.34    154.10     10.99 o
  -2  14   8    168.22    148.44     10.87 o
   0  14   8      8.85     14.39      4.75 o
   2  14   8    788.78    855.75     29.31 o
   4  14   8    286.13    276.09     19.48 o
   6  14   8     36.54     39.71      8.38 o
   8  14   8      0.00     -1.63      5.03 <
  10  14   8     25.96     30.52      7.73 o
  -9  15   8   1052.97   1072.93     37.48 o
  -7  15   8   1586.93   1606.86     31.22 o
  -5  15   8   2779.85   2665.38     42.85 o
  -3  15   8   1492.66   1505.19     33.87 o
  -1  15   8   1151.57   1121.34     31.63 o
   1  15   8    723.86    777.53     23.65 o
   3  15   8   2409.83   2331.25     52.49 o
   5  15   8   1680.57   1761.14     43.58 o
   7  15   8   3631.91   3642.38     83.45 o
   9  15   8     31.23     25.51      6.47 o
  -8  16   8      3.95      5.42      6.31 <
  -6  16   8    438.32    353.72     14.85 o
  -4  16   8     36.51     40.94      5.56 o
  -2  16   8      3.31      1.82      3.63 <
   0  16   8    100.15    109.54      9.89 o
   2  16   8     18.44     21.37      6.31 o
   4  16   8      0.19     -3.72      3.79 <
   6  16   8    553.40    508.59     27.96 o
   8  16   8    184.09    189.34     14.27 o
  -5  17   8     44.16     34.05      5.31 o
  -3  17   8   2733.89   2682.91     51.51 o
  -1  17   8    265.99    218.57     13.22 o
   1  17   8   2402.64   2599.20     46.60 o
   3  17   8     39.12     22.32      5.12 o
   5  17   8     95.05     91.76     16.88 o
  -2  18   8      2.13      9.94      3.82 <
   0  18   8     85.43     98.11     11.17 o
   2  18   8     59.74     69.02     12.64 o
   0   1   9  10638.60  10840.70     86.45 o
  -1   2   9   5846.03   5848.73     79.03 o
   1   2   9   4317.30   4633.04     73.49 o
  -2   3   9     49.45     25.84      9.19 <
   0   3   9  15107.60  16005.20    143.83 o
   2   3   9    243.47    323.56     25.49 o
  -3   4   9   4690.33   4829.50     85.54 o
  -1   4   9   2637.61   2220.55     54.49 o
   1   4   9   5160.75   5625.52     88.57 o
   3   4   9    477.04    389.50     29.03 o
  -4   5   9   8590.29   9331.35    121.88 o
  -2   5   9  25653.90  23850.30    185.73 o
   0   5   9   1623.11   2002.04     51.51 o
   2   5   9     17.47     26.09      9.36 <
   4   5   9    906.76    643.78     36.50 o
  -5   6   9    610.79    545.48     32.75 o
  -3   6   9    115.98     57.45     10.54 o
  -1   6   9     79.01     20.44      8.12 <
   1   6   9   2029.87   2068.66     63.69 o
   3   6   9   4970.14   4025.97     93.48 o
   5   6   9    172.13    199.79     25.05 o
  -6   7   9   1289.75   1169.46     57.31 o
  -4   7   9   3744.71   3566.40     98.93 o
  -2   7   9   2901.68   2904.18     78.38 o
   0   7   9     40.27    105.47     15.64 o
   2   7   9   9452.62   9189.08    203.35 o
   4   7   9   2187.48   1891.89     70.72 o
   6   7   9   2539.32   2563.75     82.38 o
  -7   8   9   8426.11   8387.43     94.90 o
  -5   8   9   1546.05   1609.63     66.32 o
  -3   8   9   6614.92   6344.77    150.51 o
  -1   8   9   1462.61   1631.77     71.16 o
   1   8   9   1215.67   1230.40     63.87 o
   3   8   9   1173.68   1106.51     56.45 o
   5   8   9   3445.65   3517.03     93.06 o
   7   8   9  11811.40  11079.30    118.76 o
  -8   9   9    146.03    137.38     14.15 o
  -6   9   9    899.35   1022.48     33.17 o
  -4   9   9   5710.50   5331.41     80.31 o
  -2   9   9   6136.36   6326.75    193.62 o
   0   9   9    735.13    757.77     51.72 o
   2   9   9     28.96     13.15      9.75 <
   4   9   9    703.09    693.43     39.46 o
   6   9   9   6717.13   6741.46    104.19 o
   8   9   9    312.02    320.41     21.72 o
  -9  10   9   1821.65   1740.40     43.76 o
  -7  10   9   2982.50   2950.15     54.59 o
  -5  10   9     69.61     61.06      7.84 o
  -3  10   9  10384.90  10175.90    102.40 o
  -1  10   9    435.64    437.68     19.16 o
   1  10   9  10685.00  11238.10     99.07 o
   3  10   9     56.42     62.48      9.15 o
   5  10   9   1370.71   1438.22     62.97 o
   7  10   9    688.51    702.91     37.38 o
   9  10   9    136.38    132.17     12.94 o
 -10  11   9   1033.08    981.49     31.35 o
  -8  11   9    454.91    445.74     19.02 o
  -6  11   9   1681.38   1564.01     38.50 o
  -4  11   9    317.86    323.23     21.35 o
  -2  11   9   1093.94   1117.22     35.06 o
   0  11   9   3399.58   3397.66     60.54 o
   2  11   9  13496.40  14645.60    136.71 o
   4  11   9   2250.30   2383.07     64.27 o
   6  11   9   8898.58   8795.13    158.63 o
   8  11   9    705.18    848.09     37.97 o
  10  11   9    185.23    213.55     17.25 o
 -11  12   9     26.97     49.42      7.47 o
  -9  12   9   2504.59   2631.70     44.23 o
  -7  12   9    112.90    101.26      9.57 o
  -5  12   9    490.70    404.33     19.04 o
  -3  12   9      9.35      9.38      5.07 <
  -1  12   9    223.15    239.76     15.32 o
   1  12   9   4112.65   4480.29     80.42 o
   3  12   9   1022.00   1115.38     38.41 o
   5  12   9   4823.43   4743.05    145.90 o
   7  12   9    690.16    784.31     35.61 o
   9  12   9   1882.32   2086.03     51.86 o
  11  12   9     24.17     30.68      6.08 o
 -12  13   9     70.97     86.36     11.43 o
 -10  13   9    347.16    387.64     16.55 o
  -8  13   9    175.23    163.52     10.31 o
  -6  13   9   1421.27   1420.48     31.19 o
  -4  13   9   2572.65   2570.73     46.42 o
  -2  13   9    535.87    540.06     20.25 o
   0  13   9    370.06    393.62     18.30 o
   2  13   9      4.69      4.35      5.03 <
   4  13   9     63.55     75.12     12.92 o
   6  13   9   1406.93   1337.66     46.09 o
   8  13   9      4.75     13.97      6.56 <
  10  13   9    929.02    912.59     30.82 o
  12  13   9    324.38    345.18     21.39 o
 -11  14   9    536.23    692.46     46.83 o
  -9  14   9     47.98     45.81      5.38 o
  -7  14   9    433.59    362.92     13.83 o
  -5  14   9   4215.96   4209.44     54.98 o
  -3  14   9     39.98     44.34      5.84 o
  -1  14   9   2406.43   2592.68     45.09 o
   1  14   9     16.81     20.32      4.86 o
   3  14   9     39.58     46.35      7.87 o
   5  14   9     66.62     82.66     10.50 o
   7  14   9     31.29     22.46      6.03 o
   9  14   9   1743.74   1607.68     53.70 o
  11  14   9    377.67    416.88     31.70 o
 -10  15   9    250.76    529.07     41.48 o
  -8  15   9    424.03    363.85     16.20 o
  -6  15   9      0.12      5.68      3.12 <
  -4  15   9    130.38    132.08      9.87 o
  -2  15   9    999.54    980.42     32.10 o
   0  15   9   2169.32   2136.52     43.25 o
   2  15   9    853.89    813.45     25.07 o
   4  15   9    508.64    497.37     20.79 o
   6  15   9     55.64     61.08     11.45 o
   8  15   9    131.46    139.60     14.83 o
  10  15   9    560.15    572.51     32.77 o
  -7  16   9    909.80    848.81     26.82 o
  -5  16   9     26.40     41.48      5.68 o
  -3  16   9    347.95    293.85     15.41 o
  -1  16   9    840.49    793.85     23.51 o
   1  16   9    996.58    876.70     29.47 o
   3  16   9    627.23    645.46     21.53 o
   5  16   9    248.15    226.02     15.18 o
   7  16   9     66.97     78.68     10.52 o
  -6  17   9   1174.71   1344.34     53.12 o
  -4  17   9    153.12    143.95     11.06 o
  -2  17   9    138.64    139.20     11.69 o
   0  17   9    473.68    411.61     19.76 o
   2  17   9      1.01      0.84      3.35 <
   4  17   9   1103.15   1105.49     38.24 o
  -1  18   9    272.52    388.22     20.48 o
   1   1  10    907.57   1181.93     33.17 o
   0   2  10     39.36     93.18      9.50 o
   2   2  10  17861.60  18389.30    174.70 o
  -1   3  10    506.58    533.31     24.91 o
   1   3  10   6956.35   7124.72     89.43 o
   3   3  10  16339.80  18268.80    228.00 o
  -2   4  10    792.65    816.32     36.85 o
   0   4  10  12365.80  11171.60    108.66 o
   2   4  10   4916.33   4521.54    104.12 o
   4   4  10    130.13    169.06     19.23 o
  -3   5  10    566.34    648.14     32.38 o
  -1   5  10   3500.87   3309.65     67.71 o
   1   5  10   8689.77  10380.70    141.90 o
   3   5  10    329.90    309.52     27.28 o
   5   5  10     48.45     59.71     13.73 o
  -4   6  10  16858.00  15112.50    171.79 o
  -2   6  10    621.27    441.06     30.84 o
   0   6  10   3150.23   2512.87     75.56 o
   2   6  10    615.25    710.84     39.71 o
   4   6  10    221.90    190.74     22.07 o
   6   6  10   4660.32   4001.71     92.29 o
  -5   7  10   1209.10   1259.12     62.10 o
  -3   7  10   4347.62   5096.42    117.76 o
  -1   7  10    323.82    358.96     30.17 o
   1   7  10   3173.07   3258.30     96.09 o
   3   7  10   7103.29   7012.60    132.08 o
   5   7  10   4643.12   4788.72    127.26 o
   7   7  10      2.17     19.04      7.45 <
  -6   8  10   1221.57   1241.99     38.01 o
  -4   8  10   3218.94   3525.57    105.47 o
  -2   8  10    299.91    302.21     35.66 o
   0   8  10  20915.50  19752.60    229.05 o
   2   8  10    368.08    361.38     38.43 o
   4   8  10    923.38    684.08     50.40 o
   6   8  10   1901.79   1780.16     50.51 o
   8   8  10   1352.42   1486.89     44.58 o
  -7   9  10    284.06    323.25     19.60 o
  -5   9  10    725.93    667.55     26.72 o
  -3   9  10   4319.34   4484.55     78.70 o
  -1   9  10   3255.52   3728.27    128.98 o
   1   9  10      5.92     28.14     14.29 <
   3   9  10     47.88     41.48     14.92 <
   5   9  10   1233.56   1369.29     49.21 o
   7   9  10     36.48     31.59      8.96 o
   9   9  10    374.26    343.62     19.62 o
  -8  10  10    597.72    599.44     22.97 o
  -6  10  10   7842.12   7410.10     87.01 o
  -4  10  10    154.06    142.95     13.48 o
  -2  10  10   4910.35   5169.86     68.46 o
   0  10  10    356.94    396.07     20.34 o
   2  10  10     89.53    123.88     11.13 o
   4  10  10   9992.78   9794.43    132.54 o
   6  10  10     25.97     19.02     10.22 <
   8  10  10   8594.68   8552.05    134.01 o
  10  10  10    811.52    815.38     28.82 o
  -9  11  10     29.96     35.66      5.96 o
  -7  11  10     41.05     34.66      6.08 o
  -5  11  10    102.53     80.10      8.31 o
  -3  11  10    759.40    791.13     35.66 o
  -1  11  10    128.48    124.93     11.76 o
   1  11  10   4339.20   4882.41     74.42 o
   3  11  10    269.15    302.12     20.34 o
   5  11  10     47.62     23.09     17.30 <
   7  11  10    493.44    538.94     32.31 o
   9  11  10   1038.74    908.84     42.29 o
  11  11  10     77.35    101.19      9.89 o
 -10  12  10    112.76     88.50      8.19 o
  -8  12  10    248.77    211.68     12.38 o
  -6  12  10   2450.96   2431.28     43.88 o
  -4  12  10     46.73     61.36      7.59 o
  -2  12  10   9519.13   9732.91     88.08 o
   0  12  10    368.00    314.11     19.51 o
   2  12  10   2360.45   2560.89     56.38 o
   4  12  10    113.30    128.05     18.25 o
   6  12  10      3.13      3.51     11.29 <
   8  12  10   1418.48   1479.16     46.04 o
  10  12  10     79.04    112.20     11.36 o
  12  12  10   1500.56   1853.18     57.82 o
 -11  13  10     57.87     63.36      9.31 o
  -9  13  10     49.21     43.48      5.21 o
  -7  13  10    785.03    789.15     22.44 o
  -5  13  10    978.04    971.99     28.40 o
  -3  13  10    482.20    468.92     18.83 o
  -1  13  10      8.22     12.59      3.75 o
   1  13  10    713.10    699.70     25.65 o
   3  13  10     52.30     70.20     10.08 o
   5  13  10   4489.63   4395.98    100.95 o
   7  13  10    254.11    213.73     22.16 o
   9  13  10    238.23    220.60     15.99 o
  11  13  10    191.94    219.25     15.50 o
 -10  14  10    123.45    102.26      8.78 o
  -8  14  10   2653.55   2664.08     39.20 o
  -6  14  10      9.86      7.63      4.52 <
  -4  14  10    398.24    358.89     16.25 o
  -2  14  10    184.20    179.00     11.73 o
   0  14  10    125.55    122.44     10.45 o
   2  14  10   3844.48   4061.49     61.99 o
   4  14  10    234.85    244.88     17.64 o
   6  14  10   2202.79   2214.50     62.83 o
   8  14  10    618.07    612.59     29.28 o
  10  14  10      0.75      2.70      2.56 <
  -9  15  10      0.72      0.05      2.56 <
  -7  15  10     33.51     39.34      4.84 o
  -5  15  10    117.17    105.70      8.38 o
  -3  15  10    245.45    216.48     12.59 o
  -1  15  10    820.60    833.35     26.72 o
   1  15  10    122.74    113.50      9.80 o
   3  15  10     42.60     38.80      6.61 o
   5  15  10    175.30    160.96     12.48 o
   7  15  10     39.24     45.16      8.24 o
   9  15  10    475.49    492.43     23.98 o
  -6  16  10     97.63    103.21      7.73 o
  -4  16  10   2885.39   2837.52     45.48 o
  -2  16  10    100.14    110.54      8.64 o
   0  16  10    629.47    619.16     22.09 o
   2  16  10    381.87    335.26     16.97 o
   4  16  10     79.35     72.90      7.70 o
   6  16  10   1751.78   1628.21     47.32 o
  -5  17  10     41.30     61.08      8.03 o
  -3  17  10    147.67    124.51     10.43 o
  -1  17  10      1.41     -0.12      2.77 <
   1  17  10     58.20     60.52      6.73 o
   3  17  10    363.69    345.79     17.23 o
   5  17  10    231.99    197.25     21.55 o
   0   1  11  23565.70  24129.10    213.04 o
  -1   2  11   4401.99   5217.98     93.37 o
   1   2  11     12.18     10.52      5.63 <
  -2   3  11  11309.80  12112.90    160.43 o
   0   3  11   5094.98   5768.72     94.76 o
   2   3  11   9968.23  10102.80    140.83 o
  -3   4  11   2572.26   2495.34     73.16 o
  -1   4  11   3409.51   2810.96     60.47 o
   1   4  11   5767.83   6010.13    112.43 o
   3   4  11   1098.97   1229.65     55.56 o
  -4   5  11      6.87     62.52     11.43 o
  -2   5  11   8113.94   7684.20    118.85 o
   0   5  11   1640.20   1399.76     58.96 o
   2   5  11  35917.10  37262.10    386.01 o
   4   5  11    477.74    460.08     31.96 o
  -5   6  11   4576.20   4567.54    102.70 o
  -3   6  11    339.10    599.14     37.13 o
  -1   6  11   8593.09   8183.03    130.82 o
   1   6  11   4389.74   4201.20    105.52 o
   3   6  11   8093.78   7754.94    161.73 o
   5   6  11  15077.50  14784.20    197.65 o
  -6   7  11    320.87    244.62     18.85 o
  -4   7  11   4788.31   4989.51    135.26 o
  -2   7  11   1529.83   1584.96     67.92 o
   0   7  11     67.43     38.73     12.10 o
   2   7  11    909.03    952.56     68.65 o
   4   7  11    178.14    409.64     38.55 o
   6   7  11   8384.83   8359.59    113.83 o
  -7   8  11    615.76    557.28     26.47 o
  -5   8  11    147.56    228.86     16.90 o
  -3   8  11   9834.03  10050.90    246.93 o
  -1   8  11   2515.71   2121.80     83.80 o
   1   8  11   1126.75   1594.25     82.84 o
   3   8  11    965.69   1024.46     60.24 o
   5   8  11   2522.70   2134.56     59.71 o
   7   8  11   4830.92   4762.02     84.94 o
  -8   9  11   2644.36   2495.45     54.00 o
  -6   9  11   4452.21   4508.37     72.58 o
  -4   9  11   8707.70   8418.06    105.31 o
  -2   9  11   1101.53   1042.64     36.20 o
   0   9  11   8720.16   8793.99    124.04 o
   2   9  11   1042.13   1048.74     43.72 o
   4   9  11   8690.37   8816.46    121.95 o
   6   9  11   1112.66   1111.78     43.76 o
   8   9  11    141.22    150.88     14.66 o
  -9  10  11   1712.10   1684.19     40.18 o
  -7  10  11   5340.98   4873.87     72.63 o
  -5  10  11    305.22    314.83     20.30 o
  -3  10  11    356.40    391.73     22.18 o
  -1  10  11    193.88    324.56     17.18 o
   1  10  11   6668.04   6685.13     83.50 o
   3  10  11   2475.99   2647.92     58.43 o
   5  10  11      3.11      6.61     10.78 <
   7  10  11     26.35     38.97     13.48 <
   9  10  11    221.63    254.86     18.20 o
 -10  11  11   2439.14   2583.35     44.11 o
  -8  11  11    724.73    696.04     22.21 o
  -6  11  11   1449.94   1468.92     33.29 o
  -4  11  11    608.67    608.52     26.37 o
  -2  11  11   1360.93   1396.25     41.15 o
   0  11  11   1413.82   1680.60     46.21 o
   2  11  11    869.38    940.45     35.38 o
   4  11  11   1615.18   1820.20     66.08 o
   6  11  11   1436.44   1516.34     72.81 o
   8  11  11   1416.42   1367.08     44.34 o
  10  11  11    204.91    256.82     15.06 o
 -11  12  11    539.21    550.84     21.53 o
  -9  12  11    293.02    316.06     14.01 o
  -7  12  11    148.79    156.24     10.99 o
  -5  12  11   1804.35   1711.03     40.43 o
  -3  12  11   2668.52   2226.69     47.60 o
  -1  12  11    166.74    175.23     11.71 o
   1  12  11    133.80     91.92      9.71 o
   3  12  11    223.50    280.82     23.93 o
   5  12  11   1424.62   1348.83     80.59 o
   7  12  11   2794.90   2768.22     96.00 o
   9  12  11     13.78     31.31      7.33 o
  11  12  11   1074.32   1142.48     34.54 o
 -10  13  11    852.01    830.33     20.79 o
  -8  13  11   1995.19   1921.27     32.82 o
  -6  13  11   1111.91   1122.34     29.82 o
  -4  13  11   3628.42   3445.08     53.84 o
  -2  13  11   3457.65   3412.21     53.56 o
   0  13  11    361.60    366.60     18.60 o
   2  13  11   3923.25   4139.16     73.67 o
   4  13  11    155.80    204.45     21.46 o
   6  13  11   1958.62   1818.66     73.44 o
   8  13  11    443.46    454.58     29.14 o
  10  13  11   1123.98   1157.96     32.91 o
  12  13  11      3.16      5.52      4.49 <
  -9  14  11      1.53     -0.28      2.86 <
  -7  14  11    705.98    644.06     19.41 o
  -5  14  11   1088.25   1181.49     28.47 o
  -3  14  11   1013.97   1053.70     27.75 o
  -1  14  11   1340.53   1407.72     34.85 o
   1  14  11   2878.00   2903.44     58.05 o
   3  14  11    176.93    174.51     13.34 o
   5  14  11    241.24    228.26     15.48 o
   7  14  11     23.50     34.82      7.75 o
   9  14  11     67.37     76.84      9.40 o
  -8  15  11    464.56    409.61     16.27 o
  -6  15  11     83.04     89.27      7.15 o
  -4  15  11   1080.79   1042.99     28.33 o
  -2  15  11   1004.37   1037.66     29.42 o
   0  15  11   1031.03   1029.56     28.89 o
   2  15  11    359.63    348.70     15.64 o
   4  15  11    864.63    885.24     29.61 o
   6  15  11    707.48    709.47     35.85 o
   8  15  11     12.11     15.55      5.35 <
  -7  16  11     96.76     97.07     10.82 o
  -5  16  11      5.27      6.08      2.58 <
  -3  16  11    276.02    278.70     14.20 o
  -1  16  11    523.11    518.69     19.88 o
   1  16  11      7.91     13.62      4.75 <
   3  16  11   1375.66   1290.99     28.44 o
   5  16  11    805.90    749.79     32.52 o
   7  16  11      3.13      8.50      4.68 <
  -4  17  11    612.55    598.35     21.07 o
  -2  17  11    385.98    329.75     16.76 o
   0  17  11   1143.92   1048.39     36.92 o
   2  17  11     30.86     30.54      5.12 o
   4  17  11    853.76    975.51     48.60 o
   0   0  12   9475.90  10879.10    335.08 o
   1   1  12  42046.90  47758.50    231.63 o
   0   2  12  50271.00  59150.90    263.08 o
   2   2  12   8875.25  10271.10    151.23 o
  -1   3  12    459.95    679.03     44.13 o
   1   3  12  11526.10  11630.20    131.19 o
   3   3  12   1503.91   1564.94     70.86 o
  -2   4  12  30890.60  31587.20    259.22 o
   0   4  12   6553.69   6992.86     97.79 o
   2   4  12     89.02     71.86     18.83 o
   4   4  12   1564.84   1693.50     68.85 o
  -3   5  12   6499.22   7245.16    139.20 o
  -1   5  12     46.65     27.75      9.03 o
   1   5  12   2091.08   2467.82     77.79 o
   3   5  12   1581.36   1603.58     76.70 o
   5   5  12   8087.61   8348.21    147.53 o
  -4   6  12   1019.33   1112.92     57.70 o
  -2   6  12   2122.68   2065.71     81.21 o
   0   6  12    328.03    278.35     30.59 o
   2   6  12   9682.76  10131.90    182.77 o
   4   6  12    706.29    521.37     39.22 o
   6   6  12    893.96    840.83     49.74 o
  -5   7  12  12349.40  11834.00    156.33 o
  -3   7  12    645.31    698.69     51.21 o
  -1   7  12  10682.50  11359.10    199.49 o
   1   7  12  11133.60  11453.20    197.53 o
   3   7  12   3137.47   3418.38    105.17 o
   5   7  12    260.55    343.20     28.12 o
   7   7  12      7.58     24.91      7.59 o
  -6   8  12     55.96     57.08      9.22 o
  -4   8  12  13279.40  13164.30    126.91 o
  -2   8  12   3488.43   3703.36    150.21 o
   0   8  12    394.94    396.07     37.90 o
   2   8  12   2803.93   2716.29    107.24 o
   4   8  12    689.87    694.04     40.22 o
   6   8  12   4360.78   4353.13     80.42 o
   8   8  12   3750.18   3647.50     67.23 o
  -7   9  12   1655.44   1709.84     43.69 o
  -5   9  12   2750.94   2753.37     57.84 o
  -3   9  12   1317.57   1379.60     38.85 o
  -1   9  12    128.17    128.21     11.85 o
   1   9  12     72.09    136.52     12.76 o
   3   9  12   6795.29   7246.88    100.33 o
   5   9  12   8294.40   8195.32    123.30 o
   7   9  12    899.80    966.10     40.20 o
   9   9  12   1862.93   1986.38     47.11 o
  -8  10  12    710.09    656.14     23.16 o
  -6  10  12      3.83      4.93      5.38 <
  -4  10  12   3528.84   3354.16     64.34 o
  -2  10  12   2758.92   2624.11     51.84 o
   0  10  12   7756.49   8150.21     94.53 o
   2  10  12    677.11    625.67     26.44 o
   4  10  12    360.06    405.91     27.33 o
   6  10  12      1.09      1.96     11.94 <
   8  10  12    628.50    674.60     31.31 o
  10  10  12   1456.56   1401.97     46.21 o
  -9  11  12    126.25    135.45     10.40 o
  -7  11  12     83.75    114.06      9.57 o
  -5  11  12   2610.59   2544.31     47.53 o
  -3  11  12   1918.63   2160.28     51.09 o
  -1  11  12   3227.80   3279.41     57.61 o
   1  11  12     24.69     77.05     11.13 o
   3  11  12    936.81   1068.39     37.94 o
   5  11  12    526.56    557.33     51.44 o
   7  11  12    888.69    951.91     36.29 o
   9  11  12    756.22    791.90     28.49 o
  11  11  12    400.05    343.85     16.76 o
 -10  12  12    252.53    309.03     13.36 o
  -8  12  12    605.30    609.66     19.20 o
  -6  12  12   2032.88   1961.98     37.73 o
  -4  12  12    472.59    514.66     22.21 o
  -2  12  12      4.16      9.64      4.93 <
   0  12  12   4286.80   4234.32     65.27 o
   2  12  12   1571.89   1602.23     45.93 o
   4  12  12   4523.93   4762.25     96.39 o
   6  12  12   1140.09   1263.82     72.56 o
   8  12  12    178.83    192.71     17.13 o
  10  12  12     19.96     32.24      6.22 o
  12  12  12     38.13     38.66      5.89 o
 -11  13  12    170.57    173.39     13.48 o
  -9  13  12   1910.25   1801.95     35.31 o
  -7  13  12    283.68    257.68     12.62 o
  -5  13  12    180.90    186.40     12.24 o
  -3  13  12     52.60     70.67      7.59 o
  -1  13  12    366.03    356.45     18.44 o
   1  13  12     88.28    121.30     10.17 o
   3  13  12   4840.30   4869.31     83.52 o
   5  13  12    688.42    636.03     38.76 o
   7  13  12   1329.93   1320.78     47.60 o
   9  13  12     45.33     48.79      9.03 o
  11  13  12     91.29     97.49     11.99 o
 -10  14  12     35.38     70.20     16.48 o
  -8  14  12      7.95     13.24      3.72 o
  -6  14  12    299.04    317.32     14.11 o
  -4  14  12    271.78    278.84     14.27 o
  -2  14  12     31.97     51.35      7.03 o
   0  14  12    478.88    467.60     21.23 o
   2  14  12    361.98    366.88     18.62 o
   4  14  12    776.77    717.43     32.38 o
   6  14  12   1123.06    998.95     41.29 o
   8  14  12   1574.93   1540.54     44.65 o
  10  14  12    707.02    764.03     42.67 o
  -7  15  12    272.31    259.66     11.48 o
  -5  15  12    956.67    880.03     24.72 o
  -3  15  12    378.59    370.92     16.90 o
  -1  15  12   1072.05    974.76     30.24 o
   1  15  12      7.41      1.89      3.63 <
   3  15  12    545.77    540.83     22.93 o
   5  15  12      4.78     12.17      4.96 <
   7  15  12    746.43    743.25     33.45 o
   9  15  12      6.77     -0.33      2.33 <
  -6  16  12    544.35    489.85     15.48 o
  -4  16  12     38.19     26.12      4.24 o
  -2  16  12    292.99    277.98     14.01 o
   0  16  12    622.56    529.35     21.37 o
   2  16  12      2.85      1.09      3.17 <
   4  16  12    612.46    581.84     19.62 o
   6  16  12    424.07    379.79     21.00 o
  -3  17  12    415.64    417.22     17.67 o
  -1  17  12   1162.83    987.20     27.86 o
   1  17  12    874.57    803.65     22.00 o
   3  17  12    230.84    205.77     21.93 o
   0   1  13  14422.10  15776.80    181.42 o
  -1   2  13   7139.17   9015.41    133.40 o
   1   2  13   1885.34   1732.63     58.15 o
  -2   3  13   4692.95   6229.01    163.55 o
   0   3  13  82528.70  97230.70    478.40 o
   2   3  13  11063.30  10594.60    171.46 o
  -3   4  13    585.87    853.14     52.33 o
  -1   4  13      8.02     41.15     15.53 <
   1   4  13  32617.40  37426.90    356.63 o
   3   4  13   5052.90   5181.29    133.91 o
  -4   5  13   5445.85   5115.21    120.74 o
  -2   5  13  44552.00  46192.60    338.45 o
   0   5  13   2788.39   3025.83     92.60 o
   2   5  13   2018.08   2366.22     97.90 o
   4   5  13  12272.30  13380.30    200.98 o
  -5   6  13   5490.01   5363.56    133.31 o
  -3   6  13    382.31    446.93     36.36 o
  -1   6  13  11259.60  12189.20    242.20 o
   1   6  13   2322.99   2486.28     89.15 o
   3   6  13   7778.17   7960.68    194.76 o
   5   6  13   1404.70   1333.38     66.46 o
  -6   7  13   5026.02   4854.46     72.51 o
  -4   7  13    317.86    468.85     44.20 o
  -2   7  13  18358.60  19725.00    379.14 o
   0   7  13   6473.60   6428.12    191.64 o
   2   7  13   3076.42   2772.83    106.17 o
   4   7  13    628.06    736.47     49.67 o
   6   7  13     60.64     92.46     12.22 o
  -7   8  13   4774.36   4773.05     72.95 o
  -5   8  13    342.71    345.95     20.02 o
  -3   8  13   1748.02   1551.79     42.53 o
  -1   8  13  16525.50  19134.50    343.53 o
   1   8  13  12300.60  13451.30    246.83 o
   3   8  13   1880.36   1736.80     60.17 o
   5   8  13   2545.20   2356.77     57.98 o
   7   8  13   2572.82   2358.95     57.45 o
  -8   9  13   2973.49   2945.80     51.58 o
  -6   9  13     15.97      9.66      6.31 <
  -4   9  13    875.90    838.99     32.12 o
  -2   9  13  14563.50  15194.60    129.79 o
   0   9  13    827.64    882.45     29.35 o
   2   9  13   1507.24   1611.42     46.35 o
   4   9  13   4004.12   3783.32     85.31 o
   6   9  13   2562.19   2537.68     63.57 o
   8   9  13     44.34     50.81      9.78 o
  -9  10  13      1.32     10.27      4.80 <
  -7  10  13   1714.49   1829.60     39.18 o
  -5  10  13     34.94     37.50      8.99 o
  -3  10  13   6864.75   7033.59     92.36 o
  -1  10  13    347.28    343.04     20.02 o
   1  10  13   8559.94   9178.37    106.52 o
   3  10  13   1872.28   1962.94     52.33 o
   5  10  13   2765.32   2740.45     76.23 o
   7  10  13    268.78    262.62     23.93 o
   9  10  13   1646.17   1800.76     46.62 o
 -10  11  13    406.38    412.80     17.92 o
  -8  11  13   2686.09   2892.66     44.95 o
  -6  11  13   1045.42    988.31     27.56 o
  -4  11  13   6758.76   6052.05     73.42 o
  -2  11  13   3411.11   3384.23     59.10 o
   0  11  13    115.40     77.37     11.29 o
   2  11  13   2243.64   2414.87     58.15 o
   4  11  13    338.59    311.80     32.24 o
   6  11  13   1758.35   1884.45     73.70 o
   8  11  13   3161.71   3094.73     76.44 o
  10  11  13      1.61      4.96      4.47 <
 -11  12  13     87.71     79.00      6.91 o
  -9  12  13    791.08    852.21     22.60 o
  -7  12  13    113.95     80.89      7.59 o
  -5  12  13    150.34    110.94      9.89 o
  -3  12  13    232.75    299.39     15.64 o
  -1  12  13   4962.75   5336.44     71.11 o
   1  12  13    502.67    594.41     25.93 o
   3  12  13    554.88    628.54     32.45 o
   5  12  13   1930.63   2006.02    100.91 o
   7  12  13    316.52    305.03     26.37 o
   9  12  13   3193.82   3590.59     64.57 o
  11  12  13      5.12      0.05      3.75 <
 -10  13  13   1136.37   1046.65     25.65 o
  -8  13  13      0.54      7.98      3.54 <
  -6  13  13   1563.25   1539.22     34.05 o
  -4  13  13   6326.59   6387.16     72.18 o
  -2  13  13    632.21    686.59     23.49 o
   0  13  13   1860.00   1774.79     40.20 o
   2  13  13    997.36   1098.04     38.08 o
   4  13  13    360.55    289.94     25.21 o
   6  13  13    354.82    361.61     27.40 o
   8  13  13   1250.72   1222.23     41.29 o
  10  13  13    145.56    139.83     12.71 o
  -9  14  13    353.46    328.23     13.57 o
  -7  14  13     66.25     71.58      6.33 o
  -5  14  13   1991.34   1984.58     35.71 o
  -3  14  13     22.92     17.30      4.73 o
  -1  14  13    510.20    492.57     21.23 o
   1  14  13    130.09     98.72     11.73 o
   3  14  13      3.05     18.09      5.94 o
   5  14  13     59.85     64.50      8.73 o
   7  14  13     47.59     57.98      9.43 o
   9  14  13    303.38    280.42     16.36 o
  -8  15  13    260.46    276.07     14.39 o
  -6  15  13     32.42     33.59      4.77 o
  -4  15  13   1087.91    989.87     26.47 o
  -2  15  13   1375.00   1380.75     35.10 o
   0  15  13    477.00    485.24     21.46 o
   2  15  13     96.91     78.24      8.71 o
   4  15  13     92.24     89.87      8.85 o
   6  15  13    370.49    414.66     25.65 o
   8  15  13     13.37     10.73      3.93 <
  -5  16  13    785.34    734.94     20.00 o
  -3  16  13    686.23    612.78     20.00 o
  -1  16  13    139.94    163.57      9.54 o
   1  16  13    235.43    204.42     11.10 o
   3  16  13    950.93    955.96     25.40 o
   5  16  13    131.58    105.45     11.38 o
  -2  17  13     54.54     44.11      5.70 o
   0  17  13     34.32     36.50      5.63 o
   2  17  13    282.94    274.25     24.58 o
   1   1  14 167876.00 212645.00    746.79 o
   0   2  14      1.49     31.31     12.17 <
   2   2  14  19496.70  20786.70    290.48 o
  -1   3  14  69236.70  84287.40    582.47 o
   1   3  14    308.01    387.52     39.32 o
   3   3  14  19936.40  24065.00    289.43 o
  -2   4  14   2540.09   2792.80     94.83 o
   0   4  14   3266.46   2929.65     95.95 o
   2   4  14    382.33    274.79     35.22 o
   4   4  14   1810.07   2023.76     79.56 o
  -3   5  14  19344.80  19844.00    252.21 o
  -1   5  14  90614.00  99920.20   1038.66 o
   1   5  14    140.63    153.65     30.24 o
   3   5  14  18636.50  19802.90    313.01 o
   5   5  14    643.26    689.06     44.58 o
  -4   6  14   8807.78   8793.32    191.43 o
  -2   6  14   1248.84   1170.99     72.11 o
   0   6  14   1756.03   1962.28     96.16 o
   2   6  14    181.31    147.44     23.14 o
   4   6  14     82.15     88.38     16.76 o
   6   6  14   5332.37   4847.68     76.19 o
  -5   7  14   3328.93   3467.47     62.31 o
  -3   7  14   7538.97   9373.44    226.12 o
  -1   7  14   7177.83   8662.38    250.28 o
   1   7  14   3444.93   3233.07    148.09 o
   3   7  14  22806.80  22360.70    306.42 o
   5   7  14    588.83    633.42     32.52 o
   7   7  14  11869.50  11761.00    120.34 o
  -6   8  14    695.84    703.98     28.75 o
  -4   8  14     63.87     77.44     10.71 o
  -2   8  14    215.45    176.72     15.48 o
   0   8  14   4891.04   4761.35     82.26 o
   2   8  14     40.20     24.60     10.45 <
   4   8  14    621.51    687.03     38.87 o
   6   8  14   1365.97   1336.82     37.94 o
   8   8  14      7.93     24.79      7.98 o
  -7   9  14    776.27    822.79     28.12 o
  -5   9  14   6818.95   6587.85     85.31 o
  -3   9  14  36280.30  35055.70    204.51 o
  -1   9  14    183.04    225.93     15.29 o
   1   9  14   1504.60   1431.89     43.60 o
   3   9  14    272.43    292.41     23.72 o
   5   9  14    509.84    504.63     30.59 o
   7   9  14   5105.14   4966.40     97.46 o
   9   9  14    833.59    840.06     28.84 o
  -8  10  14     36.54     39.66      6.75 o
  -6  10  14   2124.47   2106.09     42.18 o
  -4  10  14    491.20    402.28     22.07 o
  -2  10  14   1590.94   1579.19     43.32 o
   0  10  14    234.34    242.55     17.88 o
   2  10  14    130.76    142.27     13.11 o
   4  10  14   4822.42   4838.95     98.37 o
   6  10  14     50.02     35.75     16.25 <
   8  10  14   6998.49   6925.17    111.45 o
  10  10  14     44.47     58.31      7.89 o
  -9  11  14   1234.87   1341.62     32.38 o
  -7  11  14     35.41     35.50      6.05 o
  -5  11  14    323.08    418.83     19.48 o
  -3  11  14    519.99    488.36     20.86 o
  -1  11  14   4620.30   4508.41     77.86 o
   1  11  14  13273.60  12991.00    133.85 o
   3  11  14    229.99    236.73     20.37 o
   5  11  14   4381.28   4362.02    105.28 o
   7  11  14     96.65    130.49     19.34 o
   9  11  14     19.71     41.97      6.68 o
  11  11  14    406.26    432.54     17.97 o
 -10  12  14      3.34     14.90      3.93 o
  -8  12  14      0.77      6.56      4.05 <
  -6  12  14    931.02   1011.22     28.00 o
  -4  12  14    198.12    177.82     12.31 o
  -2  12  14   2735.73   2839.82     48.88 o
   0  12  14    281.91    295.11     18.58 o
   2  12  14   1111.21   1206.10     39.08 o
   4  12  14   2201.30   2280.00     71.16 o
   6  12  14    600.53    566.41     41.95 o
   8  12  14     28.80     23.02      7.17 o
  10  12  14    308.96    312.29     17.09 o
  12  12  14    166.25    160.45     13.85 o
 -11  13  14     83.54     78.61     14.25 o
  -9  13  14     53.75     71.44      5.96 o
  -7  13  14    146.95    176.02     11.15 o
  -5  13  14   2542.64   2794.64     46.58 o
  -3  13  14   2226.78   2028.11     40.08 o
  -1  13  14   1479.77   1258.17     35.10 o
   1  13  14      8.57     13.41      6.94 <
   3  13  14   1519.49   1364.68     44.67 o
   5  13  14   4621.27   4559.07    130.96 o
   7  13  14     23.92     43.99      9.36 o
   9  13  14   1286.57   1263.73     36.62 o
  11  13  14     46.96     27.16      5.94 o
  -8  14  14    187.55    195.58     10.36 o
  -6  14  14      6.48      9.01      3.75 <
  -4  14  14     22.13     24.49      4.89 o
  -2  14  14      9.04     -0.81      4.56 <
   0  14  14     99.85     86.92      8.17 o
   2  14  14    563.49    608.42     27.14 o
   4  14  14     22.93     30.35     10.31 <
   6  14  14   1020.76    995.92     36.66 o
   8  14  14    156.30    129.79     12.08 o
  10  14  14    124.00     98.21     13.50 o
  -7  15  14    139.29     99.23      6.75 o
  -5  15  14     18.09      9.89      3.61 <
  -3  15  14    168.59    185.50     11.41 o
  -1  15  14   2428.31   2521.01     52.00 o
   1  15  14    984.40    859.77     25.30 o
   3  15  14    100.64    110.50      8.66 o
   5  15  14    578.54    504.35     28.38 o
   7  15  14    380.33    305.91     19.74 o
  -6  16  14    128.22    143.39      8.54 o
  -4  16  14    500.09    461.80     16.20 o
  -2  16  14      1.06      2.77      2.98 <
   0  16  14    200.08    182.63     10.27 o
   2  16  14     29.46     31.45      4.24 o
   4  16  14     11.32     10.29      3.56 <
   6  16  14     19.03     25.67      5.28 o
  -1  17  14    359.75    301.56     17.41 o
   1  17  14      0.46     -4.19      3.91 <
   0   1  15  10320.60  11535.80    189.29 o
  -1   2  15   2088.50   3383.02    118.11 o
   1   2  15  17192.10  19929.90    254.86 o
  -2   3  15    317.48     61.71     15.18 o
   0   3  15  14022.70  16323.40    233.43 o
   2   3  15  19349.80  19411.20    382.75 o
  -3   4  15   1518.35   1751.46     82.43 o
  -1   4  15   8814.42  10379.10    195.04 o
   1   4  15  30632.80  33941.90    472.93 o
   3   4  15     25.17      8.29      9.08 <
  -4   5  15   7945.95   8705.51    184.38 o
  -2   5  15    179.36    102.03     22.42 o
   0   5  15    858.98   1054.00     71.44 o
   2   5  15   7903.11   8211.52    216.55 o
   4   5  15   4090.53   4369.80    134.08 o
  -5   6  15  10150.70   9542.04    113.97 o
  -3   6  15    683.34    698.11     64.55 o
  -1   6  15    466.98    549.79     54.98 o
   1   6  15   2899.97   2625.67    124.51 o
   3   6  15    471.61    584.52     64.11 o
   5   6  15  16818.20  16713.90    165.29 o
  -6   7  15      0.77     18.13      7.91 <
  -4   7  15   4145.62   3731.72     67.11 o
  -2   7  15  17545.10  18357.00    428.68 o
   0   7  15  13764.40  14773.20    420.65 o
   2   7  15   2606.13   2688.07    124.79 o
   4   7  15     52.45     63.31     13.59 o
   6   7  15   1164.70   1175.60     40.36 o
  -7   8  15     12.36     35.73      8.50 o
  -5   8  15   1934.92   1921.97     48.32 o
  -3   8  15   4754.29   4952.27     68.16 o
  -1   8  15  25379.80  25447.60    161.20 o
   1   8  15    797.68    767.32     29.86 o
   3   8  15   2067.55   2129.28     67.57 o
   5   8  15   2887.05   2733.40     65.83 o
   7   8  15      9.66     40.90     10.10 o
  -8   9  15    522.44    477.33     21.18 o
  -6   9  15   7920.36   7748.98     86.31 o
  -4   9  15    306.42    291.29     20.62 o
  -2   9  15      6.88      9.75      5.94 <
   0   9  15   4781.17   4807.32     75.40 o
   2   9  15   1281.66   1367.94     46.07 o
   4   9  15  13050.00  12675.40    183.54 o
   6   9  15     74.58     89.62     16.36 o
   8   9  15      5.31     12.01      7.50 <
  -9  10  15    103.21    100.23      8.33 o
  -7  10  15   1949.37   2051.65     41.46 o
  -5  10  15   1848.94   1865.06     43.25 o
  -3  10  15     62.24     52.30      7.77 o
  -1  10  15      3.88     33.24      8.59 o
   1  10  15     27.65     39.20      9.96 o
   3  10  15   3959.64   4119.35     88.24 o
   5  10  15   1317.83   1238.22     61.17 o
   7  10  15    866.53    895.78     44.44 o
   9  10  15    326.06    323.39     18.04 o
 -10  11  15    135.01    147.44      9.87 o
  -8  11  15   1498.23   1486.43     29.73 o
  -6  11  15    375.38    416.62     19.39 o
  -4  11  15   3783.59   3549.41     56.33 o
  -2  11  15   8658.83   8524.65     96.11 o
   0  11  15    203.74    166.57     15.92 o
   2  11  15   1852.56   1881.84     49.35 o
   4  11  15   2110.37   2197.85     71.81 o
   6  11  15    466.72    527.00     39.27 o
   8  11  15   2258.10   2088.61     62.57 o
  10  11  15    247.78    290.71     15.01 o
 -11  12  15   1657.91   1471.18     28.56 o
  -9  12  15     78.20     84.52      7.24 o
  -7  12  15     26.22     11.22      4.47 <
  -5  12  15    507.71    494.53     19.79 o
  -3  12  15   1811.27   1994.41     41.08 o
  -1  12  15   1564.26   1709.91     43.04 o
   1  12  15    144.37    109.06     10.71 o
   3  12  15     18.01     11.20     12.17 <
   5  12  15    236.60    228.35     25.35 o
   7  12  15   1903.59   1912.61     57.26 o
   9  12  15    673.11    696.30     27.49 o
  11  12  15     67.01     72.97      7.57 o
 -10  13  15    155.43    136.68      9.80 o
  -8  13  15    146.77    181.56      9.45 o
  -6  13  15    455.30    403.49     15.83 o
  -4  13  15   1046.52    868.41     25.74 o
  -2  13  15   1084.71   1283.73     36.52 o
   0  13  15    966.04    908.89     27.68 o
   2  13  15   4022.50   4163.70     72.11 o
   4  13  15    118.52     90.94     13.22 o
   6  13  15     51.89     30.68      8.89 o
   8  13  15    932.84    835.80     32.61 o
  10  13  15    151.63    139.94     11.78 o
  -9  14  15    371.76    339.99     14.32 o
  -7  14  15   1074.51   1027.60     23.28 o
  -5  14  15     74.77     97.11      8.36 o
  -3  14  15     86.37     62.15      7.50 o
  -1  14  15      4.26      9.43      4.38 <
   1  14  15      2.67     18.81      7.24 <
   3  14  15   1934.76   2038.84     49.84 o
   5  14  15     95.66     71.62     10.31 o
   7  14  15    452.42    435.47     21.32 o
   9  14  15    229.91    239.83     13.76 o
  -6  15  15    446.95    410.31     14.41 o
  -4  15  15   1390.00   1346.04     29.28 o
  -2  15  15      0.01      0.65      3.86 <
   0  15  15      0.37      2.05      3.00 <
   2  15  15    134.94    202.16     14.34 o
   4  15  15     19.15     32.24      5.98 o
   6  15  15    648.48    658.54     29.70 o
   8  15  15     42.29     40.57      8.54 o
  -5  16  15    999.29    882.66     19.65 o
  -3  16  15   1070.01    964.43     23.00 o
  -1  16  15    213.78    208.22     10.73 o
   1  16  15     14.99      7.03      1.86 o
   3  16  15    515.98    421.67     20.07 o
   5  16  15     62.48     68.44      8.17 o
   0   0  16  61234.40  75251.30    852.14 o
   1   1  16   1938.12   1737.10     69.18 o
   0   2  16   9683.33  11072.60    198.70 o
   2   2  16   1729.65   2053.65    110.75 o
  -1   3  16      7.86     13.76      9.92 <
   1   3  16     81.82    129.89     30.42 o
   3   3  16    477.74    551.14     82.52 o
  -2   4  16  49947.00  49556.50    443.99 o
   0   4  16  17513.80  19534.70    371.46 o
   2   4  16   7946.04   8698.11    229.82 o
   4   4  16    488.77    427.42     49.77 o
  -3   5  16    680.90    794.71     56.89 o
  -1   5  16    104.72    168.90     34.33 o
   1   5  16   1836.52   1999.44    114.83 o
   3   5  16   1480.50   1534.73    107.75 o
   5   5  16   1535.72   1572.48     54.05 o
  -4   6  16     40.95     26.77      6.75 o
  -2   6  16  11103.10  10281.50    232.05 o
   0   6  16     46.57     59.36     29.38 <
   2   6  16  23951.70  27129.70    611.01 o
   4   6  16  20097.80  19669.80    199.79 o
   6   6  16    251.73    224.63     17.09 o
  -5   7  16   2149.56   2160.38     49.65 o
  -3   7  16    996.97   1058.82     35.82 o
  -1   7  16    692.69    670.30     27.23 o
   1   7  16   3064.93   2775.22     74.51 o
   3   7  16    777.48    801.28     42.13 o
   5   7  16      4.70      8.43      9.59 <
   7   7  16      5.69     12.94      7.50 <
  -6   8  16    525.89    539.15     26.09 o
  -4   8  16  21276.70  20748.90    148.21 o
  -2   8  16   5516.22   5416.74     70.27 o
   0   8  16    674.10    742.83     25.93 o
   2   8  16   2114.50   2097.62     58.54 o
   4   8  16    944.11    893.71     43.48 o
   6   8  16  17032.20  16737.80    152.89 o
   8   8  16   7267.58   7054.19     94.06 o
  -7   9  16    562.80    534.66     22.91 o
  -5   9  16    466.32    405.00     21.67 o
  -3   9  16     10.61     14.18      7.24 <
  -1   9  16     74.62     82.70      9.40 o
   1   9  16    713.57    827.14     33.15 o
   3   9  16     85.08    101.91     15.32 o
   5   9  16   1107.24   1087.73     56.24 o
   7   9  16    502.20    479.77     27.56 o
   9   9  16    587.31    625.70     24.77 o
  -8  10  16     96.02     92.62      8.61 o
  -6  10  16    250.69    241.74     14.80 o
  -4  10  16   4431.19   4225.17     64.53 o
  -2  10  16   3460.81   3265.94     57.52 o
   0  10  16   8291.13   8279.45    111.27 o
   2  10  16  11777.90  12095.40    133.82 o
   4  10  16    856.50    826.56     42.88 o
   6  10  16    393.73    407.59     29.68 o
   8  10  16     53.62     52.89      9.61 o
  10  10  16   3086.62   3107.88     53.24 o
  -9  11  16    463.65    495.20     17.43 o
  -7  11  16   1303.59   1201.93     29.21 o
  -5  11  16    509.21    564.55     22.67 o
  -3  11  16   1487.94   1270.64     33.36 o
  -1  11  16    475.73    511.33     24.49 o
   1  11  16    326.23    320.53     19.34 o
   3  11  16   1066.09   1207.12     52.35 o
   5  11  16    785.73    719.18     43.04 o
   7  11  16     53.50     21.79     11.22 <
   9  11  16   1507.26   1427.16     39.39 o
  11  11  16    348.53    365.39     15.46 o
 -10  12  16    899.39    949.55     24.00 o
  -8  12  16   1093.62   1181.23     24.49 o
  -6  12  16   3342.21   3546.61     51.26 o
  -4  12  16   2237.92   2162.91     44.25 o
  -2  12  16      0.11      9.64      7.70 <
   0  12  16    910.18    919.60     30.98 o
   2  12  16    476.77    424.51     25.51 o
   4  12  16   4746.41   4938.02    105.38 o
   6  12  16   4584.29   4594.89    100.02 o
   8  12  16      8.95     -1.51      5.91 <
  10  12  16    168.79    175.26     13.31 o
  -9  13  16      0.37      7.80      2.61 <
  -7  13  16    196.24    170.02      9.38 o
  -5  13  16     24.80     30.89      5.70 o
  -3  13  16    486.82    361.31     17.53 o
  -1  13  16     88.21     82.52     10.87 o
   1  13  16     18.14     -5.56      7.38 <
   3  13  16      1.95      0.93      8.19 <
   5  13  16    150.35    140.20     19.55 o
   7  13  16    179.78    180.80     16.62 o
   9  13  16     90.00     81.94      8.85 o
  -8  14  16    279.00    238.36     10.47 o
  -6  14  16    845.40    879.82     22.42 o
  -4  14  16   1542.04   1598.99     32.45 o
  -2  14  16    659.21    696.48     23.77 o
   0  14  16   2991.47   3014.24     62.15 o
   2  14  16    248.98    262.34     17.20 o
   4  14  16     34.73     46.42      8.99 o
   6  14  16    196.31    179.12     15.64 o
   8  14  16    564.91    500.72     21.79 o
  -7  15  16    217.89    182.01      8.92 o
  -5  15  16    261.52    191.43     10.06 o
  -3  15  16      1.35      5.89      3.21 <
  -1  15  16      5.80      4.47      7.19 <
   1  15  16    216.71    175.44     11.82 o
   3  15  16    135.81     77.23      8.08 o
   5  15  16    526.61    461.87     25.14 o
   7  15  16     23.50     36.27      6.05 o
  -4  16  16      1.82     -0.42      1.75 <
  -2  16  16    334.48    351.65     13.29 o
   0  16  16    213.53    198.98     12.71 o
   2  16  16    444.27    416.85     14.85 o
   4  16  16    973.99    959.77     29.98 o
   0   1  17    299.05    463.71     36.10 o
  -1   2  17   1120.90   1244.67     80.75 o
   1   2  17   5999.13   6283.11    181.52 o
  -2   3  17  12877.30  14838.20    377.19 o
   0   3  17  14379.10  13390.80    277.09 o
   2   3  17  17696.40  17656.30    336.33 o
  -3   4  17    891.26    921.95     74.19 o
  -1   4  17     10.72     16.34     23.56 <
   1   4  17  14800.60  14337.90    303.44 o
   3   4  17     14.51     15.53     24.32 <
  -4   5  17  12668.20  12117.60    161.08 o
  -2   5  17    209.50    283.52     44.18 o
   0   5  17   1776.76   1835.26    127.77 o
   2   5  17     20.45     68.23     31.17 <
   4   5  17   5399.61   5638.60    101.93 o
  -5   6  17   4177.93   3922.38     72.97 o
  -3   6  17  10474.70   9707.63    112.89 o
  -1   6  17   8934.49   9633.45    222.09 o
   1   6  17   7075.17   6900.03    181.89 o
   3   6  17    531.13    489.48     34.24 o
   5   6  17   2114.81   1980.93     58.96 o
  -6   7  17     11.40     17.64      8.12 <
  -4   7  17   6188.66   6053.22     90.46 o
  -2   7  17   1627.85   1502.37     42.81 o
   0   7  17  11194.50  10751.70    116.92 o
   2   7  17     56.46     91.36     10.96 o
   4   7  17   3733.16   3999.22     92.78 o
   6   7  17      3.64     24.72      8.15 o
  -7   8  17    238.36    193.67     13.78 o
  -5   8  17    769.36    696.86     29.12 o
  -3   8  17     63.21     40.20      7.82 o
  -1   8  17   4718.51   4272.85     68.46 o
   1   8  17   1579.52   1440.24     41.29 o
   3   8  17   5226.98   5253.41     99.86 o
   5   8  17   8707.79   8684.19    123.23 o
   7   8  17     32.82     63.94      9.52 o
  -8   9  17    181.07    191.39     12.87 o
  -6   9  17    943.78    805.54     26.07 o
  -4   9  17    139.57    115.27     10.27 o
  -2   9  17     35.12     41.27      7.38 o
   0   9  17   3514.47   3302.95     67.27 o
   2   9  17   1873.08   1983.47     62.80 o
   4   9  17   7354.52   6699.14    137.29 o
   6   9  17      0.93     25.47     10.94 <
   8   9  17   1784.04   1869.11     45.88 o
  -9  10  17    107.73    110.36      9.85 o
  -7  10  17   3263.82   3110.44     50.12 o
  -5  10  17   1379.95   1341.34     36.69 o
  -3  10  17    922.77    863.03     29.12 o
  -1  10  17   1053.79    909.33     29.89 o
   1  10  17    218.66    224.39     17.04 o
   3  10  17   4398.15   4497.85    119.13 o
   5  10  17    506.54    525.35     36.59 o
   7  10  17   1130.58   1112.71     49.09 o
   9  10  17   2177.14   2161.70     48.63 o
 -10  11  17      5.11      4.96      3.51 <
  -8  11  17     30.36     39.53      5.33 o
  -6  11  17   1527.69   1477.16     35.45 o
  -4  11  17    202.17    187.43     13.08 o
  -2  11  17   3244.76   2964.70     61.20 o
   0  11  17    135.72    117.04     13.83 o
   2  11  17      0.10      2.77      7.54 <
   4  11  17    198.19    225.54     26.75 o
   6  11  17   1075.27   1095.83     48.18 o
   8  11  17   2572.34   2673.97     59.75 o
  10  11  17    418.79    375.95     17.53 o
 -11  12  17     41.69     51.14      7.66 o
  -9  12  17     55.37     43.95      5.05 o
  -7  12  17   1272.70   1343.73     28.21 o
  -5  12  17    579.38    537.38     22.28 o
  -3  12  17   4152.36   3845.31     65.57 o
  -1  12  17   1247.22   1324.09     37.15 o
   1  12  17   2713.88   2709.96     47.37 o
   3  12  17   2170.35   2223.55     66.81 o
   5  12  17    132.78    147.42     17.04 o
   7  12  17    239.08    250.44     18.13 o
   9  12  17    252.55    230.84     13.76 o
  11  12  17    443.38    385.45     33.99 o
 -10  13  17     30.30     29.52      6.66 o
  -8  13  17    468.94    436.48     15.11 o
  -6  13  17    103.05    118.83      9.22 o
  -4  13  17     52.10     80.00      8.78 o
  -2  13  17   1292.67   1252.11     36.45 o
   0  13  17    119.99    111.34      9.22 o
   2  13  17   5501.74   5480.78     86.15 o
   4  13  17    182.02    177.26     16.04 o
   6  13  17    499.11    472.72     28.58 o
   8  13  17     77.35     76.98      9.59 o
  10  13  17     33.92     32.68      5.96 o
  -7  14  17    588.20    590.99     15.13 o
  -5  14  17    341.87    347.67     14.18 o
  -3  14  17    112.93     93.67      8.57 o
  -1  14  17      3.56     13.69      8.94 <
   1  14  17   4301.11   4044.89     67.85 o
   3  14  17   1149.70   1036.19     36.36 o
   5  14  17    723.41    620.53     29.40 o
   7  14  17    962.92    871.02     27.40 o
  -6  15  17     38.10     32.24      3.58 o
  -4  15  17   1179.31   1120.97     27.89 o
  -2  15  17     30.82     41.92      7.87 o
   0  15  17     23.02     24.35      5.12 o
   2  15  17    243.50    216.97     13.90 o
   4  15  17     96.79     74.49     10.01 o
   6  15  17   2097.39   1835.75     44.23 o
  -3  16  17    552.16    527.67     14.97 o
  -1  16  17    220.68    192.71     12.06 o
   1  16  17    432.32    330.89     14.29 o
   3  16  17      7.67     17.18      4.07 o
   1   1  18   4492.98   3794.68    117.20 o
   0   2  18   4687.44   5339.04    174.42 o
   2   2  18   1633.50   1807.63    101.75 o
  -1   3  18   3389.69   3122.17    173.70 o
   1   3  18    562.94    683.22     70.37 o
   3   3  18   6771.76   7802.21    294.06 o
  -2   4  18      0.05     33.94     24.74 <
   0   4  18    257.14    214.66     42.95 o
   2   4  18   5995.55   5948.21    213.85 o
   4   4  18   1987.23   2109.40     64.59 o
  -3   5  18   2342.80   1995.32     75.28 o
  -1   5  18  22634.00  22657.40    523.67 o
   1   5  18    396.14    652.79     78.58 o
   3   5  18  20415.20  21275.60    231.98 o
   5   5  18   1402.40   1501.42     49.07 o
  -4   6  18   3623.40   3718.63     77.56 o
  -2   6  18      3.87     18.34      9.71 <
   0   6  18   3428.15   3572.85     94.06 o
   2   6  18   1060.60   1162.82     51.35 o
   4   6  18    130.38    140.55     17.83 o
   6   6  18   2907.50   3011.86     65.34 o
  -5   7  18    936.22   1011.52     38.41 o
  -3   7  18   3409.46   3365.24     65.08 o
  -1   7  18    221.57    298.44     22.00 o
   1   7  18      3.61     15.34      9.12 <
   3   7  18  21805.20  22118.20    205.75 o
   5   7  18      5.10      0.00     11.66 <
   7   7  18  15819.10  16023.30    136.76 o
  -6   8  18    259.81    252.14     16.20 o
  -4   8  18    935.23    915.29     33.85 o
  -2   8  18   1488.88   1379.70     41.25 o
   0   8  18   2254.03   2262.80     47.86 o
   2   8  18    111.44    118.88     14.80 o
   4   8  18   8141.02   8509.10    138.48 o
   6   8  18    299.13    265.97     20.51 o
   8   8  18    639.11    671.65     28.82 o
  -7   9  18   2343.86   2427.67     44.83 o
  -5   9  18   1877.75   1842.01     42.46 o
  -3   9  18   9013.20   8770.65     84.75 o
  -1   9  18    244.63    291.50     18.95 o
   1   9  18   5544.28   6132.55     93.92 o
   3   9  18   1978.08   2107.63     75.00 o
   5   9  18     28.21     30.47     13.13 <
   7   9  18   5244.61   5188.16     83.71 o
   9   9  18    644.68    684.22     22.93 o
  -8  10  18      3.43      4.91      4.40 <
  -6  10  18   2554.76   2706.63     51.02 o
  -4  10  18    120.21    111.10     10.13 o
  -2  10  18     15.62     -0.51      4.89 <
   0  10  18    292.16    248.72     18.09 o
   2  10  18    359.47    363.96     30.84 o
   4  10  18    997.36    922.02     50.56 o
   6  10  18    215.52    169.88     19.04 o
   8  10  18    183.39    178.79     16.18 o
  10  10  18    463.15    437.27     18.55 o
  -9  11  18   5745.18   5624.08     61.41 o
  -7  11  18    455.71    415.73     16.83 o
  -5  11  18    939.00    982.93     30.75 o
  -3  11  18    481.14    405.73     19.86 o
  -1  11  18    108.70     97.00     12.85 o
   1  11  18   5314.51   5451.45     78.54 o
   3  11  18    247.91    208.08     24.95 o
   5  11  18   2330.73   2492.43     77.77 o
   7  11  18   1218.59   1333.82     46.49 o
   9  11  18   1047.83    961.50     30.68 o
  11  11  18   1282.80   1173.25     25.47 o
 -10  12  18    195.74    204.59     11.20 o
  -8  12  18     46.92     37.03      4.31 o
  -6  12  18    189.73    199.88     14.01 o
  -4  12  18    473.02    391.13     20.81 o
  -2  12  18    538.40    555.24     27.51 o
   0  12  18    403.28    412.01     20.32 o
   2  12  18    666.25    730.63     35.06 o
   4  12  18    205.72    211.03     20.44 o
   6  12  18     46.11     58.26     13.94 o
   8  12  18     36.48     35.17      6.17 o
  10  12  18    234.21    216.67     13.43 o
  -9  13  18   1449.16   1414.59     31.19 o
  -7  13  18      9.23      7.98      3.96 <
  -5  13  18   3025.92   3147.48     47.56 o
  -3  13  18    190.88    156.17     13.85 o
  -1  13  18   1393.35   1289.71     36.43 o
   1  13  18    223.30    269.97     18.99 o
   3  13  18     23.01     28.61      8.36 o
   5  13  18    977.44    933.35     39.18 o
   7  13  18    645.51    642.15     29.40 o
   9  13  18    515.64    485.19     18.92 o
  -8  14  18    278.86    271.51     14.11 o
  -6  14  18    660.87    633.15     17.23 o
  -4  14  18     47.98     58.57      6.42 o
  -2  14  18    159.55    175.00     11.06 o
   0  14  18      1.22     -0.12      8.54 <
   2  14  18    325.77    315.92     19.65 o
   4  14  18    376.71    381.42     21.18 o
   6  14  18     31.80     44.65      8.19 o
   8  14  18     43.78     60.68      8.12 o
  -5  15  18    191.84    213.83     11.41 o
  -3  15  18      3.29      7.70      2.58 <
  -1  15  18   1638.49   1485.07     34.66 o
   1  15  18     51.16     86.45     10.01 o
   3  15  18    481.92    392.08     16.06 o
   5  15  18      3.12      6.10      3.26 <
  -2  16  18    172.64    143.95      9.71 o
   0  16  18    224.15    193.71     13.43 o
   0   1  19     64.11    111.15     20.62 o
  -1   2  19   1107.27   1306.89     81.33 o
   1   2  19  15134.60  15340.30    302.07 o
  -2   3  19     34.13     78.61     37.10 <
   0   3  19   3343.32   3290.07    147.39 o
   2   3  19  18712.50  19307.40    375.63 o
  -3   4  19    365.83    389.27     34.59 o
  -1   4  19  12634.00  12350.20    379.93 o
   1   4  19  10138.30   9894.80    264.45 o
   3   4  19   1393.65   1233.68     52.05 o
  -4   5  19    526.74    451.98     29.84 o
  -2   5  19      9.72     23.32     14.11 <
   0   5  19   1259.82   1158.38     56.61 o
   2   5  19     43.47     72.86     13.52 o
   4   5  19  19802.80  20517.60    195.79 o
  -5   6  19   6683.37   6579.22    102.68 o
  -3   6  19    486.81    422.58     28.10 o
  -1   6  19  16289.90  16254.10    174.67 o
   1   6  19   2369.97   2313.21     64.50 o
   3   6  19   9749.14  10057.70    158.61 o
   5   6  19   7358.67   7078.22    109.29 o
  -6   7  19   3883.38   4059.49     63.55 o
  -4   7  19    574.30    511.85     25.16 o
  -2   7  19   2238.15   1947.92     51.72 o
   0   7  19   3291.96   3064.54     57.82 o
   2   7  19     59.11     29.73     12.59 <
   4   7  19    261.91    250.02     23.58 o
   6   7  19     45.09     58.57     12.27 o
  -7   8  19    109.64    100.00      9.26 o
  -5   8  19     48.89     80.38     10.03 o
  -3   8  19    227.04    232.38     15.76 o
  -1   8  19   4153.67   3846.15     67.13 o
   1   8  19    402.57    341.71     22.72 o
   3   8  19   3527.13   3491.61     82.63 o
   5   8  19      1.31     -3.54     15.71 <
   7   8  19   4436.68   4365.70     74.58 o
  -8   9  19    151.22    106.70     10.96 o
  -6   9  19   3173.12   3402.43     57.05 o
  -4   9  19    345.01    296.58     17.18 o
  -2   9  19    282.07    277.79     16.62 o
   0   9  19      6.63      6.61      4.84 <
   2   9  19   4130.02   4146.71     80.19 o
   4   9  19   5149.83   5129.73    110.10 o
   6   9  19    307.12    300.44     23.07 o
   8   9  19    156.04    145.11     12.92 o
  -9  10  19    272.70    274.16     14.73 o
  -7  10  19   1841.82   1871.04     40.57 o
  -5  10  19      8.57      7.43      6.94 <
  -3  10  19   1358.31   1248.13     36.80 o
  -1  10  19     17.58     18.34      6.38 <
   1  10  19     17.23     37.87     10.85 o
   3  10  19   3436.72   3666.26    110.54 o
   5  10  19    887.83    816.17     44.79 o
   7  10  19   1937.48   2088.87     64.92 o
   9  10  19    650.36    617.48     24.37 o
 -10  11  19    534.78    480.17     16.20 o
  -8  11  19   4497.02   4566.23     52.72 o
  -6  11  19   2467.49   2747.15     49.51 o
  -4  11  19    121.82    117.69     11.13 o
  -2  11  19   1303.85   1365.85     44.60 o
   0  11  19    790.20    845.78     29.98 o
   2  11  19     25.14     38.52     12.08 o
   4  11  19    552.69    521.44     38.99 o
   6  11  19    389.39    390.90     28.31 o
   8  11  19      4.71      3.24      5.73 <
  10  11  19    535.96    536.73     18.85 o
  -9  12  19    479.70    494.13     17.27 o
  -7  12  19    759.22    746.81     21.72 o
  -5  12  19    242.16    271.53     15.53 o
  -3  12  19   3662.34   3648.10     67.04 o
  -1  12  19    562.23    537.89     26.63 o
   1  12  19   1399.92   1358.21     40.83 o
   3  12  19    414.90    442.85     29.40 o
   5  12  19   1156.08   1158.03     45.30 o
   7  12  19    665.84    622.28     26.16 o
   9  12  19   1290.38   1256.23     31.22 o
  -8  13  19    210.41    209.38      9.12 o
  -6  13  19    311.30    331.70     14.27 o
  -4  13  19     44.12     44.37      6.49 o
  -2  13  19    496.63    509.10     22.28 o
   0  13  19    347.03    327.58     17.88 o
   2  13  19   2325.35   2200.18     65.29 o
   4  13  19    669.78    672.67     35.54 o
   6  13  19    101.84    106.66     11.20 o
   8  13  19    160.29    132.59     10.78 o
  -7  14  19     82.01     84.08      6.31 o
  -5  14  19    884.24    894.34     22.49 o
  -3  14  19      0.28     -1.91      3.42 <
  -1  14  19    276.22    279.28     17.88 o
   1  14  19   2638.38   2466.87     55.61 o
   3  14  19   2769.42   2686.56     57.36 o
   5  14  19   1487.65   1380.89     40.15 o
   7  14  19    696.95    651.56     23.39 o
  -4  15  19      3.38      4.28      3.75 <
  -2  15  19     27.25     24.60      4.70 o
   0  15  19    444.12    425.63     19.55 o
   2  15  19     41.23     41.78      6.19 o
   4  15  19     25.67     26.63      5.66 o
   0   0  20  23864.80  29021.70    623.79 o
   1   1  20   1560.22   1602.28     92.50 o
   0   2  20   5126.70   5894.02    179.68 o
   2   2  20   1281.98   1485.87     93.53 o
  -1   3  20    426.93    434.47     48.16 o
   1   3  20  17007.50  17180.10    302.75 o
   3   3  20   2915.63   2916.57     72.32 o
  -2   4  20  41361.40  41856.20    292.48 o
   0   4  20  14074.30  13753.00    178.91 o
   2   4  20   6581.64   6490.81    115.88 o
   4   4  20    646.59    679.28     39.53 o
  -3   5  20  11804.30  11402.10    159.33 o
  -1   5  20   7447.06   7512.85    128.05 o
   1   5  20    191.37    262.57     26.82 o
   3   5  20    383.33    328.47     23.79 o
   5   5  20  16629.70  17623.90    174.49 o
  -4   6  20   5783.42   5729.20    102.44 o
  -2   6  20  27300.20  27053.70    225.67 o
   0   6  20    277.69    340.97     25.02 o
   2   6  20  55880.90  57083.10    366.88 o
   4   6  20  28047.80  29232.20    253.12 o
   6   6  20    636.05    638.61     36.78 o
  -5   7  20   1822.68   1736.80     44.23 o
  -3   7  20   1335.97   1433.03     44.16 o
  -1   7  20   4013.43   3981.95     74.02 o
   1   7  20  10676.40  10517.50    141.78 o
   3   7  20   4985.15   5563.44    103.91 o
   5   7  20   6824.51   7031.22    120.48 o
   7   7  20   3916.19   3992.54     72.60 o
  -6   8  20    811.39    846.69     29.21 o
  -4   8  20     97.23     84.19     10.47 o
  -2   8  20    658.50    634.54     29.33 o
   0   8  20   4387.63   4325.90     70.58 o
   2   8  20   6224.88   6372.91    103.63 o
   4   8  20     40.13     28.63     19.88 <
   6   8  20   7762.47   7826.96    106.66 o
   8   8  20    212.79    187.90     13.80 o
  -7   9  20   1422.39   1387.68     35.01 o
  -5   9  20   1195.37   1328.35     35.73 o
  -3   9  20     26.56     53.51      6.96 o
  -1   9  20    571.78    578.82     24.93 o
   1   9  20    923.85    972.23     37.27 o
   3   9  20   4246.28   4321.57     88.80 o
   5   9  20  11032.20  11087.50    151.61 o
   7   9  20    306.18    303.28     19.83 o
   9   9  20   1882.70   1894.27     38.59 o
  -8  10  20   1766.15   1926.41     34.57 o
  -6  10  20   1554.51   1697.57     39.18 o
  -4  10  20   2516.88   2560.19     52.35 o
  -2  10  20    549.24    580.28     25.95 o
   0  10  20   3006.64   3123.38     67.29 o
   2  10  20   8395.08   8845.64    139.92 o
   4  10  20   6583.62   6771.49    133.12 o
   6  10  20   1225.34   1236.82     43.65 o
   8  10  20     89.40     98.32     10.80 o
  10  10  20   3175.07   3218.45     45.90 o
  -9  11  20    325.91    319.27     14.25 o
  -7  11  20   3380.29   3622.92     49.09 o
  -5  11  20    959.81    944.02     28.91 o
  -3  11  20    412.83    428.75     23.21 o
  -1  11  20   1064.99   1052.93     37.36 o
   1  11  20     32.76     26.58      5.40 o
   3  11  20    895.10    930.21     43.34 o
   5  11  20     68.99     79.52     14.36 o
   7  11  20      2.63      8.43      6.54 <
   9  11  20   2534.08   2481.91     44.60 o
  11  11  20    167.09    190.11     16.25 o
 -10  12  20    153.90    182.89     14.55 o
  -8  12  20    217.85    228.98     10.52 o
  -6  12  20    248.77    286.52     13.36 o
  -4  12  20      7.83     20.97      5.12 o
  -2  12  20      3.36      4.54      4.56 <
   0  12  20    745.59    700.30     24.88 o
   2  12  20   1116.38   1193.92     44.67 o
   4  12  20    121.82    135.29     17.97 o
   6  12  20    364.27    407.14     22.91 o
   8  12  20     98.00     82.84      8.24 o
  10  12  20      8.02      8.47      5.40 <
  -7  13  20   1495.35   1384.47     24.93 o
  -5  13  20    231.74    223.81     12.66 o
  -3  13  20    194.98    196.25     14.43 o
  -1  13  20   1154.23   1230.37     34.54 o
   1  13  20   2507.87   2464.36     61.85 o
   3  13  20   2056.57   2199.50     57.61 o
   5  13  20     26.52     30.96      6.98 o
   7  13  20     42.66     62.41      8.68 o
  -6  14  20   1530.03   1493.08     24.93 o
  -4  14  20    153.82    194.04     10.45 o
  -2  14  20    599.86    559.26     21.53 o
   0  14  20   1313.59   1362.24     40.76 o
   2  14  20    513.83    481.77     24.84 o
   4  14  20    911.26    817.59     27.77 o
   6  14  20   1029.71    936.71     26.96 o
  -3  15  20    448.00    427.14     16.27 o
  -1  15  20     32.26     25.58      4.45 o
   1  15  20    682.18    640.13     24.72 o
   3  15  20     12.12     12.80      4.96 <
   0   1  21   1195.58   1298.41     76.07 o
  -1   2  21    869.06    843.50     51.21 o
   1   2  21    297.26    365.87     26.79 o
  -2   3  21  17409.10  17263.40    173.30 o
   0   3  21   4110.27   4139.14     95.53 o
   2   3  21   1101.40   1048.04     44.32 o
  -3   4  21    342.48    427.09     30.19 o
  -1   4  21   2620.49   2473.88     72.28 o
   1   4  21   1180.80   1107.56     49.79 o
   3   4  21    521.09    485.85     33.54 o
  -4   5  21      1.81     -1.44     13.36 <
  -2   5  21  12210.30  11961.80    143.83 o
   0   5  21   1306.52   1250.35     52.12 o
   2   5  21  15573.60  15463.40    198.32 o
   4   5  21    104.44    121.95     21.93 o
  -5   6  21  10552.50  10667.80    125.91 o
  -3   6  21  15219.10  16039.90    163.50 o
  -1   6  21   1697.03   1739.36     59.22 o
   1   6  21   5242.17   5440.53    113.64 o
   3   6  21   4822.92   4905.60     96.48 o
   5   6  21  16661.70  17371.60    188.27 o
  -6   7  21   1819.38   1951.74     46.55 o
  -4   7  21    365.36    349.14     20.55 o
  -2   7  21   4750.16   5159.41     88.31 o
   0   7  21    423.54    439.73     25.65 o
   2   7  21   8290.86   8779.05    126.77 o
   4   7  21   9095.15   9326.14    145.74 o
   6   7  21  34288.20  35508.20    242.01 o
  -7   8  21     93.70    103.38      9.57 o
  -5   8  21     17.40     29.17      7.94 o
  -3   8  21   6015.66   6077.15     79.42 o
  -1   8  21   1973.59   1893.85     41.27 o
   1   8  21   9284.51   9567.50    112.01 o
   3   8  21     36.56     59.29     11.69 o
   5   8  21   9533.51  10016.40    133.96 o
   7   8  21    359.48    385.64     21.32 o
  -8   9  21   6566.69   7066.76     77.37 o
  -6   9  21    664.38    679.26     23.35 o
  -4   9  21    823.46    785.31     26.63 o
  -2   9  21    326.54    299.21     18.23 o
   0   9  21    177.68    169.85     17.62 o
   2   9  21     20.08     42.67      8.80 o
   4   9  21      9.21      7.80     18.20 <
   6   9  21      0.95     16.39      9.87 <
   8   9  21     65.13     71.09      8.15 o
  -9  10  21   1684.08   1633.38     32.03 o
  -7  10  21   2443.70   2546.50     44.23 o
  -5  10  21   1359.99   1513.85     36.78 o
  -3  10  21      1.54      6.05      7.91 <
  -1  10  21     26.88     34.87      9.66 o
   1  10  21   2439.33   2486.77     65.46 o
   3  10  21   6397.91   7019.93    146.60 o
   5  10  21      2.28     16.74     11.45 <
   7  10  21     26.63     24.30      7.89 o
   9  10  21    383.36    325.65     15.99 o
 -10  11  21    257.42    270.06     13.01 o
  -8  11  21     82.31     77.09      6.80 o
  -6  11  21   3995.30   4253.90     57.36 o
  -4  11  21     42.85     48.37      7.03 o
  -2  11  21   2096.06   2106.44     52.49 o
   0  11  21   1005.46   1076.98     38.13 o
   2  11  21    273.77    355.33     28.89 o
   4  11  21   6056.72   6447.37    102.75 o
   6  11  21   1162.08   1181.58     39.48 o
   8  11  21    157.72    139.04     11.78 o
  10  11  21     99.73     85.47      7.36 o
  -9  12  21    326.48    293.41     14.08 o
  -7  12  21    256.59    273.49     14.01 o
  -5  12  21    842.43    831.89     26.72 o
  -3  12  21    161.61    143.81     12.08 o
  -1  12  21    216.60    241.29     15.85 o
   1  12  21     76.15     97.86     15.36 o
   3  12  21     13.38     37.15     10.71 o
   5  12  21     22.70     19.72      8.71 <
   7  12  21     10.27     11.03      4.66 <
   9  12  21      8.79      8.31      2.70 o
  -8  13  21   1179.05   1105.96     28.44 o
  -6  13  21    561.03    549.14     15.99 o
  -4  13  21    114.53    131.63     10.38 o
  -2  13  21    657.18    691.69     24.00 o
   0  13  21     49.73     51.12     11.69 o
   2  13  21   1332.65   1397.46     47.30 o
   4  13  21     36.29     45.46     10.22 o
   6  13  21    463.23    498.90     21.62 o
   8  13  21     38.07     17.78      5.05 o
  -5  14  21    459.50    439.78     13.57 o
  -3  14  21    337.18    339.27     14.36 o
  -1  14  21   1598.42   1520.71     36.52 o
   1  14  21   2735.33   2627.25     50.14 o
   3  14  21    155.23    141.64     11.82 o
   5  14  21    190.60    174.60     12.29 o
  -2  15  21    222.00    223.70     11.62 o
   0  15  21    218.08    229.82     14.20 o
   2  15  21   2298.19   2020.08     58.03 o
   1   1  22   2046.48   1760.84     58.19 o
   0   2  22   1386.32   1282.84     46.95 o
   2   2  22   1548.62   1599.93     48.42 o
  -1   3  22   2977.04   2879.30     76.02 o
   1   3  22    525.76    486.52     31.03 o
   3   3  22      3.69     24.02     11.38 <
  -2   4  22    786.69    871.09     43.44 o
   0   4  22   1179.10   1063.78     49.19 o
   2   4  22   7374.01   7287.92    128.96 o
   4   4  22    360.95    414.92     30.07 o
  -3   5  22  16989.20  17453.00    175.42 o
  -1   5  22   7640.02   7571.35    120.86 o
   1   5  22   6294.03   6551.59    127.68 o
   3   5  22   6597.10   6782.73    123.72 o
   5   5  22    788.65    807.86     36.52 o
  -4   6  22    910.61    971.18     37.57 o
  -2   6  22   1129.60   1029.79     40.85 o
   0   6  22    413.30    442.04     28.24 o
   2   6  22   2200.74   1998.46     58.43 o
   4   6  22   2670.20   2728.25     81.05 o
   6   6  22    204.73    178.77     19.16 o
  -5   7  22    434.61    470.69     23.16 o
  -3   7  22   6453.52   6673.77     77.54 o
  -1   7  22     58.47     77.23     10.92 o
   1   7  22  15667.70  15893.00    148.39 o
   3   7  22   9102.79   9684.47    125.09 o
   5   7  22    173.14    213.62     21.07 o
   7   7  22    899.84    869.67     32.98 o
  -6   8  22   1792.39   1857.96     41.08 o
  -4   8  22     43.78     53.58      9.33 o
  -2   8  22    132.69    108.89     11.20 o
   0   8  22   1815.23   1728.93     46.46 o
   2   8  22   2384.33   2439.22     60.22 o
   4   8  22   1344.64   1419.50     54.82 o
   6   8  22    820.18    898.72     34.36 o
   8   8  22    471.99    479.93     20.46 o
  -7   9  22      1.17     19.34      5.91 o
  -5   9  22     12.31     21.04      5.77 o
  -3   9  22   4337.63   4632.99     71.76 o
  -1   9  22     78.35     96.39     11.01 o
   1   9  22     32.01     39.80      9.71 o
   3   9  22     76.00    102.98     17.39 o
   5   9  22   5912.33   5987.69     98.11 o
   7   9  22    327.48    379.86     20.48 o
   9   9  22   2476.20   2407.51     39.18 o
  -8  10  22    261.77    245.37     13.24 o
  -6  10  22   2113.15   2267.22     45.04 o
  -4  10  22    617.43    687.85     22.44 o
  -2  10  22   1367.12   1420.53     38.87 o
   0  10  22     52.20     73.95     16.04 o
   2  10  22    955.02    984.52     45.13 o
   4  10  22    104.80     81.14     14.01 o
   6  10  22    282.37    299.30     19.46 o
   8  10  22    595.48    579.70     23.14 o
  10  10  22   1205.54   1152.16     26.49 o
  -9  11  22    386.10    374.32     14.73 o
  -7  11  22    148.24    133.36      8.64 o
  -5  11  22    213.56    243.71     12.90 o
  -3  11  22     26.45     22.74      6.31 o
  -1  11  22     65.05     56.68      7.70 o
   1  11  22   3931.09   3988.86     89.59 o
   3  11  22   4034.05   4074.55     75.28 o
   5  11  22    369.55    442.39     25.93 o
   7  11  22    115.34    125.30     11.10 o
   9  11  22    988.43    860.10     22.51 o
  -8  12  22    505.92    455.38     14.69 o
  -6  12  22     56.20     74.79      9.08 o
  -4  12  22    112.95    115.62     12.27 o
  -2  12  22   2279.20   2147.74     46.32 o
   0  12  22    189.29    172.18     13.31 o
   2  12  22   1170.62   1232.79     41.48 o
   4  12  22     34.04     30.70      7.75 o
   6  12  22     17.28     29.38      6.66 o
   8  12  22   1134.93   1114.94     27.14 o
  -7  13  22    297.26    283.59     12.90 o
  -5  13  22    237.22    237.80     11.38 o
  -3  13  22     12.06     12.41      3.03 o
  -1  13  22    125.93    123.39      9.45 o
   1  13  22      1.27     -2.47      6.56 <
   3  13  22      6.76      9.94      5.66 <
   5  13  22    787.01    779.37     28.31 o
   7  13  22     56.68     61.50      6.70 o
  -4  14  22   1170.11   1111.43     23.00 o
  -2  14  22    325.14    299.46     15.81 o
   0  14  22      0.60      9.50      3.63 <
   2  14  22   1841.54   1584.61     38.22 o
   4  14  22    119.42    151.93     11.69 o
   0   1  23   1452.34   1309.94     47.49 o
  -1   2  23    815.14    772.07     36.82 o
   1   2  23   2702.89   2387.14     64.71 o
  -2   3  23   3652.20   3355.88     89.85 o
   0   3  23      1.78      7.98     14.25 <
   2   3  23    256.33    263.38     25.16 o
  -3   4  23   3546.08   3526.81     88.78 o
  -1   4  23   2058.70   2088.73     66.32 o
   1   4  23    338.10    372.51     29.28 o
   3   4  23    316.27    332.08     28.89 o
  -4   5  23    193.77    154.45     15.43 o
  -2   5  23   1951.43   1863.75     56.12 o
   0   5  23    801.48    812.68     46.14 o
   2   5  23   2637.75   2710.19     77.63 o
   4   5  23    721.37    730.93     41.48 o
  -5   6  23     23.81     33.43     10.15 o
  -3   6  23    608.38    637.57     27.44 o
  -1   6  23    238.79    217.88     20.39 o
   1   6  23    703.92    728.02     34.22 o
   3   6  23   2027.12   2142.06     62.66 o
   5   6  23   1061.64   1150.56     46.53 o
  -6   7  23    140.84    150.86     13.08 o
  -4   7  23    608.48    615.08     25.19 o
  -2   7  23   1743.85   1616.66     37.62 o
   0   7  23     48.59     22.25      6.08 o
   2   7  23    594.48    563.24     30.59 o
   4   7  23   2822.49   3000.08     77.56 o
   6   7  23    903.43    943.34     36.20 o
  -7   8  23   3023.85   3329.06     54.52 o
  -5   8  23   1088.54   1263.50     33.24 o
  -3   8  23   3551.69   3675.20     58.01 o
  -1   8  23    313.19    347.62     18.51 o
   1   8  23    377.58    355.28     21.00 o
   3   8  23    923.30    964.03     38.78 o
   5   8  23    508.86    528.19     29.07 o
   7   8  23   1304.09   1284.10     38.29 o
  -8   9  23    103.91    117.01     10.40 o
  -6   9  23     72.49     81.33      7.57 o
  -4   9  23   1886.03   1870.90     36.80 o
  -2   9  23    645.39    688.17     26.54 o
   0   9  23   1244.90   1209.33     42.32 o
   2   9  23    361.97    386.85     25.79 o
   4   9  23      9.88     14.08     11.17 <
   6   9  23    254.32    241.22     17.34 o
   8   9  23     19.84     21.04      4.70 o
  -9  10  23     51.91     40.32      4.89 o
  -7  10  23    484.92    461.40     17.02 o
  -5  10  23    482.96    466.06     17.57 o
  -3  10  23   3014.54   3231.69     53.42 o
  -1  10  23    115.31     99.63     10.64 o
   1  10  23   3519.88   3663.30     70.44 o
   3  10  23     56.87     56.87     13.94 o
   5  10  23    416.90    390.43     23.49 o
   7  10  23     15.81     14.99      5.42 <
   9  10  23    521.83    522.60     17.48 o
  -8  11  23    927.00    983.35     22.72 o
  -6  11  23    508.79    475.67     18.53 o
  -4  11  23    406.42    432.01     20.09 o
  -2  11  23     69.93     76.07     10.75 o
   0  11  23   1212.17   1217.24     42.69 o
   2  11  23   3071.74   2958.86     63.59 o
   4  11  23      2.39     -0.09      9.59 <
   6  11  23   1735.04   1788.38     42.95 o
   8  11  23   1521.77   1390.55     31.08 o
  -7  12  23     81.32     58.19      5.07 o
  -5  12  23   1863.58   1862.52     35.38 o
  -3  12  23     35.54     26.30      6.19 o
  -1  12  23    209.79    181.63     12.73 o
   1  12  23   1754.02   1622.69     45.69 o
   3  12  23    388.34    374.81     21.69 o
   5  12  23   1274.56   1294.99     37.59 o
   7  12  23    662.63    656.77     20.25 o
  -6  13  23    188.36    188.94      9.43 o
  -4  13  23   1379.54   1359.52     29.86 o
  -2  13  23     81.71     98.00      9.05 o
   0  13  23    472.60    488.62     23.25 o
   2  13  23     88.83     75.79      8.85 o
   4  13  23     31.24     26.40      5.56 o
   6  13  23    156.58    208.31     12.69 o
  -3  14  23      0.17      6.31      2.61 <
  -1  14  23   1053.91    982.52     30.96 o
   1  14  23     67.97     55.49      7.08 o
   3  14  23    748.55    671.51     29.98 o
   0   0  24    297.63    256.87     45.51 o
   1   1  24     10.66     21.72     17.13 <
   0   2  24     13.91     11.78     14.57 <
   2   2  24     72.10     92.62     16.39 o
  -1   3  24     60.38     89.80     15.97 o
   1   3  24   7042.31   6490.95    131.56 o
   3   3  24   5781.47   5847.49    114.83 o
  -2   4  24    839.04    900.95     44.30 o
   0   4  24    105.35    126.47     18.78 o
   2   4  24     41.72     15.71     12.10 <
   4   4  24    182.09    166.39     16.34 o
  -3   5  24    404.79    336.29     20.58 o
  -1   5  24    552.23    545.60     33.85 o
   1   5  24    449.09    463.96     28.56 o
   3   5  24     65.43     49.56     10.64 o
   5   5  24   1169.67   1181.00     44.93 o
  -4   6  24    944.86    948.37     33.29 o
  -2   6  24    583.60    577.91     23.74 o
   0   6  24    235.68    203.49     16.50 o
   2   6  24   1238.99   1302.63     46.02 o
   4   6  24      4.70      9.19     11.34 <
   6   6  24    150.43    161.43     16.25 o
  -5   7  24   2234.69   2503.25     49.42 o
  -3   7  24    226.93    261.36     16.36 o
  -1   7  24   3532.69   3682.83     60.94 o
   1   7  24   1070.70   1050.39     36.55 o
   3   7  24    845.53    789.17     36.92 o
   5   7  24     38.36     40.25     10.96 o
   7   7  24     69.25     52.82      8.78 o
  -6   8  24   1009.45   1071.20     28.63 o
  -4   8  24    463.78    544.36     21.51 o
  -2   8  24    285.20    274.74     16.04 o
   0   8  24   1739.80   1709.91     46.83 o
   2   8  24    967.66   1013.54     39.64 o
   4   8  24    850.16    835.22     38.50 o
   6   8  24     23.01     43.11      9.59 o
   8   8  24    980.30   1058.07     28.86 o
  -7   9  24   1984.34   2074.02     41.81 o
  -5   9  24    631.76    742.06     23.53 o
  -3   9  24    309.54    358.68     18.99 o
  -1   9  24    681.78    727.60     29.28 o
   1   9  24    508.14    498.39     27.96 o
   3   9  24    681.75    663.22     31.22 o
   5   9  24    608.13    583.56     27.70 o
   7   9  24      0.47      1.84      4.40 <
   9   9  24     18.67     13.62      3.89 o
  -8  10  24    534.44    551.49     17.09 o
  -6  10  24    993.60   1047.62     25.56 o
  -4  10  24     35.60     35.45      6.22 o
  -2  10  24    145.49    152.02     10.89 o
   0  10  24      0.44      0.95      9.24 <
   2  10  24      0.13      5.52     10.57 <
   4  10  24    196.55    188.66     16.08 o
   6  10  24    403.87    423.90     20.53 o
   8  10  24      0.20      1.93      4.26 <
  10  10  24    162.34    161.89     15.15 o
  -9  11  24    397.10    347.79     16.15 o
  -7  11  24   1604.52   1744.08     31.33 o
  -5  11  24    586.83    598.11     21.32 o
  -3  11  24   1630.46   1630.23     37.41 o
  -1  11  24   2541.58   2502.41     49.67 o
   1  11  24    109.37    102.35     13.04 o
   3  11  24    144.75    140.53     14.01 o
   5  11  24     87.31    114.94     11.27 o
   7  11  24   1109.02   1140.13     29.77 o
   9  11  24   1042.70   1144.55     31.05 o
  -6  12  24     26.43     29.89      3.75 o
  -4  12  24     47.55     28.98      5.59 o
  -2  12  24    242.02    266.57     14.55 o
   0  12  24    612.97    570.11     25.61 o
   2  12  24     68.76     68.55     10.47 o
   4  12  24    289.47    305.28     18.69 o
   6  12  24    154.10    160.87     10.31 o
  -5  13  24    113.36     97.79      6.42 o
  -3  13  24    231.17    222.58     12.01 o
  -1  13  24    941.58    842.13     27.84 o
   1  13  24    360.17    321.69     18.72 o
   3  13  24    733.95    724.21     27.54 o
   5  13  24    450.07    366.73     16.99 o
  -2  14  24      0.01      2.47      4.03 <
   0  14  24     32.32     39.48     10.24 o
   2  14  24     36.50     32.38      8.17 o
   0   1  25   1697.18   1534.63     58.03 o
  -1   2  25      2.74     24.37     15.43 <
   1   2  25   1461.60   1251.14     55.14 o
  -2   3  25   3473.77   3481.88     93.64 o
   0   3  25    868.57    691.22     48.74 o
   2   3  25    188.21    177.09     26.28 o
  -3   4  25   1464.06   1532.75     47.32 o
  -1   4  25   3071.14   3125.53     65.64 o
   1   4  25    961.02    957.12     40.78 o
   3   4  25   2567.71   2537.61     64.20 o
  -4   5  25      1.93      1.26      9.17 <
  -2   5  25    352.79    317.22     18.99 o
   0   5  25   1312.51   1334.21     43.32 o
   2   5  25    518.65    500.91     29.52 o
   4   5  25    408.81    376.84     29.12 o
  -5   6  25     68.42     73.63     10.50 o
  -3   6  25   1409.40   1532.56     41.08 o
  -1   6  25    165.54    160.22     14.59 o
   1   6  25   2571.24   2760.61     67.67 o
   3   6  25   1495.80   1574.39     52.23 o
   5   6  25   2116.76   2244.78     60.64 o
  -6   7  25   1481.67   1578.46     39.06 o
  -4   7  25    263.76    339.55     17.53 o
  -2   7  25    384.44    344.69     18.83 o
   0   7  25    301.49    335.94     19.81 o
   2   7  25    684.16    741.15     33.52 o
   4   7  25   3781.49   3927.55     82.94 o
   6   7  25     40.26     46.42      8.73 o
  -7   8  25    767.70    840.13     26.12 o
  -5   8  25    453.24    525.23     19.62 o
  -3   8  25    343.38    372.02     17.36 o
  -1   8  25    395.06    424.65     21.35 o
   1   8  25      8.54     12.94      8.54 <
   3   8  25    112.88    116.20     14.87 o
   5   8  25   1668.94   1614.71     44.72 o
   7   8  25    756.68    786.29     24.35 o
  -8   9  25      0.78      2.23      3.03 <
  -6   9  25    130.17    128.51      9.78 o
  -4   9  25    589.41    672.53     24.53 o
  -2   9  25    344.90    425.42     18.90 o
   0   9  25    120.87    118.88     16.34 o
   2   9  25     73.85     78.51     13.24 o
   4   9  25    377.26    358.47     25.16 o
   6   9  25    316.52    332.38     18.02 o
   8   9  25   1285.08   1146.16     24.77 o
  -9  10  25    474.91    453.54     17.04 o
  -7  10  25    171.30    150.56      9.94 o
  -5  10  25      0.32     -1.82      4.31 <
  -3  10  25   1416.13   1514.94     34.45 o
  -1  10  25    136.91    136.22     13.06 o
   1  10  25   1383.55   1500.81     43.76 o
   3  10  25    178.07    194.51     16.97 o
   5  10  25    626.47    624.44     25.88 o
   7  10  25      6.64      1.86      3.58 <
   9  10  25    235.20    228.58     11.52 o
  -8  11  25    112.02     88.17      7.38 o
  -6  11  25     49.18     56.52      5.49 o
  -4  11  25    262.93    293.41     14.73 o
  -2  11  25    885.99    931.82     26.56 o
   0  11  25   1136.17   1206.33     40.90 o
   2  11  25   1988.44   1904.95     48.63 o
   4  11  25      4.04      7.73      6.59 <
   6  11  25    165.79    159.87     10.47 o
   8  11  25     54.42     61.43      6.94 o
  -5  12  25    705.18    625.51     16.92 o
  -3  12  25    102.15    127.12      9.38 o
  -1  12  25     29.72     16.76      6.52 <
   1  12  25    552.37    573.07     26.44 o
   3  12  25    284.85    266.53     17.36 o
   5  12  25   1329.22   1342.85     27.30 o
  -4  13  25      6.88      4.59      1.93 <
  -2  13  25    139.01    152.07     11.52 o
   0  13  25    281.85    278.00     15.99 o
   2  13  25   1429.72   1377.09     43.76 o
   4  13  25    384.32    379.61     21.00 o
   1   1  26      0.72     15.43      4.12 o
   0   2  26   1315.16   1271.50     33.31 o
   2   2  26   3001.26   2916.36     61.48 o
  -1   3  26      2.28      3.33      3.75 <
   1   3  26      1.64      9.80      5.66 <
   3   3  26     63.26    101.93     13.73 o
  -2   4  26    927.96    862.17     31.05 o
   0   4  26    589.93    549.25     26.89 o
   2   4  26   8712.11   8841.83    118.95 o
   4   4  26    888.90    921.85     38.97 o
  -3   5  26    697.56    679.28     28.47 o
  -1   5  26    156.52    144.11     13.50 o
   1   5  26    137.38     88.69     14.20 o
   3   5  26     57.06     72.35     15.04 o
   5   5  26    191.52    223.04     19.69 o
  -4   6  26   6852.35   7192.95     84.31 o
  -2   6  26     10.64      8.99      5.75 <
   0   6  26   4249.17   4061.84     75.00 o
   2   6  26      3.68     24.91     11.69 <
   4   6  26      1.03    -19.76     12.22 <
   6   6  26   3203.53   3322.76     58.68 o
  -5   7  26      1.14      3.31      5.14 <
  -3   7  26      2.84     20.55      5.59 o
  -1   7  26     52.51     62.83      9.26 o
   1   7  26   1118.18   1152.63     41.39 o
   3   7  26     38.85     37.45     13.59 <
   5   7  26     93.50     83.64     10.75 o
   7   7  26     16.95     12.80      5.42 <
  -6   8  26     26.51     28.31      5.38 o
  -4   8  26    342.27    333.59     15.76 o
  -2   8  26    895.77    938.94     31.98 o
   0   8  26   4151.93   4531.99     87.78 o
   2   8  26    129.31    139.71     14.34 o
   4   8  26   7007.42   7057.50     95.41 o
   6   8  26    155.79    183.87     13.66 o
   8   8  26    337.63    308.52     13.45 o
  -7   9  26     31.02     36.55      4.84 o
  -5   9  26    702.99    686.92     22.65 o
  -3   9  26    123.18    137.87     10.75 o
  -1   9  26    436.13    409.94     19.69 o
   1   9  26    308.01    342.88     22.97 o
   3   9  26    440.86    484.31     26.21 o
   5   9  26      1.41      3.65      6.40 <
   7   9  26    144.41    131.98      8.10 o
   9   9  26     66.29     55.98      6.35 o
  -8  10  26   1095.96   1067.52     27.14 o
  -6  10  26   6699.85   7033.64     89.92 o
  -4  10  26      0.20      8.22      3.72 <
  -2  10  26   1747.41   1858.68     36.43 o
   0  10  26     14.08     10.57     11.27 <
   2  10  26     48.45     53.82     11.01 o
   4  10  26    792.21    822.04     27.12 o
   6  10  26    516.48    476.65     16.50 o
   8  10  26   1721.09   1769.11     39.50 o
  -7  11  26     74.51     79.00      6.26 o
  -5  11  26     79.50    101.40      7.22 o
  -3  11  26    130.36    170.34     10.06 o
  -1  11  26    379.67    307.91     18.99 o
   1  11  26     45.19     20.20      9.10 <
   3  11  26    146.21    151.74     13.76 o
   5  11  26     10.56     16.04      4.68 o
   7  11  26    217.58    218.43     11.41 o
  -4  12  26     49.89     83.36      7.57 o
  -2  12  26   2526.45   2431.23     40.97 o
   0  12  26     35.17     21.25      6.73 o
   2  12  26   2175.89   2138.15     47.23 o
   4  12  26     11.19     26.75      5.19 o
  -3  13  26     81.34     99.81     17.30 o
  -1  13  26    469.32    474.98     20.04 o
   1  13  26      1.21     16.39      6.80 <
   3  13  26    235.74    258.12     33.08 o
   0   1  27    505.40    636.08     21.62 o
  -1   2  27    767.03    600.98     24.88 o
   1   2  27   1164.05   1096.88     30.89 o
  -2   3  27   5242.61   5110.79     82.38 o
   0   3  27    597.18    565.66     26.68 o
   2   3  27   1364.89   1278.56     49.44 o
  -3   4  27    607.31    746.76     31.70 o
  -1   4  27    612.11    779.84     32.54 o
   1   4  27      0.77    -15.57     11.78 <
   3   4  27      1.80     23.95     11.17 <
  -4   5  27   1978.00   2150.30     48.07 o
  -2   5  27    528.54    520.11     24.79 o
   0   5  27   3246.12   3136.19     64.01 o
   2   5  27   1293.59   1369.11     43.13 o
   4   5  27    406.90    443.13     26.28 o
  -5   6  27    475.02    440.48     20.58 o
  -3   6  27    257.08    242.99     17.43 o
  -1   6  27     15.50     36.87      7.08 o
   1   6  27   1071.49   1158.56     41.22 o
   3   6  27   3295.14   3477.02     70.58 o
   5   6  27    176.85    227.86     16.85 o
  -6   7  27    276.05    283.75     14.90 o
  -4   7  27    257.85    326.33     17.27 o
  -2   7  27    165.90    137.64     12.85 o
   0   7  27    753.11    819.78     34.03 o
   2   7  27    197.52    200.02     15.13 o
   4   7  27   1076.93   1114.36     38.99 o
   6   7  27    725.97    722.44     24.23 o
  -7   8  27    197.17    222.16     12.22 o
  -5   8  27      6.21     15.18      4.73 o
  -3   8  27      3.59      0.00      4.80 <
  -1   8  27     12.58     19.97      7.19 <
   1   8  27    130.12    129.56     14.15 o
   3   8  27     67.60     79.54     10.80 o
   5   8  27    305.77    292.90     17.57 o
   7   8  27    437.20    440.55     16.81 o
  -8   9  27    581.18    588.97     16.46 o
  -6   9  27    233.73    265.25     13.69 o
  -4   9  27    795.89    900.65     24.77 o
  -2   9  27    509.35    512.87     20.79 o
   0   9  27    172.61    187.69     16.25 o
   2   9  27    164.19    151.77     15.36 o
   4   9  27    133.12    116.57     11.29 o
   6   9  27    124.49    110.89      7.80 o
   8   9  27    519.27    484.70     15.29 o
  -7  10  27      4.67      1.89      4.19 <
  -5  10  27    302.77    370.04     14.62 o
  -3  10  27    741.22    869.02     23.32 o
  -1  10  27     20.43     25.84      8.73 <
   1  10  27   1959.03   1958.35     47.09 o
   3  10  27    299.69    266.99     15.78 o
   5  10  27    291.81    276.91     13.90 o
   7  10  27     59.59     55.33      5.91 o
  -6  11  27    870.60    929.65     23.35 o
  -4  11  27     16.28      8.82      4.84 <
  -2  11  27    630.08    669.34     21.14 o
   0  11  27    470.44    404.91     18.20 o
   2  11  27    111.79    109.06     11.57 o
   4  11  27    542.40    515.36     18.92 o
   6  11  27     11.05      9.45      2.93 o
  -3  12  27    299.91    316.48     17.27 o
  -1  12  27    382.83    438.78     17.71 o
   1  12  27    670.17    681.12     24.67 o
   3  12  27    263.86    268.81     17.46 o
   0   0  28   6849.74   5218.26    123.00 o
   1   1  28    143.47    105.77      9.03 o
   0   2  28     66.53     41.48      6.91 o
   2   2  28     45.35     37.62      7.73 o
  -1   3  28    167.07    112.50     11.10 o
   1   3  28   3555.65   3701.60     97.35 o
   3   3  28   1495.70   1641.20     50.58 o
  -2   4  28    244.77    338.99     20.00 o
   0   4  28    977.31    762.03     30.94 o
   2   4  28    238.76    212.15     21.09 o
   4   4  28     21.78     20.88      8.85 <
  -3   5  28    514.50    479.47     24.91 o
  -1   5  28    949.71    924.48     33.82 o
   1   5  28    193.49    198.35     17.23 o
   3   5  28     13.39     24.86     10.13 <
   5   5  28   2774.52   2948.85     56.05 o
  -4   6  28    103.67     94.55      9.78 o
  -2   6  28    289.05    280.21     15.78 o
   0   6  28     19.88      9.94      6.26 <
   2   6  28   3336.60   3460.84     63.50 o
   4   6  28    580.37    579.03     27.89 o
   6   6  28    574.14    566.59     21.02 o
  -5   7  28    240.08    258.61     14.34 o
  -3   7  28    269.93    253.91     14.92 o
  -1   7  28    440.31    504.40     24.07 o
   1   7  28   2045.15   2078.04     50.33 o
   3   7  28      1.78      6.01      7.91 <
   5   7  28    401.78    401.91     18.74 o
   7   7  28     39.34     44.37      5.80 o
  -6   8  28    250.59    260.52     14.20 o
  -4   8  28    173.04    209.73     12.45 o
  -2   8  28    498.82    471.18     21.35 o
   0   8  28    262.67    256.61     19.02 o
   2   8  28     10.76      1.93      9.75 <
   4   8  28      3.14      4.96      8.29 <
   6   8  28    225.38    216.41     12.03 o
   8   8  28    806.13    793.04     20.09 o
  -7   9  28   1110.17   1115.92     27.70 o
  -5   9  28     93.63     94.83      7.50 o
  -3   9  28    533.54    559.87     19.41 o
  -1   9  28    157.23    163.80     14.25 o
   1   9  28    348.25    326.61     21.51 o
   3   9  28    984.03    948.53     31.59 o
   5   9  28   1835.19   1854.30     34.24 o
   7   9  28     70.67     55.21      5.42 o
  -6  10  28      0.01      6.47      2.84 <
  -4  10  28    182.04    136.89      9.94 o
  -2  10  28     45.93     32.33      6.01 o
   0  10  28   1039.09    922.25     28.00 o
   2  10  28    192.77    164.27     12.36 o
   4  10  28      6.99     12.38      4.33 <
   6  10  28    256.94    253.24     12.17 o
  -5  11  28    263.96    198.28     18.18 o
  -3  11  28    497.99    521.27     20.34 o
  -1  11  28    393.53    307.98     14.57 o
   1  11  28     15.10     19.02      5.40 o
   3  11  28      5.32      9.29      4.38 <
   5  11  28      5.01      5.54      3.75 <
  -2  12  28   1440.22   1309.61     70.55 o
   0  12  28     84.56    106.35     11.96 o
   2  12  28     37.63     64.36      9.71 o
   0   1  29      1.30      4.31      3.47 <
  -1   2  29      2.29     -1.00      4.12 <
   1   2  29   2268.96   2413.98     53.86 o
  -2   3  29    240.62    186.34     15.34 o
   0   3  29     56.21    101.23     13.66 o
   2   3  29   4828.85   4745.75     86.68 o
  -3   4  29   1122.82   1091.45     38.17 o
  -1   4  29   3947.64   4071.71     69.02 o
   1   4  29   2186.83   2182.16     62.34 o
   3   4  29    562.31    495.76     30.00 o
  -4   5  29   1110.13   1070.50     39.11 o
  -2   5  29     37.71     18.04      4.96 o
   0   5  29     11.20     11.34      8.47 <
   2   5  29      1.07      5.38      8.87 <
   4   5  29   4046.05   3934.25     82.94 o
  -5   6  29   1432.12   1490.61     34.85 o
  -3   6  29    108.93    104.56      9.54 o
  -1   6  29   2143.88   2325.62     50.63 o
   1   6  29      0.74      5.47      8.03 <
   3   6  29    786.35    826.72     36.73 o
   5   6  29    971.35    955.26     29.86 o
  -6   7  29   1657.44   1783.42     32.47 o
  -4   7  29      3.86      3.77      5.10 <
  -2   7  29    113.61    154.79     13.06 o
   0   7  29    459.08    420.48     20.97 o
   2   7  29    786.61    753.37     28.24 o
   4   7  29    160.84    156.03     11.73 o
   6   7  29     23.23     24.16      5.12 o
  -7   8  29    478.07    491.27     17.34 o
  -5   8  29     54.98     57.87      6.63 o
  -3   8  29   1336.11   1340.36     33.24 o
  -1   8  29    124.57    148.44     14.62 o
   1   8  29    442.36    431.03     23.79 o
   3   8  29    717.10    731.89     28.14 o
   5   8  29      1.68      0.63      5.00 <
   7   8  29    470.25    444.83     15.55 o
  -6   9  29    535.13    547.37     19.95 o
  -4   9  29    155.60    158.01     10.45 o
  -2   9  29    284.86    326.00     16.83 o
   0   9  29     99.05     79.40     10.29 o
   2   9  29   1925.89   1858.65     42.57 o
   4   9  29    883.27    834.08     25.16 o
   6   9  29      6.33      0.21      2.91 <
  -5  10  29    124.34    107.24      8.36 o
  -3  10  29    346.36    279.24     16.78 o
  -1  10  29      0.01     13.36      5.42 <
   1  10  29     58.47     58.64      7.70 o
   3  10  29    138.22    140.13     11.08 o
   5  10  29    276.05    231.77     11.66 o
  -4  11  29     75.32     77.84      9.89 o
  -2  11  29    197.33    229.33     13.08 o
   0  11  29    386.26    357.08     17.69 o
   2  11  29    420.84    363.64     18.51 o
   1   1  30   1011.37   1135.87     32.57 o
   0   2  30    888.22    917.36     29.19 o
   2   2  30   1531.94   1515.89     37.08 o
  -1   3  30    565.07    648.37     28.10 o
   1   3  30    171.24    163.27     16.13 o
   3   3  30   2339.89   2154.79     60.96 o
  -2   4  30     38.44     32.70      7.17 o
   0   4  30      0.75      3.56      5.21 <
   2   4  30    855.36    851.56     35.29 o
   4   4  30    638.86    576.37     28.84 o
  -3   5  30   1961.86   2091.80     45.04 o
  -1   5  30   2199.88   2141.50     47.14 o
   1   5  30    255.79    210.96     16.81 o
   3   5  30   2667.91   2728.90     66.85 o
   5   5  30      0.29      3.24      6.01 <
  -4   6  30   1127.80   1213.26     33.89 o
  -2   6  30     69.62     39.85      8.52 o
   0   6  30   1313.94   1253.86     36.13 o
   2   6  30     19.79     16.85      9.45 <
   4   6  30      9.08     -1.12      7.31 <
   6   6  30     65.95     92.97      8.17 o
  -5   7  30     78.35     91.90      9.57 o
  -3   7  30     86.89     70.25      7.47 o
  -1   7  30     35.98     22.70      8.71 <
   1   7  30   1889.82   1864.71     44.34 o
   3   7  30   4000.80   3895.92     64.01 o
   5   7  30     81.13     68.71      8.01 o
   7   7  30   1146.71   1095.60     29.38 o
  -6   8  30      3.00     10.22      3.47 <
  -4   8  30      0.72      9.96      4.35 <
  -2   8  30     67.87     58.03      7.05 o
   0   8  30    319.34    389.50     19.32 o
   2   8  30    105.22    119.34     12.20 o
   4   8  30   1474.00   1409.84     36.73 o
   6   8  30    196.40    208.77      9.96 o
  -5   9  30   1555.04   1492.24     32.59 o
  -3   9  30    393.05    392.34     16.22 o
  -1   9  30     19.25     16.27      6.59 <
   1   9  30    185.42    192.04     13.18 o
   3   9  30    248.10    232.17     13.31 o
   5   9  30    222.72    212.92     10.71 o
  -4  10  30    147.47    135.08     11.55 o
  -2  10  30      0.93      1.72      5.12 <
   0  10  30      1.55     10.29      4.40 <
   2  10  30    103.09     98.63      9.92 o
   4  10  30     93.17     73.74      7.54 o
  -1  11  30    692.77    613.50     42.95 o
   1  11  30   1906.50   1524.18     59.17 o
   0   1  31   1072.88   1221.32     36.29 o
  -1   2  31     31.26     26.14      5.98 o
   1   2  31    984.18    993.25     32.29 o
  -2   3  31    575.83    655.03     25.93 o
   0   3  31   2463.16   2388.21     69.55 o
   2   3  31   2844.40   2644.45     57.10 o
  -3   4  31    212.11    250.40     17.78 o
  -1   4  31   1589.58   1594.50     42.13 o
   1   4  31   4249.41   4006.72     69.02 o
   3   4  31     19.29     26.12      8.12 o
  -4   5  31   2512.36   2553.53     48.81 o
  -2   5  31    505.09    531.45     24.58 o
   0   5  31    178.28    207.01     13.99 o
   2   5  31   1350.69   1244.55     38.87 o
   4   5  31    283.55    312.71     18.39 o
  -5   6  31   1691.41   1757.93     39.59 o
  -3   6  31    406.32    386.31     17.95 o
  -1   6  31    905.35    899.70     32.63 o
   1   6  31     61.71     74.35     10.08 o
   3   6  31    532.39    541.18     22.95 o
   5   6  31    440.45    362.87     15.76 o
  -6   7  31      1.18      3.82      4.59 <
  -4   7  31    304.79    325.14     16.43 o
  -2   7  31    148.16    143.39     10.20 o
   0   7  31   2538.51   2454.00     51.89 o
   2   7  31     66.37     52.30      9.87 o
   4   7  31    651.80    694.20     22.72 o
   6   7  31    313.13    315.22     15.81 o
  -5   8  31     28.70     31.49      5.45 o
  -3   8  31    717.21    656.52     20.41 o
  -1   8  31   2530.42   2468.50     49.05 o
   1   8  31    605.09    516.55     23.28 o
   3   8  31    838.63    823.53     27.21 o
   5   8  31    426.35    414.55     13.69 o
  -4   9  31    186.07    173.37     14.25 o
  -2   9  31     24.37     36.31      5.10 o
   0   9  31   1210.70    964.99     28.17 o
   2   9  31      1.72     11.59      4.61 <
   4   9  31   1155.39   1089.31     27.63 o
  -1  10  31      1.47     11.73      8.64 <
   1  10  31    167.09    142.81     12.36 o
   0   0  32  12225.60  11921.80    248.81 o
   1   1  32     11.07     21.93      5.94 o
   0   2  32   1177.62   1171.90     38.08 o
   2   2  32    142.31    136.78     14.04 o
  -1   3  32      2.99      9.24      4.75 <
   1   3  32    675.62    624.63     24.70 o
   3   3  32      6.66      5.87      5.98 <
  -2   4  32   8397.02   8500.93    101.49 o
   0   4  32   2206.21   2069.01     43.02 o
   2   4  32    373.27    365.06     22.95 o
   4   4  32      3.96      4.52      4.54 <
  -3   5  32    274.97    219.99     16.85 o
  -1   5  32      4.73      4.75      3.86 <
   1   5  32      0.27     14.20      6.01 <
   3   5  32      1.57      2.75      6.91 <
   5   5  32     13.53      8.47      4.52 <
  -4   6  32     16.59     32.77      6.98 o
  -2   6  32    117.47    150.51     11.64 o
   0   6  32    377.84    410.01     21.79 o
   2   6  32   3506.53   3732.41     66.97 o
   4   6  32   2677.28   2961.12     44.67 o
   6   6  32   1062.73    997.25     31.10 o
  -5   7  32     29.93     56.82      7.33 o
  -3   7  32     63.03     43.16      5.89 o
  -1   7  32      1.47      5.38      5.10 <
   1   7  32    135.96    144.04     13.97 o
   3   7  32      0.91     10.68      4.75 <
   5   7  32    125.16    121.60      8.64 o
  -4   8  32   2399.59   2283.75     56.80 o
  -2   8  32   1136.48   1013.27     25.42 o
   0   8  32      0.16     11.66      5.17 <
   2   8  32     42.58     40.01      6.08 o
   4   8  32    162.29    151.12      9.12 o
  -3   9  32     11.95     19.27      7.47 <
  -1   9  32     26.55     41.25      7.57 o
   1   9  32    192.57    173.93     12.97 o
   3   9  32     15.17     19.97      4.86 o
   0   1  33    305.06    322.11     18.97 o
  -1   2  33      6.34     10.89      5.24 <
   1   2  33   1771.79   1929.81     53.77 o
  -2   3  33   1040.60   1064.15     39.97 o
   0   3  33    495.96    468.50     20.72 o
   2   3  33   3818.58   4459.95     80.21 o
  -3   4  33      0.59     -0.86      6.66 <
  -1   4  33      1.51     13.24      4.82 <
   1   4  33   1864.83   1858.12     38.66 o
   3   4  33     56.44     44.18      6.33 o
  -4   5  33   2965.39   3127.85     53.47 o
  -2   5  33    164.42    201.44     14.36 o
   0   5  33     17.58     47.14      8.29 o
   2   5  33    864.06    911.61     32.31 o
   4   5  33    642.79    616.64     20.20 o
  -5   6  33   1602.97   1602.60     43.30 o
  -3   6  33    201.58    188.43     12.43 o
  -1   6  33    587.80    564.71     23.35 o
   1   6  33    488.96    421.62     20.18 o
   3   6  33     48.30     36.20      6.52 o
   5   6  33    419.07    462.08     18.11 o
  -4   7  33    445.11    431.28     17.18 o
  -2   7  33    262.19    265.29     12.94 o
   0   7  33   2522.70   2273.62     45.39 o
   2   7  33     20.11     18.30      5.21 o
   4   7  33    130.24    126.51      8.54 o
  -3   8  33    137.00    117.13     15.46 o
  -1   8  33    702.06    595.92     24.56 o
   1   8  33     55.31     33.43      4.75 o
   3   8  33   1053.64   1083.84     32.61 o
   1   1  34    832.34    964.17     30.03 o
   0   2  34     48.52     39.71      6.68 o
   2   2  34    457.08    452.44     25.00 o
  -1   3  34   1544.58   1677.28     37.85 o
   1   3  34    216.40    239.18     17.46 o
   3   3  34   1142.45   1224.72     35.99 o
  -2   4  34     67.12     52.70      8.52 o
   0   4  34      5.74      9.15      4.73 <
   2   4  34     74.57     95.79     12.08 o
   4   4  34    136.04    162.41     12.01 o
  -3   5  34   1831.80   2131.07     51.68 o
  -1   5  34   3595.43   3672.10     46.72 o
   1   5  34    904.10    886.71     40.34 o
   3   5  34   5862.11   6894.11     80.17 o
   5   5  34     15.86     28.44      6.42 o
  -4   6  34    554.47    662.31     20.97 o
  -2   6  34      0.58      9.80      5.17 <
   0   6  34    432.28    439.78     23.16 o
   2   6  34     35.70     43.25      6.33 o
   4   6  34     92.89    112.50      9.99 o
  -3   7  34     54.32     90.34     25.65 o
  -1   7  34    148.64    141.08     14.59 o
   1   7  34   1621.11   1729.74     41.95 o
   3   7  34   3934.02   4103.25    119.34 o
   0   1  35     63.10     35.66      5.07 o
  -1   2  35      9.23     10.22      4.56 <
   1   2  35    378.08    449.32     27.42 o
  -2   3  35     68.35     68.51      8.24 o
   0   3  35    472.94    422.51     17.50 o
   2   3  35   1789.07   1840.96     39.99 o
  -3   4  35    490.60    533.28     20.76 o
  -1   4  35    430.60    405.84     20.27 o
   1   4  35   1500.45   1653.18     43.04 o
   3   4  35    499.77    613.64     23.93 o
  -4   5  35    247.31    238.10     22.60 o
  -2   5  35     52.01    112.31      9.68 o
   0   5  35    117.45    125.23     14.55 o
   2   5  35     93.65    134.71     11.87 o
   4   5  35    957.12   1182.49     39.06 o
  -1   6  35    699.29    810.31     39.55 o
   1   6  35    239.03    256.08     24.05 o
   0   0  36   2480.16   2971.17     80.52 o
   1   1  36     64.18     52.47      7.91 o
   0   2  36    477.49    541.39     38.24 o
   2   2  36    107.01    100.42      9.75 o
  -1   3  36      4.62     -4.49      5.10 <
   1   3  36    481.32    454.96     23.63 o
   3   3  36    177.65    212.48     15.39 o
  -2   4  36   2884.08   3818.42     93.16 o
   0   4  36    255.78    303.56     22.16 o
   2   4  36     33.61     36.64      7.84 o
