# Supplementary material for: Photocrystallographic and spectroscopic studies of a model (N,N,O)-donor square-planar nickel(II) nitro complex: in search of high-conversion and stable photoswitchable materials
Source: IUCrJ. 2020 Oct 29;7(Pt 6):1188–98. doi: 10.1107/S205225252001307X (PMC7642791; doi:10.1107/S205225252001307X)
Supplement: Supplementary file 13 [file m-07-01188-sup13.hkl]

#=======================================================================
data_240K_irr_160K
#=======================================================================

_cell_length_a                           14.8976(3)
_cell_length_b                           14.8976(3)
_cell_length_c                           29.8244(6)
_cell_angle_alpha                        90
_cell_angle_beta                         90
_cell_angle_gamma                        90

# STRUCTURE-FACTOR LIST

loop_
 _refln_index_h
 _refln_index_k
 _refln_index_l
 _refln_F_squared_calc
 _refln_F_squared_meas
 _refln_F_squared_sigma
 _refln_observed_status
   2   2   0   1373.59   1286.10     35.73 o
   2   4   0   1660.10   1321.62     61.42 o
   4   4   0   7928.85   8862.15    171.35 o
  -4   6   0   4565.90   4912.82    111.11 o
  -2   6   0  22903.40  19608.90    220.30 o
   0   6   0  16014.60  16100.80    167.50 o
   2   6   0  47376.40  44719.40    376.99 o
   4   6   0  34865.50  38072.80    516.23 o
   6   6   0    226.50    172.46     29.01 o
  -6   8   0   7518.93   7669.21    208.19 o
  -4   8   0 109312.00  95977.90    989.15 o
  -2   8   0 181569.00 162733.00    941.29 o
   0   8   0  11509.90  12805.60    179.52 o
   2   8   0   6557.63   6148.78    175.73 o
   4   8   0   1294.97   1318.02     97.71 o
   6   8   0  30790.20  35440.30    648.66 o
   8   8   0  17813.00  17852.70    256.07 o
  -8  10   0    558.41    434.51     37.22 o
  -6  10   0      0.14      2.66      3.79 <
  -4  10   0  20583.70  17806.50    154.73 o
  -2  10   0   4543.75   3686.92    169.48 o
   0  10   0  17463.60  15198.70    366.08 o
   2  10   0  14924.40  15127.20    265.21 o
   4  10   0   6073.33   6818.36    137.34 o
   6  10   0     80.68    110.82     19.13 o
   8  10   0    681.38    657.32     46.80 o
  10  10   0   1310.47   1301.28     67.71 o
 -10  12   0   1223.56   1581.19    105.36 o
  -8  12   0    151.72    105.04     16.08 o
  -6  12   0    412.92    334.77     17.59 o
  -4  12   0  13332.50  12184.10    126.69 o
  -2  12   0  32739.80  30938.80    220.80 o
   0  12   0  22070.10  24607.70    239.04 o
   2  12   0   2369.35   2569.94     84.11 o
   4  12   0  14047.50  15248.90    225.65 o
   6  12   0  17681.00  19074.90    250.57 o
   8  12   0   2246.59   2630.53     93.22 o
  10  12   0    225.39    295.50     28.49 o
  12  12   0   1952.94   2624.55    125.03 o
 -12  14   0     67.34    118.67     21.47 o
 -10  14   0      1.96    -13.19     16.19 <
  -8  14   0    300.34    337.25     31.33 o
  -6  14   0    133.60    145.69     12.79 o
  -4  14   0   3172.11   3174.89     63.22 o
  -2  14   0    946.92    887.81     34.49 o
   0  14   0     10.34     22.31      5.86 o
   2  14   0   8331.05   9168.62    179.52 o
   4  14   0   2914.33   3083.90    103.08 o
   6  14   0   1546.86   1530.49     66.90 o
   8  14   0    986.73    959.22     49.33 o
  10  14   0      6.53     -1.20      4.80 <
  12  14   0    762.70    746.97     45.88 o
  -8  16   0    961.56   1084.93     48.00 o
  -6  16   0   1757.49   1850.06     89.18 o
  -4  16   0   1840.60   1512.13     47.41 o
  -2  16   0   4431.54   4824.94    116.54 o
   0  16   0   5720.72   6277.21    111.43 o
   2  16   0    147.52    201.49     24.38 o
   4  16   0   3924.54   4804.10    169.35 o
   6  16   0   1801.26   1838.51     93.38 o
  -2  18   0    528.86   1061.87     65.84 o
   0  18   0    300.40    294.58     33.83 o
   2  18   0      0.18      7.96      7.71 <
   4  18   0    824.00    864.47     48.00 o
   0   1   1  20693.10  20273.60     59.37 o
  -1   2   1   2858.91   2999.36     30.38 o
   1   2   1  40712.80  38282.70    135.85 o
  -2   3   1  59842.70  59941.80    192.11 o
   0   3   1  58719.30  59339.10    238.12 o
   2   3   1   6033.82   5549.50     65.21 o
  -3   4   1  15356.40  16538.30    128.95 o
   1   4   1  52373.90  50940.20    188.48 o
   3   4   1    428.89    550.70     23.98 o
  -4   5   1  18119.40  17629.30    154.26 o
  -2   5   1    442.68    360.67     16.22 o
   0   5   1 107325.00 109953.00    443.67 o
   2   5   1  19507.90  19188.40    139.85 o
   4   5   1     86.63     67.40     10.47 o
  -5   6   1  34377.60  35441.40    261.83 o
  -3   6   1    494.76    339.82     21.41 o
  -1   6   1  14859.80  15293.30    129.13 o
   1   6   1    120.25     71.07      9.14 o
   3   6   1    597.23    529.54     32.32 o
   5   6   1   9927.58  10429.30    141.06 o
  -6   7   1   2884.67   2848.73     77.25 o
  -4   7   1   8130.55   6927.78    112.98 o
  -2   7   1  30891.40  31506.10    217.46 o
   0   7   1  64575.10  62188.00    256.64 o
   2   7   1    908.06    960.03     43.98 o
   4   7   1    298.20    303.82     27.41 o
   6   7   1   2971.25   3073.05     92.05 o
  -7   8   1   1165.73    953.72     42.25 o
  -5   8   1    362.33    497.49     38.82 o
  -3   8   1  50202.40  46252.60    318.73 o
  -1   8   1  75513.30  72719.20    297.06 o
   1   8   1   1276.49   1106.80     44.01 o
   3   8   1  15175.60  15825.10    207.83 o
   5   8   1    204.04    216.29     25.53 o
   7   8   1   5550.65   6095.25    119.68 o
  -8   9   1   1089.07    968.47     43.01 o
  -6   9   1   4332.06   3980.39     78.76 o
  -4   9   1      1.85     27.90     14.48 <
  -2   9   1   3817.40   3624.67     80.41 o
   0   9   1  46836.30  45926.70    260.40 o
   2   9   1      3.93     24.56      9.09 <
   4   9   1  14475.30  14415.40    246.87 o
   6   9   1    513.05    526.16     32.10 o
   8   9   1   1393.70   1328.55     47.89 o
  -9  10   1   3047.87   2845.21     71.93 o
  -7  10   1   9135.41   8453.62     96.81 o
  -5  10   1    131.69    125.50      9.29 o
  -3  10   1   5387.04   4919.65    107.88 o
  -1  10   1     68.95     82.22     15.18 o
   1  10   1   1029.23    995.65     48.99 o
   3  10   1   7262.91   7581.92    158.81 o
   5  10   1  13817.10  14655.90    135.45 o
   7  10   1   4670.44   4871.61     91.94 o
   9  10   1   1279.60   1163.10     45.27 o
 -10  11   1   1693.09   1499.54     71.91 o
  -8  11   1     81.76     78.63      9.50 o
  -6  11   1    592.28    560.62     19.80 o
  -4  11   1   1376.53   1431.90     29.48 o
  -2  11   1   8286.86   8370.78     72.81 o
   0  11   1    274.57    290.65     16.13 o
   2  11   1   2857.53   3291.54     62.57 o
   4  11   1   5810.69   6313.59     97.85 o
   6  11   1    441.33    520.11     29.53 o
   8  11   1   7975.09   8148.45     95.97 o
  10  11   1   1627.66   1630.10     52.19 o
 -11  12   1    121.52    210.67     27.11 o
  -9  12   1   2110.70   2453.15     66.81 o
  -7  12   1    335.80    338.02     14.01 o
  -5  12   1  13627.40  13055.40     87.79 o
  -3  12   1  47294.50  45015.10    180.31 o
  -1  12   1    251.49    212.81     14.28 o
   1  12   1  10175.80  11628.00    125.09 o
   3  12   1      5.97     27.18     10.58 <
   5  12   1    777.84    850.66     31.80 o
   7  12   1   3392.84   3508.48     76.69 o
   9  12   1   2726.69   2908.68     78.27 o
  11  12   1    633.57    788.88     49.80 o
 -12  13   1   3872.88   5720.92    121.28 o
 -10  13   1     12.29     23.21     10.56 <
  -8  13   1   1473.56   1492.62     43.74 o
  -6  13   1    658.88    659.21     18.25 o
  -4  13   1    197.35    225.71     11.03 o
  -2  13   1     18.47     19.01      4.04 o
   0  13   1   4092.17   4177.80     61.26 o
   2  13   1   1277.37   1398.76     41.03 o
   4  13   1   1760.63   1747.36     40.49 o
   6  13   1      5.19     16.87      6.09 <
   8  13   1    502.47    522.30     27.90 o
  10  13   1    800.42    995.58     51.99 o
  12  13   1     70.51    117.36     16.26 o
 -11  14   1    207.95    302.56     22.44 o
  -9  14   1    516.16    789.45     51.65 o
  -7  14   1    237.17    246.89     13.42 o
  -5  14   1    805.62    802.19     21.74 o
  -3  14   1    177.01    179.79     10.83 o
  -1  14   1   1650.16   1716.62     39.02 o
   1  14   1   1896.35   2109.63     49.44 o
   3  14   1     42.47     47.25      8.53 o
   5  14   1   1190.06   1372.28     37.98 o
   7  14   1    373.42    372.24     22.56 o
   9  14   1   2056.65   2121.20     56.19 o
  11  14   1    315.77    357.44     25.80 o
 -10  15   1      2.08      6.04      4.06 <
  -8  15   1   1248.56   1766.02     71.75 o
  -6  15   1    592.57    573.57     19.74 o
  -4  15   1   2407.82   2345.13     38.41 o
  -2  15   1    738.59    822.02     29.91 o
   0  15   1    372.19    390.93     22.56 o
   2  15   1    123.50    155.70     14.44 o
   4  15   1     24.72     33.04      9.52 o
   6  15   1     19.29     24.56      6.27 o
   8  15   1    521.68    547.88     23.12 o
  10  15   1    141.69    107.39     12.07 o
  -9  16   1     30.85     33.79      6.38 o
  -7  16   1     95.44    100.82     15.95 o
  -5  16   1   4828.67   4436.99     67.78 o
  -3  16   1   2228.71   2141.00     43.65 o
  -1  16   1    221.80    210.13     12.99 o
   1  16   1    103.97     83.88     10.13 o
   3  16   1    104.05    101.70     13.83 o
   5  16   1    722.84    913.10     49.67 o
   7  16   1     63.08     82.73     13.69 o
  -6  17   1     11.83     15.50      5.59 <
  -4  17   1   2556.13   3120.41     60.09 o
  -2  17   1    205.73    193.35     13.29 o
   0  17   1    129.06    222.33     19.26 o
   2  17   1      1.36     11.71      7.94 <
   4  17   1    712.39    822.97     42.63 o
   6  17   1      3.90      3.09      2.91 <
  -3  18   1    162.41    243.38     31.26 o
  -1  18   1    164.43    258.24     23.32 o
   1  18   1    919.30   1158.14     46.58 o
   3  18   1     15.23     14.71      4.96 <
   0   2   2  13745.10  14032.40     68.01 o
   2   2   2  90086.00  84527.20    504.14 o
  -1   3   2  54791.70  56215.80    182.14 o
   1   3   2   6329.65   5935.02     60.09 o
   3   3   2  10934.60  10643.40     91.85 o
  -2   4   2  42402.10  42527.10    170.79 o
   0   4   2   5124.84   5175.66     54.97 o
   2   4   2  21753.80  19703.70    122.57 o
   4   4   2    543.50    577.67     25.83 o
  -3   5   2  60809.90  57612.00    220.96 o
  -1   5   2  77780.60  74311.40    240.96 o
   1   5   2  10394.20   9319.60    102.00 o
   3   5   2  33261.60  32434.70    230.27 o
   5   5   2   3624.28   3764.13     80.61 o
  -4   6   2   1614.93   1550.34     45.74 o
  -2   6   2    431.39    544.02     25.13 o
   0   6   2   6815.49   6439.66     83.28 o
   2   6   2   2754.71   2924.43     58.64 o
   4   6   2    171.41    201.51     20.41 o
   6   6   2     42.14     86.43     14.12 o
  -5   7   2   4927.25   5112.89    102.54 o
  -3   7   2  40689.30  38879.50    258.53 o
  -1   7   2  21488.00  20873.30    154.66 o
   1   7   2  10461.20   9466.87    114.43 o
   3   7   2  15724.20  15934.30    191.95 o
   5   7   2    772.09    791.54     47.41 o
   7   7   2  18065.70  18915.40    224.79 o
  -6   8   2    154.02    125.95     19.19 o
  -4   8   2    149.79    265.39     27.36 o
  -2   8   2   2466.45   2037.22     60.74 o
   0   8   2    499.19    527.12     25.71 o
   2   8   2   2833.66   2915.54     79.73 o
   4   8   2    226.79    186.62     23.77 o
   6   8   2   1369.44   1384.46     65.75 o
   8   8   2    107.82    116.30     14.82 o
  -7   9   2   8025.73   7465.94     94.76 o
  -5   9   2   5363.36   4565.80    133.21 o
  -3   9   2  35688.40  32554.20    330.73 o
  -1   9   2   5159.89   5149.13     97.69 o
   1   9   2  18301.10  17981.70    193.03 o
   3   9   2    828.78    662.14     42.65 o
   5   9   2   5980.54   6156.74    152.05 o
   7   9   2  15614.80  16385.40    168.09 o
   9   9   2    200.60    207.78     22.94 o
  -8  10   2   2561.74   2731.96     68.84 o
  -6  10   2   1090.36   1041.87     28.60 o
  -4  10   2   2313.43   2201.75     38.25 o
  -2  10   2    429.69    385.48     32.66 o
   0  10   2    468.59    495.52     39.13 o
   2  10   2   1793.53   1888.94     70.64 o
   4  10   2   2078.24   2439.39     59.34 o
   6  10   2    404.40    467.49     27.18 o
   8  10   2     98.14     86.12     13.89 o
  10  10   2   2264.20   2261.11     63.67 o
  -9  11   2   1852.95   1717.75     54.25 o
  -7  11   2    729.41    670.65     22.44 o
  -5  11   2    286.65    292.12     13.40 o
  -3  11   2   4643.77   4278.17     50.37 o
  -1  11   2   1709.55   1716.71     35.71 o
   1  11   2  19241.60  20769.00    145.91 o
   3  11   2   2374.14   2359.64     57.45 o
   5  11   2  11054.70  12152.60    139.30 o
   7  11   2   4822.17   5170.86    110.68 o
   9  11   2     19.15     17.91      5.82 o
  11  11   2    577.57    587.51     36.74 o
 -10  12   2     21.08     17.77      9.38 <
  -8  12   2   2191.05   2055.25     46.10 o
  -6  12   2    856.20    815.77     19.35 o
  -4  12   2   1160.09   1154.28     28.51 o
  -2  12   2    165.57    196.37     12.63 o
   0  12   2   1531.82   1489.10     40.58 o
   2  12   2      2.99      1.44     10.89 <
   4  12   2   3456.61   3680.49     73.80 o
   6  12   2    588.99    704.19     30.63 o
   8  12   2   1071.17   1213.20     44.55 o
  10  12   2   1243.00   1529.54     70.78 o
  12  12   2    161.24    226.62     26.41 o
 -11  13   2     10.17     23.73      8.23 <
  -9  13   2   1332.22   1555.48     50.39 o
  -7  13   2     17.10     20.68      4.08 o
  -5  13   2   6544.23   6501.41     59.39 o
  -3  13   2   5228.70   5112.78     56.07 o
  -1  13   2    260.93    277.30     14.03 o
   1  13   2    313.25    348.42     18.92 o
   3  13   2   3078.91   3273.61     60.74 o
   5  13   2   6523.27   7243.09     83.46 o
   7  13   2    476.64    527.46     29.16 o
   9  13   2    868.40   1013.88     43.60 o
  11  13   2    395.70    469.65     33.95 o
  13  13   2     53.05     63.04     10.56 o
 -12  14   2     69.29    102.65     13.58 o
 -10  14   2   1242.45   1712.78     73.80 o
  -8  14   2    613.55    671.46     36.63 o
  -6  14   2    325.53    283.46     12.59 o
  -4  14   2    685.22    696.86     19.98 o
  -2  14   2      6.43      3.09      4.24 <
   0  14   2    652.73    693.88     28.69 o
   2  14   2    557.04    499.86     26.46 o
   4  14   2   3494.35   3782.38     64.64 o
   6  14   2     70.89    108.00     13.04 o
   8  14   2    298.21    263.83     18.20 o
  10  14   2    100.18     76.85     12.65 o
  12  14   2      9.26     17.41      5.28 o
  -9  15   2     55.76     62.23     13.92 o
  -7  15   2    619.31    580.85     26.86 o
  -5  15   2    457.93    494.22     16.96 o
  -3  15   2     27.73     38.66      6.11 o
  -1  15   2   1722.66   1882.40     42.16 o
   1  15   2    498.16    586.88     27.90 o
   3  15   2     27.36     40.10      7.87 o
   5  15   2     53.68     56.82      8.71 o
   7  15   2   1263.30   1305.93     38.37 o
   9  15   2   1909.88   1771.02     53.61 o
  -8  16   2    172.50    184.35     18.99 o
  -6  16   2    565.84    482.69     19.96 o
  -4  16   2   2342.92   2253.94     46.51 o
  -2  16   2    304.29    267.62     17.26 o
   0  16   2   2412.81   2478.46     59.77 o
   2  16   2     53.48     63.79     11.50 o
   4  16   2    373.05    336.12     30.92 o
   6  16   2     92.84     85.44     11.37 o
   8  16   2    209.03    166.55     14.32 o
  -7  17   2   1041.74   1184.40     42.07 o
  -5  17   2    544.64    567.27     33.20 o
  -3  17   2     27.71     42.04      6.25 o
  -1  17   2    167.32    169.21     14.28 o
   1  17   2    134.31    134.70     15.25 o
   3  17   2   2407.38   2788.58     81.47 o
   5  17   2    958.40   1029.94     44.05 o
  -2  18   2     25.97     25.98      7.94 o
   0  18   2   1120.84   1318.81     50.28 o
   2  18   2    413.15    412.34     26.59 o
   4  18   2     88.43     78.09     10.22 o
   0   1   3  16706.70  16409.10     85.62 o
  -1   2   3  18421.10  19858.80    110.16 o
   1   2   3  18865.70  18298.10    112.06 o
  -2   3   3   7530.65   7634.27     72.27 o
   0   3   3    929.85    927.74     21.54 o
   2   3   3   8949.03   7899.23     89.43 o
  -3   4   3   4394.04   4505.69     59.98 o
  -1   4   3  14463.90  14455.40    107.93 o
   1   4   3    797.38    839.21     26.82 o
   3   4   3   5141.05   4856.66     73.80 o
  -4   5   3  24304.00  24693.20    194.81 o
  -2   5   3   4007.43   3930.07     62.41 o
   0   5   3   4930.49   4307.52     57.90 o
   2   5   3   8461.29   7756.81     93.49 o
   4   5   3  22781.70  24212.50    192.15 o
  -5   6   3  26017.80  25326.30    211.64 o
  -3   6   3    104.46     79.31     10.71 o
  -1   6   3  22588.70  21281.60    133.93 o
   1   6   3     17.26     48.77      7.56 o
   3   6   3   1192.51    907.93     40.04 o
   5   6   3     70.01    167.84     18.20 o
  -6   7   3   5526.16   5346.25    106.94 o
  -4   7   3     60.57     86.70     14.03 o
  -2   7   3      9.99      5.84      4.87 <
   0   7   3  20904.50  19824.90    161.59 o
   2   7   3   5367.28   5433.70    102.58 o
   4   7   3    480.10    767.23     41.28 o
   6   7   3   2728.65   2967.62     85.60 o
  -7   8   3  13166.50  13181.70    154.37 o
  -5   8   3     46.17     62.66     13.01 o
  -3   8   3  21064.10  20470.90    246.51 o
  -1   8   3    616.78    454.63     26.71 o
   1   8   3  11744.50  11239.10    161.12 o
   3   8   3  15839.20  15805.40    195.02 o
   5   8   3    200.52    283.12     30.59 o
   7   8   3    816.44    778.37     37.85 o
  -8   9   3   1642.49   1556.29     50.48 o
  -6   9   3   2885.11   2436.82     51.81 o
  -4   9   3   7495.00   6772.91    146.41 o
  -2   9   3   7391.83   6585.77    139.80 o
   0   9   3   3149.20   3105.84     77.50 o
   2   9   3  24106.30  24743.60    263.29 o
   4   9   3   8735.52   9244.25    156.04 o
   6   9   3   2744.27   2960.95     68.14 o
   8   9   3    483.77    541.76     30.83 o
  -9  10   3    274.99    295.91     20.57 o
  -7  10   3   1542.24   1347.77     39.07 o
  -5  10   3    113.82    125.14      8.71 o
  -3  10   3   3497.07   3039.21     56.61 o
  -1  10   3    711.17    673.71     55.24 o
   1  10   3   2689.09   2496.30     78.18 o
   3  10   3   3460.57   3638.81     97.17 o
   5  10   3   6180.00   6129.92    101.57 o
   7  10   3   6787.51   7125.01    116.61 o
   9  10   3   2987.31   3173.89     67.40 o
 -10  11   3    953.01   1151.58     64.80 o
  -8  11   3   6216.17   6034.74     78.79 o
  -6  11   3   2623.50   2510.87     45.36 o
  -4  11   3   8507.93   7760.74     69.79 o
  -2  11   3   6635.10   6063.20     66.45 o
   0  11   3     19.51     40.74      7.08 o
   2  11   3     15.43     15.95      6.16 <
   4  11   3     19.70     34.24      8.75 o
   6  11   3   3710.34   4024.98     82.71 o
   8  11   3   4381.65   4795.80    105.65 o
  10  11   3     21.32     17.28      8.62 <
 -11  12   3    269.79    294.40     24.92 o
  -9  12   3   2457.47   2772.06     69.40 o
  -7  12   3     89.52     61.55      6.95 o
  -5  12   3   6552.46   6158.93     55.96 o
  -3  12   3    963.39    903.87     26.55 o
  -1  12   3   4289.27   4170.76     61.98 o
   1  12   3   1290.15   1407.04     42.34 o
   3  12   3   5430.48   6098.10    104.43 o
   5  12   3    681.06    796.53     35.64 o
   7  12   3      7.96     13.78      5.26 <
   9  12   3   2950.94   3392.39     86.19 o
  11  12   3    433.53    501.75     31.78 o
 -12  13   3    203.75    319.59     28.62 o
 -10  13   3     16.39     31.37     11.68 <
  -8  13   3     92.15     90.02      8.62 o
  -6  13   3     50.31     46.96      5.14 o
  -4  13   3   7068.49   7150.68     63.79 o
  -2  13   3   2459.03   2611.22     42.90 o
   0  13   3  12794.50  13328.20    126.58 o
   2  13   3  10388.20  11606.90    118.73 o
   4  13   3    567.85    576.27     27.65 o
   6  13   3    174.39    156.94     14.48 o
   8  13   3     12.53     22.78      8.93 <
  10  13   3    254.86    297.51     22.74 o
  12  13   3   1999.54   2624.21     75.47 o
 -11  14   3    381.38    556.13     38.16 o
  -9  14   3   3087.19   4488.14    120.47 o
  -7  14   3    123.96    116.88      9.43 o
  -5  14   3   2139.41   1961.03     34.22 o
  -3  14   3     78.23     90.15      8.39 o
  -1  14   3   2610.00   2794.71     52.80 o
   1  14   3    666.26    677.08     24.27 o
   3  14   3   2333.06   2502.61     56.95 o
   5  14   3   1227.22   1290.72     53.30 o
   7  14   3   2044.08   2165.52     54.22 o
   9  14   3    187.78    192.58     17.32 o
  11  14   3     72.79     68.84     11.14 o
 -10  15   3    516.32    827.29     44.19 o
  -8  15   3    284.83    341.79     24.04 o
  -6  15   3     16.54     16.19      4.58 o
  -4  15   3    409.77    415.97     17.10 o
  -2  15   3     10.21     23.41      4.98 o
   0  15   3    271.03    321.71     16.19 o
   2  15   3   2078.55   2226.85     68.48 o
   4  15   3   3879.76   4134.40     93.36 o
   6  15   3   3866.88   3871.79     82.31 o
   8  15   3     48.06     37.08      7.15 o
  10  15   3   1073.28   1007.90     36.72 o
  -9  16   3    159.72    187.98     18.59 o
  -7  16   3    732.19    759.49     33.27 o
  -5  16   3   1427.01   1499.75     37.31 o
  -3  16   3   1285.51   1349.37     31.69 o
  -1  16   3   1511.56   1416.97     35.75 o
   1  16   3   1322.76   1436.77     51.58 o
   3  16   3    651.46    778.12     38.25 o
   5  16   3      2.69      2.95      6.29 <
   7  16   3   1922.33   1885.74     45.68 o
  -6  17   3    414.53    452.29     27.95 o
  -4  17   3    915.86    906.31     28.94 o
  -2  17   3      1.73      3.00      3.47 <
   0  17   3   1750.11   1771.52     53.12 o
   2  17   3   2025.63   2258.52     59.16 o
   4  17   3    190.58    250.05     22.89 o
   6  17   3      3.50     21.04      6.43 o
  -3  18   3    722.80   1118.44     68.52 o
  -1  18   3    127.67    158.12     17.68 o
   1  18   3   1463.96   1753.25     56.01 o
   3  18   3    181.43    145.33     15.20 o
   0   0   4     87.22     73.40      7.87 o
   1   1   4  20589.70  21100.80    114.97 o
   0   2   4  11526.30  12460.00     91.17 o
   2   2   4    550.25    682.40     24.83 o
  -1   3   4    696.43    754.71     24.68 o
   1   3   4  54868.40  51224.70    189.74 o
   3   3   4    177.91    164.68     13.51 o
  -2   4   4   3805.30   3172.00     47.12 o
   0   4   4  16269.30  17529.90    126.85 o
   2   4   4    366.56    406.34     22.40 o
   4   4   4   1463.45   1351.10     40.04 o
  -3   5   4   5082.48   5166.71     68.75 o
  -1   5   4  11271.60  11728.50    109.44 o
   1   5   4   2053.46   1824.95     42.90 o
   3   5   4   1083.48   1156.88     42.86 o
   5   5   4  24310.40  24500.80    197.11 o
  -4   6   4   9242.29   9761.76    131.70 o
  -2   6   4   9411.03   8812.53     96.70 o
   0   6   4  13793.00  13823.20    143.63 o
   2   6   4  40969.60  39376.70    231.60 o
   4   6   4   9087.23   8772.25    125.43 o
   6   6   4     20.90     44.34     10.06 o
  -5   7   4  12102.20  11466.80    168.11 o
  -3   7   4   6280.47   6308.72    113.61 o
  -1   7   4  15711.90  14622.50    140.45 o
   1   7   4  12023.70  11523.20    144.90 o
   3   7   4   8120.38   8428.05    141.42 o
   5   7   4    867.97    956.22     47.12 o
   7   7   4     46.63     30.04      8.64 o
  -6   8   4   2577.51   2528.96     92.57 o
  -4   8   4  10664.30   9927.18    157.71 o
  -2   8   4   2017.51   1563.92     64.13 o
   0   8   4   6040.56   6293.31    116.97 o
   2   8   4     21.24     74.77     13.60 o
   4   8   4    392.19    390.64     32.03 o
   6   8   4   6190.36   6398.06    141.18 o
   8   8   4  11675.60  11534.40    126.56 o
  -7   9   4   2499.04   2299.64     53.01 o
  -5   9   4   1093.13   1069.05     51.20 o
  -3   9   4   1061.55    939.69     53.41 o
  -1   9   4   4542.57   3848.28    119.82 o
   1   9   4   7622.17   7650.64    126.15 o
   3   9   4  10869.80  10964.50    176.29 o
   5   9   4  14455.10  15343.30    245.09 o
   7   9   4    314.90    361.05     25.76 o
   9   9   4   3420.33   3582.89     75.18 o
  -8  10   4    127.26    129.54     14.01 o
  -6  10   4   2250.33   2208.87     46.51 o
  -4  10   4   6872.05   6269.20     64.04 o
  -2  10   4   1338.22   1118.53     68.50 o
   0  10   4   7390.14   6869.66    177.45 o
   2  10   4   7488.20   7836.07    144.79 o
   4  10   4   1635.85   1784.33     48.18 o
   6  10   4   1086.48   1169.08     49.10 o
   8  10   4    116.03    159.90     20.05 o
  10  10   4   1842.18   2095.53     87.67 o
  -9  11   4    166.72    165.04     15.77 o
  -7  11   4   1483.32   1325.93     31.56 o
  -5  11   4   8315.58   7847.40     75.49 o
  -3  11   4   1301.92   1192.22     27.88 o
  -1  11   4   3513.87   3528.56     53.91 o
   1  11   4    587.91    625.15     27.50 o
   3  11   4      1.53     16.76      7.56 <
   5  11   4   1201.89   1289.87     42.54 o
   7  11   4   1808.31   1852.76     51.86 o
   9  11   4   2516.34   2825.39     81.61 o
  11  11   4    263.03    312.30     26.89 o
 -10  12   4   5180.38   6865.08    157.84 o
  -8  12   4    106.27     68.88      8.84 o
  -6  12   4   2899.07   2641.17     40.10 o
  -4  12   4    160.32    159.02     11.77 o
  -2  12   4   4675.77   4598.89     63.99 o
   0  12   4      1.78      3.00      8.32 <
   2  12   4   2717.74   2764.12     63.99 o
   4  12   4     72.20    104.52     13.71 o
   6  12   4   7641.36   7819.16    113.14 o
   8  12   4   2635.88   3029.51     82.82 o
  10  12   4    298.48    329.06     22.44 o
  12  12   4   1041.60   1298.57     60.99 o
 -11  13   4   1180.89   1946.39     76.58 o
  -9  13   4    237.07    223.19     16.67 o
  -7  13   4    653.98    679.69     23.32 o
  -5  13   4    350.96    377.40     15.25 o
  -3  13   4   1019.04   1074.89     27.79 o
  -1  13   4   4290.49   4655.14     61.35 o
   1  13   4   1060.44   1190.58     35.01 o
   3  13   4   4602.60   5226.46     72.18 o
   5  13   4    157.23    161.34     13.38 o
   7  13   4    105.10    148.37     15.56 o
   9  13   4     59.24     79.55     11.14 o
  11  13   4    582.12    606.88     38.53 o
  13  13   4    927.01   1186.67     42.65 o
 -12  14   4   1017.14   1405.06     48.61 o
 -10  14   4     42.12     40.28      7.71 o
  -8  14   4   1213.92   1198.34     31.62 o
  -6  14   4    453.72    499.52     19.60 o
  -4  14   4   1585.81   1587.49     33.43 o
  -2  14   4   1935.00   2081.61     42.56 o
   0  14   4    132.14    146.39     11.48 o
   2  14   4      0.15      2.48      4.62 <
   4  14   4   1553.31   1564.14     49.17 o
   6  14   4    384.20    394.45     21.45 o
   8  14   4   1135.17   1141.47     43.89 o
  10  14   4   2527.36   2742.09     74.95 o
  12  14   4    282.43    331.91     29.82 o
  -9  15   4    791.76   1058.94     52.08 o
  -7  15   4   2016.61   1971.79     52.19 o
  -5  15   4      4.25     12.18      4.38 <
  -3  15   4   1625.09   1765.63     39.07 o
  -1  15   4     54.92     61.08      7.47 o
   1  15   4     20.04     31.37      6.38 o
   3  15   4    441.22    446.35     25.13 o
   5  15   4    263.00    284.52     19.56 o
   7  15   4    664.47    720.77     33.00 o
   9  15   4      3.37     -2.57      4.44 <
  -8  16   4    263.53    254.07     20.23 o
  -6  16   4      8.42      8.75      3.65 <
  -4  16   4    389.52    355.54     17.14 o
  -2  16   4     47.52     28.44      6.23 o
   0  16   4    731.21    754.17     31.60 o
   2  16   4    369.86    364.84     22.33 o
   4  16   4    574.96    640.72     33.25 o
   6  16   4     65.07     74.57     10.26 o
   8  16   4   1516.81   1308.00     41.19 o
  -7  17   4     18.79     25.74      6.09 o
  -5  17   4    897.04    970.32     32.91 o
  -3  17   4    878.41    856.23     28.49 o
  -1  17   4    927.19   1125.12     35.82 o
   1  17   4   1876.72   2077.92     56.43 o
   3  17   4     51.29     57.56     12.56 o
   5  17   4     40.71     65.52     10.98 o
  -2  18   4     91.45    130.06     15.81 o
   0  18   4      2.93     10.60      5.39 <
   2  18   4     18.80     15.70      5.26 <
   4  18   4    505.54    565.29     38.50 o
   0   1   5   8508.31   8359.23     70.78 o
  -1   2   5  25366.10  25856.50    175.03 o
   1   2   5  28400.30  27857.50    133.85 o
  -2   3   5   9872.59   9739.91    116.32 o
   0   3   5   3870.10   4435.50     60.29 o
   2   3   5     22.92     40.51     10.71 o
  -3   4   5   2802.91   2414.72     57.22 o
  -1   4   5  31377.60  30548.20    189.11 o
   1   4   5   8932.99   8324.86     84.67 o
   3   4   5   1223.78   1217.21     35.71 o
  -4   5   5  13919.00  14509.70    154.21 o
  -2   5   5  36366.50  35425.80    216.80 o
   0   5   5  14592.70  14212.30    138.49 o
   2   5   5   8702.09   8323.14    113.61 o
   4   5   5  10169.20   9684.42    124.49 o
  -5   6   5   9843.30   9313.78    148.42 o
  -3   6   5   1233.13   1532.52     48.25 o
  -1   6   5    423.83    361.66     31.92 o
   1   6   5      4.95     13.67      6.07 <
   3   6   5  13728.70  13215.20    147.06 o
   5   6   5   6116.32   5976.90    111.04 o
  -6   7   5     27.14     25.17     10.47 <
  -4   7   5    879.18    683.66     39.22 o
  -2   7   5   3227.99   3084.26     76.80 o
   0   7   5  12872.60  12012.80    162.63 o
   2   7   5   5266.41   5126.92    102.02 o
   4   7   5   3522.17   3348.95     83.64 o
   6   7   5  10049.80  10851.60    167.21 o
  -7   8   5    748.29    742.13     29.03 o
  -5   8   5    739.37    755.18     45.34 o
  -3   8   5   5162.61   4524.21    111.99 o
  -1   8   5   2792.05   2237.29     69.04 o
   1   8   5   1160.18    971.79     44.25 o
   3   8   5   4031.14   4372.52    103.26 o
   5   8   5      6.79     20.84     12.23 <
   7   8   5   9867.21   9761.94    129.00 o
  -8   9   5   2601.17   2693.46     60.04 o
  -6   9   5   1109.96    966.89     31.71 o
  -4   9   5   5377.60   4635.95    123.69 o
  -2   9   5   1073.00    990.62     61.04 o
   0   9   5   2290.32   2019.11     72.52 o
   2   9   5     27.95     36.65     12.72 <
   4   9   5   3655.17   3468.20    103.55 o
   6   9   5   2417.86   2534.15     74.25 o
   8   9   5   5506.49   5464.28     90.29 o
  -9  10   5   5237.05   5210.42     76.76 o
  -7  10   5   2225.67   2045.30     51.70 o
  -5  10   5    581.87    523.56     21.09 o
  -3  10   5    626.21    570.39     23.23 o
  -1  10   5    472.94    441.48     43.24 o
   1  10   5   7097.44   7223.82    149.99 o
   3  10   5   2072.01   2060.48     51.95 o
   5  10   5    212.13    205.75     17.23 o
   7  10   5    850.68    886.68     41.82 o
   9  10   5    100.61    121.98     15.52 o
 -10  11   5    907.22    924.96     45.81 o
  -8  11   5    304.65    281.45     19.26 o
  -6  11   5   1579.50   1396.28     37.37 o
  -4  11   5   7358.07   6930.35     72.90 o
  -2  11   5   3349.36   3066.46     50.14 o
   0  11   5   3944.47   4140.92     61.13 o
   2  11   5   1655.08   1517.90     41.19 o
   4  11   5   8674.70   9398.89    126.38 o
   6  11   5   1392.02   1549.53     61.37 o
   8  11   5   4193.62   4791.63    107.34 o
  10  11   5     47.36     55.31     11.44 o
 -11  12   5    465.17    635.44     45.74 o
  -9  12   5   2392.29   2297.65     54.22 o
  -7  12   5     11.15     12.83      4.15 o
  -5  12   5    307.57    294.22     12.79 o
  -3  12   5   2015.24   1870.47     41.12 o
  -1  12   5     65.34     61.58      9.56 o
   1  12   5    366.73    341.40     19.94 o
   3  12   5   2096.09   2189.27     61.06 o
   5  12   5   4779.00   4734.70     74.21 o
   7  12   5    167.32    219.83     17.95 o
   9  12   5    101.86     87.92     12.90 o
  11  12   5    111.35    111.61     15.23 o
 -12  13   5    205.52    371.65     29.28 o
 -10  13   5   1653.71   1530.06     61.15 o
  -8  13   5    876.15    920.47     28.33 o
  -6  13   5   2952.16   2872.93     45.95 o
  -4  13   5     44.07     43.85      5.95 o
  -2  13   5   3463.75   3606.31     54.27 o
   0  13   5   1326.46   1335.29     34.96 o
   2  13   5   1877.18   2070.92     45.58 o
   4  13   5    445.98    480.30     28.13 o
   6  13   5   2836.63   2972.61     67.85 o
   8  13   5   1154.91   1333.85     51.47 o
  10  13   5   2221.12   2568.00     56.80 o
  12  13   5    418.78    525.07     32.48 o
 -11  14   5    139.59    208.10     21.43 o
  -9  14   5    853.50    904.14     34.28 o
  -7  14   5     26.53     31.69      4.74 o
  -5  14   5   1127.17   1119.21     27.92 o
  -3  14   5      0.02      2.68      4.06 <
  -1  14   5   1464.58   1552.86     32.89 o
   1  14   5   1366.36   1437.49     37.44 o
   3  14   5      0.98      8.10      5.35 <
   5  14   5      1.26      3.00      5.23 <
   7  14   5     52.93     44.73      8.32 o
   9  14   5    753.52    805.30     34.53 o
  11  14   5    229.12    272.97     21.50 o
 -10  15   5     16.39     22.80      5.91 o
  -8  15   5   1811.29   2120.95     49.83 o
  -6  15   5    447.75    454.54     17.89 o
  -4  15   5   4121.85   4097.19     64.01 o
  -2  15   5    170.59    170.75     11.57 o
   0  15   5    652.60    677.26     24.61 o
   2  15   5   3838.20   4147.19     91.12 o
   4  15   5      3.43      4.33      4.44 <
   6  15   5   1691.16   1732.43     53.64 o
   8  15   5     26.84     46.49      9.68 o
  10  15   5    406.17    385.48     32.32 o
  -9  16   5     17.80     10.38      4.40 <
  -7  16   5      8.41     12.99      4.74 <
  -5  16   5      3.73      4.78      3.56 <
  -3  16   5     10.89     20.35      4.11 o
  -1  16   5     54.82     64.94      8.35 o
   1  16   5     50.85     70.96     11.37 o
   3  16   5    964.24   1040.02     42.54 o
   5  16   5    518.66    568.18     28.38 o
   7  16   5      3.82     11.35      5.01 <
  -6  17   5      1.11     -0.11      5.89 <
  -4  17   5   1935.09   1792.32     39.29 o
  -2  17   5    154.06    171.29     12.90 o
   0  17   5   4377.43   4436.06     96.20 o
   2  17   5      0.36     11.16      4.60 <
   4  17   5   3256.30   3610.43     83.70 o
   6  17   5    220.77    255.40     28.10 o
  -3  18   5     19.32      5.98      4.92 <
  -1  18   5     31.03     40.67      6.63 o
   1  18   5    154.96    178.05     17.07 o
   3  18   5    144.53    187.35     15.90 o
   1   1   6  61246.70  64421.20    254.72 o
   0   2   6  15190.70  15411.00     91.03 o
   2   2   6  24356.10  24044.00    183.31 o
  -1   3   6  15262.60  16409.20    134.95 o
   1   3   6  26367.70  25914.00    146.02 o
   3   3   6    189.23    215.93     17.84 o
  -2   4   6   3814.75   3649.66     62.21 o
   0   4   6  10738.30  10009.60    107.84 o
   2   4   6  17807.10  17868.90    148.71 o
   4   4   6  22798.30  23303.00    185.48 o
  -3   5   6  58629.40  62417.40    279.96 o
  -1   5   6  45489.10  46249.10    274.64 o
   1   5   6   6900.44   7026.89     89.43 o
   3   5   6  29937.00  30146.70    184.10 o
   5   5   6   4450.27   4416.87     97.53 o
  -4   6   6  53775.10  54629.40    321.58 o
  -2   6   6   4250.93   3714.87     75.27 o
   0   6   6  37079.40  35679.60    241.80 o
   2   6   6   1128.20   1051.36     40.78 o
   4   6   6   1128.71   1344.25     50.41 o
   6   6   6   9672.80   9251.15    148.82 o
  -5   7   6   3167.89   3024.42     87.20 o
  -3   7   6    853.83    413.60     29.86 o
  -1   7   6   1640.14   1482.09     52.46 o
   1   7   6  45534.60  46529.70    298.21 o
   3   7   6   7620.98   8197.35    121.33 o
   5   7   6   1604.46   1639.05     62.77 o
   7   7   6   2053.94   1976.12     80.39 o
  -6   8   6      1.65     19.08     10.33 <
  -4   8   6   2387.24   2338.14     78.25 o
  -2   8   6      4.82     28.76     11.75 <
   0   8   6  37107.90  34655.00    299.90 o
   2   8   6   1950.57   1809.57     72.70 o
   4   8   6  30848.20  33134.30    299.95 o
   6   8   6   2173.92   2073.61     79.17 o
   8   8   6    357.60    401.33     22.26 o
  -7   9   6     45.77     54.49      9.25 o
  -5   9   6    622.23    592.78     25.60 o
  -3   9   6   2637.37   2356.45     95.64 o
  -1   9   6   2465.43   2110.53     88.91 o
   1   9   6   2085.86   1822.02     75.94 o
   3   9   6    284.15    218.74     27.18 o
   5   9   6   8543.21   9370.15    150.11 o
   7   9   6   3385.58   3413.30     80.57 o
   9   9   6   1677.75   1575.89     47.46 o
  -8  10   6   1896.46   1704.71     41.41 o
  -6  10   6   9749.87   9112.81    101.79 o
  -4  10   6    289.98    281.70     14.21 o
  -2  10   6   2891.23   2771.25     50.89 o
   0  10   6   1940.25   1790.22     64.42 o
   2  10   6    367.35    426.03     24.74 o
   4  10   6  12448.40  13491.20    140.84 o
   6  10   6   1658.75   1678.64     62.10 o
   8  10   6   6991.04   7322.50    114.81 o
  10  10   6   2371.14   2423.04     56.89 o
  -9  11   6    126.14    109.37     12.41 o
  -7  11   6     75.18     86.77      8.59 o
  -5  11   6   1470.17   1332.34     32.75 o
  -3  11   6      0.38      8.37      5.21 <
  -1  11   6   2498.25   2618.93     49.26 o
   1  11   6   3640.88   3828.59     67.28 o
   3  11   6   4272.75   4741.01     82.26 o
   5  11   6     21.42     28.49     10.60 <
   7  11   6    350.50    359.20     26.77 o
   9  11   6     38.06     40.53      8.73 o
  11  11   6    893.31    964.12     57.54 o
 -10  12   6    123.34    122.14     13.10 o
  -8  12   6     54.42     45.97      7.24 o
  -6  12   6   2980.48   2933.97     48.61 o
  -4  12   6    100.22     84.00      7.78 o
  -2  12   6   9112.15   9234.97     97.01 o
   0  12   6     32.33     28.69      7.94 o
   2  12   6   5639.24   6343.28     91.73 o
   4  12   6    396.20    481.38     35.39 o
   6  12   6     16.79     23.41      6.63 o
   8  12   6   2362.44   2506.11     75.45 o
  10  12   6    815.69    939.49     38.62 o
  12  12   6   2858.98   3889.65    101.91 o
 -11  13   6     49.64     49.08      9.92 o
  -9  13   6     38.26     53.86      7.94 o
  -7  13   6    802.27    829.98     25.89 o
  -5  13   6    161.98    148.75     10.20 o
  -3  13   6      1.31      3.50      4.29 <
  -1  13   6    220.90    259.93     14.50 o
   1  13   6    152.07    179.61     13.56 o
   3  13   6    474.16    503.49     24.72 o
   5  13   6    652.07    714.59     33.97 o
   7  13   6    129.60    154.64     16.06 o
   9  13   6     11.73      4.40      4.08 <
  11  13   6    118.50    116.72     13.17 o
 -10  14   6      0.78     -7.67      5.21 <
  -8  14   6   5457.77   5645.72     60.34 o
  -6  14   6    638.75    591.95     21.04 o
  -4  14   6    692.94    698.07     22.76 o
  -2  14   6    227.93    242.20     13.76 o
   0  14   6    201.10    182.54     13.33 o
   2  14   6   3545.59   3672.21     57.56 o
   4  14   6    374.79    381.21     24.16 o
   6  14   6    497.40    557.10     28.22 o
   8  14   6    214.55    238.71     19.44 o
  10  14   6     61.65     56.10      8.48 o
  -9  15   6      0.18      2.10      4.06 <
  -7  15   6      1.92      5.48      2.80 <
  -5  15   6    689.66    712.26     23.62 o
  -3  15   6    346.07    370.48     17.84 o
  -1  15   6    244.88    246.92     16.15 o
   1  15   6    420.79    420.12     20.48 o
   3  15   6    510.39    427.11     23.77 o
   5  15   6    136.81    129.94     13.04 o
   7  15   6     13.96     16.80      7.24 <
   9  15   6    516.93    466.54     27.16 o
  -8  16   6    912.33   1192.13     49.89 o
  -6  16   6      0.33      3.38      3.83 <
  -4  16   6   3138.94   3543.81     53.03 o
  -2  16   6     75.92     65.10      7.94 o
   0  16   6   2326.59   2379.84     63.70 o
   2  16   6      4.45     -0.63      5.80 <
   4  16   6     32.73     40.24      6.79 o
   6  16   6   1600.88   1573.86     43.42 o
   8  16   6    417.97    417.08     22.85 o
  -7  17   6    150.18    166.41     20.10 o
  -5  17   6    135.84    113.25     10.51 o
  -3  17   6    233.46    208.68     13.62 o
  -1  17   6    423.45    420.84     20.12 o
   1  17   6    182.49    204.06     14.44 o
   3  17   6   1181.03   1288.81     40.28 o
   5  17   6    154.96    151.75     15.43 o
  -2  18   6     20.95     46.58      8.48 o
   0  18   6   1213.75   1587.74     49.98 o
   2  18   6    107.62    125.03     13.24 o
   0   1   7  19370.10  20044.30    104.00 o
  -1   2   7  22950.50  23417.10    152.16 o
   1   2   7  18920.30  18388.50    128.79 o
  -2   3   7   2367.06   2516.69     70.98 o
   0   3   7   7152.59   6890.72     75.94 o
   2   3   7   3401.65   3599.09     86.79 o
  -3   4   7  25359.50  27066.80    228.51 o
  -1   4   7   3988.10   3545.52     70.98 o
   1   4   7   2372.47   2431.25     51.18 o
   3   4   7  12122.10  11746.00    147.79 o
  -4   5   7     19.51     23.77      6.52 o
  -2   5   7   4791.34   5974.04     96.02 o
   0   5   7  13355.90  12998.60    148.42 o
   2   5   7   1997.45   1350.50     44.28 o
   4   5   7   3667.67   3868.81     82.60 o
  -5   6   7   9385.52   9454.78    134.23 o
  -3   6   7  20382.40  22345.50    209.99 o
  -1   6   7  23474.70  23317.00    224.34 o
   1   6   7  23317.70  23928.10    201.08 o
   3   6   7  12379.70  12356.80    147.38 o
   5   6   7   7688.49   9775.43    169.44 o
  -6   7   7  19089.60  19718.80    227.79 o
  -4   7   7   7447.17   7817.65    159.06 o
  -2   7   7  13567.60  15704.30    195.02 o
   0   7   7   5745.79   6379.54    120.90 o
   2   7   7   3453.48   4714.40    119.86 o
   4   7   7  37074.50  39360.70    324.51 o
   6   7   7   4191.22   5642.54    117.90 o
  -7   8   7   8704.29   8181.87     94.60 o
  -5   8   7   2735.52   2574.68     92.84 o
  -3   8   7   5690.97   4689.16    139.93 o
  -1   8   7    319.99    297.85     28.47 o
   1   8   7   1053.07   1486.08     70.49 o
   3   8   7   1028.42    791.36     48.54 o
   5   8   7  27746.80  32505.10    386.81 o
   7   8   7  10219.20  10492.40    126.58 o
  -8   9   7    370.22    334.21     20.71 o
  -6   9   7    216.68    236.18     16.13 o
  -4   9   7   8176.99   7359.16    152.54 o
  -2   9   7   1755.82   1367.41     72.00 o
   0   9   7   2943.22   2991.35     96.38 o
   2   9   7  12841.10  13792.10    249.74 o
   4   9   7   1256.57   1409.16     64.31 o
   6   9   7    320.38    254.65     24.20 o
   8   9   7   2449.66   2603.30     63.07 o
  -9  10   7     92.69     75.99     10.06 o
  -7  10   7    901.74    925.43     34.13 o
  -5  10   7     13.97     33.00      7.24 o
  -3  10   7   2802.25   2570.98     45.45 o
  -1  10   7    378.95    388.93     19.76 o
   1  10   7   7095.89   6910.23     94.17 o
   3  10   7    182.81    273.49     18.70 o
   5  10   7   7894.52   8122.64    125.12 o
   7  10   7    258.73    260.77     21.41 o
   9  10   7    147.76    146.54     15.45 o
 -10  11   7   3016.99   2928.17     84.58 o
  -8  11   7   1465.31   1504.05     42.18 o
  -6  11   7      9.77      7.49      7.56 <
  -4  11   7    333.25    317.18     16.56 o
  -2  11   7     97.78     81.00      8.30 o
   0  11   7   1493.31   1359.13     37.13 o
   2  11   7   3426.51   3492.11     63.49 o
   4  11   7    521.27    658.15     33.90 o
   6  11   7   2336.64   2401.61     82.58 o
   8  11   7    128.44    129.85     15.63 o
  10  11   7     36.17     49.60      8.75 o
 -11  12   7   1493.26   1447.89     58.96 o
  -9  12   7   1538.69   1474.03     49.53 o
  -7  12   7    601.17    605.73     23.66 o
  -5  12   7   3330.80   3156.84     48.13 o
  -3  12   7    800.66    750.00     28.83 o
  -1  12   7     31.21     37.62      7.42 o
   1  12   7    509.27    525.16     23.95 o
   3  12   7    214.95    239.43     18.92 o
   5  12   7   7050.94   6385.07    175.28 o
   7  12   7   1941.44   2132.70     69.22 o
   9  12   7    339.54    361.05     25.13 o
  11  12   7    397.47    455.04     30.27 o
 -12  13   7     82.75    102.74     13.98 o
 -10  13   7     34.39     19.35      5.01 o
  -8  13   7    102.67    118.67      9.83 o
  -6  13   7    885.09    902.20     27.63 o
  -4  13   7   2445.30   2396.63     46.80 o
  -2  13   7    448.65    480.75     18.68 o
   0  13   7    482.43    501.41     19.94 o
   2  13   7     20.24     31.53      6.29 o
   4  13   7   1713.90   1880.17     79.19 o
   6  13   7    657.34    701.73     34.87 o
   8  13   7    167.63    155.18     15.74 o
  10  13   7    287.15    350.67     20.75 o
  12  13   7    121.61    149.90     16.51 o
 -11  14   7    184.15    302.56     24.29 o
  -9  14   7   2310.85   2366.22     39.18 o
  -7  14   7    170.87    152.99      9.65 o
  -5  14   7   1031.89   1037.02     31.04 o
  -3  14   7      0.57      7.26      3.77 <
  -1  14   7   1390.86   1397.80     32.73 o
   1  14   7    180.68    202.37     15.04 o
   3  14   7    671.02    631.45     27.63 o
   5  14   7      6.02      4.78      4.20 <
   7  14   7      5.49     13.31      8.91 <
   9  14   7   1094.18   1039.61     32.71 o
  11  14   7    240.71    307.46     21.16 o
 -10  15   7    233.33    324.01     37.92 o
  -8  15   7     18.21     22.53      4.26 o
  -6  15   7    316.43    330.78     15.29 o
  -4  15   7    901.70    886.96     25.26 o
  -2  15   7    764.00    739.10     25.17 o
   0  15   7   1754.06   1792.88     46.40 o
   2  15   7    240.13    212.86     15.25 o
   4  15   7    616.20    669.32     26.30 o
   6  15   7    168.58    173.50     16.04 o
   8  15   7      5.70      8.62      5.12 <
  10  15   7    481.15    522.68     35.77 o
  -7  16   7    946.43    904.98     30.90 o
  -5  16   7    753.03    773.66     23.59 o
  -3  16   7    254.69    252.31     14.37 o
  -1  16   7   2448.88   2512.38     45.58 o
   1  16   7     54.75     48.61      7.83 o
   3  16   7   3913.06   4096.26     69.00 o
   5  16   7    110.87    109.26     12.09 o
   7  16   7    250.72    260.20     20.07 o
  -6  17   7    397.36    362.96     32.59 o
  -4  17   7     80.66     68.86      8.57 o
  -2  17   7    359.92    327.53     17.23 o
   0  17   7    123.87    119.05      9.47 o
   2  17   7     45.20     35.48      7.01 o
   4  17   7    565.06    587.69     31.51 o
   6  17   7     83.19    119.09     17.93 o
  -1  18   7     49.75     69.16     10.62 o
   1  18   7    843.65    845.57     33.97 o
   3  18   7    221.21    278.63     26.14 o
   0   0   8   6874.04   7523.14    218.68 o
   1   1   8  14353.60  15447.50    107.05 o
   0   2   8  38543.30  39748.80    176.45 o
   2   2   8   8943.48   9175.50    119.68 o
  -1   3   8    512.98    540.14     28.83 o
   1   3   8  15609.90  14969.00    122.91 o
   3   3   8   4749.46   4798.46    107.59 o
  -2   4   8      2.70     15.41      5.93 <
   0   4   8    403.13    406.63     19.38 o
   2   4   8   3487.64   3481.01     90.54 o
   4   4   8      6.63      3.56      8.64 <
  -3   5   8     23.89     22.62      6.65 o
  -1   5   8    285.88    402.87     28.01 o
   1   5   8   3355.23   3085.43     62.59 o
   3   5   8   1787.70   1617.51     56.46 o
   5   5   8   5545.57   4902.83    106.24 o
  -4   6   8  12355.70  13988.50    168.06 o
  -2   6   8  30045.00  34315.90    287.29 o
   0   6   8   2120.88   2374.70     61.62 o
   2   6   8  23811.00  25681.10    232.32 o
   4   6   8   7547.75   8541.32    156.49 o
   6   6   8   1652.14   1977.20     70.31 o
  -5   7   8   5339.71   4826.54    122.23 o
  -3   7   8   7157.54   7046.11    150.06 o
  -1   7   8  16702.80  15182.20    208.35 o
   1   7   8   6607.92   5988.48    119.86 o
   3   7   8      7.09      0.74      9.20 <
   5   7   8     55.41     93.18     18.81 o
   7   7   8   5923.89   6008.55    101.75 o
  -6   8   8   1695.05   1654.79     42.61 o
  -4   8   8   1857.51   2074.69     81.70 o
  -2   8   8    463.39    525.66     42.40 o
   0   8   8   3948.74   4276.57     98.07 o
   2   8   8   2643.83   3207.05     99.56 o
   4   8   8    527.40    628.78     44.59 o
   6   8   8   1054.09   1037.40     41.55 o
   8   8   8    398.05    400.99     22.92 o
  -7   9   8   3398.57   3429.92     64.28 o
  -5   9   8   1886.64   1737.71     40.92 o
  -3   9   8   1709.83   1863.95     95.18 o
  -1   9   8   1153.75   1085.31     69.81 o
   1   9   8   3527.49   3468.36    107.70 o
   3   9   8   7089.78   6938.74    167.75 o
   5   9   8   3062.94   2775.94     76.13 o
   7   9   8    107.31    109.08     14.12 o
   9   9   8    248.86    260.36     18.56 o
  -8  10   8   4123.69   3908.42     70.13 o
  -6  10   8      6.44     11.41      7.31 <
  -4  10   8    814.75    788.75     26.23 o
  -2  10   8     30.38     53.93      7.96 o
   0  10   8     38.14     55.98      8.46 o
   2  10   8   2688.48   2825.39     50.14 o
   4  10   8   2213.15   2725.35     66.09 o
   6  10   8   2494.52   2932.86     87.13 o
   8  10   8   2269.61   2378.45     56.57 o
  10  10   8    272.96    320.36     19.24 o
  -9  11   8     11.63     23.80      6.27 o
  -7  11   8   2026.30   1909.83     44.75 o
  -5  11   8   1590.29   1642.07     44.10 o
  -3  11   8   7764.90   7628.58     93.56 o
  -1  11   8   4247.82   4333.30     64.31 o
   1  11   8   3120.57   3314.62     59.84 o
   3  11   8    304.91    312.10     19.13 o
   5  11   8   2522.87   2601.59     84.94 o
   7  11   8   3825.83   3988.99     87.43 o
   9  11   8   4419.01   4866.15     90.85 o
  11  11   8    331.67    353.88     20.10 o
 -10  12   8      0.10      0.88      3.72 <
  -8  12   8    269.86    254.54     16.42 o
  -6  12   8    231.90    233.65     15.29 o
  -4  12   8      3.33      3.65      3.77 <
  -2  12   8    379.07    365.33     18.97 o
   0  12   8    746.21    764.34     28.17 o
   2  12   8    952.17   1010.58     35.84 o
   4  12   8   1558.25   1679.11     52.17 o
   6  12   8    720.79    659.37     35.53 o
   8  12   8    129.88    135.83     16.65 o
  10  12   8     74.32     94.76     12.61 o
  12  12   8    142.04    148.03     15.32 o
 -11  13   8    868.66   1038.37     33.83 o
  -9  13   8   2512.81   2572.47     44.91 o
  -7  13   8     10.38      5.95      4.47 <
  -5  13   8    335.17    329.56     17.05 o
  -3  13   8    871.63    889.41     26.89 o
  -1  13   8   1737.44   1704.98     35.03 o
   1  13   8    866.03    857.77     29.46 o
   3  13   8   3237.97   3559.71     62.57 o
   5  13   8     67.82     64.55     12.00 o
   7  13   8     14.99      9.81      6.45 <
   9  13   8    405.47    450.95     24.90 o
  11  13   8    478.67    582.07     35.32 o
 -10  14   8    181.35    170.14     13.01 o
  -8  14   8     20.40     13.35      3.45 o
  -6  14   8    163.84    158.77     10.31 o
  -4  14   8    139.68    138.11     11.07 o
  -2  14   8    142.64    118.73     10.40 o
   0  14   8      8.11     10.85      5.48 <
   2  14   8    698.56    722.77     27.61 o
   4  14   8    267.64    250.35     19.19 o
   6  14   8     33.97     34.06      9.18 o
   8  14   8      0.09      1.92      5.28 <
  10  14   8     19.01      8.03      3.72 <
  -9  15   8    955.37    912.83     29.05 o
  -7  15   8   1419.64   1405.33     30.59 o
  -5  15   8   2529.29   2439.41     42.79 o
  -3  15   8   1346.36   1328.57     33.43 o
  -1  15   8   1013.65   1015.07     31.49 o
   1  15   8    642.63    654.27     22.40 o
   3  15   8   2178.13   2086.98     51.16 o
   5  15   8   1437.39   1526.97     42.49 o
   7  15   8   3286.33   3165.95     81.09 o
   9  15   8     32.32     30.18      6.88 o
  -8  16   8      1.91      8.71      6.79 <
  -6  16   8    385.80    337.88     14.53 o
  -4  16   8     40.49     47.91      6.97 o
  -2  16   8      6.94      5.23      3.36 <
   0  16   8     83.28     90.70      9.47 o
   2  16   8     20.58     14.12      5.21 <
   4  16   8      0.31      7.92      3.70 <
   6  16   8    473.52    417.37     26.46 o
   8  16   8    157.94    156.60     13.58 o
  -5  17   8     48.75     40.89      6.14 o
  -3  17   8   2431.50   2385.15     50.93 o
  -1  17   8    249.41    207.29     13.42 o
   1  17   8   2091.22   2205.17     44.43 o
   3  17   8     39.84     28.44      5.80 o
   5  17   8     70.06     84.67     17.30 o
  -2  18   8      1.87      1.92      2.30 <
   0  18   8     61.48     58.01      8.46 o
   2  18   8     60.56     47.48     10.83 o
   0   1   9  10521.20  10404.80     84.25 o
  -1   2   9   5962.46   6237.17     75.25 o
   1   2   9   4317.15   4452.46     71.01 o
  -2   3   9     55.84     29.84      9.20 o
   0   3   9  15010.10  15575.30    146.70 o
   2   3   9    236.81    267.60     21.20 o
  -3   4   9   4521.61   4646.69     85.73 o
  -1   4   9   2761.22   2303.02     57.72 o
   1   4   9   4959.59   5183.35     86.28 o
   3   4   9    486.66    387.01     31.98 o
  -4   5   9   8298.62   8694.77    117.15 o
  -2   5   9  25026.60  23695.50    192.87 o
   0   5   9   1651.59   1867.22     50.52 o
   2   5   9     17.99     19.10      8.23 <
   4   5   9    926.93    728.34     40.08 o
  -5   6   9    594.84    488.46     31.06 o
  -3   6   9    133.82     67.35     11.39 o
  -1   6   9     89.09     22.19      6.88 o
   1   6   9   1980.86   1951.06     63.00 o
   3   6   9   4691.25   4057.42     97.31 o
   5   6   9    128.95    149.86     23.12 o
  -6   7   9   1137.43    999.82     54.20 o
  -4   7   9   3568.89   3361.44     97.19 o
  -2   7   9   2697.77   2732.30     86.30 o
   0   7   9     41.68     84.94     13.08 o
   2   7   9   9327.51   9331.87    194.14 o
   4   7   9   2048.55   1920.93     74.64 o
   6   7   9   2452.71   2618.30     86.91 o
  -7   8   9   7881.08   7864.99     95.00 o
  -5   8   9   1531.08   1530.42     72.40 o
  -3   8   9   6382.47   6158.79    151.71 o
  -1   8   9   1439.17   1588.16     72.09 o
   1   8   9   1093.90   1194.00     64.98 o
   3   8   9   1163.82   1164.73     61.26 o
   5   8   9   3320.75   3671.31    114.00 o
   7   8   9  11150.20  10567.40    122.32 o
  -8   9   9     81.75     75.29     10.58 o
  -6   9   9    844.81    959.83     33.02 o
  -4   9   9   5508.96   5267.06     81.72 o
  -2   9   9   6009.63   6210.58    194.90 o
   0   9   9    761.49    770.05     53.82 o
   2   9   9     31.18     20.84     12.04 <
   4   9   9    639.20    590.73     37.40 o
   6   9   9   6324.25   6249.85    104.82 o
   8   9   9    304.05    281.54     20.32 o
  -9  10   9   1567.22   1474.71     42.47 o
  -7  10   9   2674.72   2605.60     53.30 o
  -5  10   9     67.43     63.52      8.62 o
  -3  10   9   9926.78   9793.77    102.33 o
  -1  10   9    444.99    420.60     19.58 o
   1  10   9   9994.16  10429.20     98.18 o
   3  10   9     45.47     44.19      8.44 o
   5  10   9   1145.96   1188.32     59.73 o
   7  10   9    607.63    596.03     36.09 o
   9  10   9    121.93    104.57     12.88 o
 -10  11   9    932.10    988.91     29.23 o
  -8  11   9    450.19    430.20     19.31 o
  -6  11   9   1595.89   1484.81     39.74 o
  -4  11   9    291.74    288.69     19.94 o
  -2  11   9    977.17   1011.98     33.18 o
   0  11   9   3133.96   3008.20     57.90 o
   2  11   9  12779.00  13500.40    135.31 o
   4  11   9   2091.81   2146.06     62.89 o
   6  11   9   8162.07   8032.08    159.42 o
   8  11   9    612.79    720.00     36.90 o
  10  11   9    185.37    195.51     16.65 o
 -11  12   9     29.71     45.97      7.13 o
  -9  12   9   2235.58   2150.25     47.37 o
  -7  12   9    110.65    106.73     10.40 o
  -5  12   9    493.48    402.91     19.87 o
  -3  12   9     13.97     14.37      4.67 o
  -1  12   9    187.17    216.80     14.37 o
   1  12   9   3835.05   4112.21     79.17 o
   3  12   9    926.58    952.52     33.29 o
   5  12   9   4376.06   4118.09    135.13 o
   7  12   9    632.68    705.20     34.92 o
   9  12   9   1551.46   1760.85     50.23 o
  11  12   9     19.24     28.42      7.31 o
 -12  13   9     64.79     82.37     12.09 o
 -10  13   9    343.66    371.72     16.94 o
  -8  13   9    146.89    144.99      9.59 o
  -6  13   9   1305.53   1288.63     30.99 o
  -4  13   9   2345.93   2324.09     46.44 o
  -2  13   9    498.33    499.22     20.12 o
   0  13   9    351.28    358.43     17.82 o
   2  13   9      2.72      6.99      4.11 <
   4  13   9     53.88     56.30     12.00 o
   6  13   9   1306.24   1228.47     45.90 o
   8  13   9      0.86      4.49      4.85 <
  10  13   9    798.58    806.16     30.63 o
  12  13   9    282.25    309.19     21.36 o
 -11  14   9    441.55    607.35     47.14 o
  -9  14   9     52.43     56.32      5.93 o
  -7  14   9    335.70    286.61     12.88 o
  -5  14   9   3745.54   3750.91     54.34 o
  -3  14   9     29.50     48.83      7.06 o
  -1  14   9   2278.25   2378.99     44.82 o
   1  14   9      9.46     11.46      4.11 <
   3  14   9     36.67     39.49      6.65 o
   5  14   9     73.84     99.36     11.50 o
   7  14   9     19.96     14.41      6.04 <
   9  14   9   1501.54   1373.10     51.90 o
  11  14   9    341.42    371.54     31.65 o
 -10  15   9    198.85    474.57     43.01 o
  -8  15   9    412.97    364.00     16.96 o
  -6  15   9      0.23      3.27      3.61 <
  -4  15   9    124.35    125.30      9.88 o
  -2  15   9    924.50    930.44     29.80 o
   0  15   9   1964.82   1840.40     41.34 o
   2  15   9    730.68    678.86     23.57 o
   4  15   9    473.34    446.56     20.41 o
   6  15   9     41.26     38.93      9.09 o
   8  15   9    131.01    125.57     14.39 o
  10  15   9    475.28    520.38     33.07 o
  -7  16   9    811.76    736.06     26.21 o
  -5  16   9     15.26     19.01      3.79 o
  -3  16   9    286.98    252.76     14.95 o
  -1  16   9    788.95    731.10     23.37 o
   1  16   9    855.76    736.26     27.88 o
   3  16   9    562.15    587.46     21.27 o
   5  16   9    212.11    202.77     15.25 o
   7  16   9     48.94     42.34      7.44 o
  -6  17   9    958.32   1106.38     51.31 o
  -4  17   9    133.53    136.15     11.50 o
  -2  17   9    108.55    122.52     11.41 o
   0  17   9    426.12    352.41     18.88 o
   2  17   9      2.46      4.33      2.84 <
   4  17   9    953.53    942.62     36.74 o
   6  17   9      1.45      0.56      3.41 <
  -1  18   9    219.68    298.30     18.77 o
   1   1  10    934.46   1207.79     33.47 o
   0   2  10     39.82     87.85      9.54 o
   2   2  10  17766.10  17474.80    169.35 o
  -1   3  10    512.15    544.88     29.10 o
   1   3  10   7006.39   7264.11     91.17 o
   3   3  10  16156.80  16971.80    201.15 o
  -2   4  10    787.03    852.49     39.18 o
   0   4  10  12138.30  10905.30    108.94 o
   2   4  10   4784.23   4786.89    120.76 o
   4   4  10    125.62    176.50     19.96 o
  -3   5  10    488.76    541.09     30.99 o
  -1   5  10   3515.72   3269.84     71.37 o
   1   5  10   8315.78   9564.17    139.12 o
   3   5  10    334.76    314.94     28.85 o
   5   5  10     30.30     18.32     11.26 <
  -4   6  10  15949.60  15220.30    204.58 o
  -2   6  10    597.00    419.11     31.58 o
   0   6  10   3162.90   2520.19     75.94 o
   2   6  10    556.17    668.35     39.90 o
   4   6  10    242.92    208.19     24.00 o
   6   6  10   4627.60   4078.55     96.76 o
  -5   7  10   1232.67   1224.18     62.52 o
  -3   7  10   4242.31   4870.53    117.85 o
  -1   7  10    263.96    338.04     30.70 o
   1   7  10   2842.49   3078.32     90.54 o
   3   7  10   6975.35   7497.22    156.65 o
   5   7  10   4202.02   4594.65    131.14 o
   7   7  10      2.92     14.03      8.19 <
  -6   8  10   1100.69   1096.61     36.31 o
  -4   8  10   3175.96   3514.55    107.61 o
  -2   8  10    345.85    340.14     38.64 o
   0   8  10  20009.20  20213.50    293.07 o
   2   8  10    366.80    333.06     38.53 o
   4   8  10    888.52    722.43     54.22 o
   6   8  10   1745.58   1632.78     50.89 o
   8   8  10   1339.92   1468.57     46.13 o
  -7   9  10    274.99    315.87     20.35 o
  -5   9  10    693.36    661.31     27.29 o
  -3   9  10   3871.06   4099.40     76.78 o
  -1   9  10   3114.91   3335.50    123.61 o
   1   9  10     10.40     37.33     14.84 <
   3   9  10     34.58     36.38     11.57 o
   5   9  10   1149.06   1245.88     48.81 o
   7   9  10     43.33     37.51      8.89 o
   9   9  10    379.19    328.97     19.94 o
  -8  10  10    587.54    580.47     23.64 o
  -6  10  10   7427.69   7138.72     92.43 o
  -4  10  10    109.49    115.03     12.02 o
  -2  10  10   4591.75   4803.15     66.90 o
   0  10  10    355.99    389.94     19.94 o
   2  10  10     85.72     90.99      9.36 o
   4  10  10   9684.95   9287.91    133.12 o
   6  10  10     26.97     36.88     12.09 o
   8  10  10   7841.84   7494.81    129.31 o
  10  10  10    720.00    740.77     28.38 o
  -9  11  10     27.01     33.65      6.11 o
  -7  11  10     60.12     40.37      5.89 o
  -5  11  10    110.08     84.20      9.04 o
  -3  11  10    698.11    757.10     35.32 o
  -1  11  10    107.65    101.03     10.76 o
   1  11  10   3924.21   4279.28     71.43 o
   3  11  10    228.17    233.32     17.68 o
   5  11  10     36.57     35.77     14.86 <
   7  11  10    483.53    463.68     30.88 o
   9  11  10    967.30    964.57     36.07 o
  11  11  10     79.64     92.46      9.72 o
 -10  12  10    103.93     88.78      8.46 o
  -8  12  10    209.29    169.05     11.84 o
  -6  12  10   2215.84   2191.71     43.51 o
  -4  12  10     48.30     47.21      6.88 o
  -2  12  10   8884.46   9054.12     87.70 o
   0  12  10    342.70    305.29     21.41 o
   2  12  10   2192.28   2237.18     49.62 o
   4  12  10     98.60     84.65     10.67 o
   6  12  10      3.70      4.38      6.97 <
   8  12  10   1353.15   1339.67     45.77 o
  10  12  10     80.82    115.35     11.53 o
  12  12  10   1305.16   1662.60     58.46 o
 -11  13  10     51.65     53.57      8.64 o
  -9  13  10     55.85     57.11      6.14 o
  -7  13  10    679.19    642.34     20.89 o
  -5  13  10    848.85    828.83     27.20 o
  -3  13  10    432.66    421.23     18.56 o
  -1  13  10      7.55     15.68      4.17 o
   1  13  10    673.93    653.53     25.35 o
   3  13  10     52.47     48.13      9.07 o
   5  13  10   3931.76   3799.20     95.88 o
   7  13  10    243.53    186.51     21.25 o
   9  13  10    217.10    211.32     16.56 o
  11  13  10    152.41    165.87     12.04 o
 -10  14  10    134.57     83.30      8.48 o
  -8  14  10   2399.21   2392.45     38.68 o
  -6  14  10     18.01     10.13      4.31 <
  -4  14  10    393.45    366.03     17.16 o
  -2  14  10    220.64    199.80     13.10 o
   0  14  10    107.68    102.38      9.72 o
   2  14  10   3573.42   3656.72     66.07 o
   4  14  10    243.01    250.43     18.38 o
   6  14  10   1967.26   1909.83     60.29 o
   8  14  10    532.30    513.57     27.81 o
  10  14  10      0.79      6.18      3.32 <
  -9  15  10      1.27     11.50      4.29 <
  -7  15  10     26.88     32.10      4.69 o
  -5  15  10    106.72     89.48      8.14 o
  -3  15  10    178.05    180.99     11.98 o
  -1  15  10    688.44    678.70     24.88 o
   1  15  10    109.11     91.78      9.09 o
   3  15  10     44.53     49.17      7.76 o
   5  15  10    160.58    143.07     12.18 o
   7  15  10     34.64     36.52      9.00 o
   9  15  10    404.71    417.10     23.25 o
  -6  16  10     71.81     78.63      7.01 o
  -4  16  10   2608.73   2500.31     44.37 o
  -2  16  10     81.78     86.75      8.01 o
   0  16  10    585.02    548.69     21.32 o
   2  16  10    360.81    302.99     16.74 o
   4  16  10     79.92     76.91      8.41 o
   6  16  10   1577.18   1445.32     46.49 o
  -5  17  10     35.80     50.12      8.01 o
  -3  17  10    130.94    122.30     11.01 o
  -1  17  10      0.66      3.05      2.44 <
   1  17  10     43.36     54.58      6.77 o
   3  17  10    293.45    270.22     15.63 o
   5  17  10    197.23    189.20     22.26 o
   0   1  11  22688.00  22911.70    163.66 o
  -1   2  11   4273.23   5023.70     92.79 o
   1   2  11      3.62     23.46      5.26 o
  -2   3  11  10948.90  11761.00    164.61 o
   0   3  11   4696.08   5282.48     92.23 o
   2   3  11   9223.07   9205.36    137.61 o
  -3   4  11   2244.62   2186.72     69.56 o
  -1   4  11   3457.55   2874.26     61.04 o
   1   4  11   5672.93   5829.53    111.65 o
   3   4  11   1041.21   1141.09     54.99 o
  -4   5  11      6.78     64.58     13.15 o
  -2   5  11   8243.26   8072.19    133.26 o
   0   5  11   1568.29   1387.10     59.34 o
   2   5  11  34985.90  36235.00    387.62 o
   4   5  11    455.70    458.40     33.31 o
  -5   6  11   4297.67   4359.46    102.45 o
  -3   6  11    284.07    449.33     32.28 o
  -1   6  11   8266.50   7970.35    133.62 o
   1   6  11   4197.21   3952.02    110.07 o
   3   6  11   7817.36   7961.51    169.73 o
   5   6  11  14250.00  14570.40    203.79 o
  -6   7  11    260.78    207.62     17.12 o
  -4   7  11   4395.86   4405.81    129.02 o
  -2   7  11   1512.02   1519.84     68.95 o
   0   7  11     59.11     30.04     12.02 <
   2   7  11    937.82   1010.54     74.66 o
   4   7  11    152.57    280.28     32.25 o
   6   7  11   7768.18   7692.08    112.85 o
  -7   8  11    678.17    619.51     29.64 o
  -5   8  11    122.71    179.34     14.82 o
  -3   8  11   9470.06   9741.93    247.14 o
  -1   8  11   2434.27   2116.28     86.03 o
   1   8  11   1185.57   1642.50     87.49 o
   3   8  11   1061.90   1149.16     67.96 o
   5   8  11   2289.96   1889.46     58.26 o
   7   8  11   4630.14   4556.49     86.39 o
  -8   9  11   2421.75   2235.96     52.71 o
  -6   9  11   4194.11   4229.16     72.83 o
  -4   9  11   8495.95   8061.31    105.85 o
  -2   9  11   1050.09   1026.46     37.46 o
   0   9  11   8432.35   8573.62    126.81 o
   2   9  11    967.54    966.55     43.74 o
   4   9  11   8011.30   7947.79    118.75 o
   6   9  11   1074.09   1010.31     43.31 o
   8   9  11    160.80    157.84     15.18 o
  -9  10  11   1596.99   1657.79     38.86 o
  -7  10  11   4727.10   4339.86     65.79 o
  -5  10  11    280.67    289.80     20.07 o
  -3  10  11    343.12    420.44     23.80 o
  -1  10  11    208.10    296.61     16.80 o
   1  10  11   6215.10   6163.69     82.73 o
   3  10  11   2443.00   2541.09     59.82 o
   5  10  11      4.48     -0.41     12.97 <
   7  10  11     26.74     16.31      8.75 <
   9  10  11    200.91    225.94     17.68 o
 -10  11  11   2172.00   2356.93     44.66 o
  -8  11  11    572.06    523.02     20.35 o
  -6  11  11   1313.52   1318.15     32.95 o
  -4  11  11    593.94    606.00     27.54 o
  -2  11  11   1395.07   1400.10     42.25 o
   0  11  11   1465.78   1650.51     45.99 o
   2  11  11    849.74    893.92     35.10 o
   4  11  11   1472.46   1625.27     63.20 o
   6  11  11   1358.93   1392.31     70.76 o
   8  11  11   1190.42   1138.36     41.71 o
  10  11  11    182.93    217.37     14.62 o
 -11  12  11    460.34    506.94     21.74 o
  -9  12  11    287.05    301.86     14.12 o
  -7  12  11    141.86    152.02     10.78 o
  -5  12  11   1642.40   1560.29     40.19 o
  -3  12  11   2410.87   2112.11     46.04 o
  -1  12  11    153.10    159.76     11.39 o
   1  12  11    105.94     79.06      9.41 o
   3  12  11    240.98    261.46     20.28 o
   5  12  11   1294.19   1191.37     76.44 o
   7  12  11   2549.47   2543.12     79.01 o
   9  12  11     22.03     20.12      6.99 <
  11  12  11    883.80    928.95     32.84 o
 -10  13  11    747.60    734.77     20.82 o
  -8  13  11   1765.98   1713.82     32.19 o
  -6  13  11   1040.78   1026.19     29.32 o
  -4  13  11   3190.81   2955.13     51.52 o
  -2  13  11   3054.77   3029.29     52.19 o
   0  13  11    337.33    336.67     18.34 o
   2  13  11   3505.87   3443.68     63.20 o
   4  13  11    168.52    206.43     19.94 o
   6  13  11   1775.18   1669.88     59.64 o
   8  13  11    401.41    381.37     24.50 o
  10  13  11    996.31    976.68     31.74 o
  12  13  11      3.03     -3.86      5.35 <
  -9  14  11      2.25      2.28      2.03 <
  -7  14  11    606.21    547.90     18.43 o
  -5  14  11    997.55   1053.82     27.86 o
  -3  14  11    881.41    896.07     26.53 o
  -1  14  11   1163.34   1197.52     32.82 o
   1  14  11   2639.91   2535.03     49.92 o
   3  14  11    141.55    141.09     12.25 o
   5  14  11    198.62    184.84     14.23 o
   7  14  11     14.55     18.86      6.14 o
   9  14  11     62.67     66.65      9.18 o
  -8  15  11    405.67    351.01     15.77 o
  -6  15  11     85.12     93.47      7.67 o
  -4  15  11    993.88    954.19     28.04 o
  -2  15  11    919.28    912.69     28.49 o
   0  15  11    971.22    910.64     27.81 o
   2  15  11    339.05    306.69     15.04 o
   4  15  11    736.13    746.75     28.26 o
   6  15  11    592.70    584.30     33.59 o
   8  15  11      9.05     12.59      5.08 <
  -7  16  11     77.90     69.38      7.71 o
  -5  16  11      5.59     12.29      3.65 o
  -3  16  11    221.65    217.68     12.88 o
  -1  16  11    498.94    495.46     18.16 o
   1  16  11      6.53     11.05      3.97 <
   3  16  11   1155.77   1072.95     26.84 o
   5  16  11    696.84    636.86     31.01 o
   7  16  11      1.74     -6.02      4.17 <
  -4  17  11    533.34    510.55     20.35 o
  -2  17  11    321.10    274.32     15.88 o
   0  17  11    951.22    797.52     26.32 o
   2  17  11     28.55     30.07      5.55 o
   4  17  11    759.43    834.83     46.44 o
   0   0  12   9174.92   9926.80    317.29 o
   1   1  12  40126.90  44738.30    221.97 o
   0   2  12  48229.70  56570.20    305.36 o
   2   2  12   8364.73   9299.46    142.91 o
  -1   3  12    460.50    617.35     41.50 o
   1   3  12  11697.80  11907.80    134.00 o
   3   3  12   1648.34   1751.17     77.12 o
  -2   4  12  29677.90  30635.50    259.93 o
   0   4  12   6141.27   6772.40    112.78 o
   2   4  12     93.28     85.24     20.46 o
   4   4  12   1632.24   1692.28     69.29 o
  -3   5  12   6364.86   7072.25    139.89 o
  -1   5  12     59.82     37.26     14.44 <
   1   5  12   1944.75   2231.36     75.49 o
   3   5  12   1336.41   1373.05     72.85 o
   5   5  12   7576.76   7929.59    147.27 o
  -4   6  12    915.30    907.91     52.53 o
  -2   6  12   1866.38   1893.12     79.08 o
   0   6  12    352.57    366.98     36.95 o
   2   6  12   9070.77   9565.98    182.34 o
   4   6  12    699.13    553.00     42.63 o
   6   6  12    842.21    852.08     52.10 o
  -5   7  12  11858.30  11351.70    156.49 o
  -3   7  12    682.44    685.94     51.65 o
  -1   7  12  10611.10  11407.00    206.29 o
   1   7  12  10603.50  11307.60    203.41 o
   3   7  12   3005.11   3240.93    106.73 o
   5   7  12    222.41    340.23     27.99 o
   7   7  12      4.68     12.32      7.35 <
  -6   8  12     63.91     84.45     12.16 o
  -4   8  12  12067.90  12144.10    124.17 o
  -2   8  12   3159.20   3375.25    145.19 o
   0   8  12    310.45    279.44     31.80 o
   2   8  12   2721.44   2720.86    114.09 o
   4   8  12    722.46    735.11     42.27 o
   6   8  12   4064.34   4038.59     80.79 o
   8   8  12   3440.48   3396.36     67.44 o
  -7   9  12   1668.30   1664.76     44.34 o
  -5   9  12   2574.73   2568.91     56.73 o
  -3   9  12   1098.62   1201.56     37.28 o
  -1   9  12    145.20    149.61     13.26 o
   1   9  12     45.43     91.80     10.98 o
   3   9  12   6409.47   6859.15    102.27 o
   5   9  12   7861.00   7616.54    122.75 o
   7   9  12    809.05    823.01     38.30 o
   9   9  12   1732.35   1793.60     45.86 o
  -8  10  12    663.38    610.02     23.05 o
  -6  10  12      1.79      6.38      5.46 <
  -4  10  12   3374.91   3258.59     64.67 o
  -2  10  12   2447.76   2348.88     49.76 o
   0  10  12   7016.92   7223.76     89.91 o
   2  10  12    643.03    604.87     27.56 o
   4  10  12    343.89    367.09     26.77 o
   6  10  12      1.44     19.17     11.48 <
   8  10  12    553.99    603.57     30.47 o
  10  10  12   1263.96   1364.55     39.29 o
  -9  11  12    115.97    102.43      9.50 o
  -7  11  12     98.10    133.53     10.80 o
  -5  11  12   2428.91   2336.40     47.41 o
  -3  11  12   1825.72   2040.59     50.32 o
  -1  11  12   3026.90   3029.09     56.03 o
   1  11  12     36.85     87.38     10.92 o
   3  11  12    770.79    824.63     33.11 o
   5  11  12    499.89    485.53     47.46 o
   7  11  12    822.54    820.96     35.30 o
   9  11  12    750.34    788.95     29.75 o
  11  11  12    333.57    293.09     15.97 o
 -10  12  12    248.36    301.16     13.98 o
  -8  12  12    487.02    474.57     17.48 o
  -6  12  12   1768.17   1718.49     36.34 o
  -4  12  12    379.18    426.26     20.89 o
  -2  12  12      3.06      5.86      4.17 <
   0  12  12   4060.24   3857.04     63.11 o
   2  12  12   1483.49   1375.83     39.25 o
   4  12  12   4091.18   4083.67     85.87 o
   6  12  12   1047.48   1024.03     65.28 o
   8  12  12    130.03    125.14     13.83 o
  10  12  12     11.76     15.77      5.26 o
  12  12  12     32.88     29.75      6.09 o
 -11  13  12    147.99    138.67     15.04 o
  -9  13  12   1642.59   1603.10     31.92 o
  -7  13  12    270.35    236.52     12.50 o
  -5  13  12    173.68    166.08     12.16 o
  -3  13  12     56.07     68.77      7.71 o
  -1  13  12    379.66    377.22     19.17 o
   1  13  12    102.82    129.06     11.39 o
   3  13  12   4376.47   4187.45     74.68 o
   5  13  12    574.73    528.16     34.98 o
   7  13  12   1135.40   1080.41     44.93 o
   9  13  12     33.58     43.26      9.41 o
  11  13  12     76.09     86.23     12.13 o
 -10  14  12     31.33     47.25     15.23 o
  -8  14  12      3.87      6.29      2.84 <
  -6  14  12    282.33    284.99     13.69 o
  -4  14  12    225.82    228.87     12.92 o
  -2  14  12     32.06     53.07      7.04 o
   0  14  12    372.16    331.91     17.16 o
   2  14  12    318.94    311.67     18.04 o
   4  14  12    689.05    623.57     30.29 o
   6  14  12    981.01    869.93     39.83 o
   8  14  12   1390.98   1313.48     42.54 o
  10  14  12    608.25    633.61     28.51 o
  -7  15  12    242.92    224.16     11.12 o
  -5  15  12    851.27    795.58     24.38 o
  -3  15  12    331.00    310.68     16.06 o
  -1  15  12    944.38    884.90     27.22 o
   1  15  12      4.52      6.72      3.20 <
   3  15  12    513.61    485.53     22.22 o
   5  15  12      4.78      7.38      5.59 <
   7  15  12    682.01    671.30     33.02 o
   9  15  12      3.41      3.29      2.08 <
  -6  16  12    452.20    404.90     14.71 o
  -4  16  12     34.45     29.37      4.83 o
  -2  16  12    249.39    217.91     12.86 o
   0  16  12    588.57    499.54     19.04 o
   2  16  12      2.83      2.19      2.21 <
   4  16  12    530.03    473.06     18.47 o
   6  16  12    349.62    318.94     20.10 o
  -3  17  12    394.79    363.33     17.14 o
  -1  17  12   1008.57    808.46     26.05 o
   1  17  12    789.93    712.44     21.34 o
   3  17  12    211.41    164.48     20.39 o
   0   1  13  14299.10  15937.90    199.60 o
  -1   2  13   7247.88   9237.37    135.09 o
   1   2  13   1832.31   1503.47     52.49 o
  -2   3  13   4618.03   6149.54    165.29 o
   0   3  13  79792.50  91401.50    437.13 o
   2   3  13  10721.60  10146.70    168.09 o
  -3   4  13    537.09    717.13     47.55 o
  -1   4  13     24.89      2.68     19.19 <
   1   4  13  31398.30  35229.60    354.67 o
   3   4  13   4916.31   5373.27    139.19 o
  -4   5  13   5144.84   4923.17    122.57 o
  -2   5  13  41990.20  45871.20    382.70 o
   0   5  13   2877.36   3307.08     96.83 o
   2   5  13   1846.96   2002.53     85.82 o
   4   5  13  11512.60  12778.20    200.11 o
  -5   6  13   5133.57   5031.91    131.52 o
  -3   6  13    335.19    391.43     34.80 o
  -1   6  13  10851.90  11655.10    241.32 o
   1   6  13   2263.83   2482.90     91.28 o
   3   6  13   7486.35   8189.86    180.81 o
   5   6  13   1383.18   1274.84     67.31 o
  -6   7  13   4533.70   4429.11     71.07 o
  -4   7  13    274.88    343.36     37.67 o
  -2   7  13  17151.00  19222.10    321.60 o
   0   7  13   6236.66   6680.93    186.20 o
   2   7  13   2946.33   2810.03    111.51 o
   4   7  13    526.46    607.65     47.77 o
   6   7  13     55.51     79.28     10.53 o
  -7   8  13   4429.06   4352.47     72.27 o
  -5   8  13    255.85    244.16     17.32 o
  -3   8  13   1636.52   1451.14     42.29 o
  -1   8  13  15243.00  16755.10    290.81 o
   1   8  13  11648.10  13355.80    285.13 o
   3   8  13   1815.95   1741.27     62.68 o
   5   8  13   2353.89   2188.37     58.06 o
   7   8  13   2486.42   2334.64     60.22 o
  -8   9  13   2538.17   2481.41     48.43 o
  -6   9  13     17.12      1.85      7.04 <
  -4   9  13    796.41    760.22     30.88 o
  -2   9  13  13852.00  14237.20    128.66 o
   0   9  13    797.05    888.29     31.04 o
   2   9  13   1405.79   1478.18     45.97 o
   4   9  13   3562.37   3367.17     82.55 o
   6   9  13   2424.79   2439.17     65.12 o
   8   9  13     36.55     19.01      7.60 <
  -9  10  13      0.89      1.62      4.60 <
  -7  10  13   1670.96   1706.33     38.64 o
  -5  10  13     28.77     27.61      6.50 o
  -3  10  13   6625.66   6773.70     91.94 o
  -1  10  13    320.66    306.33     19.62 o
   1  10  13   8144.39   8563.70    106.03 o
   3  10  13   1667.46   1702.32     48.65 o
   5  10  13   2558.44   2590.40     77.48 o
   7  10  13    251.56    240.67     24.36 o
   9  10  13   1410.11   1488.02     43.67 o
 -10  11  13    346.40    387.08     17.32 o
  -8  11  13   2443.87   2603.84     44.39 o
  -6  11  13    915.46    847.64     26.57 o
  -4  11  13   5872.09   5219.40     72.81 o
  -2  11  13   3209.88   3017.58     57.02 o
   0  11  13    100.75     68.07      9.50 o
   2  11  13   2149.63   2149.48     55.78 o
   4  11  13    310.48    257.45     22.83 o
   6  11  13   1609.12   1699.14     71.07 o
   8  11  13   2790.74   2691.16     73.62 o
  10  11  13      6.54      4.67      5.17 <
 -11  12  13     76.40     64.53      7.08 o
  -9  12  13    681.28    719.98     22.35 o
  -7  12  13     86.09     46.15      6.07 o
  -5  12  13    120.31     80.21      8.48 o
  -3  12  13    261.81    316.95     16.44 o
  -1  12  13   4269.59   4660.71     65.10 o
   1  12  13    472.68    547.02     23.95 o
   3  12  13    485.88    520.85     29.80 o
   5  12  13   1860.31   1823.35     95.77 o
   7  12  13    271.40    241.53     24.95 o
   9  12  13   2834.13   3241.92     64.44 o
  11  12  13      3.55      0.63      3.86 <
 -10  13  13    987.05    888.87     24.86 o
  -8  13  13      0.50      7.20      3.59 <
  -6  13  13   1371.03   1348.44     32.91 o
  -4  13  13   5532.75   5503.98     68.61 o
  -2  13  13    589.96    637.60     21.86 o
   0  13  13   1629.21   1505.79     37.58 o
   2  13  13    854.31    879.69     32.12 o
   4  13  13    336.86    261.08     24.61 o
   6  13  13    331.59    313.97     25.49 o
   8  13  13   1095.98   1060.43     40.04 o
  10  13  13    131.77    120.88     12.41 o
  -9  14  13    324.98    315.21     14.01 o
  -7  14  13     54.36     58.53      6.07 o
  -5  14  13   1737.25   1723.11     34.26 o
  -3  14  13     27.43     23.21      5.05 o
  -1  14  13    490.42    494.44     20.30 o
   1  14  13    103.86     68.68     10.60 o
   3  14  13      2.65      2.84      4.53 <
   5  14  13     64.04     63.07      9.72 o
   7  14  13     38.51     40.85      7.98 o
   9  14  13    285.43    274.98     17.16 o
  -8  15  13    212.39    223.71     13.53 o
  -6  15  13     39.84     36.99      4.96 o
  -4  15  13    884.22    794.93     24.36 o
  -2  15  13   1257.83   1199.26     30.77 o
   0  15  13    426.22    378.39     17.35 o
   2  15  13     76.84     69.97      8.46 o
   4  15  13     87.26     89.23      9.16 o
   6  15  13    300.94    338.63     24.04 o
   8  15  13     16.74      9.97      3.90 <
  -5  16  13    704.35    646.83     19.40 o
  -3  16  13    596.24    520.43     18.86 o
  -1  16  13    140.75    159.54      9.74 o
   1  16  13    204.43    171.99     10.33 o
   3  16  13    844.49    803.07     24.18 o
   5  16  13    117.17     93.81     10.92 o
  -4  17  13    534.20    473.89     30.43 o
  -2  17  13     52.23     36.45      4.98 o
   0  17  13     20.93     21.52      5.12 o
   2  17  13    244.72    223.57     15.25 o
   1   1  14 159626.00 196943.00    712.04 o
   0   2  14      3.67      9.47     11.28 <
   2   2  14  18823.10  19273.10    271.77 o
  -1   3  14  64695.30  71169.10    522.43 o
   1   3  14    296.34    368.29     37.96 o
   3   3  14  19218.10  22307.30    321.60 o
  -2   4  14   2375.50   2563.61     92.97 o
   0   4  14   3481.93   3255.54    102.31 o
   2   4  14    399.65    316.77     36.02 o
   4   4  14   1673.75   1941.00     79.26 o
  -3   5  14  17944.90  18375.10    243.87 o
  -1   5  14  86072.50  98701.20    756.02 o
   1   5  14    135.62    349.93     44.28 o
   3   5  14  17457.00  18784.60    314.24 o
   5   5  14    565.36    585.59     41.52 o
  -4   6  14   8406.27   9413.21    180.40 o
  -2   6  14   1139.18   1192.09     77.21 o
   0   6  14   1727.35   1948.96     98.39 o
   2   6  14    173.02    174.76     26.77 o
   4   6  14     63.49     77.48     15.23 o
   6   6  14   4970.30   4394.04     72.70 o
  -5   7  14   3171.46   3154.59     59.84 o
  -3   7  14   6696.98   7807.74    218.18 o
  -1   7  14   6768.55   8565.73    255.83 o
   1   7  14   3260.87   3137.92    149.61 o
   3   7  14  21335.60  22014.50    316.43 o
   5   7  14    509.21    540.59     31.80 o
   7   7  14  10907.10  10648.80    117.94 o
  -6   8  14    628.54    603.07     26.66 o
  -4   8  14     88.13     91.08     10.71 o
  -2   8  14    269.21    250.93     19.22 o
   0   8  14   4882.34   4723.08     84.83 o
   2   8  14     29.32     41.68     10.89 o
   4   8  14    597.70    639.54     37.24 o
   6   8  14   1304.55   1268.57     38.91 o
   8   8  14      7.10     14.19      6.18 <
  -7   9  14    694.85    718.10     26.62 o
  -5   9  14   6255.43   6073.08     82.89 o
  -3   9  14  32989.70  31636.00    196.96 o
  -1   9  14    152.42    188.79     14.89 o
   1   9  14   1316.08   1250.53     41.41 o
   3   9  14    207.54    220.53     22.71 o
   5   9  14    480.62    467.83     29.75 o
   7   9  14   4635.53   4452.30     94.42 o
   9   9  14    787.95    732.11     27.31 o
  -8  10  14     29.09     42.38      6.36 o
  -6  10  14   2114.95   2004.41     42.27 o
  -4  10  14    448.51    382.88     22.40 o
  -2  10  14   1536.58   1479.45     42.36 o
   0  10  14    203.53    179.50     16.40 o
   2  10  14    122.85    141.99     15.56 o
   4  10  14   4413.85   4398.46     96.09 o
   6  10  14     52.70     24.52     14.16 <
   8  10  14   6171.48   6004.15    106.96 o
  10  10  14     52.42     63.88      7.53 o
  -9  11  14   1093.43   1172.06     31.62 o
  -7  11  14     19.37     19.83      4.83 o
  -5  11  14    275.86    373.07     18.99 o
  -3  11  14    391.48    381.69     19.04 o
  -1  11  14   4231.37   4005.23     67.94 o
   1  11  14  12109.80  11591.10    127.24 o
   3  11  14    200.92    185.07     14.39 o
   5  11  14   3967.30   3803.67     98.03 o
   7  11  14     78.01     89.61     17.05 o
   9  11  14     11.77     22.10      6.18 o
  11  11  14    356.39    379.34     17.55 o
 -10  12  14      1.48      9.50      3.47 <
  -8  12  14      0.33     10.49      3.63 <
  -6  12  14    770.82    815.82     26.59 o
  -4  12  14    163.14    141.99     11.23 o
  -2  12  14   2602.09   2622.95     49.42 o
   0  12  14    276.81    287.38     16.94 o
   2  12  14   1023.40   1030.81     33.59 o
   4  12  14   1903.71   1876.76     63.74 o
   6  12  14    504.28    448.20     37.83 o
   8  12  14     19.50     13.38      5.39 <
  10  12  14    280.02    287.63     17.26 o
  12  12  14    154.29    152.75     14.16 o
 -11  13  14     70.42     75.29     15.25 o
  -9  13  14     53.18     75.36      6.41 o
  -7  13  14    126.32    161.14     10.85 o
  -5  13  14   2167.54   2344.36     43.44 o
  -3  13  14   1941.88   1695.69     37.44 o
  -1  13  14   1319.95   1102.29     32.05 o
   1  13  14     21.12     21.52      7.53 <
   3  13  14   1372.49   1166.51     38.98 o
   5  13  14   4068.80   3964.38    124.21 o
   7  13  14     21.31     34.01      9.50 o
   9  13  14   1126.71   1121.80     36.61 o
  11  13  14     40.94     19.22      5.10 o
  -8  14  14    171.83    166.89     10.10 o
  -6  14  14      6.40      6.90      2.86 <
  -4  14  14     14.97     22.74      4.51 o
  -2  14  14      4.14      7.24      4.67 <
   0  14  14     97.22     78.94      8.28 o
   2  14  14    492.00    493.07     23.23 o
   4  14  14     17.42     18.90      7.13 <
   6  14  14    833.07    798.15     33.54 o
   8  14  14    135.59    116.91     12.00 o
  10  14  14     86.05     76.55     12.25 o
  -7  15  14    129.34     95.00      6.79 o
  -5  15  14      8.88      6.81      2.98 <
  -3  15  14    134.83    148.39     10.56 o
  -1  15  14   2108.78   2075.28     42.77 o
   1  15  14    878.39    725.59     22.67 o
   3  15  14    101.04    115.15      8.98 o
   5  15  14    465.33    408.53     26.30 o
   7  15  14    335.17    253.73     18.63 o
  -6  16  14     98.88    105.04      7.62 o
  -4  16  14    427.11    399.80     15.54 o
  -2  16  14      0.30      1.47      2.84 <
   0  16  14    169.38    154.71      9.83 o
   2  16  14     30.63     25.92      3.81 o
   4  16  14     11.14     19.31      4.71 o
   6  16  14     25.20     33.81      5.75 o
  -3  17  14     26.39     25.28      5.26 o
  -1  17  14    324.61    263.49     16.62 o
   1  17  14      3.01      0.07      2.21 <
   0   1  15  10286.30  11840.90    171.65 o
  -1   2  15   1891.49   2634.09     90.11 o
   1   2  15  16081.40  17382.30    232.16 o
  -2   3  15    435.57    160.75     38.53 o
   0   3  15  13199.50  15267.60    226.80 o
   2   3  15  18441.20  17781.60    366.53 o
  -3   4  15   1375.42   1580.27     82.64 o
  -1   4  15   8661.74  10304.00    195.96 o
   1   4  15  29618.00  31167.40    432.53 o
   3   4  15     20.01     -0.88     16.58 <
  -4   5  15   7411.80   8268.31    188.63 o
  -2   5  15    228.84    117.02     19.26 o
   0   5  15    760.84    985.41     73.46 o
   2   5  15   7817.75   8561.19    229.80 o
   4   5  15   3867.02   3817.07    126.31 o
  -5   6  15   9416.66   8701.49    109.67 o
  -3   6  15    729.20    693.47     57.65 o
  -1   6  15    430.87    526.79     55.74 o
   1   6  15   2834.12   2394.75    119.12 o
   3   6  15    466.48    516.37     63.29 o
   5   6  15  15460.80  15219.20    159.72 o
  -6   7  15      5.02     15.77      6.99 <
  -4   7  15   3819.82   3357.43     64.53 o
  -2   7  15  15715.70  17564.60    326.63 o
   0   7  15  12886.60  14541.10    337.32 o
   2   7  15   2469.59   2700.38    129.92 o
   4   7  15     32.12     18.36      9.29 <
   6   7  15   1145.27   1115.85     39.88 o
  -7   8  15     12.71     28.80      7.65 o
  -5   8  15   1708.74   1694.76     46.89 o
  -3   8  15   4456.92   4671.56     67.42 o
  -1   8  15  23652.70  23430.70    158.21 o
   1   8  15    744.81    751.30     31.04 o
   3   8  15   1767.38   1865.94     64.89 o
   5   8  15   2678.58   2536.06     65.21 o
   7   8  15     21.82     31.62     11.59 <
  -8   9  15    481.16    448.34     21.02 o
  -6   9  15   7043.87   6833.16     82.73 o
  -4   9  15    205.41    231.56     17.95 o
  -2   9  15     11.44     24.38      7.24 o
   0   9  15   4540.66   4596.84     76.60 o
   2   9  15   1123.48   1176.21     43.42 o
   4   9  15  12057.00  11644.20    178.57 o
   6   9  15     71.63     91.33     13.67 o
   8   9  15      2.03     12.09      6.88 <
  -9  10  15     97.14    103.73      8.91 o
  -7  10  15   1747.32   1791.01     39.63 o
  -5  10  15   1606.79   1543.26     39.97 o
  -3  10  15     49.73     37.94      7.53 o
  -1  10  15      0.81     18.65      7.74 <
   1  10  15     33.79     38.41      9.34 o
   3  10  15   3660.50   3649.10     83.46 o
   5  10  15   1203.01   1133.69     57.81 o
   7  10  15    729.95    794.27     43.31 o
   9  10  15    308.35    298.84     17.68 o
 -10  11  15    128.74    132.70      9.81 o
  -8  11  15   1307.00   1237.42     29.62 o
  -6  11  15    348.43    380.33     18.54 o
  -4  11  15   3260.44   2962.75     54.38 o
  -2  11  15   7756.97   7610.16     92.43 o
   0  11  15    192.18    133.46     11.68 o
   2  11  15   1741.07   1704.06     45.47 o
   4  11  15   1896.99   1775.96     61.28 o
   6  11  15    454.99    474.21     37.35 o
   8  11  15   2031.27   1963.06     55.13 o
  10  11  15    217.09    268.19     15.13 o
 -11  12  15   1423.41   1261.90     27.83 o
  -9  12  15     72.64     81.34      7.22 o
  -7  12  15     23.31     12.11      3.43 o
  -5  12  15    426.77    413.31     18.45 o
  -3  12  15   1643.29   1745.85     37.80 o
  -1  12  15   1445.38   1489.33     38.43 o
   1  12  15    140.48    114.58     13.60 o
   3  12  15     18.73     30.90      9.81 o
   5  12  15    239.65    219.87     24.95 o
   7  12  15   1695.62   1642.86     54.45 o
   9  12  15    581.53    594.68     26.44 o
  11  12  15     60.09     56.70      6.81 o
 -10  13  15    131.21    104.09      8.82 o
  -8  13  15    129.62    173.43      9.56 o
  -6  13  15    330.23    277.57     13.31 o
  -4  13  15    938.03    733.53     24.11 o
  -2  13  15    974.21   1066.54     34.01 o
   0  13  15    811.67    687.88     24.77 o
   2  13  15   3513.14   3375.59     66.72 o
   4  13  15    101.27     69.22     11.86 o
   6  13  15     53.44     47.82      9.95 o
   8  13  15    818.78    722.48     31.35 o
  10  13  15    132.35    129.54     11.98 o
  -9  14  15    293.11    275.79     13.71 o
  -7  14  15    936.07    866.93     22.24 o
  -5  14  15     70.15     78.56      7.42 o
  -3  14  15     74.69     59.86      7.35 o
  -1  14  15      2.15      7.42      3.43 <
   1  14  15      3.80      8.39      5.93 <
   3  14  15   1603.77   1583.56     43.33 o
   5  14  15     87.78     81.94     12.20 o
   7  14  15    373.76    339.69     19.60 o
   9  14  15    201.08    192.35     12.83 o
  -6  15  15    378.25    348.48     13.74 o
  -4  15  15   1211.61   1175.94     28.15 o
  -2  15  15      0.41      9.04      3.38 <
   0  15  15      1.97      2.71      3.77 <
   2  15  15    119.11    154.35     12.13 o
   4  15  15     21.38     28.33      5.46 o
   6  15  15    546.93    552.82     28.26 o
   8  15  15     26.05     23.93      5.10 o
  -5  16  15    866.70    756.79     18.95 o
  -3  16  15    943.12    813.72     21.70 o
  -1  16  15    191.30    173.63     10.10 o
   1  16  15     21.06     13.78      2.75 o
   3  16  15    399.28    349.64     16.24 o
   5  16  15     55.82     59.86      7.94 o
   0   0  16  58003.10  72060.50    836.00 o
   1   1  16   1771.13   1677.21     67.51 o
   0   2  16   9156.42  10315.40    187.78 o
   2   2  16   1579.96   1451.18     92.84 o
  -1   3  16      8.15     36.16     19.67 <
   1   3  16     35.48     74.14     23.53 o
   3   3  16    531.78    620.87     88.22 o
  -2   4  16  47749.00  47105.40    440.13 o
   0   4  16  16221.00  19029.80    419.94 o
   2   4  16   7428.43   7847.60    241.53 o
   4   4  16    458.63    390.80     49.67 o
  -3   5  16    570.24    627.00     50.59 o
  -1   5  16     89.38    143.14     25.74 o
   1   5  16   1746.60   1815.25    107.48 o
   3   5  16   1253.48   1442.43    107.52 o
   5   5  16   1424.69   1358.01     49.80 o
  -4   6  16     43.37     25.92      6.74 o
  -2   6  16  10529.70   9965.24    233.88 o
   0   6  16     47.88     62.66     29.53 <
   2   6  16  22719.00  25960.20    575.66 o
   4   6  16  18694.30  18588.60    191.05 o
   6   6  16    240.72    196.62     16.29 o
  -5   7  16   2098.25   2013.79     49.22 o
  -3   7  16    938.84    992.70     34.85 o
  -1   7  16    789.65    707.14     30.70 o
   1   7  16   2768.62   2680.24     78.94 o
   3   7  16    697.92    685.78     38.03 o
   5   7  16      1.78      0.09      9.00 <
   7   7  16      2.76     -9.09      7.94 <
  -6   8  16    473.97    490.52     25.87 o
  -4   8  16  19571.10  19251.80    150.63 o
  -2   8  16   5054.98   4813.44     67.78 o
   0   8  16    629.08    633.77     24.18 o
   2   8  16   1948.97   1839.93     54.77 o
   4   8  16    874.38    855.94     43.35 o
   6   8  16  15253.30  15106.60    149.79 o
   8   8  16   6690.40   6402.57    100.96 o
  -7   9  16    523.97    495.37     21.88 o
  -5   9  16    447.67    374.11     21.86 o
  -3   9  16     12.19     10.67      7.33 <
  -1   9  16     55.24     61.01      9.07 o
   1   9  16    666.80    769.87     32.68 o
   3   9  16     95.86    109.94     16.17 o
   5   9  16   1055.01    975.01     50.95 o
   7   9  16    445.90    423.86     26.84 o
   9   9  16    520.41    545.78     23.71 o
  -8  10  16     87.71     79.10      8.55 o
  -6  10  16    219.05    207.02     13.71 o
  -4  10  16   4111.00   3799.34     62.23 o
  -2  10  16   3181.65   2942.34     55.62 o
   0  10  16   7601.78   7232.44    100.91 o
   2  10  16  10570.50  10577.80    126.51 o
   4  10  16    716.02    617.60     34.67 o
   6  10  16    336.32    346.79     28.98 o
   8  10  16     55.17     56.75      8.73 o
  10  10  16   2525.48   2556.32     50.10 o
  -9  11  16    401.61    421.27     16.89 o
  -7  11  16   1157.09   1053.96     28.10 o
  -5  11  16    447.10    483.84     21.18 o
  -3  11  16   1361.86   1146.23     32.66 o
  -1  11  16    440.35    487.47     24.32 o
   1  11  16    305.37    291.40     17.80 o
   3  11  16    847.09    877.73     40.89 o
   5  11  16    685.25    601.49     40.01 o
   7  11  16     49.10     35.41     11.89 <
   9  11  16   1326.06   1296.45     39.45 o
  11  11  16    292.85    294.33     14.37 o
 -10  12  16    833.19    875.38     23.95 o
  -8  12  16    945.78   1003.88     23.39 o
  -6  12  16   2884.13   2861.05     52.15 o
  -4  12  16   2029.68   1936.83     39.88 o
  -2  12  16      0.31      0.63      7.22 <
   0  12  16    819.39    834.69     27.97 o
   2  12  16    420.15    351.53     20.39 o
   4  12  16   4164.30   4065.36     92.16 o
   6  12  16   3942.75   3826.45     93.29 o
   8  12  16      9.64     12.95      5.08 <
  10  12  16    136.37    140.48     12.88 o
  -9  13  16      0.24      7.29      2.98 <
  -7  13  16    163.34    161.36      9.50 o
  -5  13  16     23.72     29.01      5.73 o
  -3  13  16    448.42    347.76     17.44 o
  -1  13  16     73.24     61.53      8.21 o
   1  13  16     25.69     19.62      6.63 <
   3  13  16      0.83      2.14      8.28 <
   5  13  16    138.89    128.45     20.84 o
   7  13  16    145.46    140.39     15.50 o
   9  13  16     93.34     86.91     10.01 o
  -8  14  16    251.93    212.29     10.31 o
  -6  14  16    716.05    736.03     21.20 o
  -4  14  16   1350.55   1367.12     30.79 o
  -2  14  16    555.06    567.91     21.88 o
   0  14  16   2554.91   2376.17     50.68 o
   2  14  16    183.51    179.72     12.29 o
   4  14  16     30.84     26.68      6.77 o
   6  14  16    196.35    160.75     14.66 o
   8  14  16    466.90    426.19     20.86 o
  -7  15  16    171.22    157.87      8.66 o
  -5  15  16    195.27    145.57      9.09 o
  -3  15  16      0.59      1.78      3.92 <
  -1  15  16      5.00      2.21      2.75 <
   1  15  16    207.40    155.21     11.23 o
   3  15  16    107.50     59.93      7.62 o
   5  15  16    439.91    391.81     23.73 o
   7  15  16     23.81     36.97      6.81 o
  -4  16  16      2.84      4.11      1.89 <
  -2  16  16    293.68    295.01     12.54 o
   0  16  16    203.50    191.48     12.86 o
   2  16  16    392.00    358.84     14.23 o
   4  16  16    824.48    772.80     27.77 o
   0   1  17    257.48    335.29     30.04 o
  -1   2  17   1000.75   1219.74     76.46 o
   1   2  17   5801.61   5958.95    183.85 o
  -2   3  17  11912.90  13689.00    356.47 o
   0   3  17  13546.60  12436.00    267.51 o
   2   3  17  16672.60  16077.70    318.69 o
  -3   4  17    775.58    743.91     68.52 o
  -1   4  17      2.52     -0.56     18.99 <
   1   4  17  14006.20  13485.50    297.26 o
   3   4  17     26.38     40.51     30.72 <
  -4   5  17  11808.50  11034.80    153.51 o
  -2   5  17    157.38    229.26     42.43 o
   0   5  17   1602.32   1698.01    126.67 o
   2   5  17     11.00      9.72     24.52 <
   4   5  17   5030.62   5074.81     96.31 o
  -5   6  17   3902.64   3684.42     71.43 o
  -3   6  17   9365.76   8683.92    115.80 o
  -1   6  17   8182.52   8561.15    206.81 o
   1   6  17   6367.04   6057.54    168.02 o
   3   6  17    437.59    364.57     29.62 o
   5   6  17   1970.13   1799.44     56.84 o
  -6   7  17      5.58      4.85      9.50 <
  -4   7  17   5618.97   5380.67     86.46 o
  -2   7  17   1454.08   1307.91     40.87 o
   0   7  17  10221.20   9762.10    112.60 o
   2   7  17     45.22     67.49     11.80 o
   4   7  17   3189.38   3294.57     82.42 o
   6   7  17      1.04     24.52      9.47 <
  -7   8  17    246.82    192.33     15.54 o
  -5   8  17    596.51    556.27     26.57 o
  -3   8  17     42.30     39.79      8.48 o
  -1   8  17   4390.28   4038.25     67.62 o
   1   8  17   1613.20   1417.80     41.64 o
   3   8  17   4861.74   4752.34     95.91 o
   5   8  17   7867.91   7914.23    119.36 o
   7   8  17     33.78     46.76      7.67 o
  -8   9  17    144.05    173.41     12.65 o
  -6   9  17    819.31    681.70     24.70 o
  -4   9  17    118.36    109.21     10.67 o
  -2   9  17     14.02     22.44      7.17 o
   0   9  17   3143.93   2957.34     64.46 o
   2   9  17   1616.45   1688.15     58.22 o
   4   9  17   6781.25   6120.63    126.99 o
   6   9  17      3.85     13.40     13.94 <
   8   9  17   1526.94   1569.01     43.37 o
  -9  10  17    104.60    104.70      9.79 o
  -7  10  17   2967.83   2830.73     49.13 o
  -5  10  17   1153.01   1186.81     35.07 o
  -3  10  17    863.32    816.04     28.56 o
  -1  10  17    880.65    768.31     28.24 o
   1  10  17    145.21    144.42     11.57 o
   3  10  17   3901.61   3581.81    100.64 o
   5  10  17    524.32    497.08     34.60 o
   7  10  17    974.38    942.73     46.51 o
   9  10  17   1850.82   1840.67     46.65 o
 -10  11  17      8.08     17.05      4.47 o
  -8  11  17     31.04     50.14      5.86 o
  -6  11  17   1353.66   1334.77     34.65 o
  -4  11  17    180.37    155.18     12.34 o
  -2  11  17   2808.60   2511.59     56.75 o
   0  11  17    109.64     86.66      9.95 o
   2  11  17      0.97      1.49      6.74 <
   4  11  17    197.71    227.47     24.02 o
   6  11  17    933.31    983.52     47.46 o
   8  11  17   2261.78   2379.01     58.49 o
  10  11  17    392.74    349.34     17.55 o
 -11  12  17     33.78     44.39      7.69 o
  -9  12  17     40.66     40.44      5.21 o
  -7  12  17   1132.54   1211.58     27.68 o
  -5  12  17    461.99    409.23     19.01 o
  -3  12  17   3720.27   3377.37     62.30 o
  -1  12  17   1099.92   1152.77     32.71 o
   1  12  17   2352.07   2248.68     43.60 o
   3  12  17   1966.48   1780.77     55.24 o
   5  12  17     83.53    115.82     15.77 o
   7  12  17    213.34    214.66     17.03 o
   9  12  17    227.63    198.76     12.72 o
  11  12  17    373.19    345.87     33.72 o
 -10  13  17     28.19     29.39      6.99 o
  -8  13  17    401.63    359.42     14.35 o
  -6  13  17     97.86    110.50      9.59 o
  -4  13  17     40.34     55.10      6.54 o
  -2  13  17   1200.49   1145.26     33.43 o
   0  13  17    115.98    102.79     10.42 o
   2  13  17   4766.71   4370.63     72.34 o
   4  13  17    190.28    183.99     17.84 o
   6  13  17    434.30    419.58     28.78 o
   8  13  17     71.19     72.85      9.95 o
  10  13  17     27.47     31.85      6.61 o
  -7  14  17    473.21    492.86     14.41 o
  -5  14  17    295.15    306.62     13.71 o
  -3  14  17    100.55     84.92      8.23 o
  -1  14  17      0.58     13.71      5.75 <
   1  14  17   3611.79   3133.02     62.55 o
   3  14  17   1010.40    881.14     35.39 o
   5  14  17    591.75    487.97     26.62 o
   7  14  17    813.64    692.37     25.60 o
  -6  15  17     29.88     31.01      3.74 o
  -4  15  17    990.59    947.99     23.23 o
  -2  15  17     19.11     29.37      6.41 o
   0  15  17     23.74     19.17      4.24 o
   2  15  17    236.12    199.17     13.85 o
   4  15  17     92.09     79.58     10.62 o
   6  15  17   1717.48   1537.71     41.98 o
  -3  16  17    461.86    441.55     14.21 o
  -1  16  17    192.57    163.55     11.37 o
   1  16  17    356.78    253.82     12.83 o
   3  16  17      5.44      7.85      3.32 <
   1   1  18   4414.09   3744.01    113.68 o
   0   2  18   4151.05   4309.25    176.75 o
   2   2  18   1370.24   1435.94     87.74 o
  -1   3  18   3120.85   2749.76    163.12 o
   1   3  18    516.34    614.57     62.14 o
   3   3  18   6452.37   7153.50    279.73 o
  -2   4  18      0.01     -9.95     34.10 <
   0   4  18    258.78    204.24     38.95 o
   2   4  18   5377.43   5422.94    210.53 o
   4   4  18   1679.61   1667.29     55.98 o
  -3   5  18   2164.12   1838.69     71.59 o
  -1   5  18  21641.80  25605.60    823.01 o
   1   5  18    361.63    470.69     67.44 o
   3   5  18  18942.70  19833.50    226.53 o
   5   5  18   1389.28   1457.09     48.68 o
  -4   6  18   3204.97   3149.78     70.58 o
  -2   6  18      6.72      2.26      8.37 <
   0   6  18   2963.05   2945.22     83.91 o
   2   6  18    937.29   1048.14     48.61 o
   4   6  18     97.22    101.07     14.23 o
   6   6  18   2529.06   2588.21     61.87 o
  -5   7  18    827.88    846.69     35.43 o
  -3   7  18   3074.90   2958.08     60.90 o
  -1   7  18    210.60    264.83     18.83 o
   1   7  18      3.50      6.07     10.26 <
   3   7  18  19918.90  20018.70    197.48 o
   5   7  18      5.00     19.51     10.60 <
   7   7  18  14362.30  14079.50    130.37 o
  -6   8  18    242.04    237.89     16.15 o
  -4   8  18    782.60    756.00     30.79 o
  -2   8  18   1237.82   1150.04     40.40 o
   0   8  18   1932.22   1975.15     45.74 o
   2   8  18    110.15    105.51     13.51 o
   4   8  18   7000.36   7110.01    124.17 o
   6   8  18    267.11    235.82     19.19 o
   8   8  18    565.52    569.64     27.09 o
  -7   9  18   2022.21   2112.02     42.86 o
  -5   9  18   1675.70   1586.56     37.60 o
  -3   9  18   8283.88   7916.40     88.76 o
  -1   9  18    231.43    241.41     18.61 o
   1   9  18   4964.34   5151.75     84.81 o
   3   9  18   1724.63   1700.04     62.48 o
   5   9  18     12.93     30.59     14.05 <
   7   9  18   4491.18   4567.52     80.97 o
   9   9  18    580.13    598.49     22.33 o
  -8  10  18      3.46      5.93      5.10 <
  -6  10  18   2070.70   2193.08     47.28 o
  -4  10  18    112.40    111.22     11.39 o
  -2  10  18     11.08      4.56      4.92 <
   0  10  18    246.24    217.03     15.59 o
   2  10  18    316.77    275.11     24.09 o
   4  10  18    779.49    692.68     41.39 o
   6  10  18    185.20    159.81     19.38 o
   8  10  18    125.45    129.49     13.69 o
  10  10  18    382.08    367.57     17.93 o
  -9  11  18   4857.88   4778.61     58.71 o
  -7  11  18    348.41    339.94     15.95 o
  -5  11  18    791.84    807.11     28.96 o
  -3  11  18    462.46    408.44     20.66 o
  -1  11  18     94.20     78.81     10.96 o
   1  11  18   4783.97   4771.10     65.43 o
   3  11  18    226.31    160.80     20.39 o
   5  11  18   2098.15   2143.55     72.99 o
   7  11  18    995.04   1101.44     43.44 o
   9  11  18    838.79    797.61     29.44 o
  11  11  18   1073.63    973.28     24.27 o
 -10  12  18    145.08    164.36     10.49 o
  -8  12  18     48.68     39.20      4.71 o
  -6  12  18    174.03    184.01     12.43 o
  -4  12  18    437.12    327.17     16.96 o
  -2  12  18    435.43    413.71     21.45 o
   0  12  18    370.20    350.18     18.97 o
   2  12  18    537.42    514.34     25.74 o
   4  12  18    176.84    167.25     19.38 o
   6  12  18     46.65     14.53      8.73 <
   8  12  18     25.30     32.95      6.20 o
  10  12  18    217.27    189.13     13.19 o
  -9  13  18   1213.66   1221.05     30.65 o
  -7  13  18     10.48     11.28      3.07 o
  -5  13  18   2611.25   2678.12     45.25 o
  -3  13  18    161.64    118.46     10.74 o
  -1  13  18   1222.51   1064.24     32.55 o
   1  13  18    151.88    171.06     13.01 o
   3  13  18     26.97     26.16      8.73 <
   5  13  18    884.66    812.91     37.10 o
   7  13  18    574.29    548.48     28.13 o
   9  13  18    450.84    440.56     18.99 o
  -8  14  18    221.90    207.78     13.10 o
  -6  14  18    530.85    533.33     16.49 o
  -4  14  18     35.74     50.21      6.02 o
  -2  14  18    122.78    134.61     10.01 o
   0  14  18      0.02     -2.64      3.88 <
   2  14  18    267.02    243.96     16.56 o
   4  14  18    304.56    306.71     19.40 o
   6  14  18     18.78     22.06      5.62 o
   8  14  18     30.35     34.33      6.29 o
  -5  15  18    189.85    195.69      9.43 o
  -3  15  18      4.45      9.63      3.18 o
  -1  15  18   1406.83   1253.24     27.97 o
   1  15  18     46.30     62.23      7.40 o
   3  15  18    425.36    312.76     14.12 o
   5  15  18      0.56      3.34      2.80 <
  -2  16  18    137.80    118.26      8.98 o
   0  16  18    176.77    175.01     13.31 o
   0   1  19     67.14    124.55     22.71 o
  -1   2  19   1005.21   1130.29     75.47 o
   1   2  19  13883.50  13776.60    276.92 o
  -2   3  19     35.04     93.99     35.12 <
   0   3  19   3231.39   3032.15    141.02 o
   2   3  19  17248.10  17619.80    353.99 o
  -3   4  19    315.80    316.12     28.58 o
  -1   4  19  11189.30  11512.60    411.66 o
   1   4  19   9692.97   8806.15    287.99 o
   3   4  19   1284.32   1179.52     48.52 o
  -4   5  19    595.45    526.76     32.98 o
  -2   5  19      4.37     16.31     11.14 <
   0   5  19   1065.31    993.53     52.51 o
   2   5  19     63.81     77.93     13.06 o
   4   5  19  17797.90  17536.60    178.89 o
  -5   6  19   6280.51   6137.48    100.15 o
  -3   6  19    560.99    487.49     30.22 o
  -1   6  19  15100.00  14726.60    165.81 o
   1   6  19   2232.03   2225.79     73.22 o
   3   6  19   8967.58   9086.27    145.37 o
   5   6  19   6812.87   6460.27    105.27 o
  -6   7  19   3820.81   3862.58     63.31 o
  -4   7  19    513.17    481.99     26.84 o
  -2   7  19   2150.85   1915.27     55.08 o
   0   7  19   3071.99   2870.14     60.34 o
   2   7  19     39.93     30.83     10.74 <
   4   7  19    254.57    251.54     24.36 o
   6   7  19     48.78     66.90     11.93 o
  -7   8  19    108.41    115.46     10.89 o
  -5   8  19     52.32     68.05      8.17 o
  -3   8  19    216.34    230.65     16.67 o
  -1   8  19   3830.44   3561.78     65.37 o
   1   8  19    393.09    360.55     22.60 o
   3   8  19   3213.36   3067.63     75.04 o
   5   8  19      3.82     10.94     11.32 <
   7   8  19   3823.70   3836.98     71.66 o
  -8   9  19    150.37    128.23     10.92 o
  -6   9  19   2830.89   3014.00     55.31 o
  -4   9  19    274.80    233.77     15.25 o
  -2   9  19    262.81    234.99     15.63 o
   0   9  19      2.37      3.11      4.31 <
   2   9  19   3638.46   3616.80     72.34 o
   4   9  19   4730.47   4355.90     96.56 o
   6   9  19    236.63    238.91     21.61 o
   8   9  19    127.00    133.64     12.70 o
  -9  10  19    224.12    225.56     13.76 o
  -7  10  19   1681.42   1719.80     40.33 o
  -5  10  19     11.21      9.29      6.90 <
  -3  10  19   1173.77   1035.73     34.15 o
  -1  10  19     16.64     23.89      6.79 o
   1  10  19      8.61     33.88      7.69 o
   3  10  19   3071.33   2886.96     85.17 o
   5  10  19    912.72    800.64     43.26 o
   7  10  19   1630.67   1671.33     52.96 o
   9  10  19    561.45    518.03     22.92 o
 -10  11  19    408.49    376.61     14.84 o
  -8  11  19   3888.24   4010.44     52.31 o
  -6  11  19   2205.73   2364.55     49.24 o
  -4  11  19    101.85     89.55      9.61 o
  -2  11  19   1191.33   1217.42     39.59 o
   0  11  19    661.42    656.91     26.68 o
   2  11  19     21.64     34.13     11.59 <
   4  11  19    457.85    433.56     35.73 o
   6  11  19    316.08    335.97     26.19 o
   8  11  19      4.52     12.11      5.39 <
  10  11  19    452.56    455.42     18.36 o
  -9  12  19    427.32    435.80     16.71 o
  -7  12  19    688.82    680.80     20.93 o
  -5  12  19    238.91    272.00     15.20 o
  -3  12  19   3149.66   3176.01     59.07 o
  -1  12  19    522.27    451.74     22.01 o
   1  12  19   1197.25   1089.05     34.31 o
   3  12  19    302.43    304.91     23.95 o
   5  12  19   1003.17    940.59     41.77 o
   7  12  19    548.42    479.74     23.44 o
   9  12  19   1134.75   1078.95     31.94 o
  -8  13  19    180.39    176.41      8.75 o
  -6  13  19    243.05    265.93     12.70 o
  -4  13  19     48.65     49.69      7.96 o
  -2  13  19    415.79    413.83     19.65 o
   0  13  19    291.21    264.55     15.27 o
   2  13  19   2084.00   1886.08     49.80 o
   4  13  19    589.70    547.04     31.04 o
   6  13  19     73.87     90.20     10.78 o
   8  13  19    129.92    107.86     10.22 o
  -7  14  19     87.81     96.90      7.15 o
  -5  14  19    732.81    746.75     21.29 o
  -3  14  19      0.34      3.32      2.75 <
  -1  14  19    256.40    244.71     15.41 o
   1  14  19   2243.31   1954.90     46.80 o
   3  14  19   2375.23   2125.01     61.10 o
   5  14  19   1175.57   1063.99     36.13 o
   7  14  19    587.56    549.03     22.19 o
  -4  15  19      4.02      0.61      2.80 <
  -2  15  19     20.06     18.95      3.65 o
   0  15  19    354.02    302.74     15.00 o
   2  15  19     42.65     41.28      5.71 o
   4  15  19     22.21     28.22      5.82 o
   0   0  20  21884.60  28486.60    613.67 o
   1   1  20   1373.97   1462.94     85.44 o
   0   2  20   4791.03   5312.37    163.96 o
   2   2  20   1137.28   1190.94     84.34 o
  -1   3  20    360.35    305.65     33.50 o
   1   3  20  15127.30  14622.10    278.95 o
   3   3  20   2593.74   2496.01     65.39 o
  -2   4  20  37779.70  38018.00    281.61 o
   0   4  20  12695.10  12551.40    171.87 o
   2   4  20   5832.04   5687.52    114.09 o
   4   4  20    639.63    649.29     38.30 o
  -3   5  20  10531.10   9810.28    147.38 o
  -1   5  20   6686.44   6671.84    122.48 o
   1   5  20    176.64    210.11     17.50 o
   3   5  20    352.20    297.80     23.89 o
   5   5  20  14846.40  15180.90    160.26 o
  -4   6  20   5066.14   5027.97     96.56 o
  -2   6  20  24843.90  24084.60    213.04 o
   0   6  20    199.94    240.35     22.17 o
   2   6  20  50390.70  51277.50    297.17 o
   4   6  20  25063.30  25397.10    227.16 o
   6   6  20    525.47    521.94     32.73 o
  -5   7  20   1530.63   1511.93     41.95 o
  -3   7  20   1276.26   1363.13     44.71 o
  -1   7  20   3402.36   3435.56     69.52 o
   1   7  20   9722.52   9274.54    132.02 o
   3   7  20   4212.50   4548.34     91.51 o
   5   7  20   6319.98   5973.16    108.02 o
   7   7  20   3165.81   3227.28     67.22 o
  -6   8  20    659.32    721.31     27.68 o
  -4   8  20     75.93     67.13      8.82 o
  -2   8  20    500.11    485.64     24.99 o
   0   8  20   3909.75   3967.38     69.02 o
   2   8  20   5682.64   5644.34     98.07 o
   4   8  20     43.25     75.90     15.18 o
   6   8  20   6915.94   6987.08    103.26 o
   8   8  20    191.80    157.57     13.47 o
  -7   9  20   1143.86   1145.22     33.00 o
  -5   9  20   1065.84   1170.05     34.28 o
  -3   9  20     25.58     51.11      7.51 o
  -1   9  20    485.02    472.54     22.98 o
   1   9  20    846.24    846.24     34.37 o
   3   9  20   3724.24   3645.73     79.44 o
   5   9  20   9465.96   9330.88    138.02 o
   7   9  20    269.40    288.06     20.37 o
   9   9  20   1608.77   1665.55     37.46 o
  -8  10  20   1550.46   1684.79     33.68 o
  -6  10  20   1333.74   1471.28     37.60 o
  -4  10  20   2322.66   2313.46     50.95 o
  -2  10  20    489.32    462.28     25.19 o
   0  10  20   2614.85   2668.87     55.98 o
   2  10  20   7195.88   6990.13    118.82 o
   4  10  20   5798.54   5523.15    116.09 o
   6  10  20   1132.90   1123.95     42.61 o
   8  10  20     71.38     80.93     10.17 o
  10  10  20   2612.86   2647.76     44.86 o
  -9  11  20    266.15    294.98     14.66 o
  -7  11  20   2799.97   3026.56     47.03 o
  -5  11  20    806.75    797.09     27.54 o
  -3  11  20    383.99    350.24     21.45 o
  -1  11  20    863.84    833.39     32.98 o
   1  11  20     21.50     19.89      7.65 <
   3  11  20    745.73    691.24     35.57 o
   5  11  20     56.90     75.31     13.74 o
   7  11  20      3.52     13.19      5.55 <
   9  11  20   2091.33   2048.86     42.18 o
  11  11  20    119.65    136.03     14.12 o
 -10  12  20    139.30    160.78     14.14 o
  -8  12  20    176.09    174.96      8.86 o
  -6  12  20    209.01    262.48     13.65 o
  -4  12  20      3.97      7.78      4.80 <
  -2  12  20      7.97     17.93      6.97 <
   0  12  20    698.42    614.19     23.05 o
   2  12  20    950.21    940.14     37.01 o
   4  12  20    116.92    134.12     19.74 o
   6  12  20    318.46    363.37     21.74 o
   8  12  20     79.11     70.78      7.69 o
  10  12  20      6.07     12.41      4.60 <
  -7  13  20   1192.24   1155.64     23.75 o
  -5  13  20    192.47    175.75     12.13 o
  -3  13  20    158.19    161.84     12.45 o
  -1  13  20    970.08    993.12     30.45 o
   1  13  20   2097.98   1881.59     49.46 o
   3  13  20   1702.09   1753.86     51.11 o
   5  13  20     27.76     29.91      6.90 o
   7  13  20     35.44     50.39      8.21 o
  -6  14  20   1316.21   1292.80     24.18 o
  -4  14  20    146.65    176.61     10.24 o
  -2  14  20    526.98    466.04     18.20 o
   0  14  20   1065.89   1018.21     32.55 o
   2  14  20    407.27    379.77     22.10 o
   4  14  20    815.77    728.66     31.13 o
   6  14  20    913.93    826.53     26.16 o
  -3  15  20    377.38    371.15     13.33 o
  -1  15  20     37.52     26.46      3.86 o
   1  15  20    545.32    485.76     21.04 o
   3  15  20     14.61     17.44      6.34 <
   0   1  21   1052.68   1038.71     65.57 o
  -1   2  21    786.30    681.77     43.74 o
   1   2  21    303.09    358.59     26.25 o
  -2   3  21  15723.90  15479.00    162.02 o
   0   3  21   3864.16   3724.50     87.72 o
   2   3  21   1146.56   1169.37     47.73 o
  -3   4  21    307.81    361.02     28.76 o
  -1   4  21   2250.80   2160.45     68.10 o
   1   4  21   1165.13   1102.74     50.43 o
   3   4  21    527.69    501.01     32.21 o
  -4   5  21      1.94      1.06     11.62 <
  -2   5  21  10599.70  10385.00    134.77 o
   0   5  21   1160.14   1055.72     44.98 o
   2   5  21  13819.20  13892.10    179.20 o
   4   5  21     78.16     56.23     16.19 o
  -5   6  21   9586.77   9493.73    118.37 o
  -3   6  21  13532.70  14001.10    164.29 o
  -1   6  21   1533.49   1527.92     54.86 o
   1   6  21   4872.29   4895.23    112.33 o
   3   6  21   4158.54   4178.25     87.52 o
   5   6  21  14981.90  14797.60    168.67 o
  -6   7  21   1690.22   1809.59     46.60 o
  -4   7  21    359.85    341.20     19.87 o
  -2   7  21   4086.14   4469.40     82.44 o
   0   7  21    286.20    296.25     21.38 o
   2   7  21   7065.68   7419.13    115.33 o
   4   7  21   7841.09   7842.71    130.76 o
   6   7  21  29882.40  30748.20    229.64 o
  -7   8  21     90.17    102.76     10.17 o
  -5   8  21     23.53     19.62      7.20 <
  -3   8  21   5403.37   5436.20     81.79 o
  -1   8  21   1851.27   1773.50     40.74 o
   1   8  21   8134.55   8363.20    113.41 o
   3   8  21     49.40     61.37     11.66 o
   5   8  21   8289.58   8355.67    121.57 o
   7   8  21    321.60    372.35     22.06 o
  -8   9  21   5665.05   6157.21     81.58 o
  -6   9  21    630.99    633.20     23.19 o
  -4   9  21    720.24    708.00     26.07 o
  -2   9  21    253.38    228.13     16.49 o
   0   9  21    147.30    125.68     11.80 o
   2   9  21     19.73     34.56      8.05 o
   4   9  21     16.35     26.89     11.68 <
   6   9  21      4.70      8.17      8.62 <
   8   9  21     56.19     58.60      8.30 o
  -9  10  21   1327.97   1335.90     30.25 o
  -7  10  21   2067.64   2168.66     45.43 o
  -5  10  21   1227.40   1360.67     35.89 o
  -3  10  21      1.04      9.23      7.94 <
  -1  10  21     22.39     22.71      9.23 <
   1  10  21   2063.34   2012.75     55.89 o
   3  10  21   5532.68   5318.26    112.10 o
   5  10  21      3.20     20.28      9.83 <
   7  10  21     20.98     23.23      7.33 o
   9  10  21    303.74    262.59     14.50 o
 -10  11  21    233.51    245.11     12.72 o
  -8  11  21    102.03     90.34      8.17 o
  -6  11  21   3474.97   3969.00     54.70 o
  -4  11  21     33.02     29.46      5.66 o
  -2  11  21   1836.62   1869.39     45.99 o
   0  11  21    842.98    846.24     31.71 o
   2  11  21    205.91    248.61     20.44 o
   4  11  21   5186.65   5253.91    101.43 o
   6  11  21   1038.74   1033.36     37.58 o
   8  11  21    131.57    109.64     10.69 o
  10  11  21     70.78     64.17      6.88 o
  -9  12  21    271.84    251.81     13.76 o
  -7  12  21    205.45    220.17     11.16 o
  -5  12  21    668.07    672.38     23.82 o
  -3  12  21    141.36    114.92     11.82 o
  -1  12  21    199.48    202.96     14.41 o
   1  12  21     65.90     74.14     11.59 o
   3  12  21     18.00     10.29      7.76 <
   5  12  21     17.08     21.56      6.97 o
   7  12  21      8.77      8.44      4.71 <
   9  12  21      7.40      3.50      2.50 <
  -8  13  21   1037.04   1027.09     29.01 o
  -6  13  21    465.05    468.66     15.32 o
  -4  13  21    107.39    105.18      8.75 o
  -2  13  21    586.05    591.93     22.40 o
   0  13  21     38.32     24.61      8.05 o
   2  13  21   1163.54   1093.29     40.10 o
   4  13  21     28.31     36.11      7.76 o
   6  13  21    389.01    381.03     18.90 o
   8  13  21     37.59     21.25      6.02 o
  -5  14  21    401.21    387.19     13.26 o
  -3  14  21    277.48    271.41     12.45 o
  -1  14  21   1268.58   1206.03     29.64 o
   1  14  21   2240.55   2038.87     42.99 o
   3  14  21    150.58    135.92     12.00 o
   5  14  21    157.04    142.44     11.55 o
  -2  15  21    177.88    183.40     10.76 o
   0  15  21    197.81    180.20     11.71 o
   2  15  21   1865.36   1637.81     54.25 o
   1   1  22   1926.32   1702.57     55.19 o
   0   2  22   1233.18   1144.27     41.84 o
   2   2  22   1292.61   1431.70     46.69 o
  -1   3  22   2670.05   2619.66     70.10 o
   1   3  22    446.25    445.74     29.55 o
   3   3  22      9.43     48.07     15.86 o
  -2   4  22    696.93    733.91     37.65 o
   0   4  22   1068.09    972.85     49.35 o
   2   4  22   6542.35   6292.39    124.12 o
   4   4  22    359.11    384.48     29.46 o
  -3   5  22  15104.50  15215.40    163.17 o
  -1   5  22   6888.44   6834.04    115.67 o
   1   5  22   5731.88   5866.85    121.91 o
   3   5  22   5757.27   5834.33    110.79 o
   5   5  22    601.34    581.78     30.65 o
  -4   6  22    868.76    936.92     36.43 o
  -2   6  22    955.33    822.29     34.94 o
   0   6  22    380.42    413.90     27.70 o
   2   6  22   1965.68   1767.93     56.21 o
   4   6  22   2273.47   2176.78     66.90 o
   6   6  22    190.81    177.92     18.97 o
  -5   7  22    349.80    398.72     21.56 o
  -3   7  22   5750.69   6049.98     77.73 o
  -1   7  22     57.38     65.50     11.93 o
   1   7  22  13795.70  14063.20    141.18 o
   3   7  22   7982.93   7980.43    106.33 o
   5   7  22    155.00    173.63     20.05 o
   7   7  22    768.82    755.64     31.42 o
  -6   8  22   1580.96   1641.91     39.86 o
  -4   8  22     35.42     35.48      6.95 o
  -2   8  22    100.06     71.88      9.18 o
   0   8  22   1672.91   1596.33     45.07 o
   2   8  22   2075.62   2074.71     54.81 o
   4   8  22   1254.60   1221.61     47.52 o
   6   8  22    767.74    810.72     33.31 o
   8   8  22    373.89    425.89     20.07 o
  -7   9  22      0.93      2.53      4.26 <
  -5   9  22      5.43     13.76      5.12 <
  -3   9  22   3803.01   4058.66     68.59 o
  -1   9  22     64.92     72.29      9.25 o
   1   9  22     28.83     39.74      7.76 o
   3   9  22     55.71     47.34     11.84 o
   5   9  22   4985.59   4960.21     89.23 o
   7   9  22    285.51    343.64     19.83 o
   9   9  22   2024.56   2024.01     37.24 o
  -8  10  22    222.74    224.04     13.35 o
  -6  10  22   1786.37   2037.52     41.48 o
  -4  10  22    547.34    605.80     21.50 o
  -2  10  22   1198.40   1140.93     37.89 o
   0  10  22     34.38     55.89     12.18 o
   2  10  22    792.68    774.06     38.01 o
   4  10  22     95.54     70.44     11.32 o
   6  10  22    225.69    251.79     18.99 o
   8  10  22    538.32    513.25     22.47 o
  10  10  22   1013.70    932.47     25.87 o
  -9  11  22    341.37    306.80     14.55 o
  -7  11  22    123.12    110.79      8.30 o
  -5  11  22    164.24    210.76     12.47 o
  -3  11  22     36.80     31.22      7.13 o
  -1  11  22     46.02     48.11     11.21 o
   1  11  22   3351.22   3098.76     69.88 o
   3  11  22   3449.89   3220.36     64.55 o
   5  11  22    318.23    371.36     23.23 o
   7  11  22     93.59     96.58      9.34 o
   9  11  22    827.13    746.48     21.81 o
  -8  12  22    420.71    399.28     14.30 o
  -6  12  22     55.22     68.12      7.67 o
  -4  12  22    100.64    100.26      9.47 o
  -2  12  22   2033.51   1961.98     40.60 o
   0  12  22    145.83    127.26     10.87 o
   2  12  22   1013.07    952.37     33.88 o
   4  12  22     24.96     17.68      7.17 <
   6  12  22     12.13     11.37      6.29 <
   8  12  22    933.26    936.71     25.92 o
  -7  13  22    252.95    254.32     12.83 o
  -5  13  22    205.22    218.25     11.48 o
  -3  13  22      8.32      6.14      4.74 <
  -1  13  22    105.70     95.88      8.14 o
   1  13  22      0.46      0.59      6.32 <
   3  13  22      5.29     10.89      5.26 <
   5  13  22    634.95    574.54     21.45 o
   7  13  22     56.25     55.71      6.63 o
  -4  14  22    999.04    965.81     20.19 o
  -2  14  22    258.20    215.02      9.97 o
   0  14  22      0.28      1.31      5.23 <
   2  14  22   1540.24   1290.29     34.80 o
   4  14  22     98.57    115.94     10.44 o
   0   1  23   1295.49   1220.69     42.34 o
  -1   2  23    706.56    676.44     33.43 o
   1   2  23   2353.41   2209.89     62.25 o
  -2   3  23   3099.99   2848.17     79.78 o
   0   3  23      2.26     30.22     21.02 <
   2   3  23    236.34    267.67     26.82 o
  -3   4  23   3209.33   3122.11     82.37 o
  -1   4  23   1684.44   1770.28     61.17 o
   1   4  23    323.54    337.59     28.92 o
   3   4  23    251.36    266.07     24.11 o
  -4   5  23    157.79    150.09     14.82 o
  -2   5  23   1722.94   1634.40     53.30 o
   0   5  23    603.67    584.10     38.28 o
   2   5  23   2215.16   2134.67     65.91 o
   4   5  23    597.93    558.64     32.32 o
  -5   6  23     21.33     25.15      8.62 <
  -3   6  23    482.47    548.22     25.98 o
  -1   6  23    206.68    163.53     18.72 o
   1   6  23    604.22    624.81     30.34 o
   3   6  23   1710.91   1714.30     52.01 o
   5   6  23    898.29    925.19     41.48 o
  -6   7  23    127.17    142.12     13.31 o
  -4   7  23    544.54    556.00     24.38 o
  -2   7  23   1495.96   1364.05     35.12 o
   0   7  23     43.95     33.77      7.92 o
   2   7  23    522.25    485.08     26.82 o
   4   7  23   2514.04   2514.25     67.67 o
   6   7  23    720.97    762.07     33.65 o
  -7   8  23   2582.61   2983.41     53.37 o
  -5   8  23    972.01   1114.99     32.10 o
  -3   8  23   3043.23   3315.36     56.39 o
  -1   8  23    283.65    279.80     16.65 o
   1   8  23    302.78    288.67     18.88 o
   3   8  23    742.04    717.77     30.95 o
   5   8  23    445.01    437.15     26.32 o
   7   8  23   1097.20   1122.82     37.06 o
  -8   9  23     87.23     92.46      8.80 o
  -6   9  23     40.45     29.07      5.08 o
  -4   9  23   1519.28   1571.41     34.78 o
  -2   9  23    544.08    551.69     24.27 o
   0   9  23    966.53    928.95     36.09 o
   2   9  23    282.87    283.73     20.39 o
   4   9  23      9.78      5.32     11.75 <
   6   9  23    183.24    178.78     15.52 o
   8   9  23     12.44      7.11      4.40 <
  -9  10  23     45.00     40.80      5.46 o
  -7  10  23    453.62    458.08     17.80 o
  -5  10  23    395.45    392.94     16.94 o
  -3  10  23   2576.93   2842.17     51.47 o
  -1  10  23     89.13     84.79     12.36 o
   1  10  23   3068.26   2929.01     72.29 o
   3  10  23     43.05     32.53     10.67 o
   5  10  23    360.51    331.32     22.58 o
   7  10  23     15.18     23.57      5.53 o
   9  10  23    399.82    397.50     15.74 o
  -8  11  23    750.01    829.60     21.68 o
  -6  11  23    425.82    433.65     17.32 o
  -4  11  23    312.27    310.95     16.98 o
  -2  11  23     49.82     48.63      7.13 o
   0  11  23   1030.50    991.66     35.46 o
   2  11  23   2551.94   2319.01     53.55 o
   4  11  23      3.66      2.17      7.35 <
   6  11  23   1370.92   1452.15     39.54 o
   8  11  23   1266.20   1142.60     29.03 o
  -7  12  23     80.43     69.09      6.86 o
  -5  12  23   1584.61   1624.37     34.13 o
  -3  12  23     30.08     27.11      5.32 o
  -1  12  23    201.66    149.59     10.04 o
   1  12  23   1461.60   1293.48     38.28 o
   3  12  23    319.54    290.29     18.65 o
   5  12  23   1115.10   1066.43     34.47 o
   7  12  23    550.04    526.95     18.54 o
  -6  13  23    151.75    155.72      8.95 o
  -4  13  23   1110.51   1182.52     25.31 o
  -2  13  23     60.89     64.69      6.86 o
   0  13  23    352.56    329.18     18.18 o
   2  13  23     73.03     68.03      8.68 o
   4  13  23     28.28     24.20      5.14 o
   6  13  23    133.21    176.61     12.11 o
  -3  14  23      0.01      0.18      3.88 <
  -1  14  23    922.41    821.23     27.25 o
   1  14  23     50.58     46.58      6.41 o
   3  14  23    634.92    541.58     27.13 o
   0   0  24    204.28    206.38     39.22 o
   1   1  24      5.31     28.40     13.19 <
   0   2  24     10.63     13.83     11.80 <
   2   2  24     60.77     71.21     11.05 o
  -1   3  24     41.74     66.61     18.13 o
   1   3  24   6102.08   5867.08    124.44 o
   3   3  24   4905.56   5126.11    108.06 o
  -2   4  24    654.78    690.74     38.66 o
   0   4  24    103.68    118.57     17.26 o
   2   4  24     34.07     35.05     18.86 <
   4   4  24    176.00    168.26     16.06 o
  -3   5  24    324.75    285.83     19.26 o
  -1   5  24    446.95    403.93     24.74 o
   1   5  24    418.05    483.84     34.76 o
   3   5  24     64.40     34.76      7.56 o
   5   5  24   1068.95   1049.13     42.65 o
  -4   6  24    782.69    796.35     31.71 o
  -2   6  24    521.51    508.97     22.62 o
   0   6  24    200.05    179.34     15.77 o
   2   6  24   1032.36    970.75     36.38 o
   4   6  24      4.98     -4.40     10.04 <
   6   6  24    112.48    142.15     16.31 o
  -5   7  24   1946.45   2183.99     47.43 o
  -3   7  24    189.71    223.41     15.25 o
  -1   7  24   3028.95   3188.40     57.58 o
   1   7  24    928.69    949.39     34.35 o
   3   7  24    702.46    629.78     31.04 o
   5   7  24     36.85     18.61     10.35 <
   7   7  24     54.52     36.88      7.31 o
  -6   8  24    859.25    947.70     27.83 o
  -4   8  24    391.72    484.11     20.50 o
  -2   8  24    274.51    247.77     15.77 o
   0   8  24   1466.49   1472.79     42.99 o
   2   8  24    818.76    798.06     32.07 o
   4   8  24    737.07    656.01     32.64 o
   6   8  24     18.82     24.41      8.03 o
   8   8  24    843.46    940.75     28.24 o
  -7   9  24   1682.02   1797.93     40.51 o
  -5   9  24    503.15    609.23     22.01 o
  -3   9  24    265.60    311.18     18.18 o
  -1   9  24    626.57    638.32     26.80 o
   1   9  24    437.78    402.66     21.88 o
   3   9  24    593.87    529.16     25.78 o
   5   9  24    512.93    486.61     25.53 o
   7   9  24      1.14     -0.25      5.62 <
   9   9  24     14.47      9.04      3.65 <
  -8  10  24    410.79    447.59     16.17 o
  -6  10  24    833.29    867.13     24.18 o
  -4  10  24     25.19     27.50      5.10 o
  -2  10  24    133.94    149.93     12.52 o
   0  10  24      0.13      6.90      6.77 <
   2  10  24      1.37     -1.44      6.07 <
   4  10  24    166.38    163.64     15.38 o
   6  10  24    352.83    353.47     19.42 o
   8  10  24      0.08      5.26      3.52 <
  10  10  24    129.84    126.38     13.71 o
  -9  11  24    317.89    277.98     14.75 o
  -7  11  24   1326.58   1421.07     31.40 o
  -5  11  24    526.33    510.16     19.35 o
  -3  11  24   1416.30   1422.70     35.77 o
  -1  11  24   2093.83   2087.03     41.89 o
   1  11  24     91.02     88.06     11.95 o
   3  11  24    120.20    128.41     14.07 o
   5  11  24     87.84    103.55     10.92 o
   7  11  24    885.97    910.46     27.13 o
   9  11  24    858.59    936.73     33.61 o
  -6  12  24     22.54     28.10      5.05 o
  -4  12  24     39.03     19.19      4.51 o
  -2  12  24    197.00    196.23     11.41 o
   0  12  24    470.34    436.05     21.97 o
   2  12  24     64.87     58.22      7.87 o
   4  12  24    230.17    249.98     17.26 o
   6  12  24    136.83    158.79     10.71 o
  -5  13  24    106.01     88.15      6.29 o
  -3  13  24    206.79    180.42     10.08 o
  -1  13  24    814.76    735.40     22.47 o
   1  13  24    309.75    246.42     15.52 o
   3  13  24    597.71    574.74     24.77 o
   5  13  24    343.79    311.02     16.15 o
  -2  14  24      0.20      1.94      1.76 <
   0  14  24     20.87     17.82      5.57 o
   2  14  24     31.19     33.65      9.50 o
   0   1  25   1521.02   1426.40     53.43 o
  -1   2  25      1.90     19.22     13.13 <
   1   2  25   1275.83   1072.97     48.56 o
  -2   3  25   3043.98   2915.81     86.52 o
   0   3  25    744.95    656.55     49.51 o
   2   3  25    142.57    164.29     28.49 o
  -3   4  25   1288.77   1369.06     42.36 o
  -1   4  25   2561.09   2555.55     58.83 o
   1   4  25    786.05    758.30     33.02 o
   3   4  25   2106.84   2008.04     53.59 o
  -4   5  25      1.77     -8.01      8.50 <
  -2   5  25    344.20    295.91     17.91 o
   0   5  25   1165.08   1142.60     38.53 o
   2   5  25    461.11    455.74     25.53 o
   4   5  25    340.89    304.07     22.71 o
  -5   6  25     49.52     44.41      9.02 o
  -3   6  25   1247.14   1362.90     39.74 o
  -1   6  25    147.02    127.48     12.52 o
   1   6  25   2227.34   2386.68     59.07 o
   3   6  25   1315.71   1298.08     43.80 o
   5   6  25   1734.21   1809.10     54.52 o
  -6   7  25   1209.39   1304.53     36.59 o
  -4   7  25    262.27    316.66     17.14 o
  -2   7  25    332.07    304.70     18.16 o
   0   7  25    296.06    332.40     20.19 o
   2   7  25    614.48    641.44     29.32 o
   4   7  25   3271.40   3219.91     72.13 o
   6   7  25     39.33     36.70      8.55 o
  -7   8  25    649.68    747.81     25.28 o
  -5   8  25    379.98    413.81     17.68 o
  -3   8  25    299.21    329.58     16.65 o
  -1   8  25    322.16    339.10     19.98 o
   1   8  25     11.75     13.80      7.20 <
   3   8  25     95.32    111.61     14.21 o
   5   8  25   1440.01   1384.87     42.20 o
   7   8  25    673.76    727.98     23.91 o
  -8   9  25      1.08      9.41      3.54 <
  -6   9  25    102.23    107.84      8.53 o
  -4   9  25    545.32    638.14     24.38 o
  -2   9  25    296.13    339.53     17.28 o
   0   9  25    107.16    106.71     11.93 o
   2   9  25     48.35     47.91     10.06 o
   4   9  25    344.40    342.35     22.76 o
   6   9  25    262.38    283.91     16.58 o
   8   9  25   1078.39    997.32     25.87 o
  -9  10  25    378.40    390.05     15.20 o
  -7  10  25    122.76    133.39      9.83 o
  -5  10  25      1.38      4.08      4.56 <
  -3  10  25   1178.15   1271.51     30.65 o
  -1  10  25    125.33    104.75      9.74 o
   1  10  25   1193.95   1130.04     39.45 o
   3  10  25    150.35    156.02     13.29 o
   5  10  25    508.56    489.41     23.01 o
   7  10  25      7.36     10.08      4.24 <
   9  10  25    194.93    205.77     11.57 o
  -8  11  25     84.75     68.32      6.52 o
  -6  11  25     58.89     65.37      6.41 o
  -4  11  25    203.41    250.82     13.83 o
  -2  11  25    788.02    828.58     23.21 o
   0  11  25    923.90    935.13     33.61 o
   2  11  25   1728.26   1543.98     42.56 o
   4  11  25      2.89      5.41      6.36 <
   6  11  25    151.25    137.95      9.90 o
   8  11  25     39.89     44.95      6.02 o
  -5  12  25    558.64    533.30     16.15 o
  -3  12  25     75.60     92.25      7.49 o
  -1  12  25     24.42     -0.86      4.94 <
   1  12  25    474.88    455.31     21.59 o
   3  12  25    231.89    222.31     16.24 o
   5  12  25   1103.45   1099.16     25.24 o
  -4  13  25      9.29     10.42      4.13 <
  -2  13  25    137.86    129.51      9.16 o
   0  13  25    215.83    216.38     13.76 o
   2  13  25   1187.03   1112.85     39.65 o
   4  13  25    301.72    293.52     19.10 o
   1   1  26      2.82     20.57      4.58 o
   0   2  26   1142.02   1166.94     32.66 o
   2   2  26   2613.44   2662.83     59.25 o
  -1   3  26      2.49     -3.23      5.21 <
   1   3  26      1.20      8.17      4.11 <
   3   3  26     57.97     70.08     10.29 o
  -2   4  26    792.11    763.53     29.41 o
   0   4  26    535.07    513.77     25.96 o
   2   4  26   7481.67   7300.22    101.18 o
   4   4  26    761.85    748.60     34.37 o
  -3   5  26    632.25    576.16     25.94 o
  -1   5  26    153.06    151.75     14.03 o
   1   5  26    112.53     79.28     11.10 o
   3   5  26     66.01     54.45      8.84 o
   5   5  26    175.69    203.61     18.34 o
  -4   6  26   5864.97   6375.08     81.85 o
  -2   6  26      9.65      0.05      6.95 <
   0   6  26   3562.00   3453.65     70.13 o
   2   6  26      2.69      4.51      6.54 <
   4   6  26      0.98    -10.71      9.77 <
   6   6  26   2642.61   2859.60     56.43 o
  -5   7  26      0.11     -6.63      5.71 <
  -3   7  26      5.23     15.81      6.04 <
  -1   7  26     40.81     50.59      7.83 o
   1   7  26    925.32    903.65     34.24 o
   3   7  26     29.44      1.69      9.18 <
   5   7  26     74.25     72.74     10.98 o
   7   7  26     11.62     17.57      5.14 o
  -6   8  26     22.47     34.76      5.75 o
  -4   8  26    291.47    289.10     15.04 o
  -2   8  26    714.17    756.56     29.21 o
   0   8  26   3565.41   3762.64     73.67 o
   2   8  26    116.26    128.57     12.95 o
   4   8  26   5739.52   5655.46     83.75 o
   6   8  26    139.61    137.48     11.73 o
   8   8  26    264.73    240.76     12.18 o
  -7   9  26     26.27     38.89      5.30 o
  -5   9  26    582.63    600.99     20.55 o
  -3   9  26    109.43    130.48     10.51 o
  -1   9  26    378.15    373.72     18.13 o
   1   9  26    247.25    278.38     18.16 o
   3   9  26    376.99    375.62     21.68 o
   5   9  26      0.36      6.00      7.40 <
   7   9  26    123.11    116.84      8.14 o
   9   9  26     57.06     52.15      6.16 o
  -8  10  26    896.96    904.91     23.46 o
  -6  10  26   5427.23   5897.03     84.90 o
  -4  10  26      0.38     10.13      5.30 <
  -2  10  26   1380.99   1438.98     35.12 o
   0  10  26     18.74     16.44      5.82 <
   2  10  26     38.61     49.08      8.66 o
   4  10  26    682.07    707.05     24.99 o
   6  10  26    426.47    391.88     15.20 o
   8  10  26   1390.25   1406.66     34.10 o
  -7  11  26     57.50     70.42      5.98 o
  -5  11  26     61.33     85.28      7.01 o
  -3  11  26    113.99    155.70      9.43 o
  -1  11  26    308.85    235.59     15.13 o
   1  11  26     34.90     24.61      6.95 o
   3  11  26    129.38    113.39     11.66 o
   5  11  26      5.51     12.63      4.01 o
   7  11  26    174.25    186.04     11.03 o
  -4  12  26     43.60     81.67      7.13 o
  -2  12  26   2147.70   1930.69     34.04 o
   0  12  26     24.88     11.82      5.91 <
   2  12  26   1720.26   1646.63     41.25 o
   4  12  26     10.38     18.38      3.07 o
  -3  13  26     59.62     63.99      8.91 o
  -1  13  26    381.26    391.81     18.07 o
   1  13  26      0.29      4.29      6.02 <
   3  13  26    189.66    193.21     28.26 o
   0   1  27    418.00    571.78     21.11 o
  -1   2  27    647.00    549.07     24.16 o
   1   2  27    928.43    928.34     28.98 o
  -2   3  27   4249.07   4353.96     86.32 o
   0   3  27    495.18    486.95     25.49 o
   2   3  27   1057.46    998.70     42.18 o
  -3   4  27    545.89    653.57     28.78 o
  -1   4  27    539.53    703.67     30.74 o
   1   4  27      1.32     -4.04      7.65 <
   3   4  27      1.88      5.59      7.76 <
  -4   5  27   1558.68   1645.48     46.65 o
  -2   5  27    459.76    477.91     23.71 o
   0   5  27   2685.05   2520.95     56.30 o
   2   5  27   1088.98   1110.10     36.27 o
   4   5  27    378.35    394.39     24.90 o
  -5   6  27    396.31    375.62     19.89 o
  -3   6  27    181.48    200.79     16.51 o
  -1   6  27     27.77     52.42      8.19 o
   1   6  27    847.08    927.22     35.01 o
   3   6  27   2837.74   2835.94     59.55 o
   5   6  27    134.73    165.31     14.32 o
  -6   7  27    254.01    263.88     14.77 o
  -4   7  27    218.95    288.24     16.78 o
  -2   7  27    133.66    127.15     12.88 o
   0   7  27    606.13    653.17     28.40 o
   2   7  27    176.87    199.10     15.09 o
   4   7  27    880.04    886.12     33.99 o
   6   7  27    605.03    614.35     22.98 o
  -7   8  27    174.89    206.07     12.29 o
  -5   8  27      4.94      6.77      4.92 <
  -3   8  27      2.73     -3.65      4.96 <
  -1   8  27     13.02     15.23      5.19 <
   1   8  27     92.72     81.27     10.80 o
   3   8  27     48.70     50.73      9.36 o
   5   8  27    226.57    237.51     15.77 o
   7   8  27    379.34    371.22     15.56 o
  -8   9  27    493.64    527.35     16.26 o
  -6   9  27    174.85    210.69     12.72 o
  -4   9  27    650.40    736.44     23.05 o
  -2   9  27    425.98    435.14     18.74 o
   0   9  27    145.78    136.10     11.57 o
   2   9  27    141.15    131.73     13.53 o
   4   9  27    107.81     80.12      8.62 o
   6   9  27     90.10     85.40      6.99 o
   8   9  27    412.25    405.12     14.46 o
  -7  10  27      1.22      1.78      3.90 <
  -5  10  27    244.38    299.76     13.22 o
  -3  10  27    644.64    743.73     21.79 o
  -1  10  27     13.15     10.51      7.01 <
   1  10  27   1634.36   1485.00     43.24 o
   3  10  27    258.90    236.32     13.71 o
   5  10  27    256.41    245.47     13.53 o
   7  10  27     48.27     43.17      5.28 o
  -6  11  27    688.82    758.07     20.41 o
  -4  11  27     19.88     20.05      6.14 o
  -2  11  27    489.72    500.55     16.74 o
   0  11  27    407.69    365.15     16.58 o
   2  11  27     93.75     88.01      9.65 o
   4  11  27    461.36    427.74     17.50 o
   6  11  27      6.39      8.26      2.82 <
  -3  12  27    255.71    302.88     14.23 o
  -1  12  27    284.03    316.77     14.39 o
   1  12  27    560.87    525.48     21.09 o
   3  12  27    189.37    204.80     15.43 o
   0   0  28   5633.29   4570.94    118.60 o
   1   1  28    108.04     79.89      8.14 o
   0   2  28     55.84     26.73      5.89 o
   2   2  28     41.54     57.49      9.14 o
  -1   3  28    148.23    118.42     12.81 o
   1   3  28   3046.02   3049.50     73.15 o
   3   3  28   1317.43   1430.55     56.82 o
  -2   4  28    195.61    289.41     18.81 o
   0   4  28    802.85    653.53     29.01 o
   2   4  28    218.01    163.48     16.51 o
   4   4  28     14.84     20.89      9.92 <
  -3   5  28    424.94    403.32     23.23 o
  -1   5  28    867.05    802.19     29.98 o
   1   5  28    179.77    186.47     15.59 o
   3   5  28     11.81      7.67      8.77 <
   5   5  28   2408.51   2579.33     52.98 o
  -4   6  28     78.22     81.65      9.81 o
  -2   6  28    256.65    231.20     14.16 o
   0   6  28     14.17     18.11      6.14 <
   2   6  28   2756.25   2702.75     52.85 o
   4   6  28    479.96    482.08     25.13 o
   6   6  28    448.93    478.49     20.16 o
  -5   7  28    214.67    250.46     14.26 o
  -3   7  28    253.46    236.04     14.91 o
  -1   7  28    379.02    439.23     21.18 o
   1   7  28   1784.12   1733.51     42.79 o
   3   7  28      2.36      1.67      9.36 <
   5   7  28    343.76    354.35     17.53 o
   7   7  28     33.00     41.89      5.71 o
  -6   8  28    197.56    214.48     12.86 o
  -4   8  28    140.47    165.90     11.12 o
  -2   8  28    426.36    386.47     18.20 o
   0   8  28    218.17    193.73     15.50 o
   2   8  28     10.30      3.65      8.91 <
   4   8  28      2.82      4.60      6.61 <
   6   8  28    194.51    190.75     11.41 o
   8   8  28    612.84    650.78     18.70 o
  -7   9  28    912.49    909.49     25.51 o
  -5   9  28     78.15     94.96      8.10 o
  -3   9  28    443.87    488.92     18.38 o
  -1   9  28    127.25    124.64     10.62 o
   1   9  28    296.29    229.35     17.82 o
   3   9  28    837.46    801.83     32.19 o
   5   9  28   1514.73   1487.84     33.99 o
   7   9  28     55.58     39.72      4.65 o
  -6  10  28      0.01     -3.25      3.50 <
  -4  10  28    156.61    109.67      8.62 o
  -2  10  28     36.73     33.95      4.98 o
   0  10  28    823.96    710.39     23.73 o
   2  10  28    143.94    120.79     10.42 o
   4  10  28      4.59      3.50      4.17 <
   6  10  28    212.89    212.97     11.64 o
  -5  11  28    225.50    194.00     17.86 o
  -3  11  28    436.43    432.26     16.87 o
  -1  11  28    322.90    241.37     12.43 o
   1  11  28     10.82      8.35      4.62 <
   3  11  28      4.13      7.24      4.26 <
   5  11  28      2.33      5.98      4.49 <
  -2  12  28   1169.49    832.23     41.82 o
   0  12  28     65.54     64.58      8.77 o
   2  12  28     33.03     58.58      9.34 o
   0   1  29      1.79      6.92      4.01 <
  -1   2  29      3.53      1.96      5.01 <
   1   2  29   1826.73   2044.42     50.23 o
  -2   3  29    186.64    149.66     12.65 o
   0   3  29     44.56     85.06     11.26 o
   2   3  29   3933.95   3828.73     74.34 o
  -3   4  29    985.61    971.34     35.77 o
  -1   4  29   3334.54   3354.92     62.55 o
   1   4  29   1833.92   1794.48     50.89 o
   3   4  29    486.31    426.75     28.85 o
  -4   5  29    903.88    915.28     37.31 o
  -2   5  29     28.49      7.47      5.10 <
   0   5  29     13.35     18.34      5.93 o
   2   5  29      3.33     -1.08      7.01 <
   4   5  29   3381.86   3415.10     69.00 o
  -5   6  29   1163.91   1204.81     31.87 o
  -3   6  29     87.41     89.30      9.23 o
  -1   6  29   1787.89   1883.69     46.62 o
   1   6  29      1.91     11.44      6.79 <
   3   6  29    717.42    728.59     33.11 o
   5   6  29    805.24    778.08     27.41 o
  -6   7  29   1358.87   1497.56     30.31 o
  -4   7  29      3.10      6.23      4.49 <
  -2   7  29     95.74    128.61     11.03 o
   0   7  29    356.71    327.12     17.71 o
   2   7  29    677.46    640.08     25.35 o
   4   7  29    145.66    159.06     13.15 o
   6   7  29     20.38     19.08      4.65 o
  -7   8  29    390.44    436.14     16.74 o
  -5   8  29     45.97     55.15      6.45 o
  -3   8  29   1053.65   1004.18     26.66 o
  -1   8  29     93.52    110.97      9.83 o
   1   8  29    347.39    334.12     19.78 o
   3   8  29    578.86    583.24     24.45 o
   5   8  29      0.79     -1.62      4.08 <
   7   8  29    404.05    380.47     16.33 o
  -6   9  29    407.28    417.46     16.15 o
  -4   9  29    142.71    135.06      8.73 o
  -2   9  29    229.68    259.64     14.07 o
   0   9  29     85.12     76.69      9.92 o
   2   9  29   1616.04   1405.17     40.58 o
   4   9  29    702.41    688.22     23.48 o
   6   9  29      3.86      8.75      2.62 o
  -5  10  29     85.47     64.76      5.71 o
  -3  10  29    281.35    233.54     10.47 o
  -1  10  29      0.16     16.53      5.46 o
   1  10  29     52.23     47.98      6.83 o
   3  10  29    101.69    100.82      9.09 o
   5  10  29    217.32    181.01     10.42 o
  -4  11  29     51.80     53.39      8.21 o
  -2  11  29    151.00    173.81     10.89 o
   0  11  29    320.25    285.62     15.65 o
   2  11  29    344.14    287.40     16.29 o
   4  11  29      0.78     -9.70      4.38 <
   1   1  30    839.99    982.41     30.77 o
   0   2  30    755.94    832.96     28.40 o
   2   2  30   1340.84   1335.54     35.14 o
  -1   3  30    455.87    527.71     24.65 o
   1   3  30    144.48    137.09     15.16 o
   3   3  30   1971.05   1839.46     55.80 o
  -2   4  30     24.33     29.39      6.09 o
   0   4  30      2.03      6.86      5.84 <
   2   4  30    776.39    745.71     31.47 o
   4   4  30    529.08    512.42     27.34 o
  -3   5  30   1649.67   1760.67     41.82 o
  -1   5  30   1803.36   1758.21     42.04 o
   1   5  30    232.46    214.53     17.73 o
   3   5  30   2161.92   2149.24     57.88 o
   5   5  30      0.15      2.89      4.94 <
  -4   6  30   1014.63   1035.24     31.56 o
  -2   6  30     46.19     31.15      6.38 o
   0   6  30   1109.28   1002.51     30.38 o
   2   6  30     19.15      9.20      6.95 <
   4   6  30      4.44      5.46      6.18 <
   6   6  30     69.60     79.94      7.26 o
  -5   7  30     63.37     82.46      9.18 o
  -3   7  30     73.07     72.58      7.83 o
  -1   7  30     39.11     34.35      6.90 o
   1   7  30   1548.31   1464.79     37.06 o
   3   7  30   3255.79   3203.40     57.74 o
   5   7  30     63.43     52.80      6.79 o
   7   7  30    899.68    917.38     27.36 o
  -6   8  30      3.19      1.69      2.80 <
  -4   8  30      0.71      0.27      3.63 <
  -2   8  30     53.99     41.52      6.97 o
   0   8  30    303.35    346.12     20.16 o
   2   8  30     83.84     87.38     10.20 o
   4   8  30   1198.51   1160.98     34.08 o
   6   8  30    168.76    186.20      9.52 o
  -5   9  30   1222.12   1204.29     29.71 o
  -3   9  30    326.79    303.92     13.24 o
  -1   9  30     17.39     13.01      5.55 <
   1   9  30    142.90    132.42     10.08 o
   3   9  30    183.89    187.53     12.02 o
   5   9  30    175.98    167.70      9.47 o
  -4  10  30    113.17    100.46      8.98 o
  -2  10  30      1.48      0.95      3.79 <
   0  10  30      1.22      4.67      3.25 <
   2  10  30     90.86     80.00      8.50 o
   4  10  30     95.37     86.39      7.80 o
  -1  11  30    528.61    414.26     34.10 o
   1  11  30   1527.68   1216.70     53.05 o
   0   1  31    967.39   1083.60     34.49 o
  -1   2  31     23.09     17.44      3.38 o
   1   2  31    808.06    839.27     29.93 o
  -2   3  31    498.99    576.70     24.38 o
   0   3  31   1983.08   1888.13     47.37 o
   2   3  31   2345.24   2191.80     51.49 o
  -3   4  31    203.84    221.84     15.92 o
  -1   4  31   1375.01   1334.44     37.17 o
   1   4  31   3471.79   3178.47     58.33 o
   3   4  31     17.37     17.82      5.80 o
  -4   5  31   1954.22   2042.37     44.37 o
  -2   5  31    457.34    493.38     23.62 o
   0   5  31    140.38    190.30     14.07 o
   2   5  31   1160.23   1058.74     34.56 o
   4   5  31    211.47    233.07     15.86 o
  -5   6  31   1389.46   1490.57     36.92 o
  -3   6  31    309.49    286.39     14.64 o
  -1   6  31    680.77    700.47     26.66 o
   1   6  31     55.77     62.77      8.39 o
   3   6  31    457.13    474.14     21.50 o
   5   6  31    387.45    341.83     14.64 o
  -6   7  31      1.38      6.90      2.93 <
  -4   7  31    266.00    274.41     14.41 o
  -2   7  31    117.05     97.87      8.10 o
   0   7  31   2049.93   1970.39     44.39 o
   2   7  31     47.52     26.12      7.26 o
   4   7  31    526.39    570.23     21.11 o
   6   7  31    259.53    259.35     14.48 o
  -5   8  31     26.35     24.65      4.58 o
  -3   8  31    603.02    517.00     16.74 o
  -1   8  31   2012.62   1880.49     40.28 o
   1   8  31    484.47    403.93     19.49 o
   3   8  31    634.56    660.00     24.74 o
   5   8  31    330.75    333.42     12.59 o
  -4   9  31    165.45    160.69     12.11 o
  -2   9  31     20.83     28.71      3.88 o
   0   9  31    976.55    729.47     23.53 o
   2   9  31      1.63     -5.84      4.47 <
   4   9  31    921.63    885.38     25.26 o
  -1  10  31      0.75      1.78      5.28 <
   1  10  31    144.58    133.96     12.32 o
   0   0  32  10201.20  10308.90    233.90 o
   1   1  32      4.13      8.66      5.77 <
   0   2  32    964.29    969.96     30.54 o
   2   2  32    117.42    122.43     13.24 o
  -1   3  32      3.41     10.47      5.12 <
   1   3  32    602.17    540.03     22.83 o
   3   3  32     10.64     13.04      4.40 <
  -2   4  32   6813.62   6928.93     89.21 o
   0   4  32   1794.26   1651.73     36.83 o
   2   4  32    308.26    297.17     17.82 o
   4   4  32      5.10      6.23      5.91 <
  -3   5  32    242.40    187.23     14.73 o
  -1   5  32      3.24      0.79      4.24 <
   1   5  32      0.99      8.98      6.07 <
   3   5  32      1.97     12.63      6.41 <
   5   5  32     19.59     17.32      4.11 o
  -4   6  32     14.43     21.52      4.80 o
  -2   6  32    114.12    133.69     10.22 o
   0   6  32    298.64    311.40     18.32 o
   2   6  32   2843.36   3074.13     59.64 o
   4   6  32   2165.50   2412.37     40.98 o
   6   6  32    815.85    815.45     28.65 o
  -5   7  32     14.98     33.56      6.00 o
  -3   7  32     52.60     43.74      5.71 o
  -1   7  32      3.73      4.31      3.29 <
   1   7  32    135.48    135.76     13.08 o
   3   7  32      0.78     -6.59      5.44 <
   5   7  32    105.58    110.91      8.53 o
  -4   8  32   1914.14   1915.81     52.15 o
  -2   8  32    896.40    769.73     21.27 o
   0   8  32      0.26      7.58      3.45 <
   2   8  32     41.33     36.59      6.07 o
   4   8  32    120.42    115.19      9.36 o
  -3   9  32      5.29     17.30      7.11 <
  -1   9  32     27.62     37.58      6.54 o
   1   9  32    155.79    131.27     11.19 o
   3   9  32      5.82     13.83      4.35 o
   0   1  33    228.89    227.59     16.10 o
  -1   2  33      3.25      9.88      5.62 <
   1   2  33   1481.06   1638.73     49.85 o
  -2   3  33    799.90    764.25     40.96 o
   0   3  33    409.85    386.76     18.74 o
   2   3  33   3074.46   3704.11     73.73 o
  -3   4  33      0.19      7.15      5.77 <
  -1   4  33      1.80     15.72      5.62 <
   1   4  33   1503.15   1527.81     34.47 o
   3   4  33     52.21     37.13      6.72 o
  -4   5  33   2335.09   2569.52     56.28 o
  -2   5  33    111.53    135.85     11.55 o
   0   5  33     11.84     24.74      4.89 o
   2   5  33    663.95    686.75     26.46 o
   4   5  33    527.40    559.83     19.62 o
  -5   6  33   1331.77   1340.93     39.79 o
  -3   6  33    158.71    154.73     10.92 o
  -1   6  33    523.95    514.29     18.50 o
   1   6  33    375.17    335.22     17.80 o
   3   6  33     24.47     22.87      5.57 o
   5   6  33    341.19    420.26     17.55 o
  -4   7  33    361.65    355.57     15.72 o
  -2   7  33    211.53    203.16     10.92 o
   0   7  33   1939.25   1718.38     38.23 o
   2   7  33     19.82     12.09      5.05 <
   4   7  33     93.47     99.52      7.67 o
  -3   8  33    108.78     89.37     12.16 o
  -1   8  33    562.67    441.93     20.01 o
   1   8  33     44.34     28.04      3.90 o
   3   8  33    827.69    866.45     29.80 o
   1   1  34    674.62    803.16     27.65 o
   0   2  34     39.00     42.20      7.47 o
   2   2  34    342.57    332.83     21.32 o
  -1   3  34   1204.37   1335.09     33.92 o
   1   3  34    164.39    186.04     15.23 o
   3   3  34    883.87    982.07     32.21 o
  -2   4  34     62.03     46.13      7.40 o
   0   4  34      4.45      3.92      2.37 <
   2   4  34     46.08     57.81      9.45 o
   4   4  34     97.80    128.73     10.62 o
  -3   5  34   1474.55   1740.30     46.60 o
  -1   5  34   2832.64   2920.37     40.33 o
   1   5  34    708.02    722.91     28.76 o
   3   5  34   4535.38   5707.48     73.76 o
   5   5  34     14.54     19.22      5.50 o
  -4   6  34    398.30    508.63     18.38 o
  -2   6  34      1.12      5.48      5.17 <
   0   6  34    312.10    324.35     17.64 o
   2   6  34     30.60     36.74      5.68 o
   4   6  34     69.18     87.79      8.55 o
  -3   7  34     39.60     19.17      9.56 <
  -1   7  34    122.93    121.85     14.12 o
   1   7  34   1257.53   1439.66     44.14 o
   3   7  34   3009.69   3482.75    111.11 o
   0   1  35     43.98     23.64      4.17 o
  -1   2  35      5.62     10.89      4.47 <
   1   2  35    321.61    389.83     25.62 o
  -2   3  35     59.45     46.01      6.16 o
   0   3  35    402.00    373.79     16.24 o
   2   3  35   1405.99   1543.26     36.88 o
  -3   4  35    345.53    410.83     18.13 o
  -1   4  35    305.98    278.54     19.87 o
   1   4  35   1200.54   1275.39     45.95 o
   3   4  35    384.07    507.93     21.65 o
  -4   5  35    210.87    220.17     22.04 o
  -2   5  35     44.59    107.88      9.77 o
   0   5  35     93.89     91.60     17.53 o
   2   5  35     87.60    100.80     10.24 o
   4   5  35    715.39    962.90     36.09 o
  -1   6  35    502.57    598.88     33.20 o
   1   6  35    150.42    184.10     20.03 o
   0   0  36   2007.39   2363.72     72.02 o
   1   1  36     45.01     31.24      5.30 o
   0   2  36    389.03    440.22     34.28 o
   2   2  36     80.70     74.82      8.03 o
  -1   3  36      2.73     10.62      5.14 <
   1   3  36    348.97    299.58     25.62 o
   3   3  36    125.21    144.65     12.59 o
  -2   4  36   2189.27   3111.77     84.88 o
   0   4  36    194.96    244.55     19.60 o
   2   4  36     20.61     39.65      8.55 o
